# Supplementary material for: Characterization and diversity of the complete set of GH family 3 enzymes from Rhodothermus marinus DSM 4253
Source: Sci Rep. 2020 Jan 28;10:1329. doi: 10.1038/s41598-020-58015-5 (PMC6987092; doi:10.1038/s41598-020-58015-5)
Supplement: Supplementary file 2 — Dataset 1. [file 41598_2020_58015_MOESM2_ESM.xlsx]

## Sheet: Supplementery Table 1
Tab. 1. Characterized proteins from the family GH3 and 6 proteins from Rhodothermus marinus DSM 4253 ( aUniprot, bGenbank, cRefseq).
	Organism	Accession number	Length	Enzymatic activity	Domain organization	Abbreviation
Bacteria; Cyanobacteria; Nostocales; Nostocaceae	Anabaena fertilissima RPAN1	C9D7S2a	366	Chitosanase (EC 3.2.1.132)	1	Anafe
Eukaryota; Viridiplantae; Streptophyta; Streptophytina; Embryophyta; Magnoliophyta; Mesangiospermae; eudicotyledons; Gunneridae; Pentapetalae; rosids; malvids; Brassicales; Brassicaceae; Camelineae	Arabidopsis thaliana	Q9LXD6a	773	α-L-arabinofuranosidase (3.2.1.55)/ β-xylosidase (3.2.1.37)	1, 2, FnIII	Arath_1
Eukaryota; Viridiplantae; Streptophyta; Streptophytina; Embryophyta; Magnoliophyta; Mesangiospermae; eudicotyledons; Gunneridae; Pentapetalae; rosids; malvids; Brassicales; Brassicaceae; Camelineae	Arabidopsis thaliana	Q9FGY1a	774	α-L-arabinofuranosidase (3.2.1.55)/ β-xylosidase (3.2.1.37)	1, 2, FnIII	Arath_2
Eukaryota; Viridiplantae; Streptophyta; Streptophytina; Embryophyta; Magnoliophyta; Mesangiospermae; eudicotyledons; Gunneridae; Pentapetalae; rosids; malvids; Brassicales; Brassicaceae; Camelineae	Arabidopsis thaliana	Q9FLG1a	784	β-xylosidase (3.2.1.37)	1, 2, FnIII	Arath_3
Eukaryota; Opisthokonta; Fungi; Dikarya; Ascomycota; saccharomyceta; Pezizomycotina; leotiomyceta; Eurotiomycetes; Eurotiomycetidae; Eurotiales; Aspergillaceae	Aspergillus aculeatus	P48825a	860	β-glucosidase (3.2.1.21)	1, 2, FnIII	Aspac
Fungi; Dikarya; Ascomycota; saccharomyceta; Pezizomycotina; leotiomyceta; Eurotiomycetes; Eurotiomycetidae; Eurotiales; Aspergillaceae	Aspergillus awamori	Q4AEG8a	804	β-xylosidase (3.2.1.37)	1, 2, FnIII	Aspaw1
Fungi; Dikarya; Ascomycota; saccharomyceta; Pezizomycotina; leotiomyceta; Eurotiomycetes; Eurotiomycetidae; Eurotiales; Aspergillaceae	Aspergillus fischeri	A1DCV5a	739	β-glucosidase (3.2.1.21) glucosidase, cellobiase, xylanase, glucanase activities, preference for hydrolysis of β-1,2 glycosidic bond rather than β-1,3, β-1,4, β-1,6 bonds	1, 2, FnIII	Aspfi
Eukaryota; Fungi; Dikarya; Ascomycota; Pezizomycotina; Eurotiomycetes; Eurotiomycetidae; Eurotiales; Aspergillaceae	Aspergillus japonicus	B6EY09a	804	β-xylosidase (3.2.1.37-100%) (small 3.2.1.21 -30 %; 3.2.1.55- 17%)	1, 2, FnIII	Aspja
Fungi; Dikarya; Ascomycota; saccharomyceta; Pezizomycotina; leotiomyceta; Eurotiomycetes; Eurotiomycetidae; Eurotiales; Aspergillaceae	Aspergillus niger	O00089a	804	β-xylosidase (3.2.1.37)	1, 2, FnIII	Aspni
Fungi; Dikarya; Ascomycota; saccharomyceta; Pezizomycotina; leotiomyceta; Eurotiomycetes; Eurotiomycetidae; Eurotiales; Aspergillaceae	Aspergillus saccharolyticus	AEL79685b	860	β-glucosidase (3.2.1.21) cellobiose, p-nitrophenyl-β-d-glucoside, and cellodextrins	1, 2, FnIII	Aspsa
Fungi; Dikarya; Ascomycota; saccharomyceta; Pezizomycotina; leotiomyceta; Eurotiomycetes; Eurotiomycetidae; Eurotiales; Aspergillaceae	Aspergillus sp. BCC125	AGB57183b	804	β-xylosidase (3.2.1.37)	1, 2, FnIII	Aspsp
Fungi; Dikarya; Ascomycota; saccharomyceta; Pezizomycotina; leotiomyceta; dothideomyceta; Dothideomycetes; Dothideomycetidae; Dothideales; Aureobasidiaceae	Aureobasidium melanogenum	D4AHT5a	805	β-xylosidase (3.2.1.37)	1, 2, FnIII	Aurme
Bacteria; FCB group; Bacteroidetes/Chlorobi group; Bacteroidetes; Bacteroidia	Bacteroides ovatus	A7LXU3a	786	β-glucosidase (3.2.1.21)	1, 2, FnIII	Bctov
Bacteria; Terrabacteria group; Firmicutes; Bacilli; Bacillales; Bacillaceae; Bacillus	Bacillus sp.	Q9ZNN6a	756	β-glucosidase (3.2.1.21)	1, 2	Bacsp
Bacteria; Firmicutes; Bacilli; Bacillales; Bacillaceae	Bacillus subtilis (strain 168)	P40406a	642	β-N-acetylglucosaminidase (3.2.1.52)	1, 2	Bacsu
Bacteria; Actinobacteria; Actinobacteridae; Bifidobacteriales; Bifidobacteriaceae	Bifidobacterium longum	F1DPQ8a	787	β-glucosidase (3.2.1.21 100%)	1, 2, FnIII	Biflo_1
Bacteria; Actinobacteria; Actinobacteridae; Bifidobacteriales; Bifidobacteriaceae	Bifidobacterium longum	E7CY69a	757	β-galactosidase (3.2.1.23) / α-L-arabinopyranosidase (3.2.1.-)	1, 2, FnIII	Biflo_2
Bacteria; Terrabacteria group; Actinobacteria; Actinobacteria; Bifidobacteriales	Bifidobacterium longum subsp. infantis	B7GPK2a	756	β-glucosidase (3.2.1.21) / β-xylosidase (3.2.1.37)	1, 2, FnIII	Biflo_3
Bacteria; Firmicutes; Clostridia; Clostridiales; Lachnospiraceae	Butyrivibrio fibrisolvens	P16084a	830	β-glucosidase (3.2.1.21)	2, FnIII, 1	Butfi
Bacteria; Actinobacteria; Actinobacteridae; Actinomycetales	Cellulomonas biazotea	O51843a	828	β-glucosidase (3.2.1.21)	1, 2, FnIII	Celbi
Bacteria; Actinobacteria; Actinobacteria; Micrococcales; Cellulomonadaceae	Cellulomonas flavigena	J7H3I9a	737	β-glucosidase (3.2.1.21)	1, 2, FnIII	Celfl
Bacteria; Actinobacteria; Actinobacteridae; Actinomycetales; Micrococcineae; Cellulomonadaceae	Cellulomonas fimi	Q7WUL3a	564	β-glucosidase (3.2.1.21) / β-N-acetylglucosaminidase (3.2.1.52)	1	Celfi
Bacteria; Actinobacteria; Actinobacteria; Micrococcales; Cellulomonadaceae	Cellulomonas gilvus	P96316a	752	β-glucosidase (3.2.1.21)	1, 2, FnIII	Celgi
Bacteria; Firmicutes; Clostridia; Thermoanaerobacterales; Thermoanaerobacteraceae; Caldanaerobius	Caldanaerobius polysaccharolyticus	I6R6X6a	789	β-xylosidase 3.2.1.37	1, 2, FnIII	Calpo
Eukaryota; Fungi; Dikarya; Ascomycota; Pezizomycotina; Eurotiomycetes; Eurotiomycetidae; Onygenales	Chrysosporium lucknowense	G3FAQ7a	1106	β-glucosidase (3.2.1.21) / β-xylosidase (3.2.1.37)	1, 2, FnIII	Chrlu_1
Bacteria; Terrabacteria group; Firmicutes; Clostridia; Clostridiales; Clostridiaceae	Clostridium paraputrificum	Q84IZ5a	413	β-N-acetylglucosaminidase (3.2.1.52)	1	Clopa
Fungi; Dikarya; Ascomycota; saccharomyceta; Pezizomycotina; leotiomyceta; Eurotiomycetes; Eurotiomycetidae; Onygenales; Onygenales incertae sedis	Coccidioides posadasii	AAF21242.1b	858	β-glucosidase(3.2.1.21) / exo-β-1,3-glucosidase (3.2.1.58)	1, 2, FnIII	Cocpo
Bacteria; Terrabacteria group; Actinobacteria; Actinobacteria; Corynebacteriales; Corynebacteriaceae	Corynebacterium alkanolyticum	AJY53618b	801	β-xylosidase (3.2.1.37)	1, 2, FnIII	Coral
Bacteria; Proteobacteria; Gammaproteobacteria; Enterobacteriales; Enterobacteriaceae	Dickeya chrysanthemi	Q46684a	654	β-glucosidase (3.2.1.21) / β-xylosidase (3.2.1.37)	1	Dckch
Eukaryota; Amoebozoa; Mycetozoa; Dictyosteliida	Dictyostelium discoideum (Slime mold)	Q23892a	821	β-glucosidase (3.2.1.21)	1, 2, FnIII	Dicdi
Bacteria; FCB group; Bacteroidetes/Chlorobi group; Bacteroidetes; Flavobacteriia; Flavobacteriales	Elizabethkingia meningoseptica	O30713a	726	β-glucosidase (3.2.1.21)	1, 2, FnIII	Elime
Bacteria; Proteobacteria; Gammaproteobacteria; Enterobacteriales; Enterobacteriaceae	Erwinia chrysanthemi	Q46684a	654	β-glucosidase (3.2.1.21) / β-xylosidase (3.2.1.37)	1, 2	Erwch
Bacteria; Proteobacteria; Gammaproteobacteria; Enterobacteriales; Enterobacteriaceae	Escherichia coli (strain K12)	P75949a	341	β-N-acetylglucosaminidase (3.2.1.52)	1	Escco
Eukaryota; Metazoa; Chordata; Vertebrata; Amniota; Testudines + Archosauria group; Archosauria; Dinosauria; Aves; Neognathae; Passeriformes; Muscicapidae	Ficedula albicollis	XP_005058357c	777	putative β-glucosidase (3.2.1.21) or β-xylosidase (3.2.1.37)	1, 2, FnIII	Fical
Eukaryota; Viridiplantae; Streptophyta; Streptophytina; Embryophyta; Magnoliophyta; Mesangiospermae; eudicotyledons; Gunneridae; Pentapetalae; rosids; fabids; Fabales; Fabaceae; Papilionoideae; Phaseoleae	Glycine max	AIO11756b	627	β-glucosidase (3.2.1.21)	1, 2	Glyma
Eukaryota; Viridiplantae; Streptophyta; Streptophytina; Embryophyta; Tracheophyta; Euphyllophyta; Magnoliophyta; Mesangiospermae; Liliopsida; Poales; Triticeae	Hordeum vulgare var. distichum	Q9XEI3a	630	exo-β-1,3-1,4-glucanase (ExoI) (3.2.1.-)	1, 2	Horvu_1
Eukaryota; Viridiplantae; Streptophyta; Streptophytina; Embryophyta; Tracheophyta; Euphyllophyta; Magnoliophyta; Mesangiospermae; Liliopsida; Poales; Triticeae	Hordeum vulgare	Q8W012a	777	α-L-arabinofuranosidase/β-D-xylosidase (3.2.1.55/37)	1, 2, FnIII	Horvu_2
Eukaryota; Viridiplantae; Streptophyta; Streptophytina; Embryophyta; Magnoliophyta; Mesangiospermae; Liliopsida; Petrosaviidae; commelinids; Poales; Poaceae; BOP clade; Pooideae; Triticodae; Triticeae; Hordeinae	Hordeum vulgare	Q8W011a	777	β-xylosidase (3.2.1.37)	1, 2, FnIII	Horvu_3
Eukaryota; Viridiplantae; Streptophyta; Streptophytina; Embryophyta; Magnoliophyta; Mesangiospermae; Liliopsida; Petrosaviidae; commelinids; Poales; Poaceae; BOP clade; Pooideae; Triticodae; Triticeae; Hordeinae	Hordeum vulgare	Q42835a	624	exo-β-1,3,1,4-glucanase II (ExoII) (3.2.1.-)	1, 2	Horvu_4
Fungi; Dikarya; Ascomycota; saccharomyceta; Pezizomycotina; leotiomyceta; sordariomyceta; Sordariomycetes; Sordariomycetidae; Sordariales; Chaetomiaceae	Humicola insolens	AJK31203b	777	α-L-arabinofuranosidase (3.2.1.55)/ β-xylosidase (3.2.1.37)	1, 2	Humin
Eukaryota; Opisthokonta; Fungi; Dikarya; Ascomycota; saccharomyceta; Pezizomycotina; leotiomyceta; sordariomyceta; Sordariomycetes; Hypocreomycetidae; Hypocreales	Hypocrea jecorina (Trichoderma reesei)	Q12715a	744	β-glucosidase (3.2.1.21)	1, 2, FnIII	Hypje_1
Fungi; Dikarya; Ascomycota; saccharomyceta; Pezizomycotina; leotiomyceta; sordariomyceta; Sordariomycetes; Hypocreomycetidae; Hypocreales; Hypocreaceae	Hypocrea jecorina	Q92458a	797	α-L-arabinofuranosidase (3.2.1.55)/ β-xylosidase (3.2.1.37)	1, 2, FnIII	Hypje_2
Bacteria; Proteobacteria; Alphaproteobacteria; Rhodospirillales; Acetobacteraceae	Komagataeibacter sucrofermentans	O24749a	735	exo-β-1,3-1,4-glucanase (ExoI) (3.2.1.-)/β-glucosidase (3.2.1.21)	1, 2, FnIII	Komsu
Eukaryota; Opisthokonta; Fungi; Dikarya; Ascomycota; saccharomyceta; Saccharomycotina; Saccharomycetes; Saccharomycetales; Saccharomycetaceae	Kluyveromyces marxianus	D1GCC6a	845	β-glucosidase (3.2.1.21)	1, 2, PA14, 2, FnIII	Kluma
Eukaryota; Fungi; Dikarya; Basidiomycota; Agaricomycotina;Agaricomycetes; Agaricomycetidae; Agaricales	Lentinula edodes	G8GLP2a	803	β-xylosidase (3.2.1.37) / β-glucosidase (3.2.1.21)	1, 2, FnIII	Lened
Fungi; Dikarya; Ascomycota; saccharomyceta; Pezizomycotina; leotiomyceta; sordariomyceta; Sordariomycetes; Sordariomycetidae; Magnaporthales;	Magnaporthe oryzae	G4N7Z0a	765	β-glucosidase (3.2.1.21)	1, 2, FnIII	Magor1
Fungi; Dikarya; Ascomycota; saccharomyceta; Pezizomycotina; leotiomyceta; sordariomyceta; Sordariomycetes; Sordariomycetidae; Magnaporthales;	Magnaporthe oryzae	G4NI45a	726	β-glucosidase (3.2.1.21)	1, 2, FnIII	Magor2
Bacteria; Proteobacteria; Alphaproteobacteria; Rhizobiales; Aurantimonadaceae	Martelella mediterranea	D3Y125a	831	β-glucosidase (3.2.1.21)	1, 2, PA14, 2, FnIII	Marme
Eukaryota; Viridiplantae; Streptophyta; Streptophytina; Embryophyta; Magnoliophyta; Mesangiospermae; eudicotyledons; Gunneridae; Pentapetalae; rosids; fabids; Fabales; Fabaceae; Papilionoideae; Trifolieae	Medicago sativa	A5JTQ2a	774	α-L-arabinofuranosidase (3.2.1.55)/ β-xylosidase (3.2.1.37)	1, 2, FnIII	Medsa
Bacteria; Terrabacteria group; Actinobacteria; Actinobacteria; Micrococcales	Microbacterium esteraromaticum	AEX88467b	756	ginsenoside β-glucosidase (Bgp3) β-glucosidase (3.2.1.21)	1, 2, FnIII	Mices1
Bacteria; Terrabacteria group; Actinobacteria; Actinobacteria; Micrococcales	Microbacterium esteraromaticum	AEX88466b	831	ginsenoside β-glucosidase (Bgp1) β-glucosidase (3.2.1.21)	1, 2, FnIII	Mices2
Bacteria; FCB group; Bacteroidetes/Chlorobi group; Bacteroidetes; Sphingobacteriia; Sphingobacteriales	Mucilaginibacter sp. QM49	AFS34656b	781	ginsenoside β-glucosidase (3.2.1.21)	1, 2	Mucsp1
Bacteria; FCB group; Bacteroidetes/Chlorobi group; Bacteroidetes; Sphingobacteriia; Sphingobacteriales	Mucilaginibacter sp. QM49	AFS34657b	794	β-glucosidase (Bgl-QM49-2) (3.2.1.-)	1, 2, FnIII	Mucsp2
Fungi; Neocallimastigomycota; Neocallimastigomycetes; Neocallimastigales; Neocallimastigaceae	Neocallimastix patriciarum	AEX92706b	786	β-glucosidase (3.2.1.21)	1, 2, FnIII	Neopa1
Fungi; Neocallimastigomycota; Neocallimastigomycetes; Neocallimastigales; Neocallimastigaceae	Neocallimastix patriciarum	AFI47447b	776	β-glucosidase (3.2.1.21)	1, 2, FnIII	Neopa2
Bacteria; Proteobacteria; Alphaproteobacteria; Rhodospirillales; Rhodospirillaceae	Niveispirillum irakense	Q9F0N9a	685	cellobiase (CelA) β-glucosidase (3.2.1.21)	1, 2	Nivir
Bacteria; Proteobacteria; Alphaproteobacteria; Sphingomonadales	Novosphingobium sp. GX9	AGS08637b	744	β-glucosidase (3.2.1.21)	1, 2, FnIII	Novsp
Fungi; Dikarya; Ascomycota; Pezizomycotina; Eurotiomycetes; Eurotiomycetidae; Eurotiales; Thermoascaceae; Paecilomyces	Paecilomyces sp. J18	ADM47481b	858	β-glucosidase (3.2.1.21); pNP-β-D-glucopyranoside, cellooligosaccharides, gentiobiose, amygdalin and salicin, and relatively lower activity against lichenan and laminarin	1, 2, FnIII	Pamsp
Bacteria; Terrabacteria group; Firmicutes; Bacilli; Bacillales; Paenibacillaceae	Paenibacillus relictisesami	D6RVX0a	753	β-glucosidase (3.2.1.21)	1, 2, FnIII	Paere
Bacteria; Terrabacteria group; Firmicutes; Bacilli; Bacillales; Paenibacillaceae	Paenibacillus sp. C7	Q58PF3a	756	β-glucosidase (3.2.1.21)	1, 2	Paesp_1
Bacteria; Firmicutes; Bacilli; Bacillales; Paenibacillaceae	Paenibacillus sp. TS12	Q8GAT9a	831	glucocerebrosidase (3.2.1.45)	1, 2, FnIII	Paesp_2
Fungi; Dikarya; Ascomycota; saccharomyceta; Pezizomycotina; leotiomyceta; Eurotiomycetes; Eurotiomycetidae; Eurotiales; Aspergillaceae	Penicillium brasilianum	A5A4M8a	878	β-glucosidase (3.2.1.21)	1, 2, FnIII	Penbr
Fungi; Dikarya; Ascomycota; saccharomyceta; Pezizomycotina; leotiomyceta; Eurotiomycetes; Eurotiomycetidae; Eurotiales; Aspergillaceae	Penicillium decumbens	B3GK87a	861	β-glucosidase (3.2.1.21)	1, 2, FnIII	Pende
Fungi; Dikarya; Ascomycota; saccharomyceta; Pezizomycotina; leotiomyceta; sordariomyceta; Sordariomycetes; Hypocreomycetidae; Microascales; Halosphaeriaceae	Periconia sp. BCC 2871	A9UIG0a	866	β-glucosidase (3.2.1.21); cellobiose, glucose, sucrose, hydrolyze rice straw into simple sugars.	1, 2, FnIII	Persp
Fungi; Dikarya; Basidiomycota; Agaricomycotina; Agaricomycetes; Agaricomycetes incertae sedis; Polyporales; Phanerochaetaceae	Phanerochaete chrysosporium	Q8TGC6a	802	β-glucosidase (3.2.1.21)/ (3.2.1.58) glucan β-1,3-glucosidase	CBM1, 1, 2, FnIII	Phach
Fungi; Neocallimastigomycota; Neocallimastigomycetes; Neocallimastigales; Neocallimastigaceae	Piromyces sp. (strain E2)	Q875K3a	867	β-glucosidase (3.2.1.21)	1, 2, FnIII, CBM 10, CBM 10, CBM 10	Pirsp
Eukaryota; Viridiplantae; Streptophyta; Streptophytina; Embryophyta; Magnoliophyta; Mesangiospermae; eudicotyledons; Gunneridae; Pentapetalae; rosids; fabids; Malpighiales; Salicaceae; Saliceae	Populus canescens	Q333M3a	732	β-xylosidase (3.2.1.37)	1, 2, FnIII	Popca
Bacteria; Bacteroidetes; Bacteroidia; Bacteroidales; Prevotellaceae	Prevotella bryantii 1	D5KJA4a	776	β-xylosidase (3.2.1.37) / low β-glucosidase activity (3.2.1.21)	1, 2, FnIII	Prebr_1
Bacteria; FCB group; Bacteroidetes/Chlorobi group; Bacteroidetes; Bacteroidia; Bacteroidales	Prevotella bryantii 2	Q59716a	785	exo-β-1,4-glucosidase/β-glucosidase (3.2.1.21)	1, 2, FnIII	Prebr_2
Bacteria; Bacteroidetes; Bacteroidia; Bacteroidales; Prevotellaceae	Prevotella ruminicola	D5EY15a	861	dominant β-xylosidase activity (3.2.1.37)/ minor α-L-arabinofuranosidase (EC 3.2.1.55) actvity	1, 2, PA14, 2, FnIII	Preru
Bacteria; Proteobacteria; Gammaproteobacteria; Alteromonadales; Pseudoalteromonadaceae	Pseudoalteromonas piscicida	P48823a	598	β-N-acetylglucosaminidase (3.2.1.52)	1	Psepi
Bacteria; Proteobacteria; Gammaproteobacteria; Alteromonadales; Pseudoalteromonadaceae	Pseudoalteromonas sp. BB1	Q0QJA3a	840	exo-1,3/1,4-β-glucanase (3.2.1.-)	1, 2, 3	Psesp
Eukaryota; Viridiplantae; Streptophyta; Streptophytina; Embryophyta; Magnoliophyta; Mesangiospermae; eudicotyledons; Gunneridae; Pentapetalae; rosids; fabids; Rosales; Rosaceae; Maloideae; Maleae	Pyrus pyrifolia	Q4W7I3a	774	β-glucosidase (3.2.1.21)/ β-xylosidase (3.2.1.37) cell wall polysaccharides prepared from Japanese pear and from sugar beet arabinan. It did not release xylose from arabinoxylan and xylan.	1, 2, FnIII	Pyrpy
Eukaryota; Viridiplantae; Streptophyta; Embryophyta; Tracheophyta; Spermatophyta; Magnoliophyta; eudicotyledons; Gunneridae; Pentapetalae; rosids; malvids; Brassicales	Raphanus sativus (Radish)	Q3V5Q1a	780	β-xylosidase (3.2.1.37)/ α-L-arabinofuranosidase (EC 3.2.1.55)	1, 2, FnIII	Rapsa
Eukaryota; Opisthokonta; Fungi; Fungi incertae sedis; Mucoromycotina; Mucorales; Lichtheimiaceae	Rhizomucor miehei 1	B0JE65a	717	β-glucosidase (3.2.1.21)	1, 2, FnIII	Rhimi_1
Eukaryota; Opisthokonta; Fungi; Fungi incertae sedis; Mucoromycotina; Mucorales; Lichtheimiaceae	Rhizomucor miehei 2	AGC24356 b	858	β-N-acetylglucosaminidase (3.2.1.52)	1,2. Acetyltransferase (GNAT) family	Rhimi_2
Eukaryota; Opisthokonta; Fungi; Fungi incertae sedis; Mucoromycotina; Mucorales; Lichtheimiaceae	Rhizomucor miehei 3	AIY32164b	731	β-glucosidase (3.2.1.21) / exo-β-1,3-glucanase / transglycosylation	1, 2, FnIII	Rhimi_3
Bacteria; Proteobacteria; Alphaproteobacteria; Rhizobiales; Rhizobiaceae; Rhizobium/Agrobacterium group; Agrobacterium; Agrobacterium tumefaciens complex	Rhizobium radiobacter	P27034a	818	β-glucosidase (3.2.1.21)/coniferin β-glucosidase (EC 3.2.1.126)	1, 2, PA14, 2, FnIII	Rhzra
Bacteria; FCB group; Bacteroidetes/Chlorobi group; Bacteroidetes; Bacteroidetes Order II. Incertae sedis; Rhodothermaceae	Rhodothermus marinus DSM 4252	D0MEY7a; ACY47437b; Rmar_0536; RmBgl3A	754		1, 2, FnIII	Rhoma_1
Bacteria; FCB group; Bacteroidetes/Chlorobi group; Bacteroidetes; Bacteroidetes Order II. Incertae sedis; Rhodothermaceae	Rhodothermus marinus DSM 4252	D0MH34a; ACY47819b; Rmar_0925; RmNg3	966		1, 2, Beta lactamase	Rhoma_2
Bacteria; FCB group; Bacteroidetes/Chlorobi group; Bacteroidetes; Bacteroidetes Order II. Incertae sedis; Rhodothermaceae	Rhodothermus marinus DSM 4252	D0MHL4a; ACY47972b; Rmar_1080; RmXyl3A	792		1, 2, FnIII	Rhoma_3
Bacteria; FCB group; Bacteroidetes/Chlorobi group; Bacteroidetes; Bacteroidetes Order II. Incertae sedis; Rhodothermaceae	Rhodothermus marinus DSM 4252	D0MHL5a; ACY47973b; Rmar_1081; RmXyl3B	784		1, 2, FnIII	Rhoma_4
Bacteria; FCB group; Bacteroidetes/Chlorobi group; Bacteroidetes; Bacteroidetes Order II. Incertae sedis; Rhodothermaceae	Rhodothermus marinus DSM 4252	D0MD38a; ACY48950b; Rmar_2069; RmBgl3B	839		1, 2, PA14, 2, FnIII	Rhoma_5
Bacteria; FCB group; Bacteroidetes/Chlorobi group; Bacteroidetes; Bacteroidetes Order II. Incertae sedis; Rhodothermaceae	Rhodothermus marinus DSM 4252	D0MG00a; ACY49489b; Rmar_2616; RmBgl3C	615		1, 2	Rhoma_6
Bacteria; Proteobacteria; Gammaproteobacteria; Enterobacteriales; Enterobacteriaceae	Salmonella typhimurium (strain LT2 / SGSC1412 / ATCC 700720)	Q8ZQ06a	341	β-N-acetylglucosaminidase (3.2.1.52)	1	Salty
Eukaryota; Opisthokonta; Fungi; Dikarya; Ascomycota; saccharomyceta; Saccharomycotina; Saccharomycetes; Saccharomycetales	Saccharomycopsis fibuligera	P22507a	880	β-glucosidase (3.2.1.21)	1, 2, FnIII	Sacfi
Bacteria; Actinobacteria; Pseudonocardiales; Pseudonocardiaceae	Saccharopolyspora erythraea	A4F7P9a	808	erythromycin β-glucosidase (3.2.1.21)	1, 2, PA14, 2, FnIII	Sccer
Eukaryota; Fungi; Dikarya; Ascomycota; Pezizomycotina; Dothideomycetes; Capnodiales	Septoria lycopersici	Q99324a	803	β-glucosidase (3.2.1.21)	1, 2, FnIII	Seply
Bacteria; Proteobacteria; Gammaproteobacteria; Enterobacteriales; Enterobacteriaceae	Serratia sp. TN49	G0TEQ0a	790	β-glucosidase (3.2.1.21)	1, 2, FnIII	Sersp
Bacteria; Actinobacteria; Actinobacteridae; Actinomycetales; Streptomycineae; Streptomycetaceae	Streptomyces antibioticus	O68843a	769	oleandomycin β-glycosidase (3.2.1.21)	1, 2, PA14, 2, FnIII	Stran
Bacteria; Actinobacteria; Actinobacteridae; Actinomycetales; Streptomycineae; Streptomycetaceae	Streptomyces thermoviolaceus 1	O82840a	632	β-N-acetylglucosaminidase (3.2.1.52)	1, 2	Strth_1
Bacteria; Terrabacteria group; Actinobacteria; Actinobacteria; Streptomycetales; Streptomycetaceae	Streptomyces thermoviolaceus 2	Q76BU6a	770	β-xylosidase (3.2.1.37)	1, 2, FnIII	Strth_2
Bacteria; Actinobacteria; Actinobacteridae; Actinomycetales; Streptomycineae; Streptomycetaceae	Streptomyces venezuelae ATCC 15439	C5IXN7a	828	β-glucosidase (3.2.1.21) + (3.2.1.-)	1, 2, PA14, 2, FnIII	Strve
Fungi; Dikarya; Ascomycota; saccharomyceta; Pezizomycotina; leotiomyceta; Eurotiomycetes; Eurotiomycetidae; Eurotiales; Trichocomaceae	Talaromyces aculeatus	AGA96121b	856	β-glucosidase (3.2.1.21)	1, 2, FnIII	Talac
Fungi; Dikarya; Ascomycota; saccharomyceta; Pezizomycotina; leotiomyceta; Eurotiomycetes; Eurotiomycetidae; Eurotiales; Trichocomaceae	Talaromyces emersonii	Q8TGI8a	857	β-glucosidase (3.2.1.21)	1, 2, FnIII	Talem
Fungi; Dikarya; Ascomycota; saccharomyceta; Pezizomycotina; leotiomyceta; Eurotiomycetes; Eurotiomycetidae; Eurotiales; Trichocomaceae	Talaromyces purpureogenus	ACV87737b	856	β-glucosidase (3.2.1.21)	1, 2, FnIII	Talpu
Bacteria; Actinobacteria; Actinobacteridae; Actinomycetales; Micrococcineae; Intrasporangiaceae	Terrabacter ginsenosidimutans	D2KAT1a	648	β-glucosidase (3.2.1.21) / 3-O-β-glucopyranosyl-specific ginsenosidase type III (3.2.1.-)	1, 2	Tergi
Bacteria; Firmicutes; Clostridia; Thermoanaerobacterales; Thermoanaerobacteraceae	Thermoanaerobacter brockii	P96090a	730	β-glucosidase (3.2.1.21) / β-xylosidase (3.2.1.37)	1, 2, FnIII	Thabr
Bacteria; Terrabacteria group; Firmicutes; Clostridia; Thermoanaerobacterales; Thermoanaerobacteraceae	Thermoanaerobacter ethanolicus JW 200	Q9JRQ1a	784	β-xylosidase (3.2.1.37)/ α-L-arabinofuranosidase (EC 3.2.1.55)	1, 2, FnIII	Thaet
Fungi; Dikarya; Ascomycota; saccharomyceta; Pezizomycotina; leotiomyceta; Eurotiomycetes; Eurotiomycetidae; Eurotiales; Thermoascaceae	Thermoascus aurantiacus	Q4U4W7a	866	β-glucosidase (3.2.1.21)	1, 2, FnIII	Thrma_1
Fungi; Dikarya; Ascomycota; saccharomyceta; Pezizomycotina; leotiomyceta; Eurotiomycetes; Eurotiomycetidae; Eurotiales; Thermoascaceae	Thermoascus aurantiacus	Q0ZUL0	861	β-glucosidase (3.2.1.21)	1, 2, FnIII	Thrma_2
Bacteria; Actinobacteria; Actinobacteridae; Actinomycetales; Pseudonocardineae; Pseudonocardiaceae	Thermobispora bispora (Microbispora bispora)	Q59506a	986	Glucan-glucohydrolase (3.2.1.74)	1, 2, FnIII, CBM6	Thbbi
Bacteria; Thermotogae; Thermotogae; Thermotogales; Thermotogaceae	Thermotoga neapolitana	Q0GC07a	721	β-glucosidase (3.2.1.21)	1, 2, FnIII	Thene_1
Bacteria; Thermotogae; Thermotogae; Thermotogales; Thermotogaceae	Thermotoga neapolitana	Q9AG27a	467	β-N-acetylglucosaminidase (3.2.1.52)	1	Thene_2
Eukaryota; Viridiplantae; Streptophyta; Streptophytina; Embryophyta; Tracheophyta; Euphyllophyta; Magnoliophyta; Mesangiospermae; Gunneridae; Pentapetalae; rosids; malvids; Brassicales; Tropaeolaceae	Tropaeolum majus	O82074a	654	β-D-glucosidase	1, 2	Troma
Bacteria; Proteobacteria; Gammaproteobacteria; Vibrionales; Vibrionaceae	Vibrio furnissii	P96157a	329	β-N-acetylglucosaminidase II	1	Vibfu
