# Supplementary material for: Characterization and diversity of the complete set of GH family 3 enzymes from Rhodothermus marinus DSM 4253
Source: Sci Rep. 2020 Jan 28;10:1329. doi: 10.1038/s41598-020-58015-5 (PMC6987092; doi:10.1038/s41598-020-58015-5)
Supplement: Supplementary file 3 — Supplementary Information. [file 41598_2020_58015_MOESM3_ESM.zip]

Archive with 8 entries (8 files):
- Supplementary Information/input_phy.txt
- Supplementary Information/outputTree_ML.phb
- Supplementary Information/Rmar_0536_4253.pdb
- Supplementary Information/Rmar_0925_4253.pdb
- Supplementary Information/Rmar_1080_4253.pdb
- Supplementary Information/Rmar_1081_4253.pdb
- Supplementary Information/Rmar_2069_4253.pdb
- Supplementary Information/Rmar_2616_4253.pdb
