# Supplementary material for: Characterization and diversity of the complete set of GH family 3 enzymes from Rhodothermus marinus DSM 4253
Source: Sci Rep. 2020 Jan 28;10:1329. doi: 10.1038/s41598-020-58015-5 (PMC6987092; doi:10.1038/s41598-020-58015-5)
Supplement: Supplementary file 3 — Supplementary Information. [file 41598_2020_58015_MOESM3_ESM.zip › Supplementary Information/input_phy.txt]

106 593
Thabr0    ---------- ---------- -MSYGIGQIT RLGGASNLSP RETVRIANQI
          Q--------- ---------- ---------- ---------- ----------
          ---------- -----KFLIE NTRLGIPALI H-EESCSGYM AKG-------
          ---------- ---------- ---------A TIFPQTIGVA STW----NNE
          IVEKMASVIR EQMKAV-GAR ---------- ----QALAPL LD--ITRDPR
          WGRTEETFGE DPY-LVMRMG VSYIRGLQTE SL---KEG-- -------IVA
          TGKHFVGYGN SEGGMNW--- ---------- --APAHIPER ELREVFLYPF
          EA-----AVK EAKLSSIMPG YHELDGVP-- ---------- ----CHKSKK
          LLNDILRKDW G---FEGIVV SDYFAISQLY EYH------- -----HVTSD
          K----KGAAK LALEAGVD-- ---------- ---------- ----------
          ---------- -------VEL PSTDYYGLPL RELIESG--- ----------
          ---------- ------EIDI DFVNEAVKRV LKIKFELGLF EN-
Thaet0    --ILDDMKFS FDKAK----R LMSYGISQIT RLGGASNLSP RETVRIANQI
          Q--------- ---------- ---------- ---------- ----------
          ---------- -----KFLIE NTRLGIPALI H-EESCSGYM PKG-------
          ---------- ---------- ---------A TIFPQTIGVA STW----NNE
          IVEKMASVIR EQMKAV-GAR ---------- ----QALAPL LD--ITRDPR
          WGRTEETFGE DPY-LVMRMG VSYIRGLQTE SL---REG-- -------IVA
          TGKHFVGYGN SEGGMNW--- ---------- --APAHIPER ELREVFLYPF
          EA-----AVK EPKLSSIMPG YHELDGVP-- ---------- ----CHKSKK
          LLNDILRKDW G---FEGIVV SDYFAISQLY EYH------- -----HVTSD
          K----KGAAK LALEAGVD-- ---------- ---------- ----------
          ---------- -------VEL PSTDYYGLPL RELIESG--- ----------
          ---------- ------EIDI DFVNEAVKRV LKIKFELGLF EN-
Calpo0    --LLDNMEFS VDKAK----D LLKDGIGQIT RIGGASNLGP KESAQLANEI
          Q--------- ---------- ---------- ---------- ----------
          ---------- -----RYLIE NTRLGIPALV H-EESCSGYM AKG-------
          ---------- ---------- ---------A TCFPQTIGVA STW----NTE
          LVKQMGSVIR EQMKAV-GAH ---------- ----QALAPL MD--VARDAR
          WGRVEETFGE DPY-LISEMG VSYIEGLQGG NI---KDG-- -------IMA
          TVKHFVGYGF SEGGMNW--- ---------- --APAHIPER ELREVFLLPF
          EA-----AVK KAKTASVMAA YHELDGIP-- ---------- ----CHGSKK
          LLTQILRNEW G---FDGLVV SDYFGVNMLY EYH------- -----HVARD
          K----GEAAK IALQAGVD-- ---------- ---------- ----------
          ---------- -------IEL PSRDCYGQPL KEAVQKG--- ----------
          ---------- ------LVEE ALIDEVVRRI LRMKFLSGVF EN-
Rhoma3    LIVDEQNRFD PSRAP----E WFKLGIGRIE RPS-EYFQTA REAAAFTNAI
          Q--------- ---------- ---------- ---------- ----------
          ---------- -----RWVRE NTRLGIPVIF H-EEALHGLR AAE-------
          ---------- ---------- ---------A TSYPQAIALA STW----NPA
          LVERVYGRIA REVRAR-GVH ---------- ----QVLAPV VD--VGREPR
          WGRIEETFGE DPY-LVAEMG KAAVWGLQGR RV---PPVG- ----PGHVIA
          TLKHMAGHGQ PESGINV--- ---------- --APVFFGER HLREVFLYPF
          RE-----AVE KAHALSVMAS YNEIDGIP-- ---------- ----SHANAW
          MLRDVLRGEW G---FRGVIV SDWHGIPQLI TRH------- -----HVAEN
          L----EEAAR LALQATVD-- ---------- ---------- ----------
          ---------- -------VEL PDYEAY-ATL VDQVRRG--- ----------
          ---------- ------LIPE LAVDEAVRRL LWAKFAVGLF DGE
Rhoma4    LIVDEQNRFD PSRAP----E WFKLGIGRIE RPS-EYFQTA REAAAFTNAI
          Q--------- ---------- ---------- ---------- ----------
          ---------- -----RWVRE NTRLGIPVLF H-EEALHGIQ AYE-------
          ---------- ---------- ---------A TSYPQAIALA STW----NPA
          LVERVYGRIA REVRAR-GVH ---------- ----QVLAPV VD--VGREPR
          WGRIEETFGE DPY-LVAEMG KAAVWGLQGR RV---PPVG- ----PGHVIA
          TLKHMTGHGQ PESGINV--- ---------- --APVFFGER HLREVFLYPF
          RE-----AVE KAHALSVMAS YNEVDGIP-- ---------- ----SHVNAW
          MLRDVLRGEW G---FRGVIV SDWFAIRQLI TKH------- -----HVAAD
          E----AEAAR RALAATVD-- ---------- ---------- ----------
          ---------- -------IEL PDYDVY-PVL LEQVKKG--- ----------
          ---------- ------LIPE SAIDEAVRRL LWAKFAVGLF DGE
Coral0    VVAPMQGEMA GDDAGATLAE ITRDGIGHYT RVYGTRPVDP AQRAAWLWAE
          Q--------- ---------- ---------- ---------- ----------
          ---------- -----RRLKA ETRLGIPAIV H-EECLTGLA AWK-------
          ---------- ---------- ---------A ATFPTPLAWG ASF----DPD
          LVAEMGAAIG DTMREL-GIH ---------- ----QGLAPV LD--VIADPR
          WGRVDECIAE DPY-LVGTVG TAYVRGLQSA G--------- -------VHA
          TLKHFLGYSA SKAGRNH--- ---------- --APVSAGPR ELADVYLPPF
          EM-----ALR DGGARSVMNS YTDIDGEP-- ---------- ----VAAHPG
          LLTTVLRDEL G---FDGVVV SDYFSVAFLE VMH------- -----GVAAD
          R----GEAAV QALRAGID-- ---------- ---------- ----------
          ---------- -------VEL PAGDAYLAPL AEQVRSG--- ----------
          ---------- ------GIDI RFVDRAVLRV LAQKEELGLL DED
Strth2    GVAPHQEQMN TDYD---WDE LITRGLGQLT RSFGTAPVDP AVGARALANA
          Q--------- ---------- ---------- ---------- ----------
          ---------- -----RRIAE AGRFGIPAVA H-EECLAGFT AWG-------
          ---------- ---------- ---------A TAYPVPLAWG ATF----DPQ
          LVEAMAARIG RDMRSV-GVH ---------- ----QGLAPV MD--VVRDLR
          WGRVEETIGE DPY-LVGTIG SAYVRGLESA G--------- -------IVA
          TLKHFAGYAS SAGARNL--- ---------- --APVRAGVR EFADITLPPF
          EM-----ALR EGGARSVMAA YTETDGVP-- ---------- ----ASADPR
          LLTELLREQW G---FTGTVV ADYFAIDFLQ TLH------- -----RVARS
          T----AEAGR LALAAGID-- ---------- ---------- ----------
          ---------- -------VEL PTVKAYGDEL VAAVRSG--- ----------
          ---------- ------EVPE ELVDRAARRV LLQKCELGLL DAD
Chrlu0    TNALNQTGLE WSTR------ ------YRGS AFYVGVPVPN EWLTKHIKAA
          Q--------- ---------- ---------- ---------- ----------
          ---------- -----DYIQK ETYLGIPAFV Q-TEGLHGFL AHN-------
          ---------- ---------- ---------A TIFSSPIGLG CSW----NPS
          LVEEMAAAIA KEARAL-GVN ---------- ----QLFAPV AD--LARELR
          HGRVEEMYSE DGL-LAGEFA RAYVKGAQSA G--------- -------VSA
          MVKHFAAFGV TEQGLNT--- ---------- --GPVHGGER ELRTTYLPPY
          QR-----AII DGGVYSIMTA YHSYDGIP-- ---------- ----AVSDPH
          LLTDILRDEW G---YGYFTM TDAGASDRLC ADF------- -----KMCAS
          DPIDKEAIVK YILPAGGD-- ---------- ---------- ----------
          ---------- -------VEM GGGSYSFEKI PELVSSG--- ----------
          ---------- ------KVEE ELVDTAVARV LRAKFELGLF ENP
Biflo1    ---------- ---------- ARGGDLEDLI VNKHVGSILH TSPEDLSRAA
          K--------- ---------- ---------- ---------- ----------
          ---------- -----TVNEK -TRLGIPLII G-DDCIHGYS FWPG------
          ---------- ---------- ---------A TIFPSQLGMA VSW----DPD
          KVKAAGRATA EEVSCT-GVH ---------- ----WTFSPV LC--IARDTR
          WGRVDETFGE DPM-LIGELA SAMVKGYQGG AKAG-EALP- ----KNAILA
          CAKHFAGYSE TQGGRDA--- ---------- --SEADLSHR KLESWFLPPF
          ER-----VAK EG-CGTFMLG YESIEGVP-- ---------- ----VTFNKW
          LLTDKLRGAW Q---YNGTLI TDWDNVGRSV WEQ------- -----HVKPD
          YVHA----AA DAVKAGND-- ---------- ---------- ----------
          ---------- -------LVM TT-PQFYEGA IEAVKTG--- ----------
          ---------- ------LLDE SLIDDAVARI LALKFRLGLF EDP
Celfl0    ---------- ---------- SRG-SVRGLI EETHVGSILH TSP-ALVREA
          H--------- ---------- ---------- ---------- ----------
          ---------- -----EVTAG -TRLRIPLLI A-EDCIHGHS FFEG------
          ---------- ---------- ---------A TIFPTQLGMA ASW----DPG
          LVERAARVTA VEVAAT-GIH ---------- ----WTFSPV LC--IARDLR
          WGRVSETFGE DPF-LIGELA SAMVKGYQGG -------LT- ----PTAILA
          TAKHFAGYSE TQGGRDA--- ---------- --TEADISRR KLTAWFLPPF
          ER-----VAR EG-CATFMLG YQSMDGTP-- ---------- ----ITVNDW
          LLTDVLRGEW G---YTGTLV TDWDNVGRMV WEQ------- -----QIQPD
          HAHA----AA AAVKAGND-- ---------- ---------- ----------
          ---------- -------VIM TT-PQFFDGA QEAVAAG--- ----------
          ---------- ------MLDE AAIDAAVSRI LTLKFELGLF EDP
Elime0    ---------- ------TTGQ AQSSDIGKKI EQGLVGGLFN IKGVNKIKAV
          Q--------- ---------- ---------- ---------- ----------
          ---------- -----KVAIE KSRLKIPMIF G-MDVIHGY- ----------
          ---------- ---------- ---------E TTFPIPLGLA SSW----DMD
          LIQRSAQIAA KEASAD-GIN ---------- ----WTFSPM VD--VSREPR
          WGRVSEGSGE DPY-LGSEIA KAMVYGYQGK -----DLSL- ----KNTILA
          CVKHFALYGA PEGGRDY--- ---------- --NTVDMSHI RMFNEYFPPY
          KA-----AVD AG-VGSVMAS FNEVDGVP-- ---------- ----ATGNKW
          LMDDVLRKQW G---FNGFIV TDYTGINEMI QHG------- -----MG--D
          LQQV----SA LALNAGVD-- ---------- ---------- ----------
          ---------- -------MDM VG-EGFLTTL KKSLSEG--- ----------
          ---------- ------KVTE QQITLAARRI LEAKYDLGLF DDP
Rhoma1    ---------- ------ETGP VVREGEPDAI RRGRVGAVMN FFGAEAVCAM
          Q--------- ---------- ---------- ---------- ----------
          ---------- -----RQAVE ESRLGIPLLF A-LDVIHGF- ----------
          ---------- ---------- ---------R TIFPVPLAEA ATF----DPA
          LVEQAARVAA GEASAV-GLN ---------- ----WTFAPM VD--IARDAR
          WGRIVEGSGE DPY-LGAVMA AARVRGFQGR -----DLRD- ----PTTILA
          TAKHFAAYGA AEAGRDY--- ---------- --NTVDVSER TLREVYLPPF
          EA-----AVR AG-ALSIMSA FNEIGGVP-- ---------- ----ATADRW
          LLTDVLRHEW G---FEGLVV SDYTSVWELL FHG------- -----IAA-D
          SAEV----GR KALEAGVD-- ---------- ---------- ----------
          ---------- -------MDM VS-GIYVRKL AEEVRAG--- ----------
          ---------- ------RLSE AVVDEAVRRV LRVKYRLGLF EDP
Prebr1    --------EQ GNLDTVKCKE LIPFGIGHFS QYASQKPLDA NILRDRVAAV
          Q--------- ---------- ---------- ---------- ----------
          ---------- -----DWLIH HTPNGIPALF H-EEVLSGVN TKD-------
          ---------- ---------- ---------A TIYPQQIGQA CSF----NPE
          LAERKTLQTG IDMRKM-GGV ---------- ----LSLSPM VD--VCRNPS
          FNRLEESYGE DGY-LSAVMG TAFVKGLQQG DLT------- -----KGVGA
          CSKHYLGYGG GGDAK----- ---------- --------EK EMMEEILLPH
          ET-----MIR LAGSKALMPG YHAVHGTN-- ---------- ----CVANHE
          ILTDILRGYL G---FDGMVV SDYTAIDQIP GLD------- -----TPLQK
          A--------T AAINAGND-- ---------- ---------- ----------
          ---------- -------VDF PHGANY-KFL QEGLDKG--- ----------
          ---------- ------MVKS EAFERAVKDV LRHKYRQGLF DKN
Arath3    SSPVFACDVA ANPSLAAYGF CNTVLKIEYR VADLVARLTL QEKIGFLVSK
          A--------- ---------- ---------- ---------- ----------
          ---------- --------NG VTRLGIPTYE WWSEALHGVS YIG--PGTHF
          SS-------- ---------- -----QVPGA TSFPQVILTA ASF----NVS
          LFQAIGKVVS TEARAMYNVG -LA------- --GLTYWSPN VN--IFRDPR
          WGRGQETPGE DPL-LASKYA SGYVKGLQET -DGG--DSN- ----RLKVAA
          CCKHYTAYDV DNWKGVERYS ---------- --FNAVVTQQ DMDDTYQPPF
          KS-----CVV DGNVASVMCS YNQVNGKP-- ---------- ----TCADPD
          LLSGVIRGEW ---KLNGYIV SDCDSVDVLY KNQ------- -----HYTKT
          PAEAAAISIL AGLDLN---- ---------- ---------- ----------
          ---------- ---------- -CGSFLGQHT EEAVKSG--- ----------
          ---------- ------LVNE AAIDKAISNN FLTLMRLGFF DGN
Rapsa0    STPVFACDVA GNPSLAAYGF CNTAIKIEYR VADLVARLTL QEKIGVLTSK
          L--------- ---------- ---------- ---------- ----------
          ---------- --------HG VARLGIPTYE WWSEALHGVS YVG--PGTRF
          SG-------- ---------- -----QVPGA TSFPQVILTA ASF----NVS
          LFQAIGKVVS TEARAMYNVG -LA------- --GLTYWSPN VN--IFRDPR
          WGRGQETPGE DPL-LSSKYA SGYVKGLQET -DSS--DAN- ----RLKVAA
          CCKHYTAYDV DNWKGVERYS ---------- --FNAVVNQQ DLDDTYQPPF
          KS-----CVV DGNVASVMCS YNKVNGKP-- ---------- ----TCADPD
          LLSGVIRGEW ---KLNGYIV SDCDSVDVLY KNQ------- -----HYTKT
          PEEAAAISIN AGLDLN---- ---------- ---------- ----------
          ---------- ---------- -CGYFLGDHT EAAVKAG--- ----------
          ---------- ------LVKE AAIDKAITNN FLTLMRLGFF DGD
Arath0    SSPVFACDVT GNPSLAGLRF CNAGLSIKAR VTDLVGRLTL EEKIGFLTSK
          A--------- ---------- ---------- ---------- ----------
          ---------- --------IG VSRLGIPSYK WWSEALHGVS NVG--GGSRF
          TG-------- ---------- -----QVPGA TSFPQVILTA ASF----NVS
          LFQAIGKVVS TEARAMYNVG -SA------- --GLTFWSPN VN--IFRDPR
          WGRGQETPGE DPT-LSSKYA VAYVKGLQET -DGG--DPN- ----RLKVAA
          CCKHYTAYDI DNWRNVNRLT ---------- --FNAVVNQQ DLADTFQPPF
          KS-----CVV DGHVASVMCS YNQVNGKP-- ---------- ----TCADPD
          LLSGVIRGQW ---QLNGYIV SDCDSVDVLF RKQ------- -----HYAKT
          PEEAVAKSLL AGLDLN---- ---------- ---------- ----------
          ---------- ---------- -CDHFNGQHA MGAVKAG--- ----------
          ---------- ------LVNE TAIDKAISNN FATLMRLGFF DGD
Medsa0    TSTVFACDVA KNTNVSSYGF CDNSLSVEDR VSDLVKRLTL QEKIGNLGNS
          A--------- ---------- ---------- ---------- ----------
          ---------- --------VE VSRLGIPKYE WWSEALHGVS NIG--PGTHF
          SS-------- ---------- -----LVPGA TNFPMPILTA ASF----NTS
          LFQAIGSVVS NEARAMYNVG -LA------- --GLTYWSPN IN--IFRDPR
          WGRGQETPGE DPL-LSSKYA AGYVKGLQQT -DDG--DSD- ----KLKVAA
          CCKHYTAYDV DNWKGVQRYT ---------- --FDAVVSQQ DLDDTFQPPF
          KS-----CVI DGNVASVMCS YNKVNGKP-- ---------- ----TCADPD
          LLKGVIRGKW ---KLNGYIV SDCDSVEVLY KDQ------- -----HYTKT
          PEEAAAKTIL SGLDLD---- ---------- ---------- ----------
          ---------- ---------- -CGSYLGQYT GGAVKQG--- ----------
          ---------- ------LVDE ASITNAVSNN FATLMRLGFF DGD
Horvu2    QAPVFACDAS -NATLAAYGF CNRKATASAR ARDLVSRLTL AEKVGFLVNK
          Q--------- ---------- ---------- ---------- ----------
          ---------- --------PA LGRLGIPAYE WWSEALHGVS YVG--PGTRF
          SP-------- ---------- -----LVPGA TSFPQPILTA ASF----NAS
          LFRAIGEVVS TEARAMHNVG -LA------- --GLTFWSPN IN--IFRDPR
          WGRGQETPGE DPL-LASKYA VGYVTGLQDA -GAGGVTDG- ----ALKVAA
          CCKHYTAYDV DNWKGVERYT ---------- --FDAKVSQQ DLDDTFQPPF
          KS-----CVL DGNVASVMCS YNKVNGKP-- ---------- ----TCADKD
          LLEGVIRGDW ---KLNGYIV SDCDSVDVLY TQQ------- -----HYTKT
          PEEAAAITIK SGVDLN---- ---------- ---------- ----------
          ---------- ---------- -CGNFLAQHT VAAVQAG--- ----------
          ---------- ------ELSE EDVDRAITNN FIMLMRLGFF DGD
Arath2    --PLFACDPA -NGLTRTLRF CRANVPIHVR VQDLLGRLTL QEKIRNLVNN
          A--------- ---------- ---------- ---------- ----------
          ---------- --------AA VPRLGIGGYE WWSEALHGIS DVG--PGAKF
          GG-------- ---------- -----AFPGA TSFPQVITTA ASF----NQS
          LWEEIGRVVS DEARAMYNGG -VA------- --GLTYWSPN VN--ILRDPR
          WGRGQETPGE DPI-VAAKYA ASYVRGLQGT -AAG----N- ----RLKVAA
          CCKHYTAYDL DNWNGVDRFH ---------- --FNAKVTQQ DLEDTYNVPF
          KS-----CVY EGKVASVMCS YNQVNGKP-- ---------- ----TCADEN
          LLKNTIRGQW ---RLNGYIV SDCDSVDVFF NQQ------- -----HYTST
          PEEAAARSIK AGLDLD---- ---------- ---------- ----------
          ---------- ---------- -CGPFLAIFT EGAVKKG--- ----------
          ---------- ------LLTE NDINLALANT LTVQMRLGMF DG-
Pyrpy0    --PPFACDPR -NPITRTLKF CRVRVPIHVR VQDLIGRLTL QEKIGLLVNN
          A--------- ---------- ---------- ---------- ----------
          ---------- --------IA VPRLGIQGYE WWSEALHGVS NVG--PGTKF
          G--------- ---------- -----TFLGA TSFPQVITTA ASF----NES
          LWEEIGRVVS DEARAMYNGG -AA------- --GLTFWSPN VN--IFRDPR
          WGRGQETPGE DPV-LAAKYG ARYVKGLQGD -GAG----N- ----RLKVAA
          CCKHYTAYDL DNWNGVDRFH ---------- --FNARVSKQ DLEDTYNVPF
          KA-----CVV DGNVASVMCS YNQVNGKP-- ---------- ----TCADPD
          LLKGTIRGQW ---KLNGYIV SDCDSVGVYY DNQ------- -----HYTKT
          PEAAAAYAIK AGLDLD---- ---------- ---------- ----------
          ---------- ---------- -CGPFLGIHT EAAIRTG--- ----------
          ---------- ------QVNE IDINYALANT ITVQMRLGMF DGE
Popca0    ---PFACDPK -DGTNRDLPF CQVNLPIHTR VNDLIGRMTL QEKVGLLVNN
          A--------- ---------- ---------- ---------- ----------
          ---------- --------AA VPRLGIKGYE WWSEALHGVS NVG--PGTKF
          GG-------- ---------- -----AFPVA TSFPQVITTA ASF----NAT
          LWEAIGRVVS DEARAMFNGG -VA------- --GLTYWSPN VT--YSVYPR
          WGRGQETPGE DPV-VVGKYA ASYVRGLQGS -DGI------ ----RLKVAA
          CCKHFTAYDL DNWNGVDRFH ---------- --FNAKVSKQ DMVDTFDVPF
          RM-----CVK EGKVASVMCS YNQVNGIP-- ---------- ----TCADPN
          LLKKTVRGQW ---RLNGYIV SDCDSFGVYY GQQ------- -----HFTS-
          PRRSSLGCYK AGLDLD---- ---------- ---------- ----------
          ---------- ---------- -CGPFLVTHR DAVKKA---- ----------
          ---------- -------AEE AEINNAWLKT LTFQISLGIF DGS
Horvu3    --PPFSCGAP -----SSAAF CDRRLPIEQR AADLVSKLTL EEKISQLGDE
          S--------- ---------- ---------- ---------- ----------
          ---------- --------PA VDRLGVPAYK WWSEALHGVA NAG--RGVHL
          DG-------- ---------- -----PLRAA TSFPQVILTA ASF----NPH
          LWYRIGQVIG TEARGVYNNG QAE------- --GLTFWAPN IN--VFRDPR
          WGRGQETPGE DPT-MTGKYA AVFVRGVQGY GMSGAINSS- ----DLEASA
          CCKHFTAYDL ENWKGVTRFA ---------- --FDAKVTEQ DLADTYNPPF
          KS-----CVE DGGASGIMCS YNRVNGVP-- ---------- ----TCADHN
          LLSKTARGDW ---SFNGYIT SDCDAVAIIH DVQ------- -----GYAKA
          PEDAVADVLK AGMDVN---- ---------- ---------- ----------
          ---------- ---------- -CGGYIQTHG VSAYQQG--- ----------
          ---------- ------KITG EDIDRALRNL FAIRMRLGLF DGN
Aspaw0    ETIPLSFPDC QNGPLRSHLI CDETATPYDR AASLISLFTL DELIANTGNT
          G--------- ---------- ---------- ---------- ----------
          ---------- --------LG VSRLGLPAYQ VWSEALHGLD RAN---FSDS
          G--------- ---------- -----AYNWA TSFPQPILTT AAL----NRT
          LIHQIASIIS TQGRAFNNAG -RY------- --GLDVYAPN IN--TFRHPV
          WGRGQETPGE DVS-LAAVYA YEYITGIQGP -----DPES- ----NLKLAA
          TAKHYAGYDI ENWHNHSRLG ---------- --NDMNITQQ DLSEYYTPQF
          HV-----AAR DAKVQSVMCA YNAVNGVP-- ---------- ----ACADSY
          FLQTLLRDTF GFVDHG-YVS SDCDAAYNIY NPH------- -----GYASS
          QAAAAAEAIL AGTDID---- ---------- ---------- ----------
          ---------- ---------- -CGTTYQWHL NESITAG--- ----------
          ---------- ------DLSR DDIEQGVIRL YTTLVQAGYF DSN
Aspni0    ETIPLSFPDC QNGPLRSHLI CDETATPYDR AASLISLFTL DELIANTGNT
          G--------- ---------- ---------- ---------- ----------
          ---------- --------LG VSRLGLPAYQ VWSEALHGLD RAN---FSDS
          G--------- ---------- -----AYNWA TSFPQPILTT AAL----NRT
          LIHQIASIIS TQGRAFNNAG -RY------- --GLDVYAPN IN--TFRHPV
          WGRGQETPGE DVS-LAAVYA YEYITGIQGP -----DPES- ----NLKLAA
          TAKHYAGYDI ENWHNHSRLG ---------- --NDMNITQQ DLSEYYTPQF
          HV-----AAR DAKVQSVMCA YNAVNGVP-- ---------- ----ACADSY
          FLQTLLRDTF GFVDHG-YVS SDCDAAYNIY NPH------- -----GYASS
          QAAAAAEAIL AGTDID---- ---------- ---------- ----------
          ---------- ---------- -CGTTYQWHL NESIAAG--- ----------
          ---------- ------DLSR DDIEQGVIRL YTTLVQAGYF DSN
Aspsp0    ETIPLSFPDC QNGPLRSHLI CDESATPYDR AASLISLFTL DELIANTGNT
          G--------- ---------- ---------- ---------- ----------
          ---------- --------LG VSRLGLPAYQ VWSEALHGLD RAN---FSDL
          G--------- ---------- -----SYNWA TSFPQPILTT AAL----NRT
          LIHQIASIIS TQGRAFNNAG -RY------- --GLDVYAPN IN--TFRHPV
          WGRGQETPGE DVS-LAAIYA YEYITGIQGP -----DPDS- ----NLKLAA
          TAKHYAGYDI ENWHNHSRLG ---------- --NDMNITQQ DLSEYYTPQF
          HV-----AAR DAKVHSVMCA YNAVNGVP-- ---------- ----ACADSY
          FLQTLLRDTF GFVDHG-YVS SDCDAAYNIY NPH------- -----GYASS
          QAAAAAEAIL AGTDID---- ---------- ---------- ----------
          ---------- ---------- -CGTTYQWHL NESITAG--- ----------
          ---------- ------DLSR DDIEKGVIRL YTTLVQAGYF DSN
Aspja0    DTISLSFPDC QSGPLSKNLV CDSTASPYDR AAALVSLFTL EELIANTGNT
          S--------- ---------- ---------- ---------- ----------
          ---------- --------PG VPRLGLPPYQ VWSEALHGLA RAN---FTDN
          G--------- ---------- -----AYSWA TSFPSPILSA AAF----NRT
          LINQIASIIS TQGRAFNNAG -RF------- --GLDVYSPN IN--TFRHPV
          WGRGQETPGE DAYTLTAAYA YEYITGIQGG -----VNPE- ----HLKLAA
          TAKHFAGYDI ENWDNHSRLG ---------- --NDVNITQQ DLAEYYTPQF
          LV-----AAR DAHVHSFMCS YNAVNGVP-- ---------- ----SCSNTF
          FLQTLLRDTF SFVDHG-YVS GDCGAVYGVF NPH------- -----GYAAN
          EPSAAADAIL AGTDID---- ---------- ---------- ----------
          ---------- ---------- -CGTSYQYHF NESITTG--- ----------
          ---------- ------AVAR DDIERGFIRL YANLVELGYF DGN
Hypje2    ATLTLSFPDC EHGPLKNNLV CDSSAGYVER AQALISLFTL EELILNTQNS
          G--------- ---------- ---------- ---------- ----------
          ---------- --------PG VPRLGLPNYQ VWNEALHGLD RAN---FATK
          GG-------- ---------- -----QFEWA TSFPMPILTT AAL----NRT
          LIHQIADIIS TQARAFSNSG -RY------- --GLDVYAPN VN--GFRSPL
          WGRGQETPGE DAFFLSSAYT YEYITGIQGG -----VDPE- ----HLKVAA
          TVKHFAGYDL ENWNNQSRLG ---------- --FDAIITQQ DLSEYYTPQF
          LA-----AAR YAKSRSLMCA YNSVNGVP-- ---------- ----SCANSF
          FLQTLLRESW GFPEWG-YVS SDCDAVYNVF NPH------- -----DYASN
          QSSAAASSLR AGTDID---- ---------- ---------- ----------
          ---------- ---------- -CGQTYPWHL NESFVAG--- ----------
          ---------- ------EVSR GEIERSVTRL YANLVRLGYF DK-
Aurme0    GTAQGGFPDC VNGPLSNNTV CDKSADPVAR AKALVAAFTV AEKLNLTGNN
          S--------- ---------- ---------- ---------- ----------
          ---------- --------PG VPRLGLPVYQ WWQEALHGVA SSPGVTFNAT
          G--------- ---------- -----QFDSA TSFPQPILMG AAF----DDA
          LIQSVAEVVS TEARAFNNYG -RA------- --GLDFWTPN IN--PYRDPR
          WGRGQETPGE DPY-HLSSYV HSLIMGLQGG -----EDPE- ----IRKITA
          TCKHFAGYDI ESWNGNLRYQ ---------- --NDVQIPQR DLVEYYLPSF
          RS-----CAR DSNVGAFMCT YSALNGVP-- ---------- ----TCADPW
          LLNDVLREHW GWTNEEQWVT SDCDSIQNIF LPH------- -----NFSDT
          RQGAAAAALN AGTDLD---- ---------- ---------- ----------
          ---------- ---------- -CGTYYQHHL PLAYSQG--- ----------
          ---------- ------LINQ TTVDQALVRL YTSLVRTGYF DG-
Humin0    ----GVLPDC SKPPLSLNKI CDQNASPRER AEALVAAMTV EEKLANLVSK
          A--------- ---------- ---------- ---------- ----------
          ---------- --------AG VPRLGFPAYN WWSEALHGVA GAPGISFAPP
          ---------- ---------- ------FDYA TSFPMPLMMA AAF----DDD
          LIEKIAVVIG NESRAFGNND -RS------- --GIDYWTPD VN--PYRDPR
          WGRGSETPGE DVL-VIKRYT KHLLRGLEG- ------TSK- ----TRRIIA
          TCKHYAGYDL ESWQGTTRHD ---------- --FDARITPQ ELAEYYMQPF
          QQ-----CAR DSKVGSIMCS YNRVNGVP-- ---------- ----ACASDY
          LLNKVLREHW NWTESNNYIT SDCEAVADVS LNH------- -----KYAPT
          LAAGTAMCFN NGMDLS---- ---------- ---------- ----------
          ---------- ---------- -CEYEGSSDI PGAWNSG--- ----------
          ---------- ------ALNE TIVDRALVRL FQGLVHGGYF DG-
Aspac0    --DELAFSPP FYPSPWAN-G QGEWAEAYQR AVAIVSQMTL DEKVNLTTGT
          GWELEKCVG- ---------- ---------- ---------- ----------
          ---------- ------QTGG VPRLN-IGGM CLQDSPLGIR DSD-------
          ---------- ---------- --------YN SAFPAGVNVA ATW----DKN
          LAYLRGQAMG QEFSDK-GID ---------- ----VQLGPA AG-PLGRSPD
          GGRNWEGFSP DPA-LTGVLF AETIKGIQDA ---------- ------GVVA
          TAKHYILNEQ EHFRQVAEA- --AGYGFNIS DTISSNVDDK TIHEMYLWPF
          AD-----AVR AG-VGAIMCS YNQINNSY-- ---------- ----GCQNSY
          TLNKLLKAEL G---FQGFVM SDWGAHHSGV G--------- ------SALA
          GLDMSMPG-- -DIT------ ---------- ---------- ----------
          ---------- --------FD SATSFWGTNL TIAVLNG--- ----------
          ---------- ------TVPQ WRVDDMAVRI MAAYYKVG-R DRL
Aspsa0    --DELAFASP FYPSPWAN-G QGEWADAYKR AVDIVSQMTL DEKVNLTTGT
          GWELEKCVG- ---------- ---------- ---------- ----------
          ---------- ------QTGG VPRLD-IGGM CLQDSPLGVR DSD-------
          ---------- ---------- --------YN SGFPAGVNVA ATW----DRK
          LAYLRGQAMG QEFSDK-GVD ---------- ----VQLGPA AG-PLGRSPD
          GGRNWEGFSP DPA-LTGVLF AETIKGIQDA ---------- ------GVIA
          TAKHYILNEQ EHFRQVSEA- --AGYGFNIS DTISSNIDDK TIHEMYLWPF
          AD-----AVR AG-VGAVMCS YNQINNSY-- ---------- ----ACQNSY
          TLNKLLKSEL G---FQGFVM SDWGAHHSGV G--------- ------SALA
          GLDMSMPG-- -DVS------ ---------- ---------- ----------
          ---------- --------FD SATSFWGTNL TVAVLNG--- ----------
          ---------- ------TVPQ WRVDDMAVRI MAAYYKVG-R DRL
Talem0    --ENLAYSPP FYPSPWAN-G QGDWAEAYQK AVQFVSQLTL AEKVNLTTGT
          GWEQDRCVG- ---------- ---------- ---------- ----------
          ---------- ------QVGS IPRLG-FPGL CMQDSPLGVR DTD-------
          ---------- ---------- --------YN SAFPAGVNVA ATW----DRN
          LAYRRGVAMG EEHRGK-GVD ---------- ----VQLGPV AG-PLGRSPD
          AGRNWEGFAP DPV-LTGNMM ASTIQGIQDA ---------- ------GVIA
          CAKHFILYEQ EHFRQG---- --AQDGYDIS DSISANADDK TMHELYLWPF
          AD-----AVR AG-VGSVMCS YNQVNNSY-- ---------- ----ACSNSY
          TMNKLLKSEL G---FQGFVM TDWGGHHSGV G--------- ------SALA
          GLDMSMPG-- -DIA------ ---------- ---------- ----------
          ---------- --------FD SGTSFWGTNL TVAVLNG--- ----------
          ---------- ------SIPE WRVDDMAVRI MSAYYKVG-R DRY
Thrma2    --DDLAYSPP FYPSPWMD-G NGEWAEAYRR AVDFVSQLTL AEKVNLTTGV
          GWMQEKCVG- ---------- ---------- ---------- ----------
          ---------- ------ETGS IPRLG-FRGL CLQDSPLGVR FAD-------
          ---------- ---------- --------YV SAFPAGVNVA ATW----DKN
          LAYLRGKAMG EEHRGK-GVD ---------- ----VQLGPV AG-PLGRHPD
          GGRNWEGFSP DPV-LTGVLM AETIKGIQDA ---------- ------GVIA
          CAKHFIGNEM EHFRQASEA- --VGYGFDIT ESVSSNIDDK TLHELYLWPF
          AD-----AVR AG-VGSFMCS YNQVNNSY-- ---------- ----SCSNSY
          LLNKLLKSEL D---FQGFVM SDWGAHHSGV G--------- ------AALA
          GLDMSMPG-- -DTA------ ---------- ---------- ----------
          ---------- --------FG TGKSFWGTNL TIAVLNG--- ----------
          ---------- ------TVPE WRVDDMAVRI MAAFYKVG-R DRY
Pende0    --KDLAYSPP FYPSPWAT-G EGEWAEAYKK AVDFVSGLTL AEKVNITTGA
          GWEQERCVG- ---------- ---------- ---------- ----------
          ---------- ------ETGG VPRLG-MWGM CMQDSPLGVR NAD-------
          ---------- ---------- --------YS SAFPAGVNVA ATW----DRR
          LAYQRGTAMG EEHRDK-GVD ---------- ----VQLGPV AG-PLGKNPD
          GGRGWEGFSP DPV-LTGVMM AETIKGIQDA ---------- ------GVIA
          CAKHFIMNEQ EHFRQAGEA- --QGYGFNIS QSLSSNVDDK TMHELYLWPF
          VD-----SVR AG-VGSVMCS YNQINNSY-- ---------- ----GCSNSY
          TLNKLLKGEL G---FQGFVM SDWGAHHSGV G--------- ------DALA
          GLDMSMPG-- -DVI------ ---------- ---------- ----------
          ---------- --------LG SPYSFWGTNL TVSVLNS--- ----------
          ---------- ------TIPE WRLDDMAVRI MAAYYKVG-R DRH
Cocpo0    --KEWAFSPP YYPSPWAS-G QGEWSEAYNK AREFVSQLTL TEKVNLTTGV
          GWMQEACVG- ---------- ---------- ---------- ----------
          ---------- ------NVGS IPRLG-FRSL CMQDGPLGIR FAD-------
          ---------- ---------- --------HV SAFPAGINVG ATW----SKS
          LAYLRGKAMG EEHRDK-GVD ---------- ----VQLGPA VG-PLGRSPD
          GGRNWEGFSP DPV-LSGYLV AETIKGIQDA ---------- ------GVIA
          CVKHFIVNEQ ERFRQAPEA- --QGYGFNIS ESSSSNVDDV TMHELYLWPF
          AD-----AVR AG-VGSVMCS YNQINNSY-- ---------- ----GCSNSY
          TQNKLLKGEL G---FQGFIM SDWQAHHSGV G--------- ------DDLA
          GLDMSMPG-- -DTL------ ---------- ---------- ----------
          ---------- --------FL TGKSYWGPNL TIAVTNG--- ----------
          ---------- ------TIPQ WRLDDMAVRI MAAYYKVR-R DQT
Talac0    ----KAYSPP AYPAPWAS-G AGEWAQAHER AVEFVSQLTL AEKINLTTGV
          GLGGGQCVG- ---------- ---------- ---------- ----------
          ---------- ------NTGS IPRLG-FRSL CMQDSPLGVR DTD-------
          ---------- ---------- --------YN TAFPAGVNVA ATW----DLD
          LAYRRGIAMA EEHRGK-GVD ---------- ----VQLGPV AG-PLGRVPE
          GGRNWEGFAP DPV-LTGRMM ASTIQGMQNT ---------- ------GVIA
          CAKHYIGNEQ EHFRQGSQ-- ----EDFTVA DAISSNIDDV TLHELYLWPF
          AD-----AVR AG-VGSVMCS YNQLNNSY-- ---------- ----ACGNSY
          SLNHILKGEL D---FQGFVM TDWSAQHSGV G--------- ------DALA
          GADMDMPG-- -DVA------ ---------- ---------- ----------
          ---------- --------FD SGTAFWGTNL TIAVLNG--- ----------
          ---------- ------TVPE WRIDDMAVRI MSAFYKVG-R DRT
Talpu0    ----KAYSPP AYPTPWAS-G AGEWAQAHER AVEFVSQLTL AEKINLTTGA
          GWEGGQCVG- ---------- ---------- ---------- ----------
          ---------- ------NTGS IPRLG-FRSL CMQDSPLGVR DTD-------
          ---------- ---------- --------YN TAFPAGVNVA ATW----DLD
          LAYRRGIAMA EEHRGK-GVD ---------- ----VQLGPV AG-PLGRVPE
          GGRNWEGFAP DPV-LTGQMM ASTIQGMQDT ---------- ------GVIA
          CAKHYIGNEQ EHFRQGSQ-- ----ENFTVA DAISSNIDDV TLHELYLWPF
          AD-----AVR AG-VGSIMCS YNQLNNSY-- ---------- ----SCGNSY
          SLNHILKGEL D---FQGFVM TDWGAQHSGV G--------- ------DALA
          GADMDMPG-- -DVA------ ---------- ---------- ----------
          ---------- --------FD SGTAFWGTNL TIAVLNG--- ----------
          ---------- ------TVPE WRIDDMAVRI MSAFYKVG-R DRT
Pamsp0    ----EAYSPP KYPSPWAN-G EGDWAIAYQK AVQFVSQLNL AEKVNLTTGT
          GWQLGQCVG- ---------- ---------- ---------- ----------
          ---------- ------ETGS VPRLN-FRGL CLQDGPLGIR FAD-------
          ---------- ---------- --------YI SAFPAGINVG ATW----DRK
          LSYLRGKAMG EESRDK-GID ---------- ----VLLGPS AG-PLGRFPD
          GGRNWEGYSP DPV-LSGILM AETIKGIQDE ---------- ------GIIA
          TAKHYLLNEQ EQFRQGSE-- ----DGFEVA DAISANVDDK TLHELYLWPF
          AD-----AVR AG-VVSIMCS YNQINNSY-- ---------- ----GCGNSY
          LLNYVLKEEL G---FQGFVM SDWGAHHSGV G--------- ------SAMA
          GLDMSMPG-- -DIT------ ---------- ---------- ----------
          ---------- --------FD SGTSFWGTNL TVAVLNG--- ----------
          ---------- ------TVPQ WRVDDMAVRI LSTFYKVG-R DQV
Persp0    --LNDITSPP FYPSPWMDPS AAGWAEAYTK AQAFVRQLTL LEKVNLTTGV
          GWEGEACVG- ---------- ---------- ---------- ----------
          ---------- ------NTGS IPRLG-FPGF CTQDSPLGVR FAD-------
          ---------- ---------- --------YV SAFTAGGTIA ASW----DRS
          EFYRRGYQMG VEHRGK-GVD ---------- ----VQLGPV VG-PIGRHPK
          GGRNWEGFSP DPV-LSGIAV AETVKGIQDA ---------- ------GVIA
          CTKHFILNEQ EHFRQPGN-- ---VGDFGFV DAVSANLADK TLHELYLWPF
          AD-----AVR AG-TGSIMCS YNKANNSQ-- ---------- ----VCQNSY
          LQNYILKGEL G---FQGFTM SDWDAQHSGV A--------- ------STLA
          GLDMNMPG-- -DTD------ ---------- ---------- ----------
          ---------- --------FD SGFSFWGPNM TLSIING--- ----------
          ---------- ------TVPE WRLDDAATRI MAAYYLVG-R DRH
Penbr0    PQAIESFSEP FYPSPWMNPH AEGWEAAYQK AQDFVSQLTI LEKINLTTGV
          GWENGPCVG- ---------- ---------- ---------- ----------
          ---------- ------NTGS IPRLG-FKGF CTQDSPQGVR FAD-------
          ---------- ---------- --------YS SAFTSSQMAA ATF----DRS
          ILYQRGQAMA QEHKAK-GIT ---------- ----IQLGPV AG-PLGRIPE
          GGRNWEGFSP DPV-LTGIAM AETIKGMQDT ---------- ------GVIA
          CAKHYIGNEQ EHFRQVGEA- --AGHGYTIS DTISSNIDDR AMHELYLWPF
          AD-----AVR AG-VGSFMCS YSQINNSY-- ---------- ----GCQNSQ
          TLNKLLKSEL G---FQGFVM SDWGAHHSGV S--------- ------SALA
          GLDMSMPG-- -DTE------ ---------- ---------- ----------
          ---------- --------FD SGLSFWGSNL TIAILNG--- ----------
          ---------- ------TVPE WRLDDMAMRI MAAYFKVG-L TIE
Hypje1    --ADSHSTSG ASAEAVVPPA GTPWGTAYDK AKAALAKLNL QDKVGIVSGV
          GWNGGPCVG- ---------- ---------- ---------- ----------
          ---------- ------NTSP ASKIS-YPSL CLQDGPLGVR YST-------
          ---------- ---------- --------GS TAFTPGVQAA STW----DVN
          LIRERGQFIG EEVKAS-GIH ---------- ----VILGPV AG-PLGKTPQ
          GGRNWEGFGV DPY-LTGIAM GQTINGIQSV ---------- ------GVQA
          TAKHYILNEQ ELNRET---- ---------- --ISSNPDDR TLHELYTWPF
          AD-----AVQ AN-VASVMCS YNKVNTTW-- ---------- ----ACEDQY
          TLQTVLKDQL G---FPGYVM TDWNAQHTTV Q--------- ------SANS
          GLDMSMPGT- -DFN------ ---------- ---------- ----------
          ---------- --------G- -NNRLWGPAL TNAVNSN--- ----------
          ---------- ------QVPT SRVDDMVTRI LAAWYLTG-Q DQA
Magor2    --------LA GTATAVLT-- ---WDEAYAK ANTALARITQ QDKVSLVSGI
          GWDKGPCVG- ---------- ---------- ---------- ----------
          ---------- ------NTAP VSAIN-YPQL CLQDGPTGVR FGT-------
          ---------- ---------- --------GV TAFTPGIQAA STW----DVE
          LMRQRGQFQA EEQKGC-GVH ---------- ----VMLTPV AG-ALGKIPE
          GGRNWEGFGV DPY-LAGIAM EVTIEGQQSV ---------- ------GVQA
          TAKHYLLNEQ ELNRNT---- ---------- --MSSNVDDR TLHELYLWPF
          AD-----AVR AN-VASVMCS YNKINGSW-- ---------- ----ACENEH
          AMQKLLKDEL G---FKGYVM SDWNAQHTTT G--------- ------SANA
          GMDMTMPGS- -DFN------ ---------- ---------- ----------
          ---------- --------G- -GNVLWGPQL NTAVNNN--- ----------
          ---------- ------QVAR TRLDDMARRV LAAWYLTE-Q D-K
Aspfi0    --------VH AYGSGGSN-- ---WDQAYSR AKDALQKLSQ TEKVGLVTGV
          KWMGGPCVG- ---------- ---------- ---------- ----------
          ---------- ------NTYK PESID-YPSL CLQDSPLGIR FAN-------
          ---------- ---------- --------PV TAFPAGINAG ATW----DTQ
          LLYARGAAMG AEAKGL-GVH ---------- ----VQLGPV AG-PLGKNPN
          GGRNWEGFSV DPY-LSGVAM EKTIRGMQDS ---------- ------GVQA
          CAKHWLGNEQ EHYRDT---- ---------- --ISSNIGDR AAHELYVWPF
          MD-----AVK AD-VASVMCS YNKVNGTW-- ---------- ----ACESDA
          INNKLMKEEL G---FPGYIM SDWNAQHSTV N--------- ------SAVS
          GLDMTMPGS- -DFS------ ---------- ---------- ----------
          ---------- --------NP PGSIFWGSNL EAAVADG--- ----------
          ---------- ------SVPQ SRLDDMVTRI LAAWYLVG-Q D-K
Phach0    --SSTSTSPP APSQTVAN-V SPEWAAAYVK AQAAVAKLSV TDMVNLATGV
          QWEKGPCVG- ---------- ---------- ---------- ----------
          ---------- ------NTPA ISSIPGFTGL CLQDSPVGVR YAD-------
          ---------- ---------- --------GT SVFPPEINVA ATW----NRT
          LMRQRGAAMG AEFKGK-GVH ---------- ----VALGPM MN--LMRVPA
          AGRNWEGGGG DPF-LSGELA FETITGIQSS ---------- ------GAQA
          CAKHFINNEQ EHFRDS---- ---------- --SSSNVDDR TEHELYGHPF
          LR-----SVQ AN-VASVMCS YNQINGTF-- ---------- ----SCENEK
          TLSGLLKGEY G---FQGYVM SDWWATHSGA P--------- ------AVNA
          GLDMTMPGD- -ETT------ ---------- ---------- ----------
          ---------- --------N- SGTTYFGQNL VNAVNSG--- ----------
          ---------- ------QVSQ ARIKDMATRI LAAWYLLG-Q D-Q
Rhimi1    ------MQGV AGGINFR--- --SWDEAHEL AKAVTDQMSL EQWVNITTGT
          GWMKSECVG- ---------- ---------- ---------- ----------
          ---------- ------NTRP TKNPD-FPSL CLEDGPPGIR FGD-------
          ---------- ---------- --------NV TAGVSGITAA ASF----DKE
          QLLKRGQYMG KEFRGK-GIH ---------- ----FALGPC VD--IMRAPQ
          TGRGWEGFGE DPY-LAGVAG ALTVEGIQSQ ---------- ------GVIA
          TAKHYIGNNQ ETNRKN---- ---------- --STSNISRR ALHEIWTWPY
          AR-----MIE AG-IGAIMCS YNQLHGTW-- ---------- ----ACEDEY
          TLNTILKQEY N---FRGLIM SDWGATHSTA P--------- ------AINS
          GLDMTMPG-- -DLE------ ---------- ---------- ----------
          ---------- --------MG DNYTYFGVNM TKAVRNG--- ----------
          ---------- ------EVTE ERAQEMATRI IAAYYKLG-Q D-E
Rhimi3    ------VSQA RPRSQYTD-- PISWEAAYSK AEALVKKMSL EQKVGLATGM
          GWEKTNCVG- ---------- ---------- ---------- ----------
          ---------- ------NTFA STDPD-FPSL CLEDSPLGIR FGN-------
          ---------- ---------- --------NV TAGVSGINAA ASF----DKE
          QIRKRGEYIG EEAYGK-GVH ---------- ----AILGPC VD--VMRAPN
          AGRAWEAFGE DPY-LAGIAT METVIGIQSR ---------- ------NVIA
          TAKHYIGNNQ EANRTA---- ---------- --SSSNIGKR ALHEIWLWPY
          AR-----AVE AG-VGSIMCA YNQYNGTY-- ---------- ----ACENEY
          TLNTVLKGEL G---FKGFVQ SDWGATHSTA A--------- ------AVNA
          GLDMTMPG-- -DIV------ ---------- ---------- ----------
          ---------- --------MG DGLSYFGSNL TKAVENG--- ----------
          ---------- ------EVSE DRVTDMAVRI AAAWYKMG-Q DSE
Sacfi0    EESSQWISPH YYPTPQGGRL QGVWQDAYTK AKALVSQMTI VEKVNLTTGT
          GWQLGPCVG- ---------- ---------- ---------- ----------
          ---------- ------NTGS VPRFG-IPNL CLQDGPLGVR LTD-------
          ---------- ---------- --------FS TGYPSGMATG ATF----NKD
          LFLQRGQALG HEFNSK-GVH ---------- ----IALGPA VG-PLGVKAR
          GGRNFEAFGS DPY-LQGIAA AATIKGLQEN ---------- ------NVMA
          CVKHFIGNEQ DIYRQPSNSK VDPEYDPATK ESISANIPDR AMHELYLWPF
          AD-----SIR AG-VGSVMCS YNRVNNTY-- ---------- ----SCENSY
          MINHLLKEEL G---FQGFVV SDWAAQMSGA Y--------- ------SAIS
          GLDMSMPG-- -ELLG----- ---------- ---------- ----------
          ---------- -------GWN TGKSYWGQNL TKAVYNE--- ----------
          ---------- ------TVPI ERLDDMATRI LAALYATNSF PTK
Thrma1    SVPTGYESPP YYPAPPGGWV S-DWAPAYAK AYEVVSNMTL AEKVNMTTGT
          GIFMGPCVG- ---------- ---------- ---------- ----------
          ---------- ------QTGS ALRFG-IPNL CLMDSPLGIR NTD-------
          ---------- ---------- --------HN TAFPAGITVG ATF----DKE
          LMYARGVALG EEARGK-GVN ---------- ----VLMGPM VG-PIGRKPR
          GGRNWEGFGA DPT-LQAIGG AQTIKGMQST ---------- ------GVIA
          TLKHFIGNEQ EMYRMTS--- -------VIQ RGYSSNIDDR TLHELYLWPF
          AE-----GVR AG-VGSVMMA YNDVNGSA-- ---------- ----CSQNSK
          LINGILKDEL G---FQGFVM TDWLTQIGGV S--------- ------SALA
          GLDMAMPG-- -DGP------ ---------- ---------- ----------
          ---------- -------IPL FGDSYWGSEL SRAVLNG--- ----------
          ---------- ------TVPV DRLNDMVTRI VATWYKFGQD K--
Magor1    DAAERATSPP VHPSPPMK-G AGVWSAAYAS AKELVSQMTL EEMVNITGGF
          ATTENVCAG- ---------- ---------- ---------- ----------
          ---------- ------NTGT VPRLG-WPGL CLHDAGNGVR ATD-------
          ---------- ---------- --------LV SAYPSGLHVG ASW----DKN
          LTYERGLYMG KEFKAK-GVN ---------- ----VLLGPN AG-ALGRVPV
          AGRNWEGFTI DPY-LSGILN AESIVGHQEA ---------- ------GVIA
          TTKHFIGNEQ ELYRRPYFG- ---------V EAVSSNIDDK TVHELYMWPF
          MD-----SVK AG-AASAMCS YQRVNNTY-- ---------- ----ACMNSK
          LMNGLLKGEL E---FEGFIM LDWNAVHT-V D--------- ------SAEA
          GLDMVMP--- ---------- ---------- ---------- ----------
          ---------- ---------- --RGNWGTNL TAAINNG--- ----------
          ---------- ------TTSK ERLVDMATRI VAAWYFVG-Q DGD
Seply0    DQSKHFTTIP TFPTPDST-G EG-WKAAFEK AADAVSRLNL TQKVALTTG-
          TTAGLSCNG- ---------- ---------- ---------- ----------
          ---------- ------NIAP IPEIN-FSGL CLADGPVSVR IAD-------
          ---------- ---------- --------LA TVFPAGLTAA ATW----DRQ
          LIYERARALG SEFRGK-GSQ ---------- ----VHLGPA SG-ALGRHPL
          GGRNWESFSP DPY-LSGVAM DFSIRGIQEM ---------- ------GVQA
          NRKHFIGNEQ ETQRSNTFTD -DGT----EI QAISSNIDDR TMHELYLWPF
          AN-----AVR SG-VASVMCS YNRLNQTY-- ---------- ----ACENSK
          LMNGILKGEL G---FQGYVV SDWYATHSGV E--------- ------SVNA
          GLDMTMPGPL DSPST----- ---------- ---------- ----------
          ---------- -------ALR PPPSYLGGNL TEAVLNG--- ----------
          ---------- ------TIPE ARVDDMARRI LMPYFFLG-Q DTD
Lened0    NSTGDESNST QWPAPLAN-G GKSWASAFKK AKATVTEMTV EELANITSG-
          --VIGLCSG- ---------- ---------- ---------- ----------
          ---------- ------VTGA VTRLG-IPEF CLQDGPIGPR GVH-------
          ---------- ---------- --------GS SQFPAGLTVA ATW----DRT
          LMYARARGMG QEFHDQ-GVH ---------- ----LALAPV TGGPLGRTPL
          NGRGWEGTFA DPY-ACGEAS YLSVKGLTDA ---------- ------GVAT
          VSKHWIAYEQ ETSRNLYIDI -DGVSQADIQ LPISSNVDDL TMHELYMWSF
          AE-----AVR AG-TNHIMCS YNRINNTH-- ---------- ----SCSNAK
          GLNQLLKTEL N---FQGGVV SDWGGQWDSV P--------- ------AAEN
          GLDVAMPG-- ---KG----- ---------- ---------- ----------
          ---------- -------FLG ALGDFWGATL VELINNG--- ----------
          ---------- ------TVSE DLVRDKAVRI LTGYYYLG-Q DTN
Neopa1    ---------- -------NTL AMTWEEADAK AREWCADLTN EEKISLVTGR
          ENMTGVCVG- ---------- ---------- ---------- ----------
          ---------- ------SIDP IERKG-FKGL CLQDGPAGVR FAKG------
          ---------- ---------- --------TA TSWQAGINNA ATF----DRQ
          LMRKVGEAQG NEFYQR-GIN ---------- ----FALGPA MN--IQRAPA
          AGRIWESFGE DPF-LAGQCG IEVVKGMQSS ---------- ------GVIA
          TSKHFVGNDQ ENNRGAS--- ---------- ---SSNIPEQ ALWEVYIEPF
          YR-----VVK EAETNAIMSS YNAVNGTY-- ---------- ----LVQNKR
          LLTDVLKGKL G---FQGMVM SDWWSIYDVE K--------- ------SFGA
          GMDMNMPGG- -KYWG----- ---------- ---------- ----------
          ---------- -------PDY VGDSFWGEHI QECIDNG--- ----------
          ---------- ------VFPQ ERLDDAALRI IRTLYKAGQM E--
Neopa2    ---------- -------KSL AITWEEADAK AREWCADLTN EEKISIITGR
          ENMTGVCVG- ---------- ---------- ---------- ----------
          ---------- ------SIDP IERKG-FKGL CLQDGPAGVR FGKG------
          ---------- ---------- --------TA TSWQASINSA ATF----DRT
          LLRKVGEAQG NEFYQR-GIN ---------- ----FALAPS VG--IQRAPA
          SGRIWESYGE DPF-YVGECG TEVVKGIQSQ ---------- ------GVIA
          TSKHFVGNDQ ENNRGAS--- ---------- ---TSNIPEQ ALWEVYLAPF
          YR-----LVN DAETNAIMSS YNAVNGTY-- ---------- ----TSENKR
          LLTDILKDKM G---FQGMVM SDWWGLYRID ---------- ------SFGA
          GLDMNMPGG- -KYWG----- ---------- ---------- ----------
          ---------- -------PDY VGDSFWGEHI QEYIDQG--- ----------
          ---------- ------IFTQ ERLDDAALRV IRALFKAGQM E--
Pirsp0    ---------- -------QVF ATSWSEADEK AKSFMSDLSE SEKIDIVTGY
          MNMQGTCVG- ---------- ---------- ---------- ----------
          ---------- ------NIKP LDRKN-FKGL CLQDGPAGVR FNGG------
          ---------- ---------- --------TS TTWQAGINNA ATF----NKD
          LLYKIGKDQG AEFYAK-GIN ---------- ----IALAPS MN--ILRAPA
          SGRVWENFGE DPY-LSGVCG AQITKGYQDS ---------- ------GVIV
          AAKHYVANDI EHNREAS--- ---------- ---SSNMDDQ TLMEIHVEPF
          YR-----TIK DGDAGSVMAS YNAVNNIY-- ---------- ----VVQNKK
          VLTEILKEGI G---FQGFVM SDWWAIHDLE G--------- ------SFNA
          GMDMNMPGG- -KAWG----- ---------- ---------- ----------
          ---------- -------PDY VNNSFWGSNI SNAIRSG--- ----------
          ---------- ------QVSS SRLDDAVRRI IRTLYRFDQM S--
Celgi0    LFTPGAFAAP EPAEPAQKPW LDASLDADQR ARLAVQAMTQ QEKLRWVFGY
          FG-HDFGKSK KHPDALPQ-- ---------- ---------- ----------
          ---------- ---SAGYIPG TPRLG-LPAL FETDAGQGVA SQSGANVR--
          ---------- ---------- -------E-R TALPSGLSTA STW----DPK
          VAYAGGAMIG SEARAS-GFN ---------- ----VMLAGG VN--LQREPR
          NGRNFEYAGE DPL-LAGTMI GQAIKGVESN ---------- ------RIIS
          TLKHFVLNDQ ETGRNE---- ---------- --LDARIDKA ALRMSDLLAM
          EL-----ALE QSDAGSVMCA YNRLNGPY-- ---------- ----TCEHPW
          LLSEVLKRDW G---FRGYVM SDWGATHSTV A--------- ------AANS
          GLDQQ-SGQE FDKSP----- ---------- ---------- ----------
          ---------- ---------- ----YFGGAL EEAVKTG--- ----------
          ---------- ------AVPQ KRLDDMVTRI VRTMFGKGVV DNP
Novsp0    ---PASVWAQ EAGAPPVN-- ---LAAAEAR ADQTVKAMTA DERTTLTHGI
          MAIQLFPGAP PIPEDAVP-- ---------- ---------- ----------
          ---------- ---GAGYIAG LPRLG-VPAL KETDASLGVA WVGGARKR--
          ---------- ---------- -------G-A TALPSGIAQA ASW----DPA
          VLHDGGAMIG AEARAS-GYN ---------- ----VLLAGG VN--LTRDPR
          NGRTFEYLSE DPL-LSGVLV GAAIRGIQSN ---------- ------HIIS
          TIKHFALNGQ ETGRQF---- ---------- --VDIQIANP AARESDLLAF
          QI-----GIE QGQPGAIMCA YNRVNGPR-- ---------- ----ACASDW
          LLNTVLKRDW R---YKGFVM SDWGAVPG-L E--------- ------AATA
          GLDQQ-SGEQ LDKAV----- ---------- ---------- ----------
          ---------- ---------- ----YFGSKL ADKAATD--- ----------
          ---------- ------KAWA ARVADMNRRV LTAIYATGVD KNP
Komsu0    ---QAPAFAR HAHDGGGD-- -----QADAR ARQVLASMSL EDKMSLLFSV
          DG-GGFNGSV APPGGLG--- ---------- ---------- ----------
          ---------- ---SAAYLRA PQGSG-LPDL QISDAGLGVR NPAHIRRN--
          ---------- ---------- -------GEA VSLPSGQSTA STW----DMD
          MARQAGVMIG REAWQS-GFN ---------- ----ILLGGG AD--LTRDPR
          GGRNFEYAGE DPL-QTGRMV GSTIAGVQSQ ---------- ------HVIS
          TLKHYAMNDL ETSRMT---- ---------- --MSADIDPV AMRESDLLGF
          EI-----ALE TGHPGAVMCS YNRVNDLY-- ---------- ----ACENPY
          LLNKTLKQDW H---YPGFVM SDWGATHSSA R--------- ------AALA
          GLDQESAGDH TDARP----- ---------- ---------- ----------
          ---------- ---------- ----YFRTLL AADVKAG--- ----------
          ---------- ------RVPE ARINDMAERV VRALFAAGLV DHP
Sccer0    RIAPLLLVVP LLVAAVS--- ---PVRHSQR VDELIGQLTL DEKLSFVYWD
          YNEKDPLA-- ---------- ---------- ---------- ----------
          ---------- ----KLWLPG VPRLG-IPQI RGTDGPAGVT IH--------
          ---------- ---------- -------QPA IAMPAPVALA SAF----DDR
          LAHEYGTVLG REGRAF-EQD ---------- ----IILGPM VN--NIRVPQ
          AGRNFETFSE DPL-VTARTA AAQIRGIHSQ ---------- ------GLMT
          SAKHYAANTQ ETDRFT---- ---------- --IDVDVDQR TLRELELPGF
          EA-----AVA AG-ATSVMCA YPKVNGTH-- ---------- ----ACGHRQ
          LLTEILKEQW G---FKGWVM SDWTATHA-T E--------- ------DLVA
          GLDQEMGVEV REDGS----- ---------- ---------- ----------
          ---------- ---------L FRGKYLGEAL KKAIREG--- ----------
          ---------- ------RIPE SALDASVRRI LTQFERFGLL DET
Stran0    ---------- ---------- ---------- -------MTL EEKLSFVHWS
          YHTSDESA-- ---------- ---------- ---------- ----------
          ---------- ----KVYLPG VPRLG-IPEM RATDGPAGIT IH--------
          ---------- ---------- -------RPS LALPAPVALA STF----DDG
          LARSYGAVIG REGRAF-GQD ---------- ----VVFAPM VN--SIRVPY
          AGRNFETFSE DPL-VTSRMA AAEIKGIQSQ ---------- ------GLIA
          ATKHYAANNQ EKNRFS---- ---------- --VNVNVDEQ TLRERELPGF
          ES-----AVA AG-TGSVMCA YNKVNGQP-- ---------- ----ACGSDE
          LLNKVLKEQW K---FRGWVT SDWLATQS-T D--------- ------ALTK
          GLDQELGIEL DHEPAPG--- ---------- ---------- ----------
          ---------- -------EPI PGGKFFGDPL KTAIREG--- ----------
          ---------- ------RIPE SALDEAVTRI VSQMARFRLL DED
Strve0    AVVGTLLAGT TVAAAAPGAA DTANVQYTSR AAELVAQMTL DEKISFVHWA
          LD-PDRQN-- ---------- ---------- ---------- ----------
          ---------- ----VGYLPG VPRLG-IPEL RAADGPNGIR LVG-------
          ---------- ---------- -------QTA TALPAPVALA STF----DDT
          MADSYGKVMG RDGRAL-NQD ---------- ----MVLGPM MN--NIRVPH
          GGRNYETFSE DPL-VSSRTA VAQIKGIQGA ---------- ------GLMT
          TAKHFAANNQ ENNRFS---- ---------- --VNANVDEQ TLREIEFPAF
          EA-----SSK AG-AASFMCA YNGLNGKP-- ---------- ----SCGNDE
          LLNNVLRTQW G---FQGWVM SDWLATPG-T D--------- ------AITK
          GLDQEMGVEL PGDVPKG--- ---------- ---------- ----------
          ---------- -------EPS PPAKFFGEAL KTAVLNG--- ----------
          ---------- ------TVPE AAVTRSAERI VGQMEKFGLL LAT
Rhoma5    HLVTTLLFGL VFAAAVR--- -----AQSSR VDSLLAAMTL AEKISLLHGA
          IDPTGEAG-- ---------- ---------- ---------- ----------
          ---------- ----AGYVPG VPRLG-IPAM RLTDGPAGIR TR--------
          ---------- ---------- -------HPA TALPAPVALA ASF----DPE
          LAYRYGHVMG IEGRAR-RHE ---------- ----VLLSPM VN--IVRVPE
          AGRNFETFSE DPL-LSAEMV AAEVRGIQDA ---------- ------GMMA
          TVKHYVANNF ENDRMR---- ---------- --VNVVVDER TLREIYLPGF
          EA-----AIK AG-AAAVMCA YNRVNGPY-- ---------- ----ACDNEM
          LLTDILRDEW G---FEGWVM TDWFAGHS-L E--------- ------SLVR
          GLDQEMPGYT IPFSSPD--- ---------- ---------- ----------
          ---------- -------MPL APA-VFADSL LAAVESG--- ----------
          ---------- ------RIDE AYVDRAVRRI LVQMEQFGLL DGE
Biflo2    ---------- ---------- ---------- -------LTL EEKASLTSGG
          D--------- ---------- ---------- ---------- ----------
          ---------- ----AWHLQG VESKGIPSYM I-TDGPHGLR KSLASSAG--
          ---------- ---------- ETDLDDSVPA TCFPPAAGLS SSW----NPE
          LIHKVGEAMA EECIQE-KVA ---------- ----VILGPG VN--IKRNPL
          GGRCFEYWSE DPY-LAGHEA IGIVEGVQSK ---------- ------GVGT
          SLKHFAANNQ ETDRLR---- ---------- --VDARISPR ALREIYFPAF
          EH-----IVK KAQPWTIMCS YNRINGVH-- ---------- ----SAQNHW
          LLTDVLRDEW G---FDGIVM SDWGADHDRG ---------- -----ASLNA
          GLNLEMP--P SYTD------ ---------- ---------- ----------
          ---------- ---------- -------DQI VYAVRDG--- ----------
          ---------- ------LITP AQLDRMAQGM IDLVNKTRAA MSI
Biflo3    ---------- ---------- ---------- -------LTL EEKASLTSGG
          D--------- ---------- ---------- ---------- ----------
          ---------- ----SWHLQG VESKGIPGYM I-TDGPHGLR KSLASSTG--
          ---------- ---------- ETDLNNSVPA TCFPPAAGLS SSW----NPE
          LIHKVGEAMA EECIQE-KVA ---------- ----VILGPG VN--IKRNPL
          GGRCFEYWSE DPY-LAGHEA VGIVAGVQSK ---------- ------GVGT
          SLKHFAANNQ ETDRLR---- ---------- --VDARISQR ALREIYLPAF
          EH-----IVK TAQPWTIMCS YNRINGVH-- ---------- ----SAQNHW
          LLTDVLRDEW G---FEGIVM SDWGADHDRV ---------- -----ASLNA
          GLNLEMP--P SYTD------ ---------- ---------- ----------
          ---------- ---------- -------DQI VYAARDG--- ----------
          ---------- ------RIAP AQLDRMAQGM IDLINKACAA MSI
Mices1    ---------- ---------- ---------- -------LNL TQLAALGGGA
          S--------- ---------- ---------- ---------- ----------
          ---------- ----FWESKT AP--GVPSFS M-SDGPHGLR KQEGDAAD--
          ---------- ---------- HLGLGASVPA TCFPPAVSMG QSW----DPA
          LARRVAAALA EEAHAQ-GVN ---------- ----VLLGPG IN--IKRDPR
          CGRNFEYLSE DPF-LTGLLA TSWVNGLQSG ---------- ------GVGA
          SLKHFAANNA EFDRMR---- ---------- --LSSDVDER PLHEIYLRAF
          ET-----VIR DAQPWTVMCS YNRINGVL-- ---------- ----ASQSRW
          LLTDVLRDQW G---FAGAVV SDWGAVADRV ---------- -----AAVDA
          GLDLQMPGDT SAFD------ ---------- ---------- ----------
          ---------- ---------- -------AAV VAAVEAG--- ----------
          ---------- ------TLPR AAVTRAARAV ARTALLAQRS RR-
Mices2    ----PSTPST KQPGCPPAAP HPLPHTRRTP PMTDPTPLTL AEKAALASGA
          D--------- ---------- ---------- ---------- ----------
          ---------- ----FWTTKA VR--DIPSVF L-TDGPHGVR KQ-GDHVD--
          ---------- ---------- HLGVSMSYPA TCFPPASGLS QSW----NTD
          LARRVGIALG IESRAI-GVN ---------- ----VLLGPG VN--IKRHPL
          GGRNFEYFSE DPH-LAGALG SAWVTGIQSE ---------- ------HVGA
          SLKHFAVNNQ ETDRHR---- ---------- --ISADVDAR TLREIYLRAF
          QI-----IVR DANPWTVMAS YNRINGIP-- ---------- ----ASESAF
          LLTQVLRDEW G---YDGLVV SDWGAVGDRV ---------- -----AAARA
          GLDLQMP-AA EGTD------ ---------- ---------- ----------
          ---------- ---------- -------EQL LDAVIEG--- ----------
          ---------- ------TLSV EILDRIAERV RTLARRAHAD NAG
Paere0    ---------- ---------- ---------- -------MTL EEKASLCTGR
          D--------- ---------- ---------- ---------- ----------
          ---------- ----TWHTQP IERLGIPSVM M-TDGPHGLR KQ-KAASD--
          ---------- ---------- HLGLFDSVPS TCFPSAVGVA SSW----NRD
          LIERMGQALG KECQAE-NVA ---------- ----VLLGPG AN--IKRSPL
          CGRNFEYFSE DPY-LSSEMA AHHIMGVQSQ ---------- ------GVGT
          SLKHFAANNQ EYRRMT---- ---------- --SDSVVNER TLREIYLTSF
          EG-----AVK KARPWTVMCS YNKVNGEY-- ---------- ----AAENER
          LLTGILKQEW G---HEGFVV SDWGAVNDRV ---------- -----KSLAA
          GLELEMP-HE GAGT------ ---------- ---------- ----------
          ---------- ---------- -------KQI IEAVESG--- ----------
          ---------- ------QLAE EKLDLAVERL LTVIFRSVDQ HK-
Paesp2    ---------- ---------- ---------- -------LTL EEKAGLCSGE
          S--------- ---------- ---------- ---------- ----------
          ---------- ----FWRTKA IDRLGIPSIM M-TDGPHGLR KQ-AGEAD--
          ---------- ---------- HLGLNESIPA TCFPTAAGLA SSW----DRE
          LVRKVGEALG KESQAE-NVS ---------- ----ILLGPG AN--IKRSPL
          CGRNFEYFSE DPY-LTGELA AAHIAGVQSQ ---------- ------GVGT
          SLKHFAVNNQ EHRRMT---- ---------- --TDAVVDER TLREIYLTGF
          EI-----AVK KSQPWTVMSA YNRMNGTY-- ---------- ----CSENET
          LLTRILKEEW G---HEGIVV SDWGAVNEAA ---------- -----ASVAA
          GMELEMPSSH GIGQ------ ---------- ---------- ----------
          ---------- ---------- -------RKI VAAVESG--- ----------
          ---------- ------ELSV EALDRAVTRL LTVIFKAVDS RK-
Sersp0    ---------- ---------- ---------- -------MTP AELADILNGH
          G--------- ---------- ---------- ---------- ----------
          ---------- ----MWKTAQ NERLGIPNIV M-TDGTYGVR YSIQQIDHDE
          KGGQDFAGFL NVVNQRAKDV EIAWRPMKPA TCFPNGSSFA CSW----DVA
          LANQLGDALG KECQQM-GVH ---------- ----LLLGPG IN--IRRTPL
          GGRSYEYYSE DPL-ISGEIA SGVIHGLQQQ ---------- ------GVGA
          SLKHFACNNS EIERTS---- ---------- --MDSIVDER ALREIYLRGF
          ER-----AIK QARPWTVMSS YNRLNGAQ-- ---------- ----TAEHSW
          LLTDVLRHEW G---FDGVVV ADWHGIKDRP ---------- -----QSLLA
          GNDLDMP-ES QSRK------ ---------- ---------- ----------
          ---------- ---------- -------ADL VKAINAG--- ----------
          ---------- ------SVPR EQAELSATRV MRLVHRALHS EK-
Mucsp2    ---------- ---------- ---------- -------MTL EEKSKLVVGM
          GFKMPGVPPP SK-------- ---------- ---DKKNEPI DIGGFKLPPS
          DPDAYNIPEK VPGAAGRTHA IARLGIPSIT M-SDGPAGLR IEPIRNGDKS
          K--------- ---------- ------TYYA TAFPVATLLA STW----DTQ
          LVNKVGVAFG NEVREY-GVD ---------- ----ILLAPG MN--IHRNPL
          GGRNFEYYSE DPL-VAGSMT AAIVNGIESN ---------- ------GVDT
          SIKHYAANNQ ETNRNS---- ---------- --INTIVSER AMRELYLRGF
          EI-----AVK KAQPWTVMSS YNKLNGTF-- ---------- ----TSERRD
          LLTTILKKEW G---FKGFVM TDWFGGKDAV ---------- -----AQMKA
          GNDLLMPGNP TQS------- ---------- ---------- ----------
          ---------- ---------- -------EAI VAAVKDG--- ----------
          ---------- ------TLSA QQLDTNVERI LNVIVQSPTF KK-
Thene1    ---------- ---------- ---------- -------LTL EEKVKLVVGV
          G--LPGL--- ---------- ---------- ---------- ----FGNPHS
          ---------R VAGAAGETHP VPRVGLPAFV L-ADGPAGLR INPTRENDEN
          ---------- ---------- ------TYYT TAFPVEIMLA STW----NRE
          LLEEVGKAMG EEVREY-GVD ---------- ----VLLAPA MN--IHRNPL
          CGRNFEYYSE DPV-LSGEMA SSFVKGVQSQ ---------- ------GVGA
          CIKHFVANNQ ETNRMV---- ---------- --VDTIVSER ALREIYLRGF
          EI-----AVK KSKPWSVMSA YNKLNGKY-- ---------- ----CSQNEW
          LLKKVLREEW G---FEGFVM SDWYAGDNPV ---------- -----EQLKA
          GNDLIMPGKA YQVNTE---- ---------- ---------- ----------
          ---------- ---------- --RRDEIEEI MEALKEG--- ----------
          ---------- ------KLSE EVLDECVRNI LKVLVNAPSF KN-
Prebr2    ---------- ---------- ---------- -------MTL EEKAQLLTGC
          G--------- ---------- ---------- ---------- ---NAGFPGS
          GAAMGHQTKL VAGAAGVTAG IPRLGIPQTV V-ADGPAGVH IDAYRKGTNQ
          ---------- ---------- ------TFFA TGFPIGTCLA STW----NLD
          LVEKVGKAIG NETLEY-GCD ---------- ----AILGPG MN--LHRNPL
          CGRNFEYYSE DPI-VTGLIG AAMVKGIQSQ ---------- ------GVGV
          SAKHFAVNSQ ESDRTR---- ---------- --VDERVSQR ALRELYLKGF
          EI-----MVR KSAPWTLMSS YNRINGVY-- ---------- ----SQGNYD
          LLTKVLRQDW G---FKGIVM TDWIGERADL PIS------- -----DVVKA
          GNDLLMPGFP TQVN------ ---------- ---------- ----------
          ---------- ---------- --------HI IEGVKSG--- ----------
          ---------- ------KIDI KDVDRNVRNM LEYIVKTPRF KG-
Butfi0    ---------- ---------- ---------- -------LSN EQLASLLGGQ
          P--------- ---------- ---------- ---------- ----------
          -------NVG MANTFGYGN- LPEVGVPNAQ T-CDGPAGVR IAPEVG----
          ---------- ---------- -------VVT TAFPCSTLLA CTW----NED
          ICYEVGVAGG EEAKEC-NFG ---------- ----AWLTPA VN--IHRSPL
          CGRNFEYYSE DPF-LAGKQA AAMVRGIQSN ---------- ------NIIA
          TPKHFALNNK ESNRKG---- ---------- --SDSRASER AIREIYLKAF
          EI-----IVK EQSPGASCLQ YNIVNGQR-- ---------- ----SSESHD
          LLTGILRDEW G---FEGVVV SDWWGFGEHY ---------- -----KEVLA
          GNDIKMGCGY TEQ------- ---------- ---------- ----------
          ---------- ---------- ---------L LEAIDKK--- ----------
          ---------- ------ALKR KDLEKRQSES SRCFSNSTKL KAA
Marme0    ---------- ---------- ---------- -------LTL EEQVSLMAGA
          D--------- ---------- ---------- ---------- ----------
          ---------- ----FWTTVP VPRLGIPAVK V-SDGPNGAR GAGGLTNG--
          ---------- ---------- -------TPA AAFPCAIALG ASW----NRD
          AAYEMGAALA AEARSK-GAR ---------- ----VLLAPT VN--MHRSGL
          NGRNFECYSE DPL-LTSMLA VAYVKGLQDN ---------- ------GVGA
          TIKHFVANDS EIDRQT---- ---------- --VSSDVDER TLREIYLPPF
          EA-----AVK KAGVWAVMTG YNRLNGIH-- ---------- ----MDGHKW
          ALQEVMRGEF G---YDGIFM SDWFGTNSVA ---------- -----ASVNA
          GHDLEMPGPT RYRG------ ---------- ---------- ----------
          ---------- ---------- -------ARL IDAVKAG--- ----------
          ---------- ------EVDA ETIRAAARRL LVLFERVGAF HSA
Rhzra0    ---------- ---------- ---------- -------MTL EEQVSLLSGA
          D--------- ---------- ---------- ---------- ----------
          ---------- ----FWTTVA IERLGVPKIK V-TDGPNGAR GGGSLVGG--
          ---------- ---------- -------VKS ACFPVAIALG ATW----DPE
          LIERAGVALG GQAKSK-GAS ---------- ----VLLAPT VN--IHRSGL
          NGRNFECYSE DPA-LTAACA VAYINGVQSQ ---------- ------GVAA
          TIKHFVANES EIERQT---- ---------- --MSSDVDER TLREIYLPPF
          EE-----AVK KAGVKAVMSS YNKLNGTY-- ---------- ----TSENPW
          LLTKVLREEW G---FDGVVM SDWFGSHSTA ---------- -----ETINA
          GLDLEMPGPW RDRG------ ---------- ---------- ----------
          ---------- ---------- -------EKL VAAVREG--- ----------
          ---------- ------KVKA ETVRASARRI LLLLERVGAF EKA
Kluma0    ---------- ---------- ---------- -------LNQ DEKISLLSAV
          D--------- ---------- ---------- ---------- ----------
          ---------- ----FWHTKK IERLGIPAVR V-SDGPNGIR G-TKFFDG--
          ---------- ---------- -------VPS GCFPNGTGLA STF----DRD
          LLETAGKLMA KESIAK-NAA ---------- ----VILGPT TN--MQRGPL
          GGRGFESFSE DPY-LAGMAT SSVVKGMQGE ---------- ------GIAA
          TVKHFVCNDL EDQRFS---- ---------- --SNSIVSER ALREIYLEPF
          RL-----AVK HANPVCIMTA YNKVNGEH-- ---------- ----CSQSKK
          LLIDILRDEW K---WDGMLM SDWFGTYTTA ---------- -----AAIKN
          GLDIEFPGPT RWRT------ ---------- ---------- ----------
          ---------- ---------- -------RAL VSHSLNSRE- ----------
          ---------- ------QITT EDVDDRVRQV LKMIKFVVDN LEK
Celbi0    ---------- ---------- ---------- -------LPL ETKVRLLTGA
          T--------- ---------- ---------- ---------- ----------
          ---------- ----AFTLAP EESIGLGEVR L-SDGPTGVR G-LKFSGG--
          ---------- ---------- -------RTV ALFPNATLLA SAW----SEE
          STTEVGRLLA EEALAQ-QIH ---------- ----VVLGPT IN--LHRSVL
          GGRLFEAYSE DPL-LTGRLA AAYVRGLQDL ---------- ------GVGA
          CLKHLVANES ETERNT---- ---------- --MNSVVDPA TLRELYLLPF
          EI-----AVD ESDPWSVMAA YNDVNGVP-- ---------- ----ATEHHH
          VVNEVLKGEW G---YTGLVM SDWFATRTAA ---------- -----PAAAG
          GLDLVMPGPD GPWG------ ---------- ---------- ----------
          ---------- ---------- -------DAL VAAVRSG--- ----------
          ---------- ------ELDE SVVDDHLRRL LVLAARVGAL GDL
Bctov0    CLTPHAQTAS PV-------- IPTDPAIETH IREWLQKMTL EQKIGQMCEI
          TIDVVSDLET SRKKGFCLSE AMLDTVIGKY KVGSLLNVPL G-------VA
          QKKEKWAEAI KQIQEKSMKE IG----IPCI YGVDQIHGTT YTLD------
          ---------- ---------- ---------G TMFPQGINMG ATF----NRE
          LTRRGAKISA YETKAG-CIP ---------- ----WTFAPV VD--LGRDPR
          WARMWENYGE DCY-VNAEMG VSAVKGFQGE D---PNRIG- ----EYNVAA
          CMKHYMGYGV PVSGK----- ---------- DRTPSSISRS DMREKHFAPF
          LA-----AVR -QGALSVMVN SGVDNGLP-- ---------- ----FHANRE
          LLTEWLKEDL N---WDGLIV TDWADINNLC TRD------- -----HIAAT
          KKEAVKIVIN AGIDMS---- ---------- ---------- ----------
          ---------- -------MVP YEVS-FCDYL KELVEEG--- ----------
          ---------- ------EVSM ERIDDAVARV LRLKYRLGLF DHP
Dicdi0    QIYPKKQLNQ EN-------- INFMSARDTF VDNLMSKMSI TEKIGQMTQL
          DITTLTSPNT -----ITINE TTLAYYAKTY YIGSYLNSPV SGGLAGDIHH
          INSSVWLDMI NTIQTIVIEG SPNK--IPMI YGLDSVHGAN YVHK------
          ---------- ---------- ---------A TLFPHNTGLA ATF----NIE
          HATTAAQITS KDTVAV-GIP ---------- ----WVFAPV LG--IGVQPL
          WSRIYETFGE DPY-VASMMG AAAVRGFQGG NNSFDGPIN- ----APSAVC
          TAKHYFGYSD PTSGK----- ---------- DRTAAWIPER MLRRYFLPSF
          AE-----AIT GAGAGTIMIN SGEVNGVP-- ---------- ----MHTSYK
          YLTEVLRGEL Q---FEGVAV TDWQDIEKLV YFH------- -----HTAGS
          AEEAILQALD AGIDMS---- ---------- ---------- ----------
          ---------- -------MVP LDLS-FPIIL AEMVAAG--- ----------
          ---------- ------TVPE SRLDLSVRRI LNLKYALGLF SNP
Glyma0    SEAEYLKYKD PK-------- ----APLNVR ISDLLKRMSL EEKIGQMTQI
          ERSVAT-PDV MN-------- --------KY FIGSVLSGGG SVP----ATK
          ASAATWQQMV NQMQKAALST --RLG-IPMI YGIDAVHGHN NVYN------
          ---------- ---------- ---------A TVFPHNVGLG VTR----DPV
          LIKKIGEATA LEVRAT-GIP ---------- ----YVFAPC IA--VCRDPR
          WGRCYESYSE DPK-IVKTMT -EIIPGLQGD IPGNSIKGVP FVAGKNKVAA
          CAKHYLGDGG TNKGI----- ---------- NENNTLISYN GLLSIHMPAY
          YD-----SII -KGVSTVMIS YSSWNGMK-- ---------- ----MHANKK
          LITGYLKNKL H---FKGFVI SDWQGIDRIT SP-------- ------PHAN
          YSYSVQAGVS AGIDMI---- ---------- ---------- ----------
          ---------- -------MVP FNYTEFIDEL TRQVKNN--- ----------
          ---------- ------IIPI SRIDDAVARI LRVKFVMGLF ENP
Troma0    TEAEYMRYKD PK-------- ----KPLNVR IKDLMSRMTL AEKIGQMTQI
          ERKEAT-PDV IS-------- --------KY FIGSVLSGGG SVP----APK
          ASPEAWVDLV NGMQKAALST --RLG-IPMI YGIDAVHGHN NVYN------
          ---------- ---------- ---------A TIFPHNVGLG VTR----DPA
          LIKRIGEATA LECRAT-GIP ---------- ----YAFAPC IA--VCRDPR
          WGRCYESYSE DHT-IVQAMT -EIIPGLQGD VPPDVKKGVP FVGGKTKVAA
          CAKHFVGDGG TTKGI----- ---------- DENNTVIDSR GLFSIHMPAY
          HD-----SIK -KGVATVMVS YSSWNGLR-- ---------- ----MHANRD
          LVTGYLKNKL K---FRGFVI SDWEGIDRIT DP-------- ------PGRN
          YSYSVEAGVG AGIDMI---- ---------- ---------- ----------
          ---------- -------MVP EDFTKFLNEL TSQVKKN--- ----------
          ---------- ------IIPM SRIDDAVKRI LRVKFVMGLF ESP
Horvu4    GSADYLKYKD PK-------- ----QPLGVR IKDLLGRMTL AEKIGQMTQI
          ERENAT-AEA MS-------- --------KY FIGSVLSGGG SVP----SPQ
          ASAAAWQSMV NEMQKGALST --RLG-IPMI YGIDAVHGHN NVYK------
          ---------- ---------- ---------A TIFPHNVGLG ATR----DPM
          LVKRIGEATA LEVRAT-GIP ---------- ----YAFAPC IA--VCRDPR
          WGRCYESYSE DPK-VVQSMT -TLISGLQGD VPAG-SEGRP YVGGSKKVAA
          CAKHYVGDGG TFMGI----- ---------- NENDTIIDAH GLMTIHMPAY
          YN-----SII -RGVSTVMTS YSSWNGKK-- ---------- ----MHANHF
          LVTDFLKNKL K---FRGFVI SDWQGIDRIT SP-------- ------PGVN
          YSYSVEAGVG AGIDMI---- ---------- ---------- ----------
          ---------- -------MVP FAYTEFIDDL TYQVKNN--- ----------
          ---------- ------IIPM SRINDAVYRI LRVKFTMGLF ESP
Horvu1    TDADYVLYKD AT-------- ----KPVEDR VADLLGRMTL AEKIGQMTQI
          ERLVAT-PDV LR-------- --------DN FIGSLLSGGG SVP----RKG
          ATAKEWQDMV DGFQKACMST --RLG-IPMI YGIDAVHGQN NVYG------
          ---------- ---------- ---------A TIFPHNVGLG ATR----DPY
          LVKRIGEATA LEVRAT-GIQ ---------- ----YAFAPC IA--VCRDPR
          WGRCYESYSE DRR-IVQSMT -ELIPGLQGD VPKDFTSGMP FVAGKNKVAA
          CAKHFVGDGG TVDGI----- ---------- NENNTIINRE GLMNIHMPAY
          KN-----AMD -KGVSTVMIS YSSWNGVK-- ---------- ----MHANQD
          LVTGYLKDTL K---FKGFVI SDWEGIDRIT TP-------- ------AGSD
          YSYSVKASIL AGLDMI---- ---------- ---------- ----------
          ---------- -------MVP NNYQQFISIL TGHVNGG--- ----------
          ---------- ------VIPM SRIDDAVTRI LRVKFTMGLF ENP
Nivir0    EGAAPAAILH PEKWPRPATQ RLIDPAVEKR VDALLKQLSV EEKVGQVIQG
          DIGTIT-PED LR-------- --------KY PLGSILAGGN SGPNG--DDR
          APPKEWLDLA DAFYRVSLEK RPGHTPIPVL FGIDAVHGHG NIGS------
          ---------- ---------- ---------A TIFPHNIALG ATH----DPE
          LLRRIGEVTA VEMAAT-GID ---------- ----WTFAPA LS--VVRDDR
          WGRTYEGFSE DPE-IVAAYS AAIVEGVQGK FGSKDFMAP- -----GRIVA
          SAKHFLADGG TDQGR----- ---------- DQGDARISED ELIRIHNAGY
          PP-----AID -AGVLTVMAS FSSWQGIK-- ---------- ----HHGHKQ
          LLTDVLKGQM G---FNGFIV GDWNAHDQVP G--------- ---------C
          TKFNCPTSLI AGLDMY---- ---------- ---------- ----------
          ---------- -------MAA DSWKQLYENT LAQVKDG--- ----------
          ---------- ------TIPM ARLDDAVRRI LRVKVLAGLF EKP
Psesp0    QYSFSAEHEQ VN-WPYVNTK LKRDPAVEAQ IEKLLAKMTI EQKVAQMIQP
          EIGYLT-VEQ MR-------- --------KY GFGSYLNGGN TAPYG--NKR
          ADQATWLKYA DEMYLAAMDS TLDGIAIPTV WGTDAMHGHS NVYG------
          ---------- ---------- ---------A TLFPHNIGLG AAR----DTD
          LIKRIGQATA KEVAAT-GIE ---------- ----WSFAPT VA--VVRDDR
          WGRTYESYSE DPD-LVKRYA GEMVTGIQGD VG-ADFLKG- -----SNRIA
          TAKHFVGDGG TERGV----- ---------- DRGNTLIDEK GLRDIHSAGY
          FS-----AIN -QGVQSVMAS FNSWNGKR-- ---------- ----VHGDKH
          LLTDVLKNQL G---FDGFVV SDWNAHKFVE G--------- ---------C
          DLEQCAQAIN AGVDVI---- ---------- ---------- ----------
          ---------- -------MVP EHFEAFYHNT VKQVKAG--- ----------
          ---------- ------VIAE SRINDAVRRF LRAKIRWGVF TKS
Rhoma6    QQPPSTAAFP PL-------- ----SSYDEQ ARALLEQMTL EEKIGQMIQA
          EQAFLQDPYD IQ-------- --------TY HLGSILSGGN SDP----ADG
          NSLEAWTEVY DSLQAIALRT --RLG-IPLL YGIDAVHGHS NVEG------
          ---------- ---------- ---------A VVFPHHIGLG ATR----DPD
          LVERVYRITA IEMRAT-GIH ---------- ----WNFAPC IA--VARDER
          WGRTYESFSE DPE-LVATLG AAAVRGLQ-- --NGGLNNP- -----LAVLA
          TAKHFAGDGG TAFGTGGPQG -------ALL DQGDVRLDEA TFRRIHVRPY
          ID-----AIQ -AGVGSIMVS YSSWNGVK-- ---------- ----MTGHKY
          MLTDVLKGEL G---FEGIVI SDYNAIDQVH P--------- ---------D
          YKTAIEIAIN AGIDMA---- ---------- ---------- ----------
          ---------- -------MVP TRYREFFQLL KELVEEG--- ----------
          ---------- ------RVPM ERIDDAVLRI LRVKFAMGLM DGP
Escco0    ---------- --------IL AHPLVGGLIL FTRNY--HDP AQLRELVRQI
          R--------- ---------- ---------- ---------- ----------
          ---------- -------AAS -----RNRLV VAVDQEGGRV QRFRE-----
          ---------- ---------- --------GF TRLPAAQSFA ALSGMEEGGK
          LAQEAGWLMA SEMIAMDID- ---------- ----ISFAPV LD---VGHIS
          AAIGERSYHA DPQ-KALAIA SRFIDGMHEA ---------- ------GMKT
          TGKHFPGHG- -AVTADSHKE ---------- -TPCDPRPQA EIRAKDMSVF
          SS-----LIR ENKLDAIMPA HVIYSDVD-- --------PR P---ASGSPY
          WLKTVLRQEL G---FDGVIF SDDLSMEGAA -----IMGSY AERGQASLDA
          GCDMILVCNN RKGA------ ---------- ---------- ----------
          ---------- ----VSVLDN LSPIKAERVT RLYHK----- ----------
          ---------- -----GSFSR QELMDSARWK AISTRLNQLH ERW
Salty0    ---------- --------IL AHPLVGGLIL FTRNY--HDP EQLRELVRQI
          R--------- ---------- ---------- ---------- ----------
          ---------- -------AAS -----RNHLV VAVDQEGGRV QRFRE-----
          ---------- ---------- --------GF TRLPAAQSFF ALHGLEEGGR
          LAQEAGWLMA SEMIAMDID- ---------- ----ISFAPV LD---VGHIS
          AAIGERSYHA DPA-KALAMA TRFIDGMHDA ---------- ------GMKT
          TGKHFPGHG- -AVTADSHKE ---------- -TPCDPRPET DIRGKDMSVF
          RT-----LIS ENKLDAIMPA HVIYRAID-- --------PR P---ASGSPY
          WLKTVLRQEL G---FDGVIF SDDLSMEGAA -----IMGSY AERAQASLDA
          GCDMILVCNN RKGA------ ---------- ---------- ----------
          ---------- ----VSVLDN LSPIKAERVT RLYHK----- ----------
          ---------- -----GSFSR RELMDSARWK TASAQLNQLH ERW
Vibfu0    ---------- --------IL AHPTVGGVIL FARNY--HDN QQLLALNTAI
          R--------- ---------- ---------- ---------- ----------
          ---------- -------QAA -----KRPIL IGVDQEGGRV QRFRD-----
          ---------- ---------- --------GF SKIPAAQLYA RS---DNGTQ
          LAEDGGWLMA AELIAHDID- ---------- ----LSFAPV LD---KGFDC
          RAIGNRAFGD DVQ-TVLTYS SAYMRGMKSV ---------- ------GMAT
          TGKHFPGHG- -AVIADSHLE ---------- -TPYDER--- DSIADDMTIF
          RA-----QIE AGILDAMMPA HVIYPHYD-- --------AQ P---ASGSPY
          WLKQVLRQEL G---FQGIVF SDDLSMEGAA -----IMGGP AERAQQSLDA
          GCDMVLMCNK RESA------ ---------- ---------- ----------
          ---------- ----VAVLDQ LPISVVPQAQ SLLKQ----- ----------
          ---------- -----QQFTY RELKATERWK QAYQALQRLI DAH
Rhoma2    ARGVFQSVDD PDYRELVRLV EQFQVGGVIF FQG-----DP YSQAMLANEL
          Q--------- ---------- ---------- ---------- ----------
          ---------- -------RRS -----RLPLL IAQDTEWGVA MRVRR-----
          ---------- ---------- ---------T TSFPRAMAIG ATG----NPD
          YAYAVGYVTA REARALGVH- ---------- ----QLYAPV AD-VNNNPMN
          PIINVRAFGE DPL-QVATMV RAFVRGVQDA ---------- ------GAIA
          TAKHFPGHG- -DTSIDSHSD ---------- -LPVLRFDRK RLDTLELVPF
          RA-----AIK AG-VQSIMTG HLALPRLD-- --------PT PNLPASLSRR
          ITHELLREEL G---FDGLVV TDALEMQGVT -----KHFGV GEAAVRALEA
          GADMLLLSED VEAARSAILQ AVAQGRLSRA RIEASVRRIL LAKERLGLHR
          ERLVDLNAIP YVVGIAPHQA LSQTIARASL TLLRNEGNLL PLPDVPATPR
          QLQVIILSDS DDPATGRFFV QTLREIAPDD RIASRLLDVR SHP
Bacsu0    ---------- ---DEVASLV KKYQFGGIIL FAENV--KTT KQTVQLTDDY
          Q--------- ---------- ---------- ---------- ----------
          ---------- -------KAS ----PKIPLM LSIDQEGGIV TRLG------
          ---------- ---------- ---------E GTNFPGNMAL GAARSR---I
          NAYQTGSIIG KELSALGIN- ---------- ----TDFSPV VD-INNNPDN
          PVIGVRSFSS NRE-LTSRLG LYTMKGLQRQ ---------- ------DIAS
          ALKHFPGHG- -DTDVDSHYG ---------- -LPLVSHGQE RLREVELYPF
          QK-----AID AG-ADMVMTA HVQFPAFDDT TYKSKLDGSD ILVPATLSKK
          VMTGLLRQEM G---FNGVIV TDALNMKAIA -----DHFGQ EEAVVMAVKA
          GVDIALMPAS VTSL------ ---------- ---------- ----------
          ---------- -----KEEQK FARVIQALKE AVKNG----- ----------
          ---------- ------DIPE QQINNSVERI ISLKIKRGMY PAR
Psepi0    ---------- ---PELSELI SRYDIGGAIL FAENV--QNT AQIISLTNAL
          Q--------- ---------- ---------- ---------- ----------
          ---------- -------SAA QQSKSQLPLF IAIDQEGGRV ARINR-----
          ---------- ---------- --------EQ ATSFTGNMSI GATYPKQGDI
          YATKVASAIG KELNSLGIN- ---------- ----VNFAPT VD-VNSNPNN
          PVINVRSFSE NPT-VVTKLG LAQVKAFEAA ---------- ------GVLS
          ALKHFPGHG- -DTHVDSHTG ---------- -LPRVDHDRD KINQQDLLPF
          AE-----IIK ASPPGMIMTA HIQYPALDNS KVVNSQ-GES MIRPATMSYQ
          IMTQLLRHEL G---YQGVTV TDALDMAGIS -----DFFNP VDATIETFNA
          GVDIALMPIA IRNR------ ---------- ---------- ----------
          ---------- -----ADIKR FEQYMAQLAD ALETN----- ----------
          ---------- ------KLNQ EQLSSSMARI AKLKTKLPQS SAS
Strth1    ---------- ----TAAELI EKYHVGGIIY FAWAHNTRDP QQIADLSNGI
          Q--------- ---------- ---------- ---------- ----------
          ---------- ------KAAL AQPRGLPLLI A-TDQEHGIV CRIGK-----
          ---------- ---------- --------PA TLFPGAMAIG AGG----STA
          DARTLGRISG AELRAMGVN- ---------- ----QDYSPD AD-VNVNPAN
          PVIGVRSFGA DPD-AVARMV AAQVKGYQGS ---------- ------GVAA
          TAKHFPGHG- -DTAVDSHTG ---------- -FPVITHTRE QWETLDAVPF
          RA-----AIK AG-IDSIMTA HLQFPALD-- ---------P SGDPATLSRP
          ILTGILREEL G---YDGVVI TDSLGMEGVR -----TKYGD DRVPVLALKA
          GVDQLLNPPS ---------- ---------- ---------- ----------
          ---------- ---------- LDVAFHAVLD AVRSG----- ----------
          ---------- ------ELTE ARLDESILRI LRLKARLGLF DDP
Bacsp0    ---KAFPDSG AAPSDLSDQQ LDFLSNDHIR HILVTRVQSP EVAANWNNNV
          Q--------- ---------- ---------- ---------- ----------
          ---------- ------AYAE RLGLGIPANN S-SDPRHGSD TSKEFNAGAG
          G--------- ---------- --------AI SMWPESMGLA ATF----DPA
          VAREFGEIAS REYRALGLS- ---------- ----TALSPQ VD--LATDPR
          WFRFGMTFGE DPR-LATDMA RAYIDGFQTS EGDA---EIA DGWGSDSVNA
          MVKHWPGGGS GEAGRDAHFG ---------- -YGKYAVYPG NNFEEHLRPF
          TEGAFRLAGK TGEASAVMPY YTISVGQ--- -----DPVNG ENVGNAYNAY
          LIRDLLRGKY G---YDGVVC TDWGITADEG -------PDI ERLFPGGRCW
          GVEENHTVAQ RHYK------ ---------- ---------- ----------
          ---------- --LLMAGVDQ FGGNDDAGPV IEAYRIGV-- ----------
          ---------- -EAHGEPFMR ARFEQSAVRL LKNMFRLGLF ENP
Paesp1    ---ESYTESG VKPYDLSDEQ IEFLTKDHLR HVLLTTVESP EIAACWNNNV
          Q--------- ---------- ---------- ---------- ----------
          ---------- ------ALAE SIGLGIPVNN S-SDPRHGSD ASKEYNAGAG
          G--------- ---------- --------SI SMWPESLGLA ASF----DPE
          LVQRYGEIAS KEYRALGIA- ---------- ----TALSPQ ID--IATDPR
          WSRFDGTFGE DSK-LSVDLT RAYIDGFQTS FGER---LVT DGWGCDSVNA
          MVKHWPGGGS GEGGRDAHFG ---------- -YGKYAVYPG NNFEEHLIPF
          LEGAFQLKGG TEKASAIMPY YTISYNH--- -----DQVNG ENVGNSYNAH
          IIGDLLRDKY G---YDGVVC TDWGITDDEG -------SDI SRLFPGGRSW
          GVEEGYTVAD RHYK------ ---------- ---------- ----------
          ---------- --ALMAGVDQ FGGNNDGGPV LEAYRIGV-- ----------
          ---------- -AEHGEAYMR QRFEQSAVRL LKNMFRVGLF ENP
Mucsp1    ---KVFAESG AKASDLSDQQ KQFLAKDNVR HVLVTSVQSP EIAAQWNNNA
          Q--------- ---------- ---------- ---------- ----------
          ---------- ------AFVE GLGLGIPNNN S-SDPRHGTV ATAEYNAGAG
          G--------- ---------- --------AI SMWPGSLGLA ATF----DPE
          VVKNFGHIAA QEYRALGIS- ---------- ----TALSPQ VD--IATDPR
          WARVSGTFGE DPQ-LAADMA RAYIDGFQTS AAEK---EIK NGWGYNSVNA
          MVKHWPGGGA GEGGRDAHYA ---------- -YGKYAVYPG NNFKQHLIPF
          TEGAFKLNGK TGMAAAVMPY YTISYNQ--- -----DTKNH ENVANNYNSY
          IINDLLRKKY K---YDGVVC TDWLVTGDET -------TVD S--FLSGKSW
          GVEG-LSVAQ RHYK------ ---------- ---------- ----------
          ---------- --VLMAGVDQ FGGNNEVAPV TEAYQIGV-- ----------
          ---------- -KEHGEAFMR ARFEQSAVRL LRNIFRTGLF ENP
Dckch0    ---------- ------NAAK TMIADRYVNS FITRLSGDNP AQMAEENNKL
          Q--------- ---------- ---------- ---------- ----------
          ---------- ------QLAE ATRLGIPLTI S-TDPRSSFQ SLVGVSVSVG
          ---------- ---------- --------KF SKWPETLGLA AIG----DEE
          LVRRFADIVR QEYRAVGIT- ---------- ----EALSPQ AD--LATEPR
          WPRIDGTFGE DPD-LTKKMV RGYVTGMQNG ---------K NGLNAQSVIS
          IVKHWVGYGA AKDGWDSHNV ---------- -YGKYAQFRQ NNLQWHIDPF
          TG------AF EAHAAGIMPT YSILRNAS-- ----WHGKPI EQVGAGFNRF
          LLTDLLRGQY G---FDGVIL SDWLITNDCK GDCLTGVKPG EKPVPRGMPW
          GVEK-LTPAE RFVK------ ---------- ---------- ----------
          ---------- --AVNAGVDQ FGGVTDSALL VQAVQD---- ----------
          ---------- -----GKLTE ARLDTSVNRI LKQKFQTGLF ERP
Erwch0    ---------- ------NAAK TMIADRYVNS FITRLSGDNP AQMAEENNKL
          Q--------- ---------- ---------- ---------- ----------
          ---------- ------QLAE ATRLGIPLTI S-TDPRSSFQ SLVGVSVSVG
          ---------- ---------- --------KF SKWPETLGLA AIG----DEE
          LVRRFADIVR QEYRAVGIT- ---------- ----EALSPQ AD--LATEPR
          WPRIDGTFGE DPD-LTKKMV RGYVTGMQNG ---------K NGLNAQSVIS
          IVKHWVGYGA AKDGWDSHNV ---------- -YGKYAQFRQ NNLQWHIDPF
          TG------AF EAHAAGIMPT YSILRNAS-- ----WHGKPI EQVGAGFNRF
          LLTDLLRGQY G---FDGVIL SDWLITNDCK GDCLTGVKPG EKPVPRGMPW
          GVEK-LTPAE RFVK------ ---------- ---------- ----------
          ---------- --AVNAGVDQ FGGVTDSALL VQAVQD---- ----------
          ---------- -----GKLTE ARLDTSVNRI LKQKFQTGLF ERP
Tergi0    ---------- ------SPTS TVVLDKHLTH FNVHALDD-P RMAARWSNAL
          Q--------- ---------- ---------- ---------- ----------
          ---------- ------ALAE RTPHGIPVTV S-TDPRHAFI ENVGVSFSAG
          ---------- ---------- --------AF SQWPEPLGLA ALR----DAD
          AVRRFADIAR QEYVAVGIR- ---------- ----AALHPT LD--LATEPR
          WARQAGTFGQ DPD-LVTELG VAYLKGFQG- ---------- DSLGSGSVAC
          TSKHFPGGGP QKDGEDAHFP ---------- -YGREQVYPG GRFADHLKPF
          PP------II EAGTAGIMPY YGMPVDLV-- ----VDGVEI EPIGFGYNKQ
          VVTGLLREKL G---YDGVVV TDWELVNDN- -------HVG DQVLP-ARAW
          GVEH-LDPHG RMEL------ ---------- ---------- ----------
          ---------- --ILEAGADQ FGGEECVEIL LDLVAQ---- ----------
          ---------- -----GRVTE ARVDESARRI LAVKFRLGLF ENP
Clopa0    -----VNGTN VDDKVVNLFE DQHAGGIILY GHRNFWGSSL DNNVKYVNSI
          K--------- ---------- ---------- ---------- ----------
          ---------- -------KAN RQNSDIPLFI G-FDEEGGSM SQLP------
          ---------- ---------- -------QEL MRTPSKGELG NTN----DSS
          LATGIGAGTA KKLKLLGINT ---------- ----DFGTVL DINTNKNNPI
          IGVRSYGSTK EK--VTEFGI NELKAIQNE- ---------- ------GVIP
          TVKHFPGHGD TEVDSHLG-- ---------- -LPSLNHDLN RLKSTELVPF
          QT------AI NNGVDMVMTA HIMLPQIDKE YP-------- ----ATMSKK
          ILTDLLRDEM G---YKGVII TDDLEMQAIS KNWDLG---- -EAAIKSVEA
          GADILLVCHT IENQQK---- ---------- ---------- ----------
          ---------- ---------- -----VYNAV VQGVNDG--- ----------
          ---------- ------KIDE NRIDESVRRI LRLKYQYKLS DKA
Anafe0    ---------- --DEDKRALG ELKPIGVIFF AKNFVDGVPY EVWLETFQEL
          HS-------- ---------- ---------- ---------- ----------
          ---------- ------QIQL EYAERDSMFF T-LDHEGGRV VRTP------
          ---------- ---------- -------LPI TRFPQALLLR SHA-------
          --REVAKATA IELKSEGINL ---------- -----SWSPV AD-IYSHPQN
          PEIGSRAFGN TPETAATGAR ELYYLGLTEA ---------- ------GIVG
          CAKHFPGHGD TSKDSHVELP ---------- ---ILNLTPE ELRRRELIPF
          QK----ALIE EGIPQLIMTA HILFPKIDP- ---------- DLPATLSRQP
          ILKTILREEL G---FQGVVV SDDLDMKAVS DMFMERG--- --TVARAFNA
          GCDLFIVSRN IHASSIER-- ---------- ---------- ----------
          ---------- ---------- --TYKIAENF ADALTDG--- ----------
          ---------- ------SLAE SVVDSAKERI ERLLAVTPEY SVQ
Fical0    -------AGA VRAQPPPLPF WDPSLPWHRR LDDLLGRLSP AELVLQVARG
          GAMGNG---- ---------- ---------- ---------- ----------
          ---------- ------PAPP IPRLGIAPYN WNTECLRGDG EAPG------
          ---------- ---------- --------WA TAFPQALGLA AAF----SPE
          LIYRVANATA TEVRAKHNSF AAAGRYS--D HTGLSCFSPV LN-IMRHP-L
          WGRNQETYGE DPF-LSGELA RSFVQGLQGQ HPR------- ----YVKASA
          GCKHFSVHGG PENIPVSRLS ---------- --FDAKVLER DWRMTFLPQF
          QA------CV RAGSYSFMCS YNRINGVP-- ---------- ----ACANKK
          LLTDILRGEW G---FDGYVV SDEGAVELIM LGH------- -----HYTHS
          FLETAIASVN AGCNLELS-- ---------- ---------- ----------
          ---------- ---------Y GMRNNVFMRI PQALAMG--- ----------
          ---------- ------NITL QMLRDRVRPL FYTRMRLGEF DPP
Preru0    ---------- ---------Y QNPNLSAKER AVDLCSRLTL EEKAMLMLDE
          S--------- ---------- ---------- ---------- ----------
          ---------- --------PA IPRLGIKKFF WWSEALHGAA NMGN------
          ---------- ---------- ---------V TNFPEPVGMA ASF----NPH
          LLFKVFDIAS TEFRAQYNHR MYDLNGEDMK MRSLSVWTPN VN-IFRDP-R
          WGRGQETYGE DPY-LTSVMG VQVVKGLQGP EDAR------ ----YRKLWA
          CAKHYAVHSG PEYTRHTAN- ---------- ---LTDVSAR DFWETYMPAF
          KT-----LVK DAKVREVMCA YQRLDDDP-- ---------- ----CCGSTR
          LLQQILRDEW G---FEYLVV SDCGAVSDFY ENHK------ ------SSSD
          AVHGTSKAVL AGTDVECG-- ---------- ---------- ----------
          ---------- ---------- --FNYAYKSL PEAVRKG--- ----------
          ---------- ------LLSE KEVDKHVIRL LEGRFDLGEM DDP
Thbbi0    --LVLALTAA PARADADLPF RDPTLPLAQR IDDLLGRLTL DEKISLLHQY
          QP-------- ---------- ---------- ---------- ----------
          ---------- ---------P IERLGIKSFK TGTEALHGVA WSTDVTDNGA
          VVTAN----- ---------- ---------G TVFPQAVGLA STW----DPE
          LNQRVG-TVG EEARGFHAQN PVVWG----- ---LNLWAPV VN-LLRDP-R
          WGRNEEGYSE DPL-LTGAIA IAYGSGIQGD DPD------- ----HLRAAP
          TLKHYLANNN EIRRDT---- ---------- --TSSNLPPR VKHEYYEAPF
          RA-----AIT AGAATGVMTA YNLVNGRP-- ---------- ----ATVNPD
          LNDTVRTWTD R----DLLNV TDAGAPNNLV GSQ------- -----AYFAT
          LAEADAAALK AGIDSFTT-- ---------- ---------- ----------
          ---------- --------DE TNSAPTITAI KTALSQG--- ----------
          ---------- ------LLTE QDIDTAVRHI LGIRFRLGEF DPD
Rhimi2    ---------- -------IID LIENHNLGSI ILFSRNIATP KQVQKLTHSL
          Q--------- ---------- ---------- ---------- ----------
          ---------- -------QIA RNAGHKRPLF IAVDQENGVV RRLG------
          ---------- ---------- -------DSG TYLPGNMALG ALG----SST
          AARNVAMAIS KELLTLGMN- ---------- ----WNLAPV LD-VNNNPLN
          PVIGVRSYGQ DPE-LVARMG LAQVEGYQRG ---------- ------KVAT
          SIKHFPGHGD TATDSHLDVP ---------- ---VINKTLE ELDKTELVPF
          KK--ALEAGG IACPTSVMVG HMLLPHFN-- ---------- KDVVSSIAPE
          IVRDLLRRRF G---YKGVII TDCLEMDAVK ETVG-----T PKGALMALQA
          GNDMAMISHT LAFQKD---- ---------- ---------- ----------
          ---------- ---------- -----AFKVL YSALQEG--- ----------
          ---------- ------QLDK DEIRQSLQRV AQLKDQFLNW DDV
Celfi0    -----EDEKL GQLFCLITYT SDPEYLGYLT RGLHVGGVML RTMTAADAAA
          T--------- ---------- ---------- ---------- ----------
          ---------- -------VTT LQSTATVPLL ISANLEGGAS QTVQ------
          ---------- ---------- --------EA THVGSNMALA ATG----STD
          HVRRAATVIG REARALGIN- ---------- ----WAFTPV VD-IDLNFRN
          PITNTRTFGA DAAT-VAAMG AEYVEAIQAQ ---------- ------GLAA
          SAKHFPGDGV DERDQHLLAS VN-------- -TMSVEEWDD SFGVVYRAAI
          AAG-----VK TVMVGHIMLP AYSRALRPG- ------VADR DILPGVVAEE
          LLNDLLRDRL G---FNGLVV SDSTTMAGLA SVLP------ -----RSQAV
          PRVIAAGCDM FLFTKN---- ---------- ---------- ----------
          ---------- ---------- --LDEDFGYM RAGIRDG--- ----------
          ---------- ------VITP ERLDEAVTRI LALKASLGLH RGT
Thene2    ---------- ---------- --EVIQKYRP AGVLIYPGVL SKEYLFLDFM
          N--------- ---------- ---------- ---------- ----------
          ---------- ---------- -FLSRNGRFI VSSDHEGGQL EVLK------
          ---------- ---------- --------YV PSFPGNLAAG KV-----DPV
          FTGRYCEMAG RIMNTLGFN- ---------- ----MVFAPV LD-LLSEKGS
          AVVDLRSFGS DPE-VVASHG MEACMGYFKG ---------- ------GVIP
          CIKHFPGHGK TADDSHYLLP ---------- ---TVNASFE ELWREDLLPF
          RR-----IFQ SRVKTAVMTA HVKYPAVDDL P--------- ----ATLSKK
          LITEVLREKL N---FKGLVL SDAMEMKAIS EN-------- -----FSVEE
          AVRFFIEAGG NMILLDN--- ---------- ---------- ----------
          ---------- ---------F RDLPVYYESL KKLIEDG--- ----------
          ---------- ------SIER GKVERSIKIV DEYLSALENR FNS
