# Supplementary material for: Characterization and diversity of the complete set of GH family 3 enzymes from Rhodothermus marinus DSM 4253
Source: Sci Rep. 2020 Jan 28;10:1329. doi: 10.1038/s41598-020-58015-5 (PMC6987092; doi:10.1038/s41598-020-58015-5)
Supplement: Supplementary file 3 — Supplementary Information. [file 41598_2020_58015_MOESM3_ESM.zip › Supplementary Information/outputTree_ML.phb]

((((((((((((((((((((Talpu0:0.0101582032,Talac0:0.0213349720)100.0:0.1790498300,Talem0:0.0663297385)66.0:0.0517918937,((Pamsp0:0.1827374263,(Aspsa0:0.0394201723,Aspac0:0.0213239221)100.0:0.0866857579)33.0:0.0514628120,((Cocpo0:0.1647413291,Pende0:0.1140504166)29.0:0.0319396449,Thrma2:0.0832315020)37.0:0.0216678729)10.0:0.0164741870)95.0:0.0777900499,(Penbr0:0.1736591215,Persp0:0.2693937755)73.0:0.0503752401)100.0:0.1708953635,(Thrma1:0.4045128225,Sacfi0:0.3216094991)92.0:0.1513665118)72.0:0.0412260050,(Lened0:0.7213569719,Magor1:0.4119469556)22.0:0.0883088801)26.0:0.0298346265,Seply0:0.5167853328)44.0:0.0962935666,(Phach0:0.3800292920,(Aspfi0:0.3046190806,(Magor2:0.1990976506,Hypje1:0.2095371938)100.0:0.1599391836)96.0:0.1372104155)39.0:0.0999105953)52.0:0.0987948510,(Rhimi3:0.1915403993,Rhimi1:0.2878542434)100.0:0.3170224279)94.0:0.1578550561,(Pirsp0:0.3407191520,(Neopa2:0.1710135054,Neopa1:0.0018690784)100.0:0.2291267165)100.0:0.3963161600)100.0:0.3244888695,(Komsu0:0.5189806091,(Novsp0:0.4959707756,Celgi0:0.3370657002)93.0:0.1079603008)100.0:0.4323842327)52.0:0.1113118303,(((Celbi0:0.8032470826,(Kluma0:0.7663994049,(Rhzra0:0.2033771943,Marme0:0.2950472303)100.0:0.2331824463)32.0:0.0000021009)68.0:0.1312756196,((Butfi0:1.0284356755,(Prebr2:0.5221409756,(Thene1:0.2938789064,Mucsp2:0.3107924044)66.0:0.0483167464)83.0:0.1413892980)83.0:0.2262041847,(Sersp0:0.7692857007,((Paesp2:0.1887671421,Paere0:0.2073097235)100.0:0.2114857448,((Mices2:0.3463025709,Mices1:0.4162643863)96.0:0.1749428099,(Biflo3:0.0267665907,Biflo2:0.0444782369)100.0:0.4307757008)84.0:0.0856160797)75.0:0.0824369573)50.0:0.0734798175)90.0:0.2090990244)71.0:0.3081279401,(Rhoma5:0.2936137598,(Strve0:0.3274608331,(Stran0:0.2063657119,Sccer0:0.2934919177)84.0:0.0893269074)100.0:0.2448485605)100.0:0.3837031268)35.0:0.0560851387)100.0:0.4245143959,(Thbbi0:0.8916363460,((Preru0:0.8172779649,(((Humin0:0.5156152059,Aurme0:0.2615731057)76.0:0.1270124931,(Hypje2:0.1591075881,(Aspja0:0.1178411527,(Aspsp0:0.0151225558,(Aspni0:0.0027332349,Aspaw0:0.0000000938)95.0:0.0043313891)100.0:0.1360443816)100.0:0.1033546913)100.0:0.3729144188)100.0:0.3386687992,(Horvu3:0.2997991683,((Popca0:0.2708230732,(Pyrpy0:0.1057079647,Arath2:0.1037325913)91.0:0.0047146944)100.0:0.1706800405,(Horvu2:0.1747746269,((Medsa0:0.1808161614,(Rapsa0:0.0460589037,Arath3:0.0379959961)100.0:0.0376226703)72.0:0.0000014691,Arath0:0.1441466452)86.0:0.0775851401)98.0:0.1078748804)100.0:0.2378635399)100.0:0.1607293739)99.0:0.2507943212)64.0:0.1435730408,Fical0:0.7535345489)79.0:0.1466474400)99.0:0.1957562204)61.0:0.3442419198,(((Rhoma6:0.3368693794,((Psesp0:0.4419190465,Nivir0:0.4055831213)89.0:0.2301062511,(Horvu1:0.1690199736,((Horvu4:0.1470221072,Glyma0:0.1073047222)50.0:0.0328282701,Troma0:0.1044575129)100.0:0.0813214240)100.0:0.4131529745)51.0:0.1254114449)100.0:0.3025609566,(Dicdi0:0.6180817162,Bctov0:0.6322650545)99.0:0.1939350555)99.0:0.3624547689,(Prebr1:1.2237136961,(((Rhoma1:0.2826063133,Elime0:0.5922524211)98.0:0.2319190588,(Celfl0:0.1308380639,Biflo1:0.2509395882)100.0:0.6153382768)97.0:0.2238672647,(Chrlu0:0.9722976659,((Strth2:0.2990520324,Coral0:0.3972704151)100.0:0.3696724906,((Rhoma4:0.0373566801,Rhoma3:0.0545852582)100.0:0.5049750351,(Calpo0:0.1448473731,(Thaet0:0.0131519408,Thabr0:0.0000000001)100.0:0.2252255449)100.0:0.3061319167)65.0:0.0827551143)88.0:0.0567221631)45.0:0.1537332917)57.0:0.0000050135)98.0:0.2499297201)88.0:0.0000200577)77.0:0.3433885262,((Tergi0:0.5756730292,(Erwch0:0.0000000001,Dckch0:0.0000000001)100.0:0.5079554106)84.0:0.0757777832,(Mucsp1:0.1458570426,(Paesp1:0.1556936750,Bacsp0:0.1330006937)95.0:0.0711988709)100.0:0.5381537740)100.0:0.8236135404)92.0:0.6938235396,Celfi0:1.3654257006)87.0:0.2353628759,Thene2:1.7570600395)53.0:0.0574107003,(((Rhimi2:1.0228933201,((Strth1:0.4598247077,Rhoma2:0.6730918528)84.0:0.1068880842,(Psepi0:0.4778984944,Bacsu0:0.4391779373)99.0:0.4075686280)94.0:0.1653527308)86.0:0.1062824656,Clopa0:1.2122045158)38.0:0.0280130716,Anafe0:1.3685470349)31.0:0.0000018211)100.0:1.1910941287,Vibfu0:0.3404513430)100.0:0.3169209718,Salty0:0.0385683475,Escco0:0.0474718160);
