# Supplementary material for: Characterization and diversity of the complete set of GH family 3 enzymes from Rhodothermus marinus DSM 4253
Source: Sci Rep. 2020 Jan 28;10:1329. doi: 10.1038/s41598-020-58015-5 (PMC6987092; doi:10.1038/s41598-020-58015-5)
Supplement: Supplementary file 3 — Supplementary Information. [file 41598_2020_58015_MOESM3_ESM.zip › Supplementary Information/Rmar_0536_4253.pdb]

COMPND    MOL_ID: 1;
COMPND   2 MOLECULE: JMB19063;
COMPND   3 CHAIN: A, B;
REMARK YASARA *************************************************************
REMARK YASARA *                                                           *
REMARK YASARA *                     Y  A  S  A  R  A                      *
REMARK YASARA *                                                           *
REMARK YASARA *   Yet Another Scientific Artificial Reality Application   *
REMARK YASARA *                                                           *
REMARK YASARA *            MOLECULE STRUCTURE FILE, PDB FORMAT            *
REMARK YASARA *                                                           *
REMARK YASARA * Just use YASARA every day to make your questions go away! *
REMARK YASARA *                                                           *
REMARK YASARA *                      www.YASARA.org                       *
REMARK YASARA *                                                           *
REMARK YASARA *************************************************************
REMARK YASARA
REMARK YASARA Written on:        Wed Oct 17 14:42:14 2018
REMARK YASARA Number of models: 1
REMARK YASARA Number of atoms:   22501
REMARK YASARA Please address questions or suggestions to: Eliza@yasara.org
REMARK YASARA
REMARK   2 RESOLUTION. 2.20 ANGSTROMS.
REMARK 290 CRYSTALLOGRAPHIC SYMMETRY TRANSFORMATIONS
REMARK 290 THE FOLLOWING TRANSFORMATIONS OPERATE ON THE ATOM/HETATM
REMARK 290 RECORDS IN THIS ENTRY TO PRODUCE CRYSTALLOGRAPHICALLY
REMARK 290 RELATED MOLECULES.
REMARK 290   SMTRY1   1  1.000000  0.000000  0.000000        0.00000
REMARK 290   SMTRY2   1  0.000000  1.000000  0.000000        0.00000
REMARK 290   SMTRY3   1  0.000000  0.000000  1.000000        0.00000
REMARK 290   SMTRY1   2 -1.000000  0.000000  0.000000        0.00000
REMARK 290   SMTRY2   2  0.000000 -1.000000  0.000000        0.00000
REMARK 290   SMTRY3   2  0.000000  0.000000  1.000000      121.40800
REMARK 290   SMTRY1   3  0.000000 -1.000000  0.000000       60.87400
REMARK 290   SMTRY2   3  1.000000  0.000000  0.000000       60.87400
REMARK 290   SMTRY3   3  0.000000  0.000000  1.000000      182.11200
REMARK 290   SMTRY1   4  0.000000  1.000000  0.000000       60.87400
REMARK 290   SMTRY2   4 -1.000000  0.000000  0.000000       60.87400
REMARK 290   SMTRY3   4  0.000000  0.000000  1.000000       60.70400
REMARK 290   SMTRY1   5 -1.000000  0.000000  0.000000       60.87400
REMARK 290   SMTRY2   5  0.000000  1.000000  0.000000       60.87400
REMARK 290   SMTRY3   5  0.000000  0.000000 -1.000000      182.11200
REMARK 290   SMTRY1   6  1.000000  0.000000  0.000000       60.87400
REMARK 290   SMTRY2   6  0.000000 -1.000000  0.000000       60.87400
REMARK 290   SMTRY3   6  0.000000  0.000000 -1.000000       60.70400
REMARK 290   SMTRY1   7  0.000000  1.000000  0.000000        0.00000
REMARK 290   SMTRY2   7  1.000000  0.000000  0.000000        0.00000
REMARK 290   SMTRY3   7  0.000000  0.000000 -1.000000        0.00000
REMARK 290   SMTRY1   8  0.000000 -1.000000  0.000000        0.00000
REMARK 290   SMTRY2   8 -1.000000  0.000000  0.000000        0.00000
REMARK 290   SMTRY3   8  0.000000  0.000000 -1.000000      121.40800
REMARK 350 COORDINATES FOR A COMPLETE MULTIMER REPRESENTING THE KNOWN
REMARK 350 BIOLOGICALLY SIGNIFICANT OLIGOMERIZATION STATE OF THE
REMARK 350 MOLECULE CAN BE GENERATED BY APPLYING BIOMT TRANSFORMATIONS
REMARK 350 GIVEN BELOW. BOTH NON-CRYSTALLOGRAPHIC AND
REMARK 350 CRYSTALLOGRAPHIC OPERATIONS ARE GIVEN.
REMARK 350
REMARK 350 BIOMOLECULE: 1
REMARK 350 APPLY THE FOLLOWING TO CHAINS: A, B
REMARK 350   BIOMT1   1  1.000000  0.000000  0.000000        0.00000
REMARK 350   BIOMT2   1  0.000000  1.000000  0.000000        0.00000
REMARK 350   BIOMT3   1  0.000000  0.000000  1.000000        0.00000
SEQRES   1 A  729  ARG ALA ARG GLU ASP SER LEU ILE GLU ALA LEU LEU ALA 
SEQRES   2 A  729  ARG MET THR LEU GLU GLU LYS LEU GLY GLN LEU THR LEU 
SEQRES   3 A  729  TYR ASN GLY GLY MET ALA GLU THR GLY PRO VAL VAL ARG 
SEQRES   4 A  729  GLU GLY GLU PRO ASP ALA ILE ARG ARG GLY ARG VAL GLY 
SEQRES   5 A  729  ALA VAL MET ASN PHE PHE GLY ALA GLU ALA VAL CYS ALA 
SEQRES   6 A  729  MET GLN ARG GLN ALA VAL GLU GLU SER ARG LEU GLY ILE 
SEQRES   7 A  729  PRO LEU LEU PHE ALA LEU ASP VAL ILE HIS GLY PHE ARG 
SEQRES   8 A  729  THR ILE PHE PRO VAL PRO LEU ALA GLU ALA ALA THR PHE 
SEQRES   9 A  729  ASP PRO ALA LEU VAL GLU GLN ALA ALA ARG VAL ALA ALA 
SEQRES  10 A  729  GLY GLU ALA SER ALA VAL GLY LEU ASN TRP THR PHE ALA 
SEQRES  11 A  729  PRO MET VAL ASP ILE ALA ARG ASP ALA ARG TRP GLY ARG 
SEQRES  12 A  729  ILE VAL GLU GLY SER GLY GLU ASP PRO TYR LEU GLY ALA 
SEQRES  13 A  729  VAL MET ALA ALA ALA ARG VAL ARG GLY PHE GLN GLY ARG 
SEQRES  14 A  729  ASP LEU ARG ASP PRO THR THR ILE LEU ALA THR ALA LYS 
SEQRES  15 A  729  HIS PHE ALA ALA TYR GLY ALA ALA GLU ALA GLY ARG ASP 
SEQRES  16 A  729  TYR ASN THR VAL ASP VAL SER GLU ARG THR LEU ARG GLU 
SEQRES  17 A  729  VAL TYR LEU PRO PRO PHE GLU ALA ALA VAL ARG ALA GLY 
SEQRES  18 A  729  ALA LEU SER ILE MET SER ALA PHE ASN GLU ILE GLY GLY 
SEQRES  19 A  729  VAL PRO ALA THR ALA ASP ARG TRP LEU LEU THR ASP VAL 
SEQRES  20 A  729  LEU ARG HIS GLU TRP GLY PHE GLU GLY LEU VAL VAL SER 
SEQRES  21 A  729  ASP TYR THR SER VAL TRP GLU LEU LEU PHE HIS GLY ILE 
SEQRES  22 A  729  ALA ALA ASP SER ALA GLU VAL GLY ARG LYS ALA LEU GLU 
SEQRES  23 A  729  ALA GLY VAL ASP MET ASP MET VAL SER GLY ILE TYR VAL 
SEQRES  24 A  729  ARG LYS LEU ALA GLU GLU VAL ARG ALA GLY ARG LEU SER 
SEQRES  25 A  729  GLU ALA VAL VAL ASP GLU ALA VAL ARG ARG VAL LEU ARG 
SEQRES  26 A  729  VAL LYS TYR ARG LEU GLY LEU PHE GLU ASP PRO TYR ARG 
SEQRES  27 A  729  TYR CYS ARG ASP ALA SER ARG GLU GLN VAL LEU LEU SER 
SEQRES  28 A  729  PRO ALA HIS ARG ARG LEU ALA ARG GLU VAL ALA ARG LYS 
SEQRES  29 A  729  ALA ILE VAL LEU LEU LYS ASN GLU GLY GLU LEU LEU PRO 
SEQRES  30 A  729  LEU ALA ASP THR LEU GLN ARG VAL ALA VAL ILE GLY ALA 
SEQRES  31 A  729  LEU ALA ASN ASP SER ALA SER VAL LEU GLY PRO TRP ALA 
SEQRES  32 A  729  ALA ALA GLY ARG PRO GLU ASP ALA VAL THR ILE LEU GLU 
SEQRES  33 A  729  GLY ILE ARG ALA ALA LEU PRO GLY ALA THR VAL ARG TYR 
SEQRES  34 A  729  ALA PRO GLY TYR ALA GLU VAL PRO SER GLY SER PHE GLN 
SEQRES  35 A  729  GLU MET VAL ALA ALA ALA LEU SER PRO ASP THR SER GLY 
SEQRES  36 A  729  PHE ALA GLU ALA GLU ALA VAL ALA ARG TRP ALA GLU VAL 
SEQRES  37 A  729  VAL ILE LEU VAL LEU GLY GLU HIS ARG GLU LEU SER GLY 
SEQRES  38 A  729  GLU ALA ALA SER ARG ALA SER VAL GLU LEU PRO GLY VAL 
SEQRES  39 A  729  GLN LEU ALA LEU ALA TRP ARG LEU LEU ALA LEU GLY ARG 
SEQRES  40 A  729  PRO VAL VAL VAL VAL LEU MET ASN GLY ARG PRO LEU ALA 
SEQRES  41 A  729  ILE PRO GLU LEU ALA ALA SER ALA PRO ALA ILE VAL GLU 
SEQRES  42 A  729  ALA TRP PHE LEU GLY THR GLU MET GLY HIS ALA VAL ALA 
SEQRES  43 A  729  ASP VAL LEU LEU GLY LYS ALA SER PRO GLY GLY ARG LEU 
SEQRES  44 A  729  PRO VAL SER PHE PRO ARG ALA THR GLY GLN GLU PRO LEU 
SEQRES  45 A  729  TYR TYR ASN HIS LYS PRO THR GLY ARG PRO PRO ARG ALA 
SEQRES  46 A  729  GLU GLU LYS TYR THR SER LYS TYR VAL ASP VAL PRO TRP 
SEQRES  47 A  729  THR PRO LEU TYR PRO PHE GLY TYR GLY LEU THR TYR THR 
SEQRES  48 A  729  THR PHE ALA TYR ASP SER LEU ARG LEU SER ARG ARG ARG 
SEQRES  49 A  729  LEU GLY LEU ASP ASP THR LEU GLU VAL VAL VAL SER VAL 
SEQRES  50 A  729  THR ASN THR GLY ARG ARG ARG GLY GLU GLU VAL VAL GLN 
SEQRES  51 A  729  LEU TYR VAL ARG ASP GLU VAL ALA SER VAL THR ARG PRO 
SEQRES  52 A  729  VAL LYS GLU LEU LYS GLY PHE ALA ARG VAL GLU LEU ALA 
SEQRES  53 A  729  PRO GLY GLU THR LYS ALA VAL GLN PHE ARG LEU PRO VAL 
SEQRES  54 A  729  ARG ALA LEU ARG PHE TRP GLY LEU GLU GLY GLY TRP VAL 
SEQRES  55 A  729  VAL GLU PRO GLY TRP PHE THR LEU TRP VAL GLY PRO SER 
SEQRES  56 A  729  SER ALA GLU GLY LEU GLN ALA ARG PHE GLU VAL VAL SER 
SEQRES  57 A  729  PRO 
SEQRES   1 B  729  ARG ALA ARG GLU ASP SER LEU ILE GLU ALA LEU LEU ALA 
SEQRES   2 B  729  ARG MET THR LEU GLU GLU LYS LEU GLY GLN LEU THR LEU 
SEQRES   3 B  729  TYR ASN GLY GLY MET ALA GLU THR GLY PRO VAL VAL ARG 
SEQRES   4 B  729  GLU GLY GLU PRO ASP ALA ILE ARG ARG GLY ARG VAL GLY 
SEQRES   5 B  729  ALA VAL MET ASN PHE PHE GLY ALA GLU ALA VAL CYS ALA 
SEQRES   6 B  729  MET GLN ARG GLN ALA VAL GLU GLU SER ARG LEU GLY ILE 
SEQRES   7 B  729  PRO LEU LEU PHE ALA LEU ASP VAL ILE HIS GLY PHE ARG 
SEQRES   8 B  729  THR ILE PHE PRO VAL PRO LEU ALA GLU ALA ALA THR PHE 
SEQRES   9 B  729  ASP PRO ALA LEU VAL GLU GLN ALA ALA ARG VAL ALA ALA 
SEQRES  10 B  729  GLY GLU ALA SER ALA VAL GLY LEU ASN TRP THR PHE ALA 
SEQRES  11 B  729  PRO MET VAL ASP ILE ALA ARG ASP ALA ARG TRP GLY ARG 
SEQRES  12 B  729  ILE VAL GLU GLY SER GLY GLU ASP PRO TYR LEU GLY ALA 
SEQRES  13 B  729  VAL MET ALA ALA ALA ARG VAL ARG GLY PHE GLN GLY ARG 
SEQRES  14 B  729  ASP LEU ARG ASP PRO THR THR ILE LEU ALA THR ALA LYS 
SEQRES  15 B  729  HIS PHE ALA ALA TYR GLY ALA ALA GLU ALA GLY ARG ASP 
SEQRES  16 B  729  TYR ASN THR VAL ASP VAL SER GLU ARG THR LEU ARG GLU 
SEQRES  17 B  729  VAL TYR LEU PRO PRO PHE GLU ALA ALA VAL ARG ALA GLY 
SEQRES  18 B  729  ALA LEU SER ILE MET SER ALA PHE ASN GLU ILE GLY GLY 
SEQRES  19 B  729  VAL PRO ALA THR ALA ASP ARG TRP LEU LEU THR ASP VAL 
SEQRES  20 B  729  LEU ARG HIS GLU TRP GLY PHE GLU GLY LEU VAL VAL SER 
SEQRES  21 B  729  ASP TYR THR SER VAL TRP GLU LEU LEU PHE HIS GLY ILE 
SEQRES  22 B  729  ALA ALA ASP SER ALA GLU VAL GLY ARG LYS ALA LEU GLU 
SEQRES  23 B  729  ALA GLY VAL ASP MET ASP MET VAL SER GLY ILE TYR VAL 
SEQRES  24 B  729  ARG LYS LEU ALA GLU GLU VAL ARG ALA GLY ARG LEU SER 
SEQRES  25 B  729  GLU ALA VAL VAL ASP GLU ALA VAL ARG ARG VAL LEU ARG 
SEQRES  26 B  729  VAL LYS TYR ARG LEU GLY LEU PHE GLU ASP PRO TYR ARG 
SEQRES  27 B  729  TYR CYS ARG ASP ALA SER ARG GLU GLN VAL LEU LEU SER 
SEQRES  28 B  729  PRO ALA HIS ARG ARG LEU ALA ARG GLU VAL ALA ARG LYS 
SEQRES  29 B  729  ALA ILE VAL LEU LEU LYS ASN GLU GLY GLU LEU LEU PRO 
SEQRES  30 B  729  LEU ALA ASP THR LEU GLN ARG VAL ALA VAL ILE GLY ALA 
SEQRES  31 B  729  LEU ALA ASN ASP SER ALA SER VAL LEU GLY PRO TRP ALA 
SEQRES  32 B  729  ALA ALA GLY ARG PRO GLU ASP ALA VAL THR ILE LEU GLU 
SEQRES  33 B  729  GLY ILE ARG ALA ALA LEU PRO GLY ALA THR VAL ARG TYR 
SEQRES  34 B  729  ALA PRO GLY TYR ALA GLU VAL PRO SER GLY SER PHE GLN 
SEQRES  35 B  729  GLU MET VAL ALA ALA ALA LEU SER PRO ASP THR SER GLY 
SEQRES  36 B  729  PHE ALA GLU ALA GLU ALA VAL ALA ARG TRP ALA GLU VAL 
SEQRES  37 B  729  VAL ILE LEU VAL LEU GLY GLU HIS ARG GLU LEU SER GLY 
SEQRES  38 B  729  GLU ALA ALA SER ARG ALA SER VAL GLU LEU PRO GLY VAL 
SEQRES  39 B  729  GLN LEU ALA LEU ALA TRP ARG LEU LEU ALA LEU GLY ARG 
SEQRES  40 B  729  PRO VAL VAL VAL VAL LEU MET ASN GLY ARG PRO LEU ALA 
SEQRES  41 B  729  ILE PRO GLU LEU ALA ALA SER ALA PRO ALA ILE VAL GLU 
SEQRES  42 B  729  ALA TRP PHE LEU GLY THR GLU MET GLY HIS ALA VAL ALA 
SEQRES  43 B  729  ASP VAL LEU LEU GLY LYS ALA SER PRO GLY GLY ARG LEU 
SEQRES  44 B  729  PRO VAL SER PHE PRO ARG ALA THR GLY GLN GLU PRO LEU 
SEQRES  45 B  729  TYR TYR ASN HIS LYS PRO THR GLY ARG PRO PRO ARG ALA 
SEQRES  46 B  729  GLU GLU LYS TYR THR SER LYS TYR VAL ASP VAL PRO TRP 
SEQRES  47 B  729  THR PRO LEU TYR PRO PHE GLY TYR GLY LEU THR TYR THR 
SEQRES  48 B  729  THR PHE ALA TYR ASP SER LEU ARG LEU SER ARG ARG ARG 
SEQRES  49 B  729  LEU GLY LEU ASP ASP THR LEU GLU VAL VAL VAL SER VAL 
SEQRES  50 B  729  THR ASN THR GLY ARG ARG ARG GLY GLU GLU VAL VAL GLN 
SEQRES  51 B  729  LEU TYR VAL ARG ASP GLU VAL ALA SER VAL THR ARG PRO 
SEQRES  52 B  729  VAL LYS GLU LEU LYS GLY PHE ALA ARG VAL GLU LEU ALA 
SEQRES  53 B  729  PRO GLY GLU THR LYS ALA VAL GLN PHE ARG LEU PRO VAL 
SEQRES  54 B  729  ARG ALA LEU ARG PHE TRP GLY LEU GLU GLY GLY TRP VAL 
SEQRES  55 B  729  VAL GLU PRO GLY TRP PHE THR LEU TRP VAL GLY PRO SER 
SEQRES  56 B  729  SER ALA GLU GLY LEU GLN ALA ARG PHE GLU VAL VAL SER 
SEQRES  57 B  729  PRO 
HELIX    1   1 ALA A   27  ARG A   39  1                                  13
HELIX    2   2 LEU A   42  GLN A   48  1                                   7
HELIX    3   3 VAL A   62  ARG A   64  1                                   3
HELIX    4   4 GLY A   66  ARG A   72  1                                   7
HELIX    5   5 ALA A   85  GLU A   98  1                                  14
HELIX    6   6 PRO A  122  THR A  128  1                                   7
HELIX    7   7 PRO A  131  ALA A  147  1                                  17
HELIX    8   8 GLY A  167  GLU A  171  1                                   5
HELIX    9   9 PRO A  177  GLN A  192  1                                  16
HELIX   10  10 TYR A  212  ALA A  214  1                                   3
HELIX   11  11 GLU A  216  GLY A  218  1                                   3
HELIX   12  12 GLU A  228  TYR A  235  1                                   8
HELIX   13  13 PRO A  237  ARG A  244  1                                   8
HELIX   14  14 ILE A  257  GLY A  259  1                                   3
HELIX   15  15 ALA A  262  ALA A  264  1                                   3
HELIX   16  16 ARG A  266  GLU A  276  1                                  11
HELIX   17  17 SER A  289  HIS A  296  1                                   8
HELIX   18  18 SER A  302  ALA A  312  1                                  11
HELIX   19  19 ILE A  322  ARG A  332  1                                  11
HELIX   20  20 GLU A  338  ARG A  354  1                                  17
HELIX   21  21 ASP A  367  VAL A  373  1                                   7
HELIX   22  22 PRO A  377  ALA A  390  1                                  14
HELIX   23  23 GLU A  397  GLU A  399  1                                   3
HELIX   24  24 ALA A  415  ASN A  418  1                                   4
HELIX   25  25 SER A  422  LEU A  424  1                                   3
HELIX   26  26 PRO A  433  ASP A  435  1                                   3
HELIX   27  27 ILE A  439  ALA A  446  1                                   8
HELIX   28  28 SER A  465  VAL A  470  1                                   6
HELIX   29  29 SER A  479  ARG A  489  1                                  11
HELIX   30  30 ARG A  502  LEU A  504  1                                   3
HELIX   31  31 GLY A  518  ALA A  529  1                                  12
HELIX   32  32 PRO A  547  SER A  552  1                                   6
HELIX   33  33 MET A  566  LEU A  574  1                                   9
HELIX   34  34 THR A  592  GLN A  594  1                                   3
HELIX   35  35 VAL A  714  LEU A  717  1                                   4
HELIX   36  36 ALA B   27  ARG B   39  1                                  13
HELIX   37  37 LEU B   42  GLN B   48  1                                   7
HELIX   38  38 PRO B   61  VAL B   63  1                                   3
HELIX   39  39 GLU B   67  ARG B   72  1                                   6
HELIX   40  40 ALA B   85  GLU B   98  1                                  14
HELIX   41  41 PRO B  122  THR B  128  1                                   7
HELIX   42  42 PRO B  131  ALA B  147  1                                  17
HELIX   43  43 GLY B  167  GLU B  171  1                                   5
HELIX   44  44 PRO B  177  GLN B  192  1                                  16
HELIX   45  45 TYR B  212  ALA B  214  1                                   3
HELIX   46  46 GLU B  216  GLY B  218  1                                   3
HELIX   47  47 GLU B  228  TYR B  235  1                                   8
HELIX   48  48 PRO B  237  ARG B  244  1                                   8
HELIX   49  49 ALA B  262  ALA B  264  1                                   3
HELIX   50  50 ARG B  266  GLU B  276  1                                  11
HELIX   51  51 TRP B  291  HIS B  296  1                                   6
HELIX   52  52 SER B  302  ALA B  312  1                                  11
HELIX   53  53 GLY B  321  ARG B  332  1                                  12
HELIX   54  54 GLU B  338  ARG B  354  1                                  17
HELIX   55  55 ASP B  367  VAL B  373  1                                   7
HELIX   56  56 PRO B  377  ALA B  390  1                                  14
HELIX   57  57 GLU B  397  GLU B  399  1                                   3
HELIX   58  58 ALA B  415  ASN B  418  1                                   4
HELIX   59  59 SER B  422  LEU B  424  1                                   3
HELIX   60  60 ILE B  439  ALA B  446  1                                   8
HELIX   61  61 GLY B  464  MET B  469  1                                   6
HELIX   62  62 ASP B  477  TRP B  490  1                                  14
HELIX   63  63 ARG B  502  LEU B  504  1                                   3
HELIX   64  64 GLY B  518  LEU B  530  1                                  13
HELIX   65  65 PRO B  547  SER B  552  1                                   6
HELIX   66  66 GLY B  563  LEU B  575  1                                  13
HELIX   67  67 THR B  592  GLN B  594  1                                   3
HELIX   68  68 VAL B  714  LEU B  717  1                                   4
SHEET    1   1 1 ALA A  78  MET A  80  0
SHEET    2   2 1 LEU A 106  ALA A 108  0
SHEET    3   3 1 SER A 249  MET A 251  0
SHEET    4   4 1 LEU A 282  VAL A 284  0
SHEET    5   5 1 VAL A 392  ASN A 396  0
SHEET    6   6 1 VAL A 410  ILE A 413  0
SHEET    7   7 1 VAL A 452  ALA A 455  0
SHEET    8   8 1 VAL A 493  GLY A 499  0
SHEET    9   9 1 VAL A 534  MET A 539  0
SHEET   10  10 1 ALA A 555  GLU A 558  0
SHEET   11  11 1 PHE A 638  ASP A 641  0
SHEET   12  12 1 THR A 655  ASN A 664  0
SHEET   13  13 1 GLY A 670  ASP A 680  0
SHEET   14  14 1 GLU A 691  LEU A 700  0
SHEET   15  15 1 THR A 705  PRO A 713  0
SHEET   16  16 1 GLY A 731  GLY A 738  0
SHEET   17  17 1 LEU A 745  VAL A 751  0
SHEET   18  18 1 ALA B  78  MET B  80  0
SHEET   19  19 1 LEU B 106  ALA B 108  0
SHEET   20  20 1 SER B 249  SER B 252  0
SHEET   21  21 1 LEU B 282  SER B 285  0
SHEET   22  22 1 VAL B 392  ASN B 396  0
SHEET   23  23 1 ARG B 409  ILE B 413  0
SHEET   24  24 1 THR B 451  ALA B 455  0
SHEET   25  25 1 VAL B 493  GLY B 499  0
SHEET   26  26 1 VAL B 534  MET B 539  0
SHEET   27  27 1 ALA B 555  GLU B 558  0
SHEET   28  28 1 PHE B 638  TYR B 640  0
SHEET   29  29 1 LEU B 656  ASN B 664  0
SHEET   30  30 1 GLY B 670  ASP B 680  0
SHEET   31  31 1 GLU B 691  LEU B 700  0
SHEET   32  32 1 THR B 705  LEU B 712  0
SHEET   33  33 1 GLY B 731  GLY B 738  0
SHEET   34  34 1 LEU B 745  VAL B 751  0
LINK         OD1 ASP A 680                CA    CA A2000                  2.29
LINK         OD2 ASP A 680                CA    CA A2000                  2.40
LINK         O   VAL A 682                CA    CA A2000                  2.33
LINK         O   GLU A 729                CA    CA A2000                  1.84
LINK         O   PRO A 730                CA    CA A2000                  1.70
CRYST1  121.748  121.748  242.816  90.00  90.00  90.00 P 43 21 2    16
ORIGX1      1.000000  0.000000  0.000000        0.00000
ORIGX2      0.000000  1.000000  0.000000        0.00000
ORIGX3      0.000000  0.000000  1.000000        0.00000
SCALE1      0.008214  0.000000  0.000000        0.00000
SCALE2      0.000000  0.008214  0.000000        0.00000
SCALE3      0.000000  0.000000  0.004118        0.00000
ATOM      1  N   ARG A  26      57.558  39.892  36.847  1.00 -5.26           N
ATOM      2 1H   ARG A  26      57.763  40.738  37.361  1.00 -5.26           H
ATOM      3 2H   ARG A  26      58.384  39.600  36.339  1.00 -5.26           H
ATOM      4 3H   ARG A  26      57.297  39.164  37.498  1.00 -5.26           H
ATOM      5  CA  ARG A  26      56.444  40.132  35.884  1.00 -5.26           C
ATOM      6  HA  ARG A  26      56.263  39.203  35.348  1.00 -5.26           H
ATOM      7  C   ARG A  26      56.823  41.189  34.855  1.00 -5.26           C
ATOM      8  O   ARG A  26      56.631  40.970  33.655  1.00 -5.26           O
ATOM      9  CB  ARG A  26      55.157  40.542  36.616  1.00 -5.26           C
ATOM     10 1HB  ARG A  26      54.955  39.806  37.392  1.00 -5.26           H
ATOM     11 2HB  ARG A  26      55.318  41.508  37.095  1.00 -5.26           H
ATOM     12  CG  ARG A  26      53.917  40.649  35.723  1.00 -5.26           C
ATOM     13 1HG  ARG A  26      54.105  41.366  34.923  1.00 -5.26           H
ATOM     14 2HG  ARG A  26      53.708  39.675  35.282  1.00 -5.26           H
ATOM     15  CD  ARG A  26      52.702  41.112  36.517  1.00 -5.26           C
ATOM     16 1HD  ARG A  26      52.547  40.434  37.357  1.00 -5.26           H
ATOM     17 2HD  ARG A  26      52.894  42.115  36.902  1.00 -5.26           H
ATOM     18  NE  ARG A  26      51.488  41.134  35.692  1.00 -5.26           N
ATOM     19  HE  ARG A  26      51.561  40.775  34.748  1.00 -5.26           H
ATOM     20  CZ  ARG A  26      50.288  41.554  36.063  1.00 -5.26           C
ATOM     21  NH1 ARG A  26      49.328  41.514  35.189  1.00 -5.26           N
ATOM     22 1HH1 ARG A  26      49.514  41.126  34.275  1.00 -5.26           H
ATOM     23 2HH1 ARG A  26      48.416  41.859  35.434  1.00 -5.26           H
ATOM     24  NH2 ARG A  26      50.007  42.030  37.243  1.00 -5.26           N
ATOM     25 1HH2 ARG A  26      50.737  42.147  37.926  1.00 -5.26           H
ATOM     26 2HH2 ARG A  26      49.059  42.302  37.461  1.00 -5.26           H
ATOM     27  N   ALA A  27      57.288  42.357  35.284  1.00-12.65           N
ATOM     28  H   ALA A  27      57.460  42.509  36.276  1.00-12.65           H
ATOM     29  CA  ALA A  27      57.515  43.482  34.376  1.00-12.65           C
ATOM     30  HA  ALA A  27      56.573  43.696  33.868  1.00-12.65           H
ATOM     31  C   ALA A  27      58.562  43.214  33.289  1.00-12.65           C
ATOM     32  O   ALA A  27      58.372  43.605  32.131  1.00-12.65           O
ATOM     33  CB  ALA A  27      57.905  44.720  35.198  1.00-12.65           C
ATOM     34 1HB  ALA A  27      58.029  45.576  34.531  1.00-12.65           H
ATOM     35 2HB  ALA A  27      58.842  44.542  35.728  1.00-12.65           H
ATOM     36 3HB  ALA A  27      57.120  44.950  35.921  1.00-12.65           H
ATOM     37  N   ARG A  28      59.647  42.534  33.641  1.00 -9.17           N
ATOM     38  H   ARG A  28      59.767  42.237  34.608  1.00 -9.17           H
ATOM     39  CA  ARG A  28      60.698  42.228  32.667  1.00 -9.17           C
ATOM     40  HA  ARG A  28      60.973  43.149  32.150  1.00 -9.17           H
ATOM     41  C   ARG A  28      60.183  41.244  31.632  1.00 -9.17           C
ATOM     42  O   ARG A  28      60.408  41.413  30.444  1.00 -9.17           O
ATOM     43  CB  ARG A  28      61.936  41.661  33.370  1.00 -9.17           C
ATOM     44 1HB  ARG A  28      62.216  42.345  34.171  1.00 -9.17           H
ATOM     45 2HB  ARG A  28      61.687  40.697  33.813  1.00 -9.17           H
ATOM     46  CG  ARG A  28      63.139  41.482  32.449  1.00 -9.17           C
ATOM     47 1HG  ARG A  28      62.914  40.715  31.709  1.00 -9.17           H
ATOM     48 2HG  ARG A  28      63.337  42.422  31.937  1.00 -9.17           H
ATOM     49  CD  ARG A  28      64.382  41.075  33.230  1.00 -9.17           C
ATOM     50 1HD  ARG A  28      64.580  41.832  33.991  1.00 -9.17           H
ATOM     51 2HD  ARG A  28      64.204  40.123  33.727  1.00 -9.17           H
ATOM     52  NE  ARG A  28      65.555  40.964  32.351  1.00 -9.17           N
ATOM     53  HE  ARG A  28      66.105  41.804  32.222  1.00 -9.17           H
ATOM     54  CZ  ARG A  28      65.974  39.878  31.718  1.00 -9.17           C
ATOM     55  NH1 ARG A  28      66.969  40.009  30.888  1.00 -9.17           N
ATOM     56 1HH1 ARG A  28      67.411  40.912  30.788  1.00 -9.17           H
ATOM     57 2HH1 ARG A  28      67.289  39.222  30.341  1.00 -9.17           H
ATOM     58  NH2 ARG A  28      65.446  38.689  31.865  1.00 -9.17           N
ATOM     59 1HH2 ARG A  28      64.682  38.550  32.510  1.00 -9.17           H
ATOM     60 2HH2 ARG A  28      65.813  37.904  31.347  1.00 -9.17           H
ATOM     61  N   GLU A  29      59.449  40.238  32.073  1.00 27.38           N
ATOM     62  H   GLU A  29      59.266  40.143  33.068  1.00 27.38           H
ATOM     63  CA  GLU A  29      58.919  39.221  31.168  1.00 27.38           C
ATOM     64  HA  GLU A  29      59.732  38.797  30.578  1.00 27.38           H
ATOM     65  C   GLU A  29      57.926  39.870  30.219  1.00 27.38           C
ATOM     66  O   GLU A  29      57.942  39.616  29.028  1.00 27.38           O
ATOM     67  CB  GLU A  29      58.209  38.106  31.947  1.00 27.38           C
ATOM     68 1HB  GLU A  29      57.443  38.552  32.578  1.00 27.38           H
ATOM     69 2HB  GLU A  29      57.712  37.457  31.225  1.00 27.38           H
ATOM     70  CG  GLU A  29      59.117  37.230  32.815  1.00 27.38           C
ATOM     71 1HG  GLU A  29      58.553  36.349  33.120  1.00 27.38           H
ATOM     72 2HG  GLU A  29      59.960  36.898  32.208  1.00 27.38           H
ATOM     73  CD  GLU A  29      59.654  37.922  34.068  1.00 27.38           C
ATOM     74  OE1 GLU A  29      60.704  37.468  34.576  1.00 27.38           O
ATOM     75  OE2 GLU A  29      59.085  38.927  34.554  1.00 27.38           O
ATOM     76  N   ASP A  30      57.108  40.773  30.738  1.00-21.82           N
ATOM     77  H   ASP A  30      57.149  40.965  31.733  1.00-21.82           H
ATOM     78  CA  ASP A  30      56.119  41.487  29.930  1.00-21.82           C
ATOM     79  HA  ASP A  30      55.467  40.769  29.433  1.00-21.82           H
ATOM     80  C   ASP A  30      56.775  42.356  28.855  1.00-21.82           C
ATOM     81  O   ASP A  30      56.242  42.540  27.754  1.00-21.82           O
ATOM     82  CB  ASP A  30      55.282  42.360  30.861  1.00-21.82           C
ATOM     83 1HB  ASP A  30      54.862  41.741  31.652  1.00-21.82           H
ATOM     84 2HB  ASP A  30      55.929  43.103  31.317  1.00-21.82           H
ATOM     85  CG  ASP A  30      54.161  43.066  30.145  1.00-21.82           C
ATOM     86  OD1 ASP A  30      54.297  44.278  29.863  1.00-21.82           O
ATOM     87  OD2 ASP A  30      53.122  42.428  29.874  1.00-21.82           O
ATOM     88  N   SER A  31      57.957  42.867  29.160  1.00 -1.45           N
ATOM     89  H   SER A  31      58.351  42.700  30.078  1.00 -1.45           H
ATOM     90  CA  SER A  31      58.723  43.656  28.198  1.00 -1.45           C
ATOM     91  HA  SER A  31      58.049  44.341  27.688  1.00 -1.45           H
ATOM     92  C   SER A  31      59.383  42.767  27.151  1.00 -1.45           C
ATOM     93  O   SER A  31      59.401  43.092  25.969  1.00 -1.45           O
ATOM     94  CB  SER A  31      59.781  44.470  28.936  1.00 -1.45           C
ATOM     95 1HB  SER A  31      60.484  43.800  29.430  1.00 -1.45           H
ATOM     96 2HB  SER A  31      60.320  45.093  28.220  1.00 -1.45           H
ATOM     97  OG  SER A  31      59.143  45.289  29.905  1.00 -1.45           O
ATOM     98  HG  SER A  31      59.188  44.838  30.760  1.00 -1.45           H
ATOM     99  N   LEU A  32      59.877  41.613  27.572  1.00-13.07           N
ATOM    100  H   LEU A  32      59.850  41.388  28.563  1.00-13.07           H
ATOM    101  CA  LEU A  32      60.497  40.663  26.650  1.00-13.07           C
ATOM    102  HA  LEU A  32      61.235  41.188  26.045  1.00-13.07           H
ATOM    103  C   LEU A  32      59.462  40.066  25.699  1.00-13.07           C
ATOM    104  O   LEU A  32      59.750  39.870  24.517  1.00-13.07           O
ATOM    105  CB  LEU A  32      61.197  39.551  27.436  1.00-13.07           C
ATOM    106 1HB  LEU A  32      60.472  39.118  28.123  1.00-13.07           H
ATOM    107 2HB  LEU A  32      61.480  38.777  26.727  1.00-13.07           H
ATOM    108  CG  LEU A  32      62.461  39.917  28.231  1.00-13.07           C
ATOM    109  HG  LEU A  32      62.242  40.766  28.873  1.00-13.07           H
ATOM    110  CD1 LEU A  32      62.866  38.743  29.119  1.00-13.07           C
ATOM    111 1HD1 LEU A  32      63.732  39.024  29.713  1.00-13.07           H
ATOM    112 2HD1 LEU A  32      63.116  37.878  28.508  1.00-13.07           H
ATOM    113 3HD1 LEU A  32      62.048  38.492  29.795  1.00-13.07           H
ATOM    114  CD2 LEU A  32      63.632  40.297  27.329  1.00-13.07           C
ATOM    115 1HD2 LEU A  32      63.381  41.187  26.750  1.00-13.07           H
ATOM    116 2HD2 LEU A  32      63.869  39.480  26.649  1.00-13.07           H
ATOM    117 3HD2 LEU A  32      64.506  40.527  27.939  1.00-13.07           H
ATOM    118  N   ILE A  33      58.250  39.837  26.191  1.00  5.84           N
ATOM    119  H   ILE A  33      58.093  39.962  27.189  1.00  5.84           H
ATOM    120  CA  ILE A  33      57.125  39.402  25.359  1.00  5.84           C
ATOM    121  HA  ILE A  33      57.393  38.491  24.826  1.00  5.84           H
ATOM    122  C   ILE A  33      56.829  40.486  24.324  1.00  5.84           C
ATOM    123  O   ILE A  33      56.636  40.186  23.149  1.00  5.84           O
ATOM    124  CB  ILE A  33      55.846  39.139  26.232  1.00  5.84           C
ATOM    125  HB  ILE A  33      55.703  39.997  26.888  1.00  5.84           H
ATOM    126  CG1 ILE A  33      56.040  37.881  27.094  1.00  5.84           C
ATOM    127 1HG1 ILE A  33      55.909  37.004  26.460  1.00  5.84           H
ATOM    128 2HG1 ILE A  33      57.060  37.864  27.468  1.00  5.84           H
ATOM    129  CG2 ILE A  33      54.566  38.964  25.379  1.00  5.84           C
ATOM    130 1HG2 ILE A  33      54.367  39.878  24.819  1.00  5.84           H
ATOM    131 2HG2 ILE A  33      53.706  38.774  26.022  1.00  5.84           H
ATOM    132 3HG2 ILE A  33      54.685  38.136  24.684  1.00  5.84           H
ATOM    133  CD1 ILE A  33      55.104  37.759  28.300  1.00  5.84           C
ATOM    134 1HD1 ILE A  33      54.069  37.661  27.970  1.00  5.84           H
ATOM    135 2HD1 ILE A  33      55.200  38.640  28.933  1.00  5.84           H
ATOM    136 3HD1 ILE A  33      55.381  36.881  28.881  1.00  5.84           H
ATOM    137  N   GLU A  34      56.813  41.746  24.735  1.00 -7.06           N
ATOM    138  H   GLU A  34      57.017  41.965  25.702  1.00 -7.06           H
ATOM    139  CA  GLU A  34      56.451  42.829  23.820  1.00 -7.06           C
ATOM    140  HA  GLU A  34      55.505  42.573  23.344  1.00 -7.06           H
ATOM    141  C   GLU A  34      57.501  43.016  22.729  1.00 -7.06           C
ATOM    142  O   GLU A  34      57.175  43.223  21.555  1.00 -7.06           O
ATOM    143  CB  GLU A  34      56.276  44.134  24.605  1.00 -7.06           C
ATOM    144 1HB  GLU A  34      55.689  43.920  25.494  1.00 -7.06           H
ATOM    145 2HB  GLU A  34      57.254  44.486  24.931  1.00 -7.06           H
ATOM    146  CG  GLU A  34      55.584  45.248  23.833  1.00 -7.06           C
ATOM    147 1HG  GLU A  34      55.646  46.167  24.413  1.00 -7.06           H
ATOM    148 2HG  GLU A  34      56.107  45.401  22.889  1.00 -7.06           H
ATOM    149  CD  GLU A  34      54.120  44.947  23.540  1.00 -7.06           C
ATOM    150  OE1 GLU A  34      53.437  44.287  24.360  1.00 -7.06           O
ATOM    151  OE2 GLU A  34      53.629  45.360  22.461  1.00 -7.06           O
ATOM    152  N   ALA A  35      58.764  42.901  23.115  1.00 -7.93           N
ATOM    153  H   ALA A  35      58.977  42.762  24.099  1.00 -7.93           H
ATOM    154  CA  ALA A  35      59.862  43.003  22.167  1.00 -7.93           C
ATOM    155  HA  ALA A  35      59.750  43.931  21.606  1.00 -7.93           H
ATOM    156  C   ALA A  35      59.818  41.842  21.173  1.00 -7.93           C
ATOM    157  O   ALA A  35      59.948  42.041  19.971  1.00 -7.93           O
ATOM    158  CB  ALA A  35      61.202  43.029  22.921  1.00 -7.93           C
ATOM    159 1HB  ALA A  35      61.335  42.106  23.487  1.00 -7.93           H
ATOM    160 2HB  ALA A  35      61.215  43.876  23.611  1.00 -7.93           H
ATOM    161 3HB  ALA A  35      62.019  43.142  22.209  1.00 -7.93           H
ATOM    162  N   LEU A  36      59.614  40.627  21.660  1.00-10.37           N
ATOM    163  H   LEU A  36      59.501  40.496  22.661  1.00-10.37           H
ATOM    164  CA  LEU A  36      59.577  39.461  20.779  1.00-10.37           C
ATOM    165  HA  LEU A  36      60.486  39.456  20.181  1.00-10.37           H
ATOM    166  C   LEU A  36      58.386  39.520  19.829  1.00-10.37           C
ATOM    167  O   LEU A  36      58.499  39.177  18.652  1.00-10.37           O
ATOM    168  CB  LEU A  36      59.529  38.182  21.617  1.00-10.37           C
ATOM    169 1HB  LEU A  36      60.353  38.230  22.324  1.00-10.37           H
ATOM    170 2HB  LEU A  36      58.602  38.182  22.189  1.00-10.37           H
ATOM    171  CG  LEU A  36      59.634  36.839  20.879  1.00-10.37           C
ATOM    172  HG  LEU A  36      58.744  36.703  20.266  1.00-10.37           H
ATOM    173  CD1 LEU A  36      60.867  36.748  19.973  1.00-10.37           C
ATOM    174 1HD1 LEU A  36      60.766  37.437  19.135  1.00-10.37           H
ATOM    175 2HD1 LEU A  36      60.962  35.739  19.577  1.00-10.37           H
ATOM    176 3HD1 LEU A  36      61.770  36.987  20.539  1.00-10.37           H
ATOM    177  CD2 LEU A  36      59.683  35.729  21.922  1.00-10.37           C
ATOM    178 1HD2 LEU A  36      60.616  35.781  22.487  1.00-10.37           H
ATOM    179 2HD2 LEU A  36      59.624  34.762  21.424  1.00-10.37           H
ATOM    180 3HD2 LEU A  36      58.843  35.821  22.608  1.00-10.37           H
ATOM    181  N   LEU A  37      57.265  40.029  20.319  1.00 -8.10           N
ATOM    182  H   LEU A  37      57.217  40.284  21.302  1.00 -8.10           H
ATOM    183  CA  LEU A  37      56.091  40.249  19.483  1.00 -8.10           C
ATOM    184  HA  LEU A  37      55.786  39.305  19.039  1.00 -8.10           H
ATOM    185  C   LEU A  37      56.420  41.221  18.355  1.00 -8.10           C
ATOM    186  O   LEU A  37      56.088  40.968  17.203  1.00 -8.10           O
ATOM    187  CB  LEU A  37      54.953  40.805  20.343  1.00 -8.10           C
ATOM    188 1HB  LEU A  37      54.781  40.117  21.171  1.00 -8.10           H
ATOM    189 2HB  LEU A  37      55.295  41.745  20.767  1.00 -8.10           H
ATOM    190  CG  LEU A  37      53.607  41.082  19.665  1.00 -8.10           C
ATOM    191  HG  LEU A  37      53.776  41.683  18.774  1.00 -8.10           H
ATOM    192  CD1 LEU A  37      52.887  39.802  19.263  1.00 -8.10           C
ATOM    193 1HD1 LEU A  37      51.964  40.055  18.745  1.00 -8.10           H
ATOM    194 2HD1 LEU A  37      52.650  39.208  20.148  1.00 -8.10           H
ATOM    195 3HD1 LEU A  37      53.510  39.217  18.591  1.00 -8.10           H
ATOM    196  CD2 LEU A  37      52.746  41.882  20.624  1.00 -8.10           C
ATOM    197 1HD2 LEU A  37      53.245  42.816  20.883  1.00 -8.10           H
ATOM    198 2HD2 LEU A  37      52.565  41.310  21.531  1.00 -8.10           H
ATOM    199 3HD2 LEU A  37      51.799  42.121  20.152  1.00 -8.10           H
ATOM    200  N   ALA A  38      57.109  42.309  18.669  1.00-17.06           N
ATOM    201  H   ALA A  38      57.378  42.475  19.633  1.00-17.06           H
ATOM    202  CA  ALA A  38      57.474  43.290  17.652  1.00-17.06           C
ATOM    203  HA  ALA A  38      56.569  43.571  17.112  1.00-17.06           H
ATOM    204  C   ALA A  38      58.478  42.738  16.628  1.00-17.06           C
ATOM    205  O   ALA A  38      58.445  43.129  15.453  1.00-17.06           O
ATOM    206  CB  ALA A  38      58.035  44.537  18.333  1.00-17.06           C
ATOM    207 1HB  ALA A  38      57.300  44.943  19.030  1.00-17.06           H
ATOM    208 2HB  ALA A  38      58.259  45.290  17.578  1.00-17.06           H
ATOM    209 3HB  ALA A  38      58.947  44.290  18.878  1.00-17.06           H
ATOM    210  N   ARG A  39      59.368  41.853  17.067  1.00 -1.66           N
ATOM    211  H   ARG A  39      59.366  41.622  18.057  1.00 -1.66           H
ATOM    212  CA  ARG A  39      60.366  41.215  16.194  1.00 -1.66           C
ATOM    213  HA  ARG A  39      60.841  41.978  15.575  1.00 -1.66           H
ATOM    214  C   ARG A  39      59.761  40.181  15.249  1.00 -1.66           C
ATOM    215  O   ARG A  39      60.247  40.015  14.129  1.00 -1.66           O
ATOM    216  CB  ARG A  39      61.453  40.531  17.035  1.00 -1.66           C
ATOM    217 1HB  ARG A  39      60.966  39.859  17.742  1.00 -1.66           H
ATOM    218 2HB  ARG A  39      62.085  39.935  16.377  1.00 -1.66           H
ATOM    219  CG  ARG A  39      62.351  41.499  17.807  1.00 -1.66           C
ATOM    220 1HG  ARG A  39      63.014  42.018  17.114  1.00 -1.66           H
ATOM    221 2HG  ARG A  39      61.734  42.241  18.307  1.00 -1.66           H
ATOM    222  CD  ARG A  39      63.177  40.771  18.863  1.00 -1.66           C
ATOM    223 1HD  ARG A  39      62.515  40.125  19.441  1.00 -1.66           H
ATOM    224 2HD  ARG A  39      63.933  40.159  18.370  1.00 -1.66           H
ATOM    225  NE  ARG A  39      63.822  41.719  19.784  1.00 -1.66           N
ATOM    226  HE  ARG A  39      63.667  42.706  19.607  1.00 -1.66           H
ATOM    227  CZ  ARG A  39      64.576  41.418  20.832  1.00 -1.66           C
ATOM    228  NH1 ARG A  39      64.988  42.382  21.604  1.00 -1.66           N
ATOM    229 1HH1 ARG A  39      64.765  43.340  21.385  1.00 -1.66           H
ATOM    230 2HH1 ARG A  39      65.522  42.171  22.433  1.00 -1.66           H
ATOM    231  NH2 ARG A  39      64.906  40.201  21.171  1.00 -1.66           N
ATOM    232 1HH2 ARG A  39      64.590  39.417  20.627  1.00 -1.66           H
ATOM    233 2HH2 ARG A  39      65.493  40.047  21.979  1.00 -1.66           H
ATOM    234  N   MET A  40      58.706  39.497  15.660  1.00  0.62           N
ATOM    235  H   MET A  40      58.339  39.645  16.592  1.00  0.62           H
ATOM    236  CA  MET A  40      58.038  38.540  14.774  1.00  0.62           C
ATOM    237  HA  MET A  40      58.777  37.863  14.345  1.00  0.62           H
ATOM    238  C   MET A  40      57.329  39.241  13.623  1.00  0.62           C
ATOM    239  O   MET A  40      56.803  40.345  13.775  1.00  0.62           O
ATOM    240  CB  MET A  40      57.002  37.715  15.536  1.00  0.62           C
ATOM    241 1HB  MET A  40      56.411  38.379  16.166  1.00  0.62           H
ATOM    242 2HB  MET A  40      56.338  37.246  14.812  1.00  0.62           H
ATOM    243  CG  MET A  40      57.613  36.612  16.367  1.00  0.62           C
ATOM    244 1HG  MET A  40      58.220  35.993  15.708  1.00  0.62           H
ATOM    245 2HG  MET A  40      58.258  37.045  17.131  1.00  0.62           H
ATOM    246  SD  MET A  40      56.400  35.550  17.148  1.00  0.62           S
ATOM    247  CE  MET A  40      55.870  36.577  18.447  1.00  0.62           C
ATOM    248 1HE  MET A  40      56.737  36.962  18.986  1.00  0.62           H
ATOM    249 2HE  MET A  40      55.248  36.003  19.130  1.00  0.62           H
ATOM    250 3HE  MET A  40      55.295  37.409  18.044  1.00  0.62           H
ATOM    251  N   THR A  41      57.298  38.594  12.471  1.00-19.14           N
ATOM    252  H   THR A  41      57.810  37.725  12.358  1.00-19.14           H
ATOM    253  CA  THR A  41      56.473  39.053  11.354  1.00-19.14           C
ATOM    254  HA  THR A  41      56.453  40.142  11.304  1.00-19.14           H
ATOM    255  C   THR A  41      55.069  38.513  11.581  1.00-19.14           C
ATOM    256  O   THR A  41      54.889  37.652  12.435  1.00-19.14           O
ATOM    257  CB  THR A  41      56.988  38.479  10.029  1.00-19.14           C
ATOM    258  HB  THR A  41      56.343  38.799   9.211  1.00-19.14           H
ATOM    259  OG1 THR A  41      56.987  37.051  10.106  1.00-19.14           O
ATOM    260  HG1 THR A  41      57.326  36.705   9.260  1.00-19.14           H
ATOM    261  CG2 THR A  41      58.408  38.937   9.763  1.00-19.14           C
ATOM    262 1HG2 THR A  41      58.446  40.025   9.749  1.00-19.14           H
ATOM    263 2HG2 THR A  41      58.729  38.557   8.796  1.00-19.14           H
ATOM    264 3HG2 THR A  41      59.082  38.560  10.533  1.00-19.14           H
ATOM    265  N   LEU A  42      54.082  38.952  10.814  1.00 -4.43           N
ATOM    266  H   LEU A  42      54.264  39.687  10.133  1.00 -4.43           H
ATOM    267  CA  LEU A  42      52.724  38.412  10.931  1.00 -4.43           C
ATOM    268  HA  LEU A  42      52.369  38.586  11.945  1.00 -4.43           H
ATOM    269  C   LEU A  42      52.696  36.901  10.688  1.00 -4.43           C
ATOM    270  O   LEU A  42      51.960  36.177  11.352  1.00 -4.43           O
ATOM    271  CB  LEU A  42      51.782  39.137   9.961  1.00 -4.43           C
ATOM    272 1HB  LEU A  42      51.843  40.202  10.184  1.00 -4.43           H
ATOM    273 2HB  LEU A  42      52.166  38.988   8.951  1.00 -4.43           H
ATOM    274  CG  LEU A  42      50.289  38.749   9.946  1.00 -4.43           C
ATOM    275  HG  LEU A  42      50.207  37.729   9.575  1.00 -4.43           H
ATOM    276  CD1 LEU A  42      49.604  38.809  11.315  1.00 -4.43           C
ATOM    277 1HD1 LEU A  42      50.066  38.090  11.991  1.00 -4.43           H
ATOM    278 2HD1 LEU A  42      48.549  38.555  11.210  1.00 -4.43           H
ATOM    279 3HD1 LEU A  42      49.694  39.811  11.735  1.00 -4.43           H
ATOM    280  CD2 LEU A  42      49.545  39.669   8.979  1.00 -4.43           C
ATOM    281 1HD2 LEU A  42      49.976  39.583   7.981  1.00 -4.43           H
ATOM    282 2HD2 LEU A  42      49.619  40.706   9.313  1.00 -4.43           H
ATOM    283 3HD2 LEU A  42      48.494  39.386   8.931  1.00 -4.43           H
ATOM    284  N   GLU A  43      53.540  36.402   9.795  1.00 -3.32           N
ATOM    285  H   GLU A  43      54.146  37.017   9.274  1.00 -3.32           H
ATOM    286  CA  GLU A  43      53.611  34.958   9.561  1.00 -3.32           C
ATOM    287  HA  GLU A  43      52.610  34.590   9.345  1.00 -3.32           H
ATOM    288  C   GLU A  43      54.133  34.204  10.785  1.00 -3.32           C
ATOM    289  O   GLU A  43      53.623  33.146  11.130  1.00 -3.32           O
ATOM    290  CB  GLU A  43      54.520  34.639   8.374  1.00 -3.32           C
ATOM    291 1HB  GLU A  43      55.512  35.042   8.576  1.00 -3.32           H
ATOM    292 2HB  GLU A  43      54.598  33.557   8.287  1.00 -3.32           H
ATOM    293  CG  GLU A  43      54.026  35.186   7.046  1.00 -3.32           C
ATOM    294 1HG  GLU A  43      52.991  34.870   6.898  1.00 -3.32           H
ATOM    295 2HG  GLU A  43      54.060  36.276   7.072  1.00 -3.32           H
ATOM    296  CD  GLU A  43      54.865  34.692   5.878  1.00 -3.32           C
ATOM    297  OE1 GLU A  43      56.111  34.827   5.913  1.00 -3.32           O
ATOM    298  OE2 GLU A  43      54.298  34.146   4.904  1.00 -3.32           O
ATOM    299  N   GLU A  44      55.131  34.744  11.468  1.00-13.08           N
ATOM    300  H   GLU A  44      55.544  35.617  11.158  1.00-13.08           H
ATOM    301  CA  GLU A  44      55.666  34.094  12.667  1.00-13.08           C
ATOM    302  HA  GLU A  44      55.792  33.028  12.479  1.00-13.08           H
ATOM    303  C   GLU A  44      54.682  34.255  13.827  1.00-13.08           C
ATOM    304  O   GLU A  44      54.509  33.348  14.637  1.00-13.08           O
ATOM    305  CB  GLU A  44      57.028  34.690  13.026  1.00-13.08           C
ATOM    306 1HB  GLU A  44      56.922  35.771  13.083  1.00-13.08           H
ATOM    307 2HB  GLU A  44      57.334  34.316  14.003  1.00-13.08           H
ATOM    308  CG  GLU A  44      58.117  34.350  12.014  1.00-13.08           C
ATOM    309 1HG  GLU A  44      58.281  33.271  12.014  1.00-13.08           H
ATOM    310 2HG  GLU A  44      57.783  34.646  11.018  1.00-13.08           H
ATOM    311  CD  GLU A  44      59.431  35.060  12.296  1.00-13.08           C
ATOM    312  OE1 GLU A  44      59.437  36.313  12.336  1.00-13.08           O
ATOM    313  OE2 GLU A  44      60.493  34.395  12.394  1.00-13.08           O
ATOM    314  N   LYS A  45      53.973  35.376  13.867  1.00-21.73           N
ATOM    315  H   LYS A  45      54.167  36.107  13.187  1.00-21.73           H
ATOM    316  CA  LYS A  45      52.922  35.595  14.868  1.00-21.73           C
ATOM    317  HA  LYS A  45      53.348  35.476  15.865  1.00-21.73           H
ATOM    318  C   LYS A  45      51.814  34.564  14.722  1.00-21.73           C
ATOM    319  O   LYS A  45      51.456  33.905  15.687  1.00-21.73           O
ATOM    320  CB  LYS A  45      52.315  36.997  14.733  1.00-21.73           C
ATOM    321 1HB  LYS A  45      52.133  37.195  13.682  1.00-21.73           H
ATOM    322 2HB  LYS A  45      51.355  37.015  15.244  1.00-21.73           H
ATOM    323  CG  LYS A  45      53.178  38.111  15.296  1.00-21.73           C
ATOM    324 1HG  LYS A  45      53.352  37.935  16.358  1.00-21.73           H
ATOM    325 2HG  LYS A  45      54.133  38.120  14.780  1.00-21.73           H
ATOM    326  CD  LYS A  45      52.512  39.464  15.112  1.00-21.73           C
ATOM    327 1HD  LYS A  45      52.231  39.590  14.066  1.00-21.73           H
ATOM    328 2HD  LYS A  45      51.616  39.514  15.732  1.00-21.73           H
ATOM    329  CE  LYS A  45      53.468  40.576  15.505  1.00-21.73           C
ATOM    330 1HE  LYS A  45      53.806  40.400  16.528  1.00-21.73           H
ATOM    331 2HE  LYS A  45      54.342  40.540  14.850  1.00-21.73           H
ATOM    332  NZ  LYS A  45      52.863  41.941  15.436  1.00-21.73           N
ATOM    333 1HZ  LYS A  45      52.558  42.147  14.496  1.00-21.73           H
ATOM    334 2HZ  LYS A  45      53.541  42.633  15.726  1.00-21.73           H
ATOM    335 3HZ  LYS A  45      52.065  41.996  16.062  1.00-21.73           H
ATOM    336  N   LEU A  46      51.290  34.370  13.520  1.00 49.40           N
ATOM    337  H   LEU A  46      51.605  34.926  12.730  1.00 49.40           H
ATOM    338  CA  LEU A  46      50.236  33.372  13.334  1.00 49.40           C
ATOM    339  HA  LEU A  46      49.539  33.474  14.165  1.00 49.40           H
ATOM    340  C   LEU A  46      50.821  31.960  13.412  1.00 49.40           C
ATOM    341  O   LEU A  46      50.126  31.002  13.737  1.00 49.40           O
ATOM    342  CB  LEU A  46      49.442  33.635  12.049  1.00 49.40           C
ATOM    343 1HB  LEU A  46      48.524  33.054  12.110  1.00 49.40           H
ATOM    344 2HB  LEU A  46      49.152  34.685  12.082  1.00 49.40           H
ATOM    345  CG  LEU A  46      50.045  33.375  10.662  1.00 49.40           C
ATOM    346  HG  LEU A  46      51.123  33.485  10.721  1.00 49.40           H
ATOM    347  CD1 LEU A  46      49.719  31.973  10.168  1.00 49.40           C
ATOM    348 1HD1 LEU A  46      50.166  31.232  10.830  1.00 49.40           H
ATOM    349 2HD1 LEU A  46      50.114  31.838   9.164  1.00 49.40           H
ATOM    350 3HD1 LEU A  46      48.637  31.827  10.145  1.00 49.40           H
ATOM    351  CD2 LEU A  46      49.519  34.393   9.656  1.00 49.40           C
ATOM    352 1HD2 LEU A  46      49.991  34.227   8.688  1.00 49.40           H
ATOM    353 2HD2 LEU A  46      49.765  35.401   9.992  1.00 49.40           H
ATOM    354 3HD2 LEU A  46      48.438  34.298   9.551  1.00 49.40           H
ATOM    355  N   GLY A  47      52.129  31.853  13.238  1.00 -2.54           N
ATOM    356  H   GLY A  47      52.663  32.645  12.898  1.00 -2.54           H
ATOM    357  CA  GLY A  47      52.840  30.622  13.536  1.00 -2.54           C
ATOM    358 1HA  GLY A  47      52.406  29.811  12.957  1.00 -2.54           H
ATOM    359 2HA  GLY A  47      53.887  30.740  13.261  1.00 -2.54           H
ATOM    360  C   GLY A  47      52.763  30.245  14.999  1.00 -2.54           C
ATOM    361  O   GLY A  47      52.574  29.077  15.316  1.00 -2.54           O
ATOM    362  N   GLN A  48      52.810  31.213  15.906  1.00 -2.57           N
ATOM    363  H   GLN A  48      52.943  32.174  15.605  1.00 -2.57           H
ATOM    364  CA  GLN A  48      52.661  30.927  17.335  1.00 -2.57           C
ATOM    365  HA  GLN A  48      53.353  30.131  17.603  1.00 -2.57           H
ATOM    366  C   GLN A  48      51.252  30.441  17.661  1.00 -2.57           C
ATOM    367  O   GLN A  48      51.049  29.740  18.643  1.00 -2.57           O
ATOM    368  CB  GLN A  48      52.965  32.160  18.195  1.00 -2.57           C
ATOM    369 1HB  GLN A  48      52.306  32.971  17.891  1.00 -2.57           H
ATOM    370 2HB  GLN A  48      52.746  31.919  19.235  1.00 -2.57           H
ATOM    371  CG  GLN A  48      54.407  32.645  18.117  1.00 -2.57           C
ATOM    372 1HG  GLN A  48      54.644  32.899  17.089  1.00 -2.57           H
ATOM    373 2HG  GLN A  48      54.514  33.540  18.729  1.00 -2.57           H
ATOM    374  CD  GLN A  48      55.386  31.606  18.606  1.00 -2.57           C
ATOM    375  OE1 GLN A  48      55.340  31.183  19.756  1.00 -2.57           O
ATOM    376  NE2 GLN A  48      56.261  31.164  17.742  1.00 -2.57           N
ATOM    377 1HE2 GLN A  48      56.895  30.430  18.026  1.00 -2.57           H
ATOM    378 2HE2 GLN A  48      56.284  31.543  16.808  1.00 -2.57           H
ATOM    379  N   LEU A  49      50.289  30.781  16.817  1.00  7.72           N
ATOM    380  H   LEU A  49      50.516  31.346  16.009  1.00  7.72           H
ATOM    381  CA  LEU A  49      48.895  30.381  17.009  1.00  7.72           C
ATOM    382  HA  LEU A  49      48.702  30.278  18.076  1.00  7.72           H
ATOM    383  C   LEU A  49      48.601  29.035  16.342  1.00  7.72           C
ATOM    384  O   LEU A  49      47.475  28.541  16.382  1.00  7.72           O
ATOM    385  CB  LEU A  49      47.961  31.457  16.444  1.00  7.72           C
ATOM    386 1HB  LEU A  49      48.093  31.488  15.364  1.00  7.72           H
ATOM    387 2HB  LEU A  49      46.934  31.152  16.643  1.00  7.72           H
ATOM    388  CG  LEU A  49      48.152  32.885  16.984  1.00  7.72           C
ATOM    389  HG  LEU A  49      49.166  33.203  16.757  1.00  7.72           H
ATOM    390  CD1 LEU A  49      47.202  33.833  16.268  1.00  7.72           C
ATOM    391 1HD1 LEU A  49      47.416  33.835  15.201  1.00  7.72           H
ATOM    392 2HD1 LEU A  49      47.328  34.843  16.655  1.00  7.72           H
ATOM    393 3HD1 LEU A  49      46.171  33.519  16.430  1.00  7.72           H
ATOM    394  CD2 LEU A  49      47.959  32.994  18.497  1.00  7.72           C
ATOM    395 1HD2 LEU A  49      46.975  32.622  18.776  1.00  7.72           H
ATOM    396 2HD2 LEU A  49      48.047  34.034  18.802  1.00  7.72           H
ATOM    397 3HD2 LEU A  49      48.723  32.416  19.008  1.00  7.72           H
ATOM    398  N   THR A  50      49.617  28.438  15.738  1.00  0.13           N
ATOM    399  H   THR A  50      50.532  28.871  15.748  1.00  0.13           H
ATOM    400  CA  THR A  50      49.484  27.139  15.085  1.00  0.13           C
ATOM    401  HA  THR A  50      48.433  26.952  14.859  1.00  0.13           H
ATOM    402  C   THR A  50      50.000  26.046  16.026  1.00  0.13           C
ATOM    403  O   THR A  50      51.187  26.021  16.375  1.00  0.13           O
ATOM    404  CB  THR A  50      50.296  27.117  13.764  1.00  0.13           C
ATOM    405  HB  THR A  50      51.359  27.193  13.992  1.00  0.13           H
ATOM    406  OG1 THR A  50      49.917  28.230  12.943  1.00  0.13           O
ATOM    407  HG1 THR A  50      49.901  29.026  13.491  1.00  0.13           H
ATOM    408  CG2 THR A  50      50.043  25.859  12.955  1.00  0.13           C
ATOM    409 1HG2 THR A  50      50.640  25.897  12.045  1.00  0.13           H
ATOM    410 2HG2 THR A  50      48.986  25.796  12.689  1.00  0.13           H
ATOM    411 3HG2 THR A  50      50.328  24.984  13.531  1.00  0.13           H
ATOM    412  N   LEU A  51      49.123  25.143  16.447  1.00 22.97           N
ATOM    413  H   LEU A  51      48.149  25.208  16.157  1.00 22.97           H
ATOM    414  CA  LEU A  51      49.503  24.005  17.289  1.00 22.97           C
ATOM    415  HA  LEU A  51      50.508  24.138  17.681  1.00 22.97           H
ATOM    416  C   LEU A  51      49.444  22.808  16.339  1.00 22.97           C
ATOM    417  O   LEU A  51      48.381  22.550  15.784  1.00 22.97           O
ATOM    418  CB  LEU A  51      48.495  23.869  18.440  1.00 22.97           C
ATOM    419 1HB  LEU A  51      48.310  24.873  18.814  1.00 22.97           H
ATOM    420 2HB  LEU A  51      47.557  23.523  18.017  1.00 22.97           H
ATOM    421  CG  LEU A  51      48.804  22.998  19.667  1.00 22.97           C
ATOM    422  HG  LEU A  51      49.660  23.425  20.176  1.00 22.97           H
ATOM    423  CD1 LEU A  51      47.624  23.051  20.627  1.00 22.97           C
ATOM    424 1HD1 LEU A  51      47.855  22.488  21.531  1.00 22.97           H
ATOM    425 2HD1 LEU A  51      46.732  22.637  20.156  1.00 22.97           H
ATOM    426 3HD1 LEU A  51      47.430  24.086  20.910  1.00 22.97           H
ATOM    427  CD2 LEU A  51      49.134  21.551  19.358  1.00 22.97           C
ATOM    428 1HD2 LEU A  51      49.269  21.006  20.290  1.00 22.97           H
ATOM    429 2HD2 LEU A  51      50.066  21.499  18.795  1.00 22.97           H
ATOM    430 3HD2 LEU A  51      48.329  21.099  18.779  1.00 22.97           H
ATOM    431  N   TYR A  52      50.551  22.128  16.065  1.00 53.57           N
ATOM    432  H   TYR A  52      51.401  22.301  16.596  1.00 53.57           H
ATOM    433  CA  TYR A  52      50.596  21.222  14.912  1.00 53.57           C
ATOM    434  HA  TYR A  52      49.577  21.097  14.556  1.00 53.57           H
ATOM    435  C   TYR A  52      51.156  19.804  15.053  1.00 53.57           C
ATOM    436  O   TYR A  52      52.217  19.573  15.632  1.00 53.57           O
ATOM    437  CB  TYR A  52      51.343  21.936  13.788  1.00 53.57           C
ATOM    438 1HB  TYR A  52      51.096  22.995  13.832  1.00 53.57           H
ATOM    439 2HB  TYR A  52      52.418  21.823  13.927  1.00 53.57           H
ATOM    440  CG  TYR A  52      50.935  21.421  12.430  1.00 53.57           C
ATOM    441  CD1 TYR A  52      49.698  21.797  11.866  1.00 53.57           C
ATOM    442  HD1 TYR A  52      49.052  22.490  12.390  1.00 53.57           H
ATOM    443  CD2 TYR A  52      51.758  20.527  11.719  1.00 53.57           C
ATOM    444  HD2 TYR A  52      52.712  20.226  12.130  1.00 53.57           H
ATOM    445  CE1 TYR A  52      49.276  21.263  10.618  1.00 53.57           C
ATOM    446  HE1 TYR A  52      48.323  21.547  10.196  1.00 53.57           H
ATOM    447  CE2 TYR A  52      51.342  20.002  10.470  1.00 53.57           C
ATOM    448  HE2 TYR A  52      51.973  19.307   9.940  1.00 53.57           H
ATOM    449  CZ  TYR A  52      50.105  20.372   9.932  1.00 53.57           C
ATOM    450  OH  TYR A  52      49.716  19.864   8.720  1.00 53.57           O
ATOM    451  HH  TYR A  52      50.390  19.299   8.326  1.00 53.57           H
ATOM    452  N   ASN A  53      50.445  18.871  14.436  1.00 18.12           N
ATOM    453  H   ASN A  53      49.541  19.113  14.055  1.00 18.12           H
ATOM    454  CA  ASN A  53      50.900  17.511  14.154  1.00 18.12           C
ATOM    455  HA  ASN A  53      51.984  17.472  14.039  1.00 18.12           H
ATOM    456  C   ASN A  53      50.204  17.219  12.825  1.00 18.12           C
ATOM    457  O   ASN A  53      48.983  17.353  12.756  1.00 18.12           O
ATOM    458  CB  ASN A  53      50.430  16.533  15.241  1.00 18.12           C
ATOM    459 1HB  ASN A  53      50.851  16.837  16.196  1.00 18.12           H
ATOM    460 2HB  ASN A  53      49.345  16.571  15.312  1.00 18.12           H
ATOM    461  CG  ASN A  53      50.830  15.100  14.955  1.00 18.12           C
ATOM    462  OD1 ASN A  53      50.620  14.588  13.864  1.00 18.12           O
ATOM    463  ND2 ASN A  53      51.370  14.433  15.929  1.00 18.12           N
ATOM    464 1HD2 ASN A  53      51.657  13.479  15.769  1.00 18.12           H
ATOM    465 2HD2 ASN A  53      51.517  14.876  16.828  1.00 18.12           H
ATOM    466  N   GLY A  54      50.945  16.876  11.782  1.00 21.88           N
ATOM    467  H   GLY A  54      51.962  16.869  11.873  1.00 21.88           H
ATOM    468  CA  GLY A  54      50.365  16.556  10.483  1.00 21.88           C
ATOM    469 1HA  GLY A  54      49.325  16.882  10.450  1.00 21.88           H
ATOM    470 2HA  GLY A  54      50.916  17.102   9.718  1.00 21.88           H
ATOM    471  C   GLY A  54      50.427  15.083  10.125  1.00 21.88           C
ATOM    472  O   GLY A  54      49.704  14.617   9.236  1.00 21.88           O
ATOM    473  N   GLY A  55      51.288  14.334  10.793  1.00  9.26           N
ATOM    474  H   GLY A  55      51.876  14.742  11.511  1.00  9.26           H
ATOM    475  CA  GLY A  55      51.454  12.920  10.512  1.00  9.26           C
ATOM    476 1HA  GLY A  55      50.576  12.365  10.843  1.00  9.26           H
ATOM    477 2HA  GLY A  55      51.597  12.771   9.442  1.00  9.26           H
ATOM    478  C   GLY A  55      52.678  12.417  11.246  1.00  9.26           C
ATOM    479  O   GLY A  55      53.285  13.164  12.017  1.00  9.26           O
ATOM    480  N   MET A  56      53.044  11.164  11.036  1.00-24.58           N
ATOM    481  H   MET A  56      52.497  10.575  10.410  1.00-24.58           H
ATOM    482  CA  MET A  56      54.230  10.599  11.678  1.00-24.58           C
ATOM    483  HA  MET A  56      54.301  10.985  12.693  1.00-24.58           H
ATOM    484  C   MET A  56      55.509  10.970  10.927  1.00-24.58           C
ATOM    485  O   MET A  56      55.517  11.094   9.695  1.00-24.58           O
ATOM    486  CB  MET A  56      54.113   9.076  11.746  1.00-24.58           C
ATOM    487 1HB  MET A  56      54.011   8.682  10.736  1.00-24.58           H
ATOM    488 2HB  MET A  56      55.031   8.681  12.182  1.00-24.58           H
ATOM    489  CG  MET A  56      52.930   8.603  12.586  1.00-24.58           C
ATOM    490 1HG  MET A  56      53.018   9.012  13.592  1.00-24.58           H
ATOM    491 2HG  MET A  56      52.008   8.975  12.139  1.00-24.58           H
ATOM    492  SD  MET A  56      52.829   6.805  12.689  1.00-24.58           S
ATOM    493  CE  MET A  56      54.111   6.424  13.893  1.00-24.58           C
ATOM    494 1HE  MET A  56      53.894   6.928  14.836  1.00-24.58           H
ATOM    495 2HE  MET A  56      55.081   6.755  13.520  1.00-24.58           H
ATOM    496 3HE  MET A  56      54.143   5.349  14.061  1.00-24.58           H
ATOM    497  N   ALA A  57      56.605  11.117  11.657  1.00 13.04           N
ATOM    498  H   ALA A  57      56.541  11.042  12.668  1.00 13.04           H
ATOM    499  CA  ALA A  57      57.915  11.309  11.040  1.00 13.04           C
ATOM    500  HA  ALA A  57      57.833  12.013  10.214  1.00 13.04           H
ATOM    501  C   ALA A  57      58.392   9.955  10.506  1.00 13.04           C
ATOM    502  O   ALA A  57      58.219   8.932  11.178  1.00 13.04           O
ATOM    503  CB  ALA A  57      58.906  11.857  12.072  1.00 13.04           C
ATOM    504 1HB  ALA A  57      58.967  11.182  12.924  1.00 13.04           H
ATOM    505 2HB  ALA A  57      58.583  12.842  12.408  1.00 13.04           H
ATOM    506 3HB  ALA A  57      59.897  11.935  11.624  1.00 13.04           H
ATOM    507  N   GLU A  58      59.008   9.939   9.336  1.00  3.48           N
ATOM    508  H   GLU A  58      59.095  10.794   8.792  1.00  3.48           H
ATOM    509  CA  GLU A  58      59.650   8.732   8.819  1.00  3.48           C
ATOM    510  HA  GLU A  58      58.984   7.878   8.932  1.00  3.48           H
ATOM    511  C   GLU A  58      60.920   8.490   9.636  1.00  3.48           C
ATOM    512  O   GLU A  58      61.497   9.431  10.197  1.00  3.48           O
ATOM    513  CB  GLU A  58      60.012   8.898   7.344  1.00  3.48           C
ATOM    514 1HB  GLU A  58      60.576   9.820   7.227  1.00  3.48           H
ATOM    515 2HB  GLU A  58      60.650   8.064   7.056  1.00  3.48           H
ATOM    516  CG  GLU A  58      58.816   8.932   6.402  1.00  3.48           C
ATOM    517 1HG  GLU A  58      58.236   8.017   6.534  1.00  3.48           H
ATOM    518 2HG  GLU A  58      58.185   9.785   6.655  1.00  3.48           H
ATOM    519  CD  GLU A  58      59.238   9.045   4.944  1.00  3.48           C
ATOM    520  OE1 GLU A  58      59.969   8.158   4.434  1.00  3.48           O
ATOM    521  OE2 GLU A  58      58.843  10.016   4.269  1.00  3.48           O
ATOM    522  N   THR A  59      61.352   7.240   9.728  1.00 15.03           N
ATOM    523  H   THR A  59      60.908   6.505   9.188  1.00 15.03           H
ATOM    524  CA  THR A  59      62.476   6.883  10.591  1.00 15.03           C
ATOM    525  HA  THR A  59      62.298   7.305  11.580  1.00 15.03           H
ATOM    526  C   THR A  59      63.802   7.447  10.091  1.00 15.03           C
ATOM    527  O   THR A  59      63.970   7.748   8.903  1.00 15.03           O
ATOM    528  CB  THR A  59      62.596   5.353  10.746  1.00 15.03           C
ATOM    529  HB  THR A  59      63.486   5.116  11.331  1.00 15.03           H
ATOM    530  OG1 THR A  59      62.682   4.742   9.456  1.00 15.03           O
ATOM    531  HG1 THR A  59      62.984   3.832   9.582  1.00 15.03           H
ATOM    532  CG2 THR A  59      61.373   4.774  11.440  1.00 15.03           C
ATOM    533 1HG2 THR A  59      61.539   3.715  11.634  1.00 15.03           H
ATOM    534 2HG2 THR A  59      60.490   4.888  10.812  1.00 15.03           H
ATOM    535 3HG2 THR A  59      61.212   5.282  12.392  1.00 15.03           H
ATOM    536  N   GLY A  60      64.728   7.625  11.022  1.00 41.31           N
ATOM    537  H   GLY A  60      64.548   7.313  11.975  1.00 41.31           H
ATOM    538  CA  GLY A  60      65.965   8.347  10.764  1.00 41.31           C
ATOM    539 1HA  GLY A  60      66.814   7.777  11.138  1.00 41.31           H
ATOM    540 2HA  GLY A  60      66.088   8.528   9.699  1.00 41.31           H
ATOM    541  C   GLY A  60      65.887   9.665  11.509  1.00 41.31           C
ATOM    542  O   GLY A  60      65.003   9.796  12.372  1.00 41.31           O
ATOM    543  N   PRO A  61      66.755  10.656  11.237  1.00 25.46           N
ATOM    544  CA  PRO A  61      66.629  11.881  12.036  1.00 25.46           C
ATOM    545  HA  PRO A  61      66.688  11.645  13.099  1.00 25.46           H
ATOM    546  C   PRO A  61      65.325  12.624  11.761  1.00 25.46           C
ATOM    547  O   PRO A  61      64.784  12.596  10.655  1.00 25.46           O
ATOM    548  CB  PRO A  61      67.855  12.694  11.610  1.00 25.46           C
ATOM    549 1HB  PRO A  61      67.653  13.763  11.657  1.00 25.46           H
ATOM    550 2HB  PRO A  61      68.708  12.440  12.240  1.00 25.46           H
ATOM    551  CG  PRO A  61      68.110  12.254  10.218  1.00 25.46           C
ATOM    552 1HG  PRO A  61      67.404  12.736   9.545  1.00 25.46           H
ATOM    553 2HG  PRO A  61      69.135  12.472   9.921  1.00 25.46           H
ATOM    554  CD  PRO A  61      67.861  10.766  10.268  1.00 25.46           C
ATOM    555 1HD  PRO A  61      67.568  10.391   9.287  1.00 25.46           H
ATOM    556 2HD  PRO A  61      68.743  10.240  10.637  1.00 25.46           H
ATOM    557  N   VAL A  62      64.801  13.278  12.783  1.00 24.61           N
ATOM    558  H   VAL A  62      65.290  13.291  13.669  1.00 24.61           H
ATOM    559  CA  VAL A  62      63.513  13.959  12.691  1.00 24.61           C
ATOM    560  HA  VAL A  62      62.803  13.296  12.197  1.00 24.61           H
ATOM    561  C   VAL A  62      63.645  15.233  11.857  1.00 24.61           C
ATOM    562  O   VAL A  62      62.787  15.538  11.042  1.00 24.61           O
ATOM    563  CB  VAL A  62      62.973  14.287  14.120  1.00 24.61           C
ATOM    564  HB  VAL A  62      63.667  14.970  14.605  1.00 24.61           H
ATOM    565  CG1 VAL A  62      61.589  14.947  14.078  1.00 24.61           C
ATOM    566 1HG1 VAL A  62      60.880  14.308  13.548  1.00 24.61           H
ATOM    567 2HG1 VAL A  62      61.649  15.907  13.571  1.00 24.61           H
ATOM    568 3HG1 VAL A  62      61.224  15.114  15.093  1.00 24.61           H
ATOM    569  CG2 VAL A  62      62.888  13.005  14.970  1.00 24.61           C
ATOM    570 1HG2 VAL A  62      63.882  12.594  15.145  1.00 24.61           H
ATOM    571 2HG2 VAL A  62      62.274  12.256  14.464  1.00 24.61           H
ATOM    572 3HG2 VAL A  62      62.440  13.230  15.937  1.00 24.61           H
ATOM    573  N   VAL A  63      64.734  15.975  12.001  1.00 28.64           N
ATOM    574  H   VAL A  63      65.486  15.657  12.605  1.00 28.64           H
ATOM    575  CA  VAL A  63      64.832  17.307  11.378  1.00 28.64           C
ATOM    576  HA  VAL A  63      63.949  17.860  11.692  1.00 28.64           H
ATOM    577  C   VAL A  63      64.824  17.391   9.848  1.00 28.64           C
ATOM    578  O   VAL A  63      64.655  18.480   9.294  1.00 28.64           O
ATOM    579  CB  VAL A  63      66.056  18.104  11.904  1.00 28.64           C
ATOM    580  HB  VAL A  63      66.058  19.082  11.425  1.00 28.64           H
ATOM    581  CG1 VAL A  63      65.928  18.334  13.412  1.00 28.64           C
ATOM    582 1HG1 VAL A  63      66.003  17.394  13.958  1.00 28.64           H
ATOM    583 2HG1 VAL A  63      64.976  18.812  13.639  1.00 28.64           H
ATOM    584 3HG1 VAL A  63      66.731  18.993  13.740  1.00 28.64           H
ATOM    585  CG2 VAL A  63      67.384  17.402  11.571  1.00 28.64           C
ATOM    586 1HG2 VAL A  63      67.496  17.298  10.493  1.00 28.64           H
ATOM    587 2HG2 VAL A  63      67.435  16.420  12.039  1.00 28.64           H
ATOM    588 3HG2 VAL A  63      68.213  18.007  11.943  1.00 28.64           H
ATOM    589  N   ARG A  64      64.954  16.277   9.139  1.00 -0.54           N
ATOM    590  H   ARG A  64      65.081  15.398   9.622  1.00 -0.54           H
ATOM    591  CA  ARG A  64      64.850  16.283   7.669  1.00 -0.54           C
ATOM    592  HA  ARG A  64      65.236  17.228   7.288  1.00 -0.54           H
ATOM    593  C   ARG A  64      63.405  16.179   7.187  1.00 -0.54           C
ATOM    594  O   ARG A  64      63.132  16.258   5.991  1.00 -0.54           O
ATOM    595  CB  ARG A  64      65.702  15.165   7.056  1.00 -0.54           C
ATOM    596 1HB  ARG A  64      65.701  15.286   5.972  1.00 -0.54           H
ATOM    597 2HB  ARG A  64      66.727  15.289   7.408  1.00 -0.54           H
ATOM    598  CG  ARG A  64      65.253  13.751   7.386  1.00 -0.54           C
ATOM    599 1HG  ARG A  64      65.257  13.622   8.463  1.00 -0.54           H
ATOM    600 2HG  ARG A  64      64.247  13.579   7.007  1.00 -0.54           H
ATOM    601  CD  ARG A  64      66.202  12.745   6.767  1.00 -0.54           C
ATOM    602 1HD  ARG A  64      66.189  12.859   5.682  1.00 -0.54           H
ATOM    603 2HD  ARG A  64      67.211  12.939   7.131  1.00 -0.54           H
ATOM    604  NE  ARG A  64      65.823  11.371   7.117  1.00 -0.54           N
ATOM    605  HE  ARG A  64      64.983  11.252   7.669  1.00 -0.54           H
ATOM    606  CZ  ARG A  64      66.468  10.268   6.771  1.00 -0.54           C
ATOM    607  NH1 ARG A  64      65.990   9.116   7.133  1.00 -0.54           N
ATOM    608 1HH1 ARG A  64      65.137   9.048   7.673  1.00 -0.54           H
ATOM    609 2HH1 ARG A  64      66.484   8.279   6.862  1.00 -0.54           H
ATOM    610  NH2 ARG A  64      67.591  10.263   6.102  1.00 -0.54           N
ATOM    611 1HH2 ARG A  64      67.999  11.127   5.791  1.00 -0.54           H
ATOM    612 2HH2 ARG A  64      68.037   9.379   5.896  1.00 -0.54           H
ATOM    613  N   GLU A  65      62.479  15.964   8.103  1.00 22.63           N
ATOM    614  H   GLU A  65      62.734  15.891   9.080  1.00 22.63           H
ATOM    615  CA  GLU A  65      61.067  15.820   7.756  1.00 22.63           C
ATOM    616  HA  GLU A  65      60.979  15.249   6.832  1.00 22.63           H
ATOM    617  C   GLU A  65      60.404  17.185   7.530  1.00 22.63           C
ATOM    618  O   GLU A  65      60.976  18.234   7.852  1.00 22.63           O
ATOM    619  CB  GLU A  65      60.368  15.032   8.866  1.00 22.63           C
ATOM    620 1HB  GLU A  65      60.501  15.559   9.809  1.00 22.63           H
ATOM    621 2HB  GLU A  65      59.304  14.981   8.648  1.00 22.63           H
ATOM    622  CG  GLU A  65      60.895  13.606   9.013  1.00 22.63           C
ATOM    623 1HG  GLU A  65      61.979  13.615   9.132  1.00 22.63           H
ATOM    624 2HG  GLU A  65      60.458  13.167   9.907  1.00 22.63           H
ATOM    625  CD  GLU A  65      60.524  12.750   7.821  1.00 22.63           C
ATOM    626  OE1 GLU A  65      61.346  12.549   6.895  1.00 22.63           O
ATOM    627  OE2 GLU A  65      59.358  12.302   7.768  1.00 22.63           O
ATOM    628  N   GLY A  66      59.212  17.181   6.949  1.00  7.38           N
ATOM    629  H   GLY A  66      58.763  16.298   6.719  1.00  7.38           H
ATOM    630  CA  GLY A  66      58.552  18.424   6.577  1.00  7.38           C
ATOM    631 1HA  GLY A  66      59.270  19.029   6.023  1.00  7.38           H
ATOM    632 2HA  GLY A  66      57.731  18.186   5.903  1.00  7.38           H
ATOM    633  C   GLY A  66      58.001  19.288   7.696  1.00  7.38           C
ATOM    634  O   GLY A  66      58.030  20.514   7.596  1.00  7.38           O
ATOM    635  N   GLU A  67      57.512  18.718   8.784  1.00 19.21           N
ATOM    636  H   GLU A  67      57.454  17.705   8.863  1.00 19.21           H
ATOM    637  CA  GLU A  67      57.041  19.558   9.895  1.00 19.21           C
ATOM    638  HA  GLU A  67      56.403  20.337   9.475  1.00 19.21           H
ATOM    639  C   GLU A  67      58.173  20.284  10.634  1.00 19.21           C
ATOM    640  O   GLU A  67      58.058  21.487  10.875  1.00 19.21           O
ATOM    641  CB  GLU A  67      56.167  18.750  10.854  1.00 19.21           C
ATOM    642 1HB  GLU A  67      56.692  17.841  11.139  1.00 19.21           H
ATOM    643 2HB  GLU A  67      55.972  19.346  11.746  1.00 19.21           H
ATOM    644  CG  GLU A  67      54.845  18.390  10.210  1.00 19.21           C
ATOM    645 1HG  GLU A  67      54.280  19.305  10.027  1.00 19.21           H
ATOM    646 2HG  GLU A  67      55.038  17.909   9.252  1.00 19.21           H
ATOM    647  CD  GLU A  67      54.020  17.445  11.049  1.00 19.21           C
ATOM    648  OE1 GLU A  67      53.700  16.344  10.551  1.00 19.21           O
ATOM    649  OE2 GLU A  67      53.645  17.774  12.192  1.00 19.21           O
ATOM    650  N   PRO A  68      59.318  19.629  10.917  1.00 14.60           N
ATOM    651  CA  PRO A  68      60.454  20.481  11.295  1.00 14.60           C
ATOM    652  HA  PRO A  68      60.216  20.988  12.223  1.00 14.60           H
ATOM    653  C   PRO A  68      60.936  21.547  10.311  1.00 14.60           C
ATOM    654  O   PRO A  68      61.600  22.483  10.753  1.00 14.60           O
ATOM    655  CB  PRO A  68      61.570  19.473  11.563  1.00 14.60           C
ATOM    656 1HB  PRO A  68      62.157  19.305  10.660  1.00 14.60           H
ATOM    657 2HB  PRO A  68      62.207  19.813  12.381  1.00 14.60           H
ATOM    658  CG  PRO A  68      60.852  18.262  11.954  1.00 14.60           C
ATOM    659 1HG  PRO A  68      61.481  17.388  11.843  1.00 14.60           H
ATOM    660 2HG  PRO A  68      60.499  18.352  12.983  1.00 14.60           H
ATOM    661  CD  PRO A  68      59.698  18.208  11.017  1.00 14.60           C
ATOM    662 1HD  PRO A  68      60.002  17.821  10.048  1.00 14.60           H
ATOM    663 2HD  PRO A  68      58.893  17.609  11.442  1.00 14.60           H
ATOM    664  N   ASP A  69      60.603  21.497   9.028  1.00 -5.55           N
ATOM    665  H   ASP A  69      60.106  20.701   8.646  1.00 -5.55           H
ATOM    666  CA  ASP A  69      60.919  22.633   8.152  1.00 -5.55           C
ATOM    667  HA  ASP A  69      61.974  22.883   8.267  1.00 -5.55           H
ATOM    668  C   ASP A  69      60.078  23.840   8.569  1.00 -5.55           C
ATOM    669  O   ASP A  69      60.562  24.964   8.624  1.00 -5.55           O
ATOM    670  CB  ASP A  69      60.641  22.325   6.677  1.00 -5.55           C
ATOM    671 1HB  ASP A  69      61.100  21.372   6.416  1.00 -5.55           H
ATOM    672 2HB  ASP A  69      59.567  22.250   6.526  1.00 -5.55           H
ATOM    673  CG  ASP A  69      61.183  23.402   5.753  1.00 -5.55           C
ATOM    674  OD1 ASP A  69      62.393  23.713   5.856  1.00 -5.55           O
ATOM    675  OD2 ASP A  69      60.440  23.943   4.900  1.00 -5.55           O
ATOM    676  N   ALA A  70      58.823  23.603   8.925  1.00-13.78           N
ATOM    677  H   ALA A  70      58.466  22.657   8.890  1.00-13.78           H
ATOM    678  CA  ALA A  70      57.943  24.675   9.386  1.00-13.78           C
ATOM    679  HA  ALA A  70      57.993  25.499   8.675  1.00-13.78           H
ATOM    680  C   ALA A  70      58.403  25.194  10.756  1.00-13.78           C
ATOM    681  O   ALA A  70      58.345  26.392  11.029  1.00-13.78           O
ATOM    682  CB  ALA A  70      56.497  24.168   9.449  1.00-13.78           C
ATOM    683 1HB  ALA A  70      56.199  23.780   8.476  1.00-13.78           H
ATOM    684 2HB  ALA A  70      55.832  24.992   9.717  1.00-13.78           H
ATOM    685 3HB  ALA A  70      56.403  23.379  10.195  1.00-13.78           H
ATOM    686  N   ILE A  71      58.902  24.298  11.599  1.00 -5.58           N
ATOM    687  H   ILE A  71      58.881  23.316  11.343  1.00 -5.58           H
ATOM    688  CA  ILE A  71      59.466  24.697  12.893  1.00 -5.58           C
ATOM    689  HA  ILE A  71      58.727  25.297  13.424  1.00 -5.58           H
ATOM    690  C   ILE A  71      60.690  25.589  12.645  1.00 -5.58           C
ATOM    691  O   ILE A  71      60.826  26.634  13.274  1.00 -5.58           O
ATOM    692  CB  ILE A  71      59.827  23.461  13.788  1.00 -5.58           C
ATOM    693  HB  ILE A  71      60.508  22.821  13.233  1.00 -5.58           H
ATOM    694  CG1 ILE A  71      58.549  22.664  14.133  1.00 -5.58           C
ATOM    695 1HG1 ILE A  71      57.959  23.261  14.827  1.00 -5.58           H
ATOM    696 2HG1 ILE A  71      57.958  22.534  13.229  1.00 -5.58           H
ATOM    697  CG2 ILE A  71      60.529  23.900  15.093  1.00 -5.58           C
ATOM    698 1HG2 ILE A  71      60.797  23.031  15.696  1.00 -5.58           H
ATOM    699 2HG2 ILE A  71      59.874  24.553  15.673  1.00 -5.58           H
ATOM    700 3HG2 ILE A  71      61.447  24.441  14.861  1.00 -5.58           H
ATOM    701  CD1 ILE A  71      58.747  21.265  14.756  1.00 -5.58           C
ATOM    702 1HD1 ILE A  71      59.301  20.623  14.075  1.00 -5.58           H
ATOM    703 2HD1 ILE A  71      57.770  20.817  14.940  1.00 -5.58           H
ATOM    704 3HD1 ILE A  71      59.284  21.339  15.699  1.00 -5.58           H
ATOM    705  N   ARG A  72      61.543  25.240  11.685  1.00 -7.36           N
ATOM    706  H   ARG A  72      61.378  24.385  11.161  1.00 -7.36           H
ATOM    707  CA  ARG A  72      62.728  26.053  11.360  1.00 -7.36           C
ATOM    708  HA  ARG A  72      63.328  26.184  12.261  1.00 -7.36           H
ATOM    709  C   ARG A  72      62.329  27.435  10.862  1.00 -7.36           C
ATOM    710  O   ARG A  72      62.983  28.429  11.159  1.00 -7.36           O
ATOM    711  CB  ARG A  72      63.560  25.354  10.277  1.00 -7.36           C
ATOM    712 1HB  ARG A  72      63.706  24.318  10.572  1.00 -7.36           H
ATOM    713 2HB  ARG A  72      62.990  25.361   9.349  1.00 -7.36           H
ATOM    714  CG  ARG A  72      64.930  25.965   9.993  1.00 -7.36           C
ATOM    715 1HG  ARG A  72      64.825  27.019   9.739  1.00 -7.36           H
ATOM    716 2HG  ARG A  72      65.561  25.868  10.876  1.00 -7.36           H
ATOM    717  CD  ARG A  72      65.565  25.229   8.818  1.00 -7.36           C
ATOM    718 1HD  ARG A  72      65.553  24.161   9.040  1.00 -7.36           H
ATOM    719 2HD  ARG A  72      64.960  25.393   7.925  1.00 -7.36           H
ATOM    720  NE  ARG A  72      66.957  25.622   8.540  1.00 -7.36           N
ATOM    721  HE  ARG A  72      67.679  25.051   8.961  1.00 -7.36           H
ATOM    722  CZ  ARG A  72      67.369  26.603   7.745  1.00 -7.36           C
ATOM    723  NH1 ARG A  72      68.637  26.687   7.466  1.00 -7.36           N
ATOM    724 1HH1 ARG A  72      69.282  26.028   7.865  1.00 -7.36           H
ATOM    725 2HH1 ARG A  72      68.970  27.422   6.862  1.00 -7.36           H
ATOM    726  NH2 ARG A  72      66.582  27.493   7.200  1.00 -7.36           N
ATOM    727 1HH2 ARG A  72      65.601  27.519   7.429  1.00 -7.36           H
ATOM    728 2HH2 ARG A  72      66.962  28.167   6.555  1.00 -7.36           H
ATOM    729  N   ARG A  73      61.225  27.512  10.138  1.00-11.80           N
ATOM    730  H   ARG A  73      60.732  26.656   9.908  1.00-11.80           H
ATOM    731  CA  ARG A  73      60.696  28.787   9.643  1.00-11.80           C
ATOM    732  HA  ARG A  73      61.521  29.391   9.258  1.00-11.80           H
ATOM    733  C   ARG A  73      59.993  29.622  10.712  1.00-11.80           C
ATOM    734  O   ARG A  73      59.573  30.742  10.426  1.00-11.80           O
ATOM    735  CB  ARG A  73      59.716  28.518   8.499  1.00-11.80           C
ATOM    736 1HB  ARG A  73      58.963  27.816   8.855  1.00-11.80           H
ATOM    737 2HB  ARG A  73      59.217  29.452   8.240  1.00-11.80           H
ATOM    738  CG  ARG A  73      60.345  27.962   7.229  1.00-11.80           C
ATOM    739 1HG  ARG A  73      60.925  28.746   6.744  1.00-11.80           H
ATOM    740 2HG  ARG A  73      61.008  27.135   7.472  1.00-11.80           H
ATOM    741  CD  ARG A  73      59.269  27.463   6.284  1.00-11.80           C
ATOM    742 1HD  ARG A  73      59.741  26.989   5.421  1.00-11.80           H
ATOM    743 2HD  ARG A  73      58.665  26.720   6.804  1.00-11.80           H
ATOM    744  NE  ARG A  73      58.404  28.559   5.823  1.00-11.80           N
ATOM    745  HE  ARG A  73      58.741  29.503   5.980  1.00-11.80           H
ATOM    746  CZ  ARG A  73      57.244  28.435   5.198  1.00-11.80           C
ATOM    747  NH1 ARG A  73      56.568  29.513   4.932  1.00-11.80           N
ATOM    748 1HH1 ARG A  73      56.880  30.412   5.273  1.00-11.80           H
ATOM    749 2HH1 ARG A  73      55.732  29.456   4.373  1.00-11.80           H
ATOM    750  NH2 ARG A  73      56.730  27.288   4.840  1.00-11.80           N
ATOM    751 1HH2 ARG A  73      57.230  26.430   5.031  1.00-11.80           H
ATOM    752 2HH2 ARG A  73      55.837  27.252   4.371  1.00-11.80           H
ATOM    753  N   GLY A  74      59.847  29.118  11.930  1.00 -9.31           N
ATOM    754  H   GLY A  74      60.212  28.199  12.158  1.00 -9.31           H
ATOM    755  CA  GLY A  74      59.171  29.880  12.971  1.00 -9.31           C
ATOM    756 1HA  GLY A  74      59.439  29.469  13.944  1.00 -9.31           H
ATOM    757 2HA  GLY A  74      59.501  30.919  12.930  1.00 -9.31           H
ATOM    758  C   GLY A  74      57.661  29.851  12.827  1.00 -9.31           C
ATOM    759  O   GLY A  74      56.969  30.780  13.235  1.00 -9.31           O
ATOM    760  N   ARG A  75      57.139  28.808  12.192  1.00 15.50           N
ATOM    761  H   ARG A  75      57.747  28.039  11.919  1.00 15.50           H
ATOM    762  CA  ARG A  75      55.719  28.739  11.823  1.00 15.50           C
ATOM    763  HA  ARG A  75      55.272  29.717  11.989  1.00 15.50           H
ATOM    764  C   ARG A  75      54.893  27.763  12.649  1.00 15.50           C
ATOM    765  O   ARG A  75      53.733  27.508  12.312  1.00 15.50           O
ATOM    766  CB  ARG A  75      55.596  28.405  10.330  1.00 15.50           C
ATOM    767 1HB  ARG A  75      56.085  27.450  10.145  1.00 15.50           H
ATOM    768 2HB  ARG A  75      54.541  28.285  10.082  1.00 15.50           H
ATOM    769  CG  ARG A  75      56.191  29.450   9.376  1.00 15.50           C
ATOM    770 1HG  ARG A  75      57.253  29.560   9.578  1.00 15.50           H
ATOM    771 2HG  ARG A  75      56.067  29.091   8.353  1.00 15.50           H
ATOM    772  CD  ARG A  75      55.526  30.822   9.498  1.00 15.50           C
ATOM    773 1HD  ARG A  75      55.713  31.223  10.496  1.00 15.50           H
ATOM    774 2HD  ARG A  75      55.967  31.505   8.771  1.00 15.50           H
ATOM    775  NE  ARG A  75      54.079  30.726   9.286  1.00 15.50           N
ATOM    776  HE  ARG A  75      53.510  30.629  10.113  1.00 15.50           H
ATOM    777  CZ  ARG A  75      53.440  30.741   8.129  1.00 15.50           C
ATOM    778  NH1 ARG A  75      52.178  30.443   8.144  1.00 15.50           N
ATOM    779 1HH1 ARG A  75      51.765  30.088   8.996  1.00 15.50           H
ATOM    780 2HH1 ARG A  75      51.629  30.558   7.306  1.00 15.50           H
ATOM    781  NH2 ARG A  75      53.982  31.045   6.980  1.00 15.50           N
ATOM    782 1HH2 ARG A  75      54.951  31.332   6.929  1.00 15.50           H
ATOM    783 2HH2 ARG A  75      53.436  30.985   6.140  1.00 15.50           H
ATOM    784  N   VAL A  76      55.475  27.230  13.711  1.00  3.39           N
ATOM    785  H   VAL A  76      56.444  27.454  13.915  1.00  3.39           H
ATOM    786  CA  VAL A  76      54.774  26.324  14.627  1.00  3.39           C
ATOM    787  HA  VAL A  76      53.707  26.340  14.403  1.00  3.39           H
ATOM    788  C   VAL A  76      54.983  26.813  16.066  1.00  3.39           C
ATOM    789  O   VAL A  76      56.118  27.070  16.485  1.00  3.39           O
ATOM    790  CB  VAL A  76      55.299  24.864  14.470  1.00  3.39           C
ATOM    791  HB  VAL A  76      56.354  24.849  14.731  1.00  3.39           H
ATOM    792  CG1 VAL A  76      54.554  23.895  15.389  1.00  3.39           C
ATOM    793 1HG1 VAL A  76      54.893  22.875  15.200  1.00  3.39           H
ATOM    794 2HG1 VAL A  76      53.479  23.952  15.212  1.00  3.39           H
ATOM    795 3HG1 VAL A  76      54.761  24.134  16.430  1.00  3.39           H
ATOM    796  CG2 VAL A  76      55.158  24.377  13.018  1.00  3.39           C
ATOM    797 1HG2 VAL A  76      54.119  24.454  12.691  1.00  3.39           H
ATOM    798 2HG2 VAL A  76      55.482  23.337  12.940  1.00  3.39           H
ATOM    799 3HG2 VAL A  76      55.785  24.979  12.362  1.00  3.39           H
ATOM    800  N   GLY A  77      53.907  26.962  16.826  1.00 12.06           N
ATOM    801  H   GLY A  77      52.983  26.791  16.436  1.00 12.06           H
ATOM    802  CA  GLY A  77      54.009  27.427  18.200  1.00 12.06           C
ATOM    803 1HA  GLY A  77      54.868  28.091  18.300  1.00 12.06           H
ATOM    804 2HA  GLY A  77      53.109  27.991  18.441  1.00 12.06           H
ATOM    805  C   GLY A  77      54.133  26.296  19.197  1.00 12.06           C
ATOM    806  O   GLY A  77      54.784  26.432  20.236  1.00 12.06           O
ATOM    807  N   ALA A  78      53.500  25.173  18.895  1.00  7.26           N
ATOM    808  H   ALA A  78      52.990  25.100  18.024  1.00  7.26           H
ATOM    809  CA  ALA A  78      53.493  24.020  19.786  1.00  7.26           C
ATOM    810  HA  ALA A  78      54.467  23.907  20.264  1.00  7.26           H
ATOM    811  C   ALA A  78      53.198  22.776  18.960  1.00  7.26           C
ATOM    812  O   ALA A  78      52.640  22.890  17.872  1.00  7.26           O
ATOM    813  CB  ALA A  78      52.419  24.215  20.844  1.00  7.26           C
ATOM    814 1HB  ALA A  78      52.681  25.057  21.482  1.00  7.26           H
ATOM    815 2HB  ALA A  78      52.327  23.313  21.454  1.00  7.26           H
ATOM    816 3HB  ALA A  78      51.468  24.423  20.359  1.00  7.26           H
ATOM    817  N   VAL A  79      53.530  21.609  19.487  1.00-14.17           N
ATOM    818  H   VAL A  79      53.957  21.577  20.410  1.00-14.17           H
ATOM    819  CA  VAL A  79      53.287  20.337  18.807  1.00-14.17           C
ATOM    820  HA  VAL A  79      52.642  20.500  17.945  1.00-14.17           H
ATOM    821  C   VAL A  79      52.557  19.420  19.781  1.00-14.17           C
ATOM    822  O   VAL A  79      52.542  19.690  20.988  1.00-14.17           O
ATOM    823  CB  VAL A  79      54.612  19.690  18.308  1.00-14.17           C
ATOM    824  HB  VAL A  79      54.367  18.741  17.836  1.00-14.17           H
ATOM    825  CG1 VAL A  79      55.298  20.578  17.264  1.00-14.17           C
ATOM    826 1HG1 VAL A  79      56.161  20.055  16.850  1.00-14.17           H
ATOM    827 2HG1 VAL A  79      55.623  21.517  17.709  1.00-14.17           H
ATOM    828 3HG1 VAL A  79      54.600  20.789  16.452  1.00-14.17           H
ATOM    829  CG2 VAL A  79      55.580  19.417  19.456  1.00-14.17           C
ATOM    830 1HG2 VAL A  79      56.477  18.936  19.066  1.00-14.17           H
ATOM    831 2HG2 VAL A  79      55.120  18.749  20.185  1.00-14.17           H
ATOM    832 3HG2 VAL A  79      55.865  20.348  19.951  1.00-14.17           H
ATOM    833  N   MET A  80      51.940  18.357  19.284  1.00 24.13           N
ATOM    834  H   MET A  80      51.997  18.149  18.296  1.00 24.13           H
ATOM    835  CA  MET A  80      51.199  17.433  20.139  1.00 24.13           C
ATOM    836  HA  MET A  80      51.659  17.444  21.123  1.00 24.13           H
ATOM    837  C   MET A  80      51.270  16.003  19.630  1.00 24.13           C
ATOM    838  O   MET A  80      51.578  15.787  18.463  1.00 24.13           O
ATOM    839  CB  MET A  80      49.738  17.878  20.294  1.00 24.13           C
ATOM    840 1HB  MET A  80      49.242  17.207  20.992  1.00 24.13           H
ATOM    841 2HB  MET A  80      49.750  18.869  20.744  1.00 24.13           H
ATOM    842  CG  MET A  80      48.902  17.971  19.008  1.00 24.13           C
ATOM    843 1HG  MET A  80      48.089  18.674  19.190  1.00 24.13           H
ATOM    844 2HG  MET A  80      49.525  18.382  18.214  1.00 24.13           H
ATOM    845  SD  MET A  80      48.169  16.432  18.422  1.00 24.13           S
ATOM    846  CE  MET A  80      46.846  16.124  19.624  1.00 24.13           C
ATOM    847 1HE  MET A  80      46.263  15.259  19.303  1.00 24.13           H
ATOM    848 2HE  MET A  80      46.193  16.995  19.691  1.00 24.13           H
ATOM    849 3HE  MET A  80      47.277  15.913  20.603  1.00 24.13           H
ATOM    850  N   ASN A  81      50.987  15.056  20.518  1.00 18.43           N
ATOM    851  H   ASN A  81      50.813  15.348  21.472  1.00 18.43           H
ATOM    852  CA  ASN A  81      50.933  13.616  20.225  1.00 18.43           C
ATOM    853  HA  ASN A  81      50.811  13.113  21.183  1.00 18.43           H
ATOM    854  C   ASN A  81      52.207  13.035  19.599  1.00 18.43           C
ATOM    855  O   ASN A  81      52.162  12.122  18.773  1.00 18.43           O
ATOM    856  CB  ASN A  81      49.693  13.265  19.390  1.00 18.43           C
ATOM    857 1HB  ASN A  81      48.848  13.845  19.753  1.00 18.43           H
ATOM    858 2HB  ASN A  81      49.872  13.523  18.348  1.00 18.43           H
ATOM    859  CG  ASN A  81      49.326  11.800  19.482  1.00 18.43           C
ATOM    860  OD1 ASN A  81      49.552  11.151  20.499  1.00 18.43           O
ATOM    861  ND2 ASN A  81      48.730  11.277  18.449  1.00 18.43           N
ATOM    862 1HD2 ASN A  81      48.471  10.307  18.482  1.00 18.43           H
ATOM    863 2HD2 ASN A  81      48.515  11.846  17.642  1.00 18.43           H
ATOM    864  N   PHE A  82      53.354  13.549  20.017  1.00 33.31           N
ATOM    865  H   PHE A  82      53.352  14.332  20.661  1.00 33.31           H
ATOM    866  CA  PHE A  82      54.645  12.971  19.654  1.00 33.31           C
ATOM    867  HA  PHE A  82      54.507  12.167  18.933  1.00 33.31           H
ATOM    868  C   PHE A  82      55.273  12.377  20.909  1.00 33.31           C
ATOM    869  O   PHE A  82      55.110  12.902  22.018  1.00 33.31           O
ATOM    870  CB  PHE A  82      55.576  14.020  19.043  1.00 33.31           C
ATOM    871 1HB  PHE A  82      55.663  14.862  19.729  1.00 33.31           H
ATOM    872 2HB  PHE A  82      56.563  13.572  18.925  1.00 33.31           H
ATOM    873  CG  PHE A  82      55.133  14.518  17.691  1.00 33.31           C
ATOM    874  CD1 PHE A  82      54.645  15.827  17.531  1.00 33.31           C
ATOM    875  HD1 PHE A  82      54.547  16.472  18.392  1.00 33.31           H
ATOM    876  CD2 PHE A  82      55.230  13.683  16.561  1.00 33.31           C
ATOM    877  HD2 PHE A  82      55.589  12.669  16.670  1.00 33.31           H
ATOM    878  CE1 PHE A  82      54.288  16.318  16.245  1.00 33.31           C
ATOM    879  HE1 PHE A  82      53.922  17.327  16.133  1.00 33.31           H
ATOM    880  CE2 PHE A  82      54.877  14.158  15.272  1.00 33.31           C
ATOM    881  HE2 PHE A  82      54.966  13.510  14.411  1.00 33.31           H
ATOM    882  CZ  PHE A  82      54.418  15.484  15.112  1.00 33.31           C
ATOM    883  HZ  PHE A  82      54.159  15.855  14.129  1.00 33.31           H
ATOM    884  N   PHE A  83      55.980  11.274  20.718  1.00  1.62           N
ATOM    885  H   PHE A  83      56.083  10.912  19.778  1.00  1.62           H
ATOM    886  CA  PHE A  83      56.612  10.523  21.800  1.00  1.62           C
ATOM    887  HA  PHE A  83      56.451  11.027  22.746  1.00  1.62           H
ATOM    888  C   PHE A  83      58.111  10.426  21.553  1.00  1.62           C
ATOM    889  O   PHE A  83      58.575  10.717  20.453  1.00  1.62           O
ATOM    890  CB  PHE A  83      56.004   9.120  21.882  1.00  1.62           C
ATOM    891 1HB  PHE A  83      56.143   8.617  20.924  1.00  1.62           H
ATOM    892 2HB  PHE A  83      56.534   8.552  22.648  1.00  1.62           H
ATOM    893  CG  PHE A  83      54.543   9.119  22.233  1.00  1.62           C
ATOM    894  CD1 PHE A  83      53.558   9.136  21.227  1.00  1.62           C
ATOM    895  HD1 PHE A  83      53.851   9.162  20.186  1.00  1.62           H
ATOM    896  CD2 PHE A  83      54.144   9.094  23.582  1.00  1.62           C
ATOM    897  HD2 PHE A  83      54.889   9.090  24.366  1.00  1.62           H
ATOM    898  CE1 PHE A  83      52.184   9.132  21.559  1.00  1.62           C
ATOM    899  HE1 PHE A  83      51.437   9.172  20.780  1.00  1.62           H
ATOM    900  CE2 PHE A  83      52.773   9.062  23.930  1.00  1.62           C
ATOM    901  HE2 PHE A  83      52.478   9.032  24.968  1.00  1.62           H
ATOM    902  CZ  PHE A  83      51.791   9.080  22.915  1.00  1.62           C
ATOM    903  HZ  PHE A  83      50.742   9.069  23.172  1.00  1.62           H
ATOM    904  N   GLY A  84      58.853   9.994  22.561  1.00 21.74           N
ATOM    905  H   GLY A  84      58.416   9.757  23.446  1.00 21.74           H
ATOM    906  CA  GLY A  84      60.294   9.848  22.450  1.00 21.74           C
ATOM    907 1HA  GLY A  84      60.610   9.007  23.065  1.00 21.74           H
ATOM    908 2HA  GLY A  84      60.568   9.641  21.417  1.00 21.74           H
ATOM    909  C   GLY A  84      61.023  11.093  22.913  1.00 21.74           C
ATOM    910  O   GLY A  84      60.753  12.211  22.459  1.00 21.74           O
ATOM    911  N   ALA A  85      61.931  10.923  23.863  1.00 11.97           N
ATOM    912  H   ALA A  85      62.105   9.991  24.234  1.00 11.97           H
ATOM    913  CA  ALA A  85      62.668  12.053  24.414  1.00 11.97           C
ATOM    914  HA  ALA A  85      61.953  12.799  24.764  1.00 11.97           H
ATOM    915  C   ALA A  85      63.547  12.700  23.339  1.00 11.97           C
ATOM    916  O   ALA A  85      63.628  13.924  23.254  1.00 11.97           O
ATOM    917  CB  ALA A  85      63.514  11.587  25.608  1.00 11.97           C
ATOM    918 1HB  ALA A  85      64.056  12.437  26.025  1.00 11.97           H
ATOM    919 2HB  ALA A  85      64.232  10.830  25.290  1.00 11.97           H
ATOM    920 3HB  ALA A  85      62.864  11.170  26.378  1.00 11.97           H
ATOM    921  N   GLU A  86      64.173  11.881  22.502  1.00 -2.21           N
ATOM    922  H   GLU A  86      64.052  10.877  22.592  1.00 -2.21           H
ATOM    923  CA  GLU A  86      65.064  12.393  21.459  1.00 -2.21           C
ATOM    924  HA  GLU A  86      65.807  13.041  21.925  1.00 -2.21           H
ATOM    925  C   GLU A  86      64.292  13.215  20.429  1.00 -2.21           C
ATOM    926  O   GLU A  86      64.788  14.237  19.961  1.00 -2.21           O
ATOM    927  CB  GLU A  86      65.791  11.243  20.750  1.00 -2.21           C
ATOM    928 1HB  GLU A  86      66.226  10.589  21.506  1.00 -2.21           H
ATOM    929 2HB  GLU A  86      65.062  10.672  20.180  1.00 -2.21           H
ATOM    930  CG  GLU A  86      66.904  11.694  19.812  1.00 -2.21           C
ATOM    931 1HG  GLU A  86      66.500  12.408  19.096  1.00 -2.21           H
ATOM    932 2HG  GLU A  86      67.680  12.187  20.398  1.00 -2.21           H
ATOM    933  CD  GLU A  86      67.519  10.549  19.030  1.00 -2.21           C
ATOM    934  OE1 GLU A  86      68.697  10.196  19.276  1.00 -2.21           O
ATOM    935  OE2 GLU A  86      66.850  10.005  18.126  1.00 -2.21           O
ATOM    936  N   ALA A  87      63.073  12.807  20.099  1.00  4.51           N
ATOM    937  H   ALA A  87      62.701  11.956  20.500  1.00  4.51           H
ATOM    938  CA  ALA A  87      62.256  13.547  19.141  1.00  4.51           C
ATOM    939  HA  ALA A  87      62.836  13.689  18.230  1.00  4.51           H
ATOM    940  C   ALA A  87      61.888  14.930  19.687  1.00  4.51           C
ATOM    941  O   ALA A  87      61.938  15.925  18.962  1.00  4.51           O
ATOM    942  CB  ALA A  87      60.993  12.744  18.803  1.00  4.51           C
ATOM    943 1HB  ALA A  87      60.402  13.285  18.062  1.00  4.51           H
ATOM    944 2HB  ALA A  87      60.391  12.590  19.699  1.00  4.51           H
ATOM    945 3HB  ALA A  87      61.273  11.773  18.389  1.00  4.51           H
ATOM    946  N   VAL A  88      61.559  15.003  20.969  1.00-10.65           N
ATOM    947  H   VAL A  88      61.513  14.155  21.523  1.00-10.65           H
ATOM    948  CA  VAL A  88      61.276  16.289  21.612  1.00-10.65           C
ATOM    949  HA  VAL A  88      60.516  16.812  21.035  1.00-10.65           H
ATOM    950  C   VAL A  88      62.532  17.155  21.586  1.00-10.65           C
ATOM    951  O   VAL A  88      62.464  18.325  21.205  1.00-10.65           O
ATOM    952  CB  VAL A  88      60.742  16.093  23.060  1.00-10.65           C
ATOM    953  HB  VAL A  88      61.407  15.413  23.589  1.00-10.65           H
ATOM    954  CG1 VAL A  88      60.693  17.408  23.839  1.00-10.65           C
ATOM    955 1HG1 VAL A  88      61.705  17.761  24.042  1.00-10.65           H
ATOM    956 2HG1 VAL A  88      60.185  17.261  24.790  1.00-10.65           H
ATOM    957 3HG1 VAL A  88      60.157  18.167  23.273  1.00-10.65           H
ATOM    958  CG2 VAL A  88      59.337  15.470  23.015  1.00-10.65           C
ATOM    959 1HG2 VAL A  88      58.648  16.137  22.495  1.00-10.65           H
ATOM    960 2HG2 VAL A  88      58.974  15.313  24.033  1.00-10.65           H
ATOM    961 3HG2 VAL A  88      59.365  14.510  22.501  1.00-10.65           H
ATOM    962  N   CYS A  89      63.693  16.590  21.893  1.00-13.84           N
ATOM    963  H   CYS A  89      63.727  15.621  22.192  1.00-13.84           H
ATOM    964  CA  CYS A  89      64.936  17.356  21.818  1.00-13.84           C
ATOM    965  HA  CYS A  89      64.839  18.242  22.445  1.00-13.84           H
ATOM    966  C   CYS A  89      65.219  17.822  20.392  1.00-13.84           C
ATOM    967  O   CYS A  89      65.622  18.961  20.190  1.00-13.84           O
ATOM    968  CB  CYS A  89      66.118  16.525  22.321  1.00-13.84           C
ATOM    969 1HB  CYS A  89      66.186  15.606  21.741  1.00-13.84           H
ATOM    970 2HB  CYS A  89      67.034  17.099  22.167  1.00-13.84           H
ATOM    971  SG  CYS A  89      65.993  16.108  24.073  1.00-13.84           S
ATOM    972  HG  CYS A  89      67.214  15.568  24.194  1.00-13.84           H
ATOM    973  N   ALA A  90      64.981  16.973  19.403  1.00-10.20           N
ATOM    974  H   ALA A  90      64.628  16.044  19.615  1.00-10.20           H
ATOM    975  CA  ALA A  90      65.242  17.322  18.011  1.00-10.20           C
ATOM    976  HA  ALA A  90      66.290  17.606  17.926  1.00-10.20           H
ATOM    977  C   ALA A  90      64.393  18.513  17.575  1.00-10.20           C
ATOM    978  O   ALA A  90      64.889  19.457  16.953  1.00-10.20           O
ATOM    979  CB  ALA A  90      64.974  16.113  17.103  1.00-10.20           C
ATOM    980 1HB  ALA A  90      65.239  16.365  16.075  1.00-10.20           H
ATOM    981 2HB  ALA A  90      63.921  15.836  17.143  1.00-10.20           H
ATOM    982 3HB  ALA A  90      65.577  15.264  17.423  1.00-10.20           H
ATOM    983  N   MET A  91      63.115  18.476  17.920  1.00-32.36           N
ATOM    984  H   MET A  91      62.752  17.671  18.423  1.00-32.36           H
ATOM    985  CA  MET A  91      62.211  19.567  17.573  1.00-32.36           C
ATOM    986  HA  MET A  91      62.332  19.806  16.517  1.00-32.36           H
ATOM    987  C   MET A  91      62.543  20.825  18.370  1.00-32.36           C
ATOM    988  O   MET A  91      62.486  21.924  17.825  1.00-32.36           O
ATOM    989  CB  MET A  91      60.759  19.156  17.816  1.00-32.36           C
ATOM    990 1HB  MET A  91      60.667  18.786  18.835  1.00-32.36           H
ATOM    991 2HB  MET A  91      60.129  20.037  17.704  1.00-32.36           H
ATOM    992  CG  MET A  91      60.254  18.094  16.842  1.00-32.36           C
ATOM    993 1HG  MET A  91      60.373  18.476  15.828  1.00-32.36           H
ATOM    994 2HG  MET A  91      60.850  17.188  16.945  1.00-32.36           H
ATOM    995  SD  MET A  91      58.509  17.688  17.099  1.00-32.36           S
ATOM    996  CE  MET A  91      58.566  16.593  18.533  1.00-32.36           C
ATOM    997 1HE  MET A  91      59.152  15.705  18.291  1.00-32.36           H
ATOM    998 2HE  MET A  91      57.553  16.296  18.803  1.00-32.36           H
ATOM    999 3HE  MET A  91      59.028  17.106  19.376  1.00-32.36           H
ATOM   1000  N   GLN A  92      62.930  20.693  19.631  1.00-23.10           N
ATOM   1001  H   GLN A  92      62.950  19.777  20.072  1.00-23.10           H
ATOM   1002  CA  GLN A  92      63.290  21.871  20.419  1.00-23.10           C
ATOM   1003  HA  GLN A  92      62.496  22.604  20.288  1.00-23.10           H
ATOM   1004  C   GLN A  92      64.585  22.505  19.916  1.00-23.10           C
ATOM   1005  O   GLN A  92      64.669  23.719  19.804  1.00-23.10           O
ATOM   1006  CB  GLN A  92      63.398  21.537  21.915  1.00-23.10           C
ATOM   1007 1HB  GLN A  92      62.539  20.929  22.196  1.00-23.10           H
ATOM   1008 2HB  GLN A  92      64.298  20.941  22.071  1.00-23.10           H
ATOM   1009  CG  GLN A  92      63.445  22.755  22.860  1.00-23.10           C
ATOM   1010 1HG  GLN A  92      63.749  22.410  23.847  1.00-23.10           H
ATOM   1011 2HG  GLN A  92      64.196  23.461  22.504  1.00-23.10           H
ATOM   1012  CD  GLN A  92      62.112  23.481  23.000  1.00-23.10           C
ATOM   1013  OE1 GLN A  92      61.495  23.898  22.029  1.00-23.10           O
ATOM   1014  NE2 GLN A  92      61.663  23.651  24.213  1.00-23.10           N
ATOM   1015 1HE2 GLN A  92      60.757  24.071  24.337  1.00-23.10           H
ATOM   1016 2HE2 GLN A  92      62.222  23.367  25.010  1.00-23.10           H
ATOM   1017  N   ARG A  93      65.589  21.721  19.547  1.00-25.25           N
ATOM   1018  H   ARG A  93      65.519  20.710  19.654  1.00-25.25           H
ATOM   1019  CA  ARG A  93      66.813  22.307  18.989  1.00-25.25           C
ATOM   1020  HA  ARG A  93      67.154  23.103  19.655  1.00-25.25           H
ATOM   1021  C   ARG A  93      66.523  22.954  17.640  1.00-25.25           C
ATOM   1022  O   ARG A  93      67.058  24.014  17.353  1.00-25.25           O
ATOM   1023  CB  ARG A  93      67.940  21.276  18.865  1.00-25.25           C
ATOM   1024 1HB  ARG A  93      67.574  20.420  18.301  1.00-25.25           H
ATOM   1025 2HB  ARG A  93      68.753  21.738  18.303  1.00-25.25           H
ATOM   1026  CG  ARG A  93      68.498  20.788  20.211  1.00-25.25           C
ATOM   1027 1HG  ARG A  93      68.838  21.647  20.789  1.00-25.25           H
ATOM   1028 2HG  ARG A  93      67.709  20.286  20.767  1.00-25.25           H
ATOM   1029  CD  ARG A  93      69.666  19.820  20.031  1.00-25.25           C
ATOM   1030 1HD  ARG A  93      69.903  19.367  20.994  1.00-25.25           H
ATOM   1031 2HD  ARG A  93      69.378  19.039  19.328  1.00-25.25           H
ATOM   1032  NE  ARG A  93      70.854  20.527  19.532  1.00-25.25           N
ATOM   1033  HE  ARG A  93      70.805  21.538  19.501  1.00-25.25           H
ATOM   1034  CZ  ARG A  93      71.997  19.994  19.132  1.00-25.25           C
ATOM   1035  NH1 ARG A  93      72.889  20.788  18.621  1.00-25.25           N
ATOM   1036 1HH1 ARG A  93      72.669  21.771  18.519  1.00-25.25           H
ATOM   1037 2HH1 ARG A  93      73.777  20.412  18.316  1.00-25.25           H
ATOM   1038  NH2 ARG A  93      72.310  18.732  19.250  1.00-25.25           N
ATOM   1039 1HH2 ARG A  93      71.677  18.102  19.717  1.00-25.25           H
ATOM   1040 2HH2 ARG A  93      73.197  18.409  18.898  1.00-25.25           H
ATOM   1041  N   GLN A  94      65.618  22.407  16.842  1.00  2.63           N
ATOM   1042  H   GLN A  94      65.197  21.517  17.081  1.00  2.63           H
ATOM   1043  CA  GLN A  94      65.231  23.078  15.598  1.00  2.63           C
ATOM   1044  HA  GLN A  94      66.130  23.257  15.009  1.00  2.63           H
ATOM   1045  C   GLN A  94      64.573  24.433  15.903  1.00  2.63           C
ATOM   1046  O   GLN A  94      64.840  25.445  15.249  1.00  2.63           O
ATOM   1047  CB  GLN A  94      64.277  22.178  14.800  1.00  2.63           C
ATOM   1048 1HB  GLN A  94      64.688  21.170  14.773  1.00  2.63           H
ATOM   1049 2HB  GLN A  94      63.327  22.136  15.330  1.00  2.63           H
ATOM   1050  CG  GLN A  94      63.998  22.622  13.366  1.00  2.63           C
ATOM   1051 1HG  GLN A  94      63.008  22.260  13.089  1.00  2.63           H
ATOM   1052 2HG  GLN A  94      63.987  23.710  13.314  1.00  2.63           H
ATOM   1053  CD  GLN A  94      64.992  22.084  12.352  1.00  2.63           C
ATOM   1054  OE1 GLN A  94      66.178  21.913  12.618  1.00  2.63           O
ATOM   1055  NE2 GLN A  94      64.512  21.823  11.169  1.00  2.63           N
ATOM   1056 1HE2 GLN A  94      65.133  21.479  10.450  1.00  2.63           H
ATOM   1057 2HE2 GLN A  94      63.533  21.986  10.973  1.00  2.63           H
ATOM   1058  N   ALA A  95      63.730  24.460  16.924  1.00  1.45           N
ATOM   1059  H   ALA A  95      63.531  23.604  17.433  1.00  1.45           H
ATOM   1060  CA  ALA A  95      63.026  25.675  17.323  1.00  1.45           C
ATOM   1061  HA  ALA A  95      62.530  26.082  16.442  1.00  1.45           H
ATOM   1062  C   ALA A  95      63.947  26.763  17.890  1.00  1.45           C
ATOM   1063  O   ALA A  95      63.747  27.944  17.641  1.00  1.45           O
ATOM   1064  CB  ALA A  95      61.955  25.298  18.351  1.00  1.45           C
ATOM   1065 1HB  ALA A  95      62.418  25.017  19.297  1.00  1.45           H
ATOM   1066 2HB  ALA A  95      61.363  24.461  17.981  1.00  1.45           H
ATOM   1067 3HB  ALA A  95      61.294  26.146  18.514  1.00  1.45           H
ATOM   1068  N   VAL A  96      64.937  26.359  18.671  1.00  2.30           N
ATOM   1069  H   VAL A  96      65.035  25.367  18.860  1.00  2.30           H
ATOM   1070  CA  VAL A  96      65.821  27.292  19.377  1.00  2.30           C
ATOM   1071  HA  VAL A  96      65.283  28.221  19.549  1.00  2.30           H
ATOM   1072  C   VAL A  96      67.104  27.635  18.611  1.00  2.30           C
ATOM   1073  O   VAL A  96      67.523  28.798  18.563  1.00  2.30           O
ATOM   1074  CB  VAL A  96      66.170  26.678  20.767  1.00  2.30           C
ATOM   1075  HB  VAL A  96      66.631  25.706  20.603  1.00  2.30           H
ATOM   1076  CG1 VAL A  96      67.146  27.541  21.571  1.00  2.30           C
ATOM   1077 1HG1 VAL A  96      66.723  28.530  21.738  1.00  2.30           H
ATOM   1078 2HG1 VAL A  96      68.092  27.635  21.039  1.00  2.30           H
ATOM   1079 3HG1 VAL A  96      67.345  27.069  22.533  1.00  2.30           H
ATOM   1080  CG2 VAL A  96      64.890  26.486  21.602  1.00  2.30           C
ATOM   1081 1HG2 VAL A  96      65.145  25.993  22.536  1.00  2.30           H
ATOM   1082 2HG2 VAL A  96      64.175  25.859  21.074  1.00  2.30           H
ATOM   1083 3HG2 VAL A  96      64.430  27.453  21.810  1.00  2.30           H
ATOM   1084  N   GLU A  97      67.759  26.646  18.025  1.00 -7.78           N
ATOM   1085  H   GLU A  97      67.378  25.704  18.034  1.00 -7.78           H
ATOM   1086  CA  GLU A  97      69.076  26.851  17.417  1.00 -7.78           C
ATOM   1087  HA  GLU A  97      69.587  27.658  17.940  1.00 -7.78           H
ATOM   1088  C   GLU A  97      68.995  27.193  15.937  1.00 -7.78           C
ATOM   1089  O   GLU A  97      69.817  27.956  15.425  1.00 -7.78           O
ATOM   1090  CB  GLU A  97      69.923  25.583  17.540  1.00 -7.78           C
ATOM   1091 1HB  GLU A  97      69.439  24.793  16.968  1.00 -7.78           H
ATOM   1092 2HB  GLU A  97      70.899  25.778  17.095  1.00 -7.78           H
ATOM   1093  CG  GLU A  97      70.124  25.096  18.967  1.00 -7.78           C
ATOM   1094 1HG  GLU A  97      70.637  25.873  19.536  1.00 -7.78           H
ATOM   1095 2HG  GLU A  97      69.153  24.909  19.425  1.00 -7.78           H
ATOM   1096  CD  GLU A  97      70.933  23.813  19.025  1.00 -7.78           C
ATOM   1097  OE1 GLU A  97      71.190  23.315  20.138  1.00 -7.78           O
ATOM   1098  OE2 GLU A  97      71.295  23.247  17.966  1.00 -7.78           O
ATOM   1099  N   GLU A  98      68.029  26.610  15.239  1.00 14.10           N
ATOM   1100  H   GLU A  98      67.375  25.995  15.707  1.00 14.10           H
ATOM   1101  CA  GLU A  98      67.951  26.762  13.783  1.00 14.10           C
ATOM   1102  HA  GLU A  98      68.932  27.064  13.420  1.00 14.10           H
ATOM   1103  C   GLU A  98      66.960  27.815  13.298  1.00 14.10           C
ATOM   1104  O   GLU A  98      67.077  28.300  12.169  1.00 14.10           O
ATOM   1105  CB  GLU A  98      67.609  25.418  13.127  1.00 14.10           C
ATOM   1106 1HB  GLU A  98      66.625  25.101  13.467  1.00 14.10           H
ATOM   1107 2HB  GLU A  98      67.561  25.562  12.049  1.00 14.10           H
ATOM   1108  CG  GLU A  98      68.604  24.296  13.417  1.00 14.10           C
ATOM   1109 1HG  GLU A  98      68.633  24.110  14.492  1.00 14.10           H
ATOM   1110 2HG  GLU A  98      68.256  23.389  12.925  1.00 14.10           H
ATOM   1111  CD  GLU A  98      70.010  24.594  12.922  1.00 14.10           C
ATOM   1112  OE1 GLU A  98      70.989  24.186  13.585  1.00 14.10           O
ATOM   1113  OE2 GLU A  98      70.170  25.217  11.843  1.00 14.10           O
ATOM   1114  N   SER A  99      65.998  28.183  14.130  1.00 20.41           N
ATOM   1115  H   SER A  99      65.936  27.758  15.043  1.00 20.41           H
ATOM   1116  CA  SER A  99      65.029  29.215  13.758  1.00 20.41           C
ATOM   1117  HA  SER A  99      64.787  29.120  12.700  1.00 20.41           H
ATOM   1118  C   SER A  99      65.625  30.594  14.025  1.00 20.41           C
ATOM   1119  O   SER A  99      66.395  30.742  14.973  1.00 20.41           O
ATOM   1120  CB  SER A  99      63.761  29.051  14.582  1.00 20.41           C
ATOM   1121 1HB  SER A  99      63.992  29.256  15.626  1.00 20.41           H
ATOM   1122 2HB  SER A  99      63.012  29.764  14.238  1.00 20.41           H
ATOM   1123  OG  SER A  99      63.248  27.733  14.467  1.00 20.41           O
ATOM   1124  HG  SER A  99      63.933  27.097  14.718  1.00 20.41           H
ATOM   1125  N   ARG A 100      65.302  31.610  13.233  1.00 -2.05           N
ATOM   1126  H   ARG A 100      64.610  31.475  12.498  1.00 -2.05           H
ATOM   1127  CA  ARG A 100      65.982  32.911  13.360  1.00 -2.05           C
ATOM   1128  HA  ARG A 100      67.053  32.709  13.331  1.00 -2.05           H
ATOM   1129  C   ARG A 100      65.738  33.643  14.681  1.00 -2.05           C
ATOM   1130  O   ARG A 100      66.644  34.315  15.175  1.00 -2.05           O
ATOM   1131  CB  ARG A 100      65.680  33.824  12.157  1.00 -2.05           C
ATOM   1132 1HB  ARG A 100      66.369  34.669  12.188  1.00 -2.05           H
ATOM   1133 2HB  ARG A 100      65.885  33.258  11.248  1.00 -2.05           H
ATOM   1134  CG  ARG A 100      64.261  34.377  12.063  1.00 -2.05           C
ATOM   1135 1HG  ARG A 100      63.553  33.554  12.124  1.00 -2.05           H
ATOM   1136 2HG  ARG A 100      64.084  35.064  12.889  1.00 -2.05           H
ATOM   1137  CD  ARG A 100      64.029  35.107  10.758  1.00 -2.05           C
ATOM   1138 1HD  ARG A 100      64.722  35.947  10.686  1.00 -2.05           H
ATOM   1139 2HD  ARG A 100      64.220  34.418   9.933  1.00 -2.05           H
ATOM   1140  NE  ARG A 100      62.646  35.597  10.659  1.00 -2.05           N
ATOM   1141  HE  ARG A 100      62.050  35.456  11.464  1.00 -2.05           H
ATOM   1142  CZ  ARG A 100      62.093  36.174   9.602  1.00 -2.05           C
ATOM   1143  NH1 ARG A 100      60.844  36.526   9.663  1.00 -2.05           N
ATOM   1144 1HH1 ARG A 100      60.335  36.429  10.532  1.00 -2.05           H
ATOM   1145 2HH1 ARG A 100      60.386  36.902   8.850  1.00 -2.05           H
ATOM   1146  NH2 ARG A 100      62.717  36.378   8.471  1.00 -2.05           N
ATOM   1147 1HH2 ARG A 100      63.674  36.074   8.368  1.00 -2.05           H
ATOM   1148 2HH2 ARG A 100      62.240  36.824   7.712  1.00 -2.05           H
ATOM   1149  N   LEU A 101      64.561  33.489  15.277  1.00  1.60           N
ATOM   1150  H   LEU A 101      63.837  32.947  14.820  1.00  1.60           H
ATOM   1151  CA  LEU A 101      64.263  34.128  16.566  1.00  1.60           C
ATOM   1152  HA  LEU A 101      64.938  34.970  16.712  1.00  1.60           H
ATOM   1153  C   LEU A 101      64.467  33.183  17.751  1.00  1.60           C
ATOM   1154  O   LEU A 101      64.476  33.608  18.909  1.00  1.60           O
ATOM   1155  CB  LEU A 101      62.828  34.664  16.579  1.00  1.60           C
ATOM   1156 1HB  LEU A 101      62.153  33.824  16.423  1.00  1.60           H
ATOM   1157 2HB  LEU A 101      62.631  35.070  17.571  1.00  1.60           H
ATOM   1158  CG  LEU A 101      62.479  35.754  15.554  1.00  1.60           C
ATOM   1159  HG  LEU A 101      62.694  35.381  14.557  1.00  1.60           H
ATOM   1160  CD1 LEU A 101      61.002  36.051  15.630  1.00  1.60           C
ATOM   1161 1HD1 LEU A 101      60.743  36.790  14.874  1.00  1.60           H
ATOM   1162 2HD1 LEU A 101      60.739  36.433  16.617  1.00  1.60           H
ATOM   1163 3HD1 LEU A 101      60.435  35.142  15.426  1.00  1.60           H
ATOM   1164  CD2 LEU A 101      63.260  37.050  15.767  1.00  1.60           C
ATOM   1165 1HD2 LEU A 101      63.089  37.436  16.771  1.00  1.60           H
ATOM   1166 2HD2 LEU A 101      62.947  37.792  15.032  1.00  1.60           H
ATOM   1167 3HD2 LEU A 101      64.323  36.863  15.629  1.00  1.60           H
ATOM   1168  N   GLY A 102      64.654  31.905  17.459  1.00  0.43           N
ATOM   1169  H   GLY A 102      64.625  31.598  16.501  1.00  0.43           H
ATOM   1170  CA  GLY A 102      64.939  30.923  18.494  1.00  0.43           C
ATOM   1171 1HA  GLY A 102      65.218  29.990  18.010  1.00  0.43           H
ATOM   1172 2HA  GLY A 102      65.794  31.274  19.072  1.00  0.43           H
ATOM   1173  C   GLY A 102      63.815  30.633  19.475  1.00  0.43           C
ATOM   1174  O   GLY A 102      64.095  30.339  20.640  1.00  0.43           O
ATOM   1175  N   ILE A 103      62.565  30.767  19.057  1.00 -2.60           N
ATOM   1176  H   ILE A 103      62.380  30.971  18.080  1.00 -2.60           H
ATOM   1177  CA  ILE A 103      61.431  30.637  19.978  1.00 -2.60           C
ATOM   1178  HA  ILE A 103      61.697  31.148  20.901  1.00 -2.60           H
ATOM   1179  C   ILE A 103      61.144  29.151  20.259  1.00 -2.60           C
ATOM   1180  O   ILE A 103      60.838  28.404  19.323  1.00 -2.60           O
ATOM   1181  CB  ILE A 103      60.134  31.305  19.413  1.00 -2.60           C
ATOM   1182  HB  ILE A 103      59.836  30.779  18.506  1.00 -2.60           H
ATOM   1183  CG1 ILE A 103      60.408  32.778  19.052  1.00 -2.60           C
ATOM   1184 1HG1 ILE A 103      60.624  33.325  19.969  1.00 -2.60           H
ATOM   1185 2HG1 ILE A 103      61.291  32.831  18.420  1.00 -2.60           H
ATOM   1186  CG2 ILE A 103      58.976  31.213  20.449  1.00 -2.60           C
ATOM   1187 1HG2 ILE A 103      59.250  31.733  21.366  1.00 -2.60           H
ATOM   1188 2HG2 ILE A 103      58.764  30.169  20.675  1.00 -2.60           H
ATOM   1189 3HG2 ILE A 103      58.068  31.656  20.043  1.00 -2.60           H
ATOM   1190  CD1 ILE A 103      59.273  33.495  18.302  1.00 -2.60           C
ATOM   1191 1HD1 ILE A 103      58.995  32.925  17.415  1.00 -2.60           H
ATOM   1192 2HD1 ILE A 103      59.614  34.483  17.995  1.00 -2.60           H
ATOM   1193 3HD1 ILE A 103      58.404  33.612  18.948  1.00 -2.60           H
ATOM   1194  N   PRO A 104      61.208  28.706  21.532  1.00-23.94           N
ATOM   1195  CA  PRO A 104      60.940  27.290  21.823  1.00-23.94           C
ATOM   1196  HA  PRO A 104      61.555  26.645  21.196  1.00-23.94           H
ATOM   1197  C   PRO A 104      59.475  26.883  21.679  1.00-23.94           C
ATOM   1198  O   PRO A 104      58.580  27.725  21.694  1.00-23.94           O
ATOM   1199  CB  PRO A 104      61.378  27.164  23.283  1.00-23.94           C
ATOM   1200 1HB  PRO A 104      60.808  26.393  23.800  1.00-23.94           H
ATOM   1201 2HB  PRO A 104      62.443  26.950  23.335  1.00-23.94           H
ATOM   1202  CG  PRO A 104      61.106  28.494  23.853  1.00-23.94           C
ATOM   1203 1HG  PRO A 104      60.041  28.604  24.058  1.00-23.94           H
ATOM   1204 2HG  PRO A 104      61.692  28.657  24.757  1.00-23.94           H
ATOM   1205  CD  PRO A 104      61.536  29.435  22.774  1.00-23.94           C
ATOM   1206 1HD  PRO A 104      60.976  30.367  22.842  1.00-23.94           H
ATOM   1207 2HD  PRO A 104      62.610  29.621  22.831  1.00-23.94           H
ATOM   1208  N   LEU A 105      59.228  25.587  21.562  1.00-11.66           N
ATOM   1209  H   LEU A 105      60.012  24.938  21.591  1.00-11.66           H
ATOM   1210  CA  LEU A 105      57.882  25.022  21.429  1.00-11.66           C
ATOM   1211  HA  LEU A 105      57.223  25.739  20.942  1.00-11.66           H
ATOM   1212  C   LEU A 105      57.291  24.641  22.785  1.00-11.66           C
ATOM   1213  O   LEU A 105      57.992  24.604  23.797  1.00-11.66           O
ATOM   1214  CB  LEU A 105      57.963  23.740  20.589  1.00-11.66           C
ATOM   1215 1HB  LEU A 105      58.668  23.080  21.091  1.00-11.66           H
ATOM   1216 2HB  LEU A 105      56.992  23.247  20.595  1.00-11.66           H
ATOM   1217  CG  LEU A 105      58.398  23.865  19.125  1.00-11.66           C
ATOM   1218  HG  LEU A 105      59.284  24.491  19.073  1.00-11.66           H
ATOM   1219  CD1 LEU A 105      58.758  22.492  18.585  1.00-11.66           C
ATOM   1220 1HD1 LEU A 105      57.906  21.816  18.655  1.00-11.66           H
ATOM   1221 2HD1 LEU A 105      59.592  22.084  19.158  1.00-11.66           H
ATOM   1222 3HD1 LEU A 105      59.067  22.582  17.546  1.00-11.66           H
ATOM   1223  CD2 LEU A 105      57.310  24.488  18.259  1.00-11.66           C
ATOM   1224 1HD2 LEU A 105      57.660  24.562  17.228  1.00-11.66           H
ATOM   1225 2HD2 LEU A 105      57.082  25.492  18.618  1.00-11.66           H
ATOM   1226 3HD2 LEU A 105      56.407  23.880  18.288  1.00-11.66           H
ATOM   1227  N   LEU A 106      56.011  24.290  22.774  1.00-15.10           N
ATOM   1228  H   LEU A 106      55.475  24.426  21.929  1.00-15.10           H
ATOM   1229  CA  LEU A 106      55.380  23.540  23.862  1.00-15.10           C
ATOM   1230  HA  LEU A 106      56.052  23.469  24.717  1.00-15.10           H
ATOM   1231  C   LEU A 106      55.124  22.145  23.300  1.00-15.10           C
ATOM   1232  O   LEU A 106      54.883  22.004  22.097  1.00-15.10           O
ATOM   1233  CB  LEU A 106      54.046  24.164  24.293  1.00-15.10           C
ATOM   1234 1HB  LEU A 106      53.383  24.132  23.437  1.00-15.10           H
ATOM   1235 2HB  LEU A 106      53.613  23.524  25.063  1.00-15.10           H
ATOM   1236  CG  LEU A 106      54.034  25.603  24.823  1.00-15.10           C
ATOM   1237  HG  LEU A 106      54.520  26.248  24.094  1.00-15.10           H
ATOM   1238  CD1 LEU A 106      52.605  26.105  25.012  1.00-15.10           C
ATOM   1239 1HD1 LEU A 106      52.616  27.143  25.341  1.00-15.10           H
ATOM   1240 2HD1 LEU A 106      52.085  25.496  25.756  1.00-15.10           H
ATOM   1241 3HD1 LEU A 106      52.063  26.044  24.068  1.00-15.10           H
ATOM   1242  CD2 LEU A 106      54.784  25.704  26.134  1.00-15.10           C
ATOM   1243 1HD2 LEU A 106      54.726  26.722  26.516  1.00-15.10           H
ATOM   1244 2HD2 LEU A 106      55.829  25.453  25.968  1.00-15.10           H
ATOM   1245 3HD2 LEU A 106      54.355  25.018  26.867  1.00-15.10           H
ATOM   1246  N   PHE A 107      55.162  21.134  24.152  1.00 -2.04           N
ATOM   1247  H   PHE A 107      55.340  21.319  25.137  1.00 -2.04           H
ATOM   1248  CA  PHE A 107      54.994  19.738  23.747  1.00 -2.04           C
ATOM   1249  HA  PHE A 107      54.771  19.679  22.682  1.00 -2.04           H
ATOM   1250  C   PHE A 107      53.828  19.144  24.529  1.00 -2.04           C
ATOM   1251  O   PHE A 107      53.946  18.891  25.732  1.00 -2.04           O
ATOM   1252  CB  PHE A 107      56.287  18.964  24.025  1.00 -2.04           C
ATOM   1253 1HB  PHE A 107      56.511  19.028  25.088  1.00 -2.04           H
ATOM   1254 2HB  PHE A 107      56.134  17.919  23.761  1.00 -2.04           H
ATOM   1255  CG  PHE A 107      57.470  19.485  23.257  1.00 -2.04           C
ATOM   1256  CD1 PHE A 107      58.290  20.491  23.798  1.00 -2.04           C
ATOM   1257  HD1 PHE A 107      58.097  20.868  24.793  1.00 -2.04           H
ATOM   1258  CD2 PHE A 107      57.759  18.985  21.977  1.00 -2.04           C
ATOM   1259  HD2 PHE A 107      57.153  18.193  21.563  1.00 -2.04           H
ATOM   1260  CE1 PHE A 107      59.363  21.029  23.050  1.00 -2.04           C
ATOM   1261  HE1 PHE A 107      59.972  21.811  23.470  1.00 -2.04           H
ATOM   1262  CE2 PHE A 107      58.825  19.519  21.212  1.00 -2.04           C
ATOM   1263  HE2 PHE A 107      59.014  19.148  20.219  1.00 -2.04           H
ATOM   1264  CZ  PHE A 107      59.629  20.544  21.750  1.00 -2.04           C
ATOM   1265  HZ  PHE A 107      60.437  20.959  21.170  1.00 -2.04           H
ATOM   1266  N   ALA A 108      52.694  18.987  23.862  1.00  7.94           N
ATOM   1267  H   ALA A 108      52.664  19.195  22.869  1.00  7.94           H
ATOM   1268  CA  ALA A 108      51.459  18.564  24.518  1.00  7.94           C
ATOM   1269  HA  ALA A 108      51.579  18.704  25.587  1.00  7.94           H
ATOM   1270  C   ALA A 108      51.076  17.100  24.291  1.00  7.94           C
ATOM   1271  O   ALA A 108      51.411  16.501  23.263  1.00  7.94           O
ATOM   1272  CB  ALA A 108      50.328  19.477  24.060  1.00  7.94           C
ATOM   1273 1HB  ALA A 108      50.143  19.334  22.996  1.00  7.94           H
ATOM   1274 2HB  ALA A 108      50.600  20.514  24.239  1.00  7.94           H
ATOM   1275 3HB  ALA A 108      49.420  19.250  24.621  1.00  7.94           H
ATOM   1276  N   LEU A 109      50.324  16.537  25.225  1.00 38.78           N
ATOM   1277  H   LEU A 109      50.121  17.042  26.079  1.00 38.78           H
ATOM   1278  CA  LEU A 109      49.750  15.202  25.061  1.00 38.78           C
ATOM   1279  HA  LEU A 109      49.526  15.025  24.009  1.00 38.78           H
ATOM   1280  C   LEU A 109      48.470  15.083  25.884  1.00 38.78           C
ATOM   1281  O   LEU A 109      48.254  15.856  26.813  1.00 38.78           O
ATOM   1282  CB  LEU A 109      50.754  14.155  25.546  1.00 38.78           C
ATOM   1283 1HB  LEU A 109      51.756  14.554  25.409  1.00 38.78           H
ATOM   1284 2HB  LEU A 109      50.602  13.999  26.610  1.00 38.78           H
ATOM   1285  CG  LEU A 109      50.684  12.801  24.829  1.00 38.78           C
ATOM   1286  HG  LEU A 109      49.752  12.756  24.270  1.00 38.78           H
ATOM   1287  CD1 LEU A 109      51.840  12.677  23.842  1.00 38.78           C
ATOM   1288 1HD1 LEU A 109      51.686  11.801  23.212  1.00 38.78           H
ATOM   1289 2HD1 LEU A 109      52.786  12.571  24.372  1.00 38.78           H
ATOM   1290 3HD1 LEU A 109      51.885  13.559  23.206  1.00 38.78           H
ATOM   1291  CD2 LEU A 109      50.696  11.651  25.828  1.00 38.78           C
ATOM   1292 1HD2 LEU A 109      51.610  11.676  26.419  1.00 38.78           H
ATOM   1293 2HD2 LEU A 109      50.636  10.703  25.292  1.00 38.78           H
ATOM   1294 3HD2 LEU A 109      49.832  11.729  26.490  1.00 38.78           H
ATOM   1295  N   ASP A 110      47.646  14.090  25.597  1.00 28.92           N
ATOM   1296  H   ASP A 110      47.812  13.531  24.770  1.00 28.92           H
ATOM   1297  CA  ASP A 110      46.522  13.732  26.462  1.00 28.92           C
ATOM   1298  HA  ASP A 110      46.042  14.634  26.839  1.00 28.92           H
ATOM   1299  C   ASP A 110      47.021  12.910  27.657  1.00 28.92           C
ATOM   1300  O   ASP A 110      46.893  11.685  27.680  1.00 28.92           O
ATOM   1301  CB  ASP A 110      45.490  12.911  25.679  1.00 28.92           C
ATOM   1302 1HB  ASP A 110      46.012  12.181  25.060  1.00 28.92           H
ATOM   1303 2HB  ASP A 110      44.847  12.380  26.375  1.00 28.92           H
ATOM   1304  CG  ASP A 110      44.598  13.765  24.809  1.00 28.92           C
ATOM   1305  OD1 ASP A 110      43.468  14.083  25.232  1.00 28.92           O
ATOM   1306  OD2 ASP A 110      45.009  14.144  23.693  1.00 28.92           O
ATOM   1307  N   VAL A 111      47.619  13.556  28.650  1.00 21.40           N
ATOM   1308  H   VAL A 111      47.758  14.560  28.587  1.00 21.40           H
ATOM   1309  CA  VAL A 111      48.062  12.858  29.864  1.00 21.40           C
ATOM   1310  HA  VAL A 111      48.289  11.826  29.602  1.00 21.40           H
ATOM   1311  C   VAL A 111      46.861  12.877  30.817  1.00 21.40           C
ATOM   1312  O   VAL A 111      46.743  13.729  31.698  1.00 21.40           O
ATOM   1313  CB  VAL A 111      49.340  13.486  30.508  1.00 21.40           C
ATOM   1314  HB  VAL A 111      49.082  14.432  30.979  1.00 21.40           H
ATOM   1315  CG1 VAL A 111      49.931  12.549  31.566  1.00 21.40           C
ATOM   1316 1HG1 VAL A 111      49.189  12.353  32.337  1.00 21.40           H
ATOM   1317 2HG1 VAL A 111      50.801  13.017  32.031  1.00 21.40           H
ATOM   1318 3HG1 VAL A 111      50.230  11.604  31.110  1.00 21.40           H
ATOM   1319  CG2 VAL A 111      50.409  13.775  29.445  1.00 21.40           C
ATOM   1320 1HG2 VAL A 111      51.319  14.135  29.925  1.00 21.40           H
ATOM   1321 2HG2 VAL A 111      50.057  14.554  28.768  1.00 21.40           H
ATOM   1322 3HG2 VAL A 111      50.636  12.871  28.879  1.00 21.40           H
ATOM   1323  N   ILE A 112      45.901  12.004  30.544  1.00 35.77           N
ATOM   1324  H   ILE A 112      46.057  11.335  29.799  1.00 35.77           H
ATOM   1325  CA  ILE A 112      44.593  12.026  31.205  1.00 35.77           C
ATOM   1326  HA  ILE A 112      44.281  13.063  31.324  1.00 35.77           H
ATOM   1327  C   ILE A 112      44.639  11.402  32.602  1.00 35.77           C
ATOM   1328  O   ILE A 112      44.045  11.937  33.543  1.00 35.77           O
ATOM   1329  CB  ILE A 112      43.531  11.283  30.319  1.00 35.77           C
ATOM   1330  HB  ILE A 112      43.862  10.253  30.190  1.00 35.77           H
ATOM   1331  CG1 ILE A 112      43.426  11.911  28.914  1.00 35.77           C
ATOM   1332 1HG1 ILE A 112      44.384  11.793  28.418  1.00 35.77           H
ATOM   1333 2HG1 ILE A 112      42.696  11.333  28.345  1.00 35.77           H
ATOM   1334  CG2 ILE A 112      42.137  11.255  30.972  1.00 35.77           C
ATOM   1335 1HG2 ILE A 112      41.410  10.816  30.285  1.00 35.77           H
ATOM   1336 2HG2 ILE A 112      41.814  12.265  31.236  1.00 35.77           H
ATOM   1337 3HG2 ILE A 112      42.170  10.649  31.875  1.00 35.77           H
ATOM   1338  CD1 ILE A 112      43.020  13.394  28.824  1.00 35.77           C
ATOM   1339 1HD1 ILE A 112      43.756  14.020  29.325  1.00 35.77           H
ATOM   1340 2HD1 ILE A 112      42.038  13.549  29.271  1.00 35.77           H
ATOM   1341 3HD1 ILE A 112      42.978  13.681  27.776  1.00 35.77           H
ATOM   1342  N   HIS A 113      45.328  10.275  32.734  1.00 21.32           N
ATOM   1343  H   HIS A 113      45.808   9.895  31.919  1.00 21.32           H
ATOM   1344  CA  HIS A 113      45.425   9.531  34.001  1.00 21.32           C
ATOM   1345  HA  HIS A 113      45.425  10.255  34.814  1.00 21.32           H
ATOM   1346  C   HIS A 113      46.745   8.756  34.125  1.00 21.32           C
ATOM   1347  O   HIS A 113      46.781   7.545  34.364  1.00 21.32           O
ATOM   1348  CB  HIS A 113      44.188   8.645  34.218  1.00 21.32           C
ATOM   1349 1HB  HIS A 113      44.284   8.143  35.180  1.00 21.32           H
ATOM   1350 2HB  HIS A 113      43.312   9.290  34.269  1.00 21.32           H
ATOM   1351  CG  HIS A 113      43.955   7.620  33.148  1.00 21.32           C
ATOM   1352  ND1 HIS A 113      44.025   6.254  33.384  1.00 21.32           N
ATOM   1353  HD1 HIS A 113      44.262   5.824  34.281  1.00 21.32           H
ATOM   1354  CD2 HIS A 113      43.579   7.726  31.848  1.00 21.32           C
ATOM   1355  HD2 HIS A 113      43.403   8.651  31.317  1.00 21.32           H
ATOM   1356  CE1 HIS A 113      43.721   5.602  32.273  1.00 21.32           C
ATOM   1357  HE1 HIS A 113      43.687   4.521  32.165  1.00 21.32           H
ATOM   1358  NE2 HIS A 113      43.456   6.471  31.329  1.00 21.32           N
ATOM   1359  HE2 HIS A 113      43.198   6.240  30.364  1.00 21.32           H
ATOM   1360  N   GLY A 114      47.841   9.479  33.951  1.00 17.69           N
ATOM   1361  H   GLY A 114      47.752  10.477  33.790  1.00 17.69           H
ATOM   1362  CA  GLY A 114      49.175   8.891  34.007  1.00 17.69           C
ATOM   1363 1HA  GLY A 114      49.806   9.518  34.635  1.00 17.69           H
ATOM   1364 2HA  GLY A 114      49.130   7.903  34.462  1.00 17.69           H
ATOM   1365  C   GLY A 114      49.839   8.770  32.650  1.00 17.69           C
ATOM   1366  O   GLY A 114      49.201   9.044  31.629  1.00 17.69           O
ATOM   1367  N   PHE A 115      51.116   8.403  32.633  1.00  5.72           N
ATOM   1368  H   PHE A 115      51.567   8.155  33.506  1.00  5.72           H
ATOM   1369  CA  PHE A 115      51.903   8.354  31.396  1.00  5.72           C
ATOM   1370  HA  PHE A 115      51.239   8.503  30.545  1.00  5.72           H
ATOM   1371  C   PHE A 115      52.622   7.024  31.166  1.00  5.72           C
ATOM   1372  O   PHE A 115      52.502   6.434  30.094  1.00  5.72           O
ATOM   1373  CB  PHE A 115      52.915   9.504  31.399  1.00  5.72           C
ATOM   1374 1HB  PHE A 115      52.374  10.444  31.509  1.00  5.72           H
ATOM   1375 2HB  PHE A 115      53.580   9.388  32.249  1.00  5.72           H
ATOM   1376  CG  PHE A 115      53.739   9.571  30.144  1.00  5.72           C
ATOM   1377  CD1 PHE A 115      53.159  10.003  28.937  1.00  5.72           C
ATOM   1378  HD1 PHE A 115      52.129  10.328  28.919  1.00  5.72           H
ATOM   1379  CD2 PHE A 115      55.087   9.170  30.153  1.00  5.72           C
ATOM   1380  HD2 PHE A 115      55.550   8.849  31.075  1.00  5.72           H
ATOM   1381  CE1 PHE A 115      53.906   9.996  27.732  1.00  5.72           C
ATOM   1382  HE1 PHE A 115      53.449  10.314  26.808  1.00  5.72           H
ATOM   1383  CE2 PHE A 115      55.848   9.169  28.961  1.00  5.72           C
ATOM   1384  HE2 PHE A 115      56.882   8.854  28.978  1.00  5.72           H
ATOM   1385  CZ  PHE A 115      55.249   9.572  27.744  1.00  5.72           C
ATOM   1386  HZ  PHE A 115      55.821   9.561  26.828  1.00  5.72           H
ATOM   1387  N   ARG A 116      53.344   6.527  32.165  1.00 26.75           N
ATOM   1388  H   ARG A 116      53.463   7.083  33.012  1.00 26.75           H
ATOM   1389  CA  ARG A 116      53.935   5.181  32.121  1.00 26.75           C
ATOM   1390  HA  ARG A 116      53.617   4.675  31.211  1.00 26.75           H
ATOM   1391  C   ARG A 116      53.389   4.394  33.299  1.00 26.75           C
ATOM   1392  O   ARG A 116      52.905   3.279  33.132  1.00 26.75           O
ATOM   1393  CB  ARG A 116      55.468   5.241  32.158  1.00 26.75           C
ATOM   1394 1HB  ARG A 116      55.809   5.844  31.317  1.00 26.75           H
ATOM   1395 2HB  ARG A 116      55.774   5.748  33.071  1.00 26.75           H
ATOM   1396  CG  ARG A 116      56.177   3.872  32.115  1.00 26.75           C
ATOM   1397 1HG  ARG A 116      57.244   4.030  32.263  1.00 26.75           H
ATOM   1398 2HG  ARG A 116      55.806   3.259  32.933  1.00 26.75           H
ATOM   1399  CD  ARG A 116      55.974   3.101  30.812  1.00 26.75           C
ATOM   1400 1HD  ARG A 116      56.467   2.129  30.886  1.00 26.75           H
ATOM   1401 2HD  ARG A 116      54.907   2.928  30.670  1.00 26.75           H
ATOM   1402  NE  ARG A 116      56.492   3.840  29.653  1.00 26.75           N
ATOM   1403  HE  ARG A 116      55.871   4.529  29.242  1.00 26.75           H
ATOM   1404  CZ  ARG A 116      57.684   3.717  29.090  1.00 26.75           C
ATOM   1405  NH1 ARG A 116      57.947   4.445  28.046  1.00 26.75           N
ATOM   1406 1HH1 ARG A 116      57.282   5.122  27.709  1.00 26.75           H
ATOM   1407 2HH1 ARG A 116      58.829   4.316  27.569  1.00 26.75           H
ATOM   1408  NH2 ARG A 116      58.627   2.917  29.513  1.00 26.75           N
ATOM   1409 1HH2 ARG A 116      58.503   2.368  30.350  1.00 26.75           H
ATOM   1410 2HH2 ARG A 116      59.490   2.866  28.993  1.00 26.75           H
ATOM   1411  N   THR A 117      53.373   5.021  34.462  1.00  0.21           N
ATOM   1412  H   THR A 117      53.867   5.901  34.577  1.00  0.21           H
ATOM   1413  CA  THR A 117      52.521   4.574  35.554  1.00  0.21           C
ATOM   1414  HA  THR A 117      52.589   3.494  35.673  1.00  0.21           H
ATOM   1415  C   THR A 117      51.135   4.981  35.082  1.00  0.21           C
ATOM   1416  O   THR A 117      50.932   6.144  34.730  1.00  0.21           O
ATOM   1417  CB  THR A 117      52.855   5.297  36.879  1.00  0.21           C
ATOM   1418  HB  THR A 117      52.661   6.365  36.770  1.00  0.21           H
ATOM   1419  OG1 THR A 117      54.237   5.106  37.191  1.00  0.21           O
ATOM   1420  HG1 THR A 117      54.754   5.673  36.587  1.00  0.21           H
ATOM   1421  CG2 THR A 117      52.055   4.755  38.037  1.00  0.21           C
ATOM   1422 1HG2 THR A 117      50.992   4.913  37.859  1.00  0.21           H
ATOM   1423 2HG2 THR A 117      52.339   5.284  38.945  1.00  0.21           H
ATOM   1424 3HG2 THR A 117      52.256   3.691  38.164  1.00  0.21           H
ATOM   1425  N   ILE A 118      50.199   4.047  35.033  1.00 16.30           N
ATOM   1426  H   ILE A 118      50.410   3.100  35.320  1.00 16.30           H
ATOM   1427  CA  ILE A 118      48.840   4.356  34.593  1.00 16.30           C
ATOM   1428  HA  ILE A 118      48.775   5.398  34.281  1.00 16.30           H
ATOM   1429  C   ILE A 118      47.976   4.179  35.828  1.00 16.30           C
ATOM   1430  O   ILE A 118      48.011   3.135  36.483  1.00 16.30           O
ATOM   1431  CB  ILE A 118      48.369   3.457  33.413  1.00 16.30           C
ATOM   1432  HB  ILE A 118      48.404   2.422  33.747  1.00 16.30           H
ATOM   1433  CG1 ILE A 118      49.306   3.591  32.188  1.00 16.30           C
ATOM   1434 1HG1 ILE A 118      50.299   3.252  32.477  1.00 16.30           H
ATOM   1435 2HG1 ILE A 118      48.945   2.911  31.417  1.00 16.30           H
ATOM   1436  CG2 ILE A 118      46.910   3.773  33.025  1.00 16.30           C
ATOM   1437 1HG2 ILE A 118      46.252   3.596  33.872  1.00 16.30           H
ATOM   1438 2HG2 ILE A 118      46.596   3.118  32.212  1.00 16.30           H
ATOM   1439 3HG2 ILE A 118      46.811   4.815  32.716  1.00 16.30           H
ATOM   1440  CD1 ILE A 118      49.452   4.994  31.547  1.00 16.30           C
ATOM   1441 1HD1 ILE A 118      49.876   5.695  32.265  1.00 16.30           H
ATOM   1442 2HD1 ILE A 118      48.484   5.363  31.206  1.00 16.30           H
ATOM   1443 3HD1 ILE A 118      50.123   4.927  30.692  1.00 16.30           H
ATOM   1444  N   PHE A 119      47.238   5.226  36.149  1.00 10.43           N
ATOM   1445  H   PHE A 119      47.252   6.038  35.540  1.00 10.43           H
ATOM   1446  CA  PHE A 119      46.352   5.287  37.305  1.00 10.43           C
ATOM   1447  HA  PHE A 119      46.695   4.625  38.100  1.00 10.43           H
ATOM   1448  C   PHE A 119      44.965   4.849  36.842  1.00 10.43           C
ATOM   1449  O   PHE A 119      44.762   4.673  35.628  1.00 10.43           O
ATOM   1450  CB  PHE A 119      46.369   6.735  37.811  1.00 10.43           C
ATOM   1451 1HB  PHE A 119      46.194   7.411  36.976  1.00 10.43           H
ATOM   1452 2HB  PHE A 119      45.567   6.879  38.530  1.00 10.43           H
ATOM   1453  CG  PHE A 119      47.655   7.098  38.490  1.00 10.43           C
ATOM   1454  CD1 PHE A 119      48.709   7.692  37.776  1.00 10.43           C
ATOM   1455  HD1 PHE A 119      48.581   7.938  36.733  1.00 10.43           H
ATOM   1456  CD2 PHE A 119      47.827   6.806  39.854  1.00 10.43           C
ATOM   1457  HD2 PHE A 119      47.016   6.363  40.416  1.00 10.43           H
ATOM   1458  CE1 PHE A 119      49.945   7.961  38.407  1.00 10.43           C
ATOM   1459  HE1 PHE A 119      50.752   8.408  37.845  1.00 10.43           H
ATOM   1460  CE2 PHE A 119      49.053   7.075  40.501  1.00 10.43           C
ATOM   1461  HE2 PHE A 119      49.173   6.841  41.546  1.00 10.43           H
ATOM   1462  CZ  PHE A 119      50.120   7.638  39.775  1.00 10.43           C
ATOM   1463  HZ  PHE A 119      51.061   7.829  40.264  1.00 10.43           H
ATOM   1464  N   PRO A 120      44.000   4.669  37.764  1.00 -8.88           N
ATOM   1465  CA  PRO A 120      42.650   4.404  37.252  1.00 -8.88           C
ATOM   1466  HA  PRO A 120      42.625   3.454  36.726  1.00 -8.88           H
ATOM   1467  C   PRO A 120      42.109   5.487  36.338  1.00 -8.88           C
ATOM   1468  O   PRO A 120      42.598   6.614  36.322  1.00 -8.88           O
ATOM   1469  CB  PRO A 120      41.802   4.343  38.523  1.00 -8.88           C
ATOM   1470 1HB  PRO A 120      41.369   5.319  38.731  1.00 -8.88           H
ATOM   1471 2HB  PRO A 120      41.020   3.592  38.429  1.00 -8.88           H
ATOM   1472  CG  PRO A 120      42.740   3.979  39.571  1.00 -8.88           C
ATOM   1473 1HG  PRO A 120      42.357   4.267  40.550  1.00 -8.88           H
ATOM   1474 2HG  PRO A 120      42.933   2.909  39.532  1.00 -8.88           H
ATOM   1475  CD  PRO A 120      43.983   4.728  39.238  1.00 -8.88           C
ATOM   1476 1HD  PRO A 120      43.911   5.765  39.578  1.00 -8.88           H
ATOM   1477 2HD  PRO A 120      44.856   4.234  39.666  1.00 -8.88           H
ATOM   1478  N   VAL A 121      41.099   5.141  35.561  1.00  8.91           N
ATOM   1479  H   VAL A 121      40.755   4.186  35.571  1.00  8.91           H
ATOM   1480  CA  VAL A 121      40.449   6.126  34.702  1.00  8.91           C
ATOM   1481  HA  VAL A 121      41.209   6.563  34.060  1.00  8.91           H
ATOM   1482  C   VAL A 121      39.854   7.242  35.571  1.00  8.91           C
ATOM   1483  O   VAL A 121      39.486   6.999  36.722  1.00  8.91           O
ATOM   1484  CB  VAL A 121      39.369   5.458  33.812  1.00  8.91           C
ATOM   1485  HB  VAL A 121      38.882   6.237  33.228  1.00  8.91           H
ATOM   1486  CG1 VAL A 121      40.029   4.483  32.834  1.00  8.91           C
ATOM   1487 1HG1 VAL A 121      39.267   4.028  32.200  1.00  8.91           H
ATOM   1488 2HG1 VAL A 121      40.553   3.694  33.376  1.00  8.91           H
ATOM   1489 3HG1 VAL A 121      40.738   5.016  32.204  1.00  8.91           H
ATOM   1490  CG2 VAL A 121      38.299   4.722  34.646  1.00  8.91           C
ATOM   1491 1HG2 VAL A 121      38.755   3.973  35.293  1.00  8.91           H
ATOM   1492 2HG2 VAL A 121      37.592   4.223  33.984  1.00  8.91           H
ATOM   1493 3HG2 VAL A 121      37.748   5.437  35.255  1.00  8.91           H
ATOM   1494  N   PRO A 122      39.760   8.481  35.054  1.00  6.77           N
ATOM   1495  CA  PRO A 122      39.257   9.557  35.921  1.00  6.77           C
ATOM   1496  HA  PRO A 122      39.993   9.753  36.699  1.00  6.77           H
ATOM   1497  C   PRO A 122      37.903   9.372  36.602  1.00  6.77           C
ATOM   1498  O   PRO A 122      37.732   9.853  37.724  1.00  6.77           O
ATOM   1499  CB  PRO A 122      39.184  10.751  34.973  1.00  6.77           C
ATOM   1500 1HB  PRO A 122      38.201  10.799  34.506  1.00  6.77           H
ATOM   1501 2HB  PRO A 122      39.401  11.679  35.498  1.00  6.77           H
ATOM   1502  CG  PRO A 122      40.216  10.485  33.985  1.00  6.77           C
ATOM   1503 1HG  PRO A 122      40.026  11.046  33.072  1.00  6.77           H
ATOM   1504 2HG  PRO A 122      41.192  10.746  34.397  1.00  6.77           H
ATOM   1505  CD  PRO A 122      40.147   9.010  33.734  1.00  6.77           C
ATOM   1506 1HD  PRO A 122      39.387   8.775  32.992  1.00  6.77           H
ATOM   1507 2HD  PRO A 122      41.121   8.633  33.424  1.00  6.77           H
ATOM   1508  N   LEU A 123      36.958   8.665  35.995  1.00  5.79           N
ATOM   1509  H   LEU A 123      37.097   8.332  35.047  1.00  5.79           H
ATOM   1510  CA  LEU A 123      35.689   8.379  36.673  1.00  5.79           C
ATOM   1511  HA  LEU A 123      35.229   9.324  36.960  1.00  5.79           H
ATOM   1512  C   LEU A 123      35.914   7.550  37.946  1.00  5.79           C
ATOM   1513  O   LEU A 123      35.323   7.801  38.991  1.00  5.79           O
ATOM   1514  CB  LEU A 123      34.755   7.636  35.708  1.00  5.79           C
ATOM   1515 1HB  LEU A 123      34.717   8.208  34.783  1.00  5.79           H
ATOM   1516 2HB  LEU A 123      35.208   6.672  35.481  1.00  5.79           H
ATOM   1517  CG  LEU A 123      33.303   7.376  36.150  1.00  5.79           C
ATOM   1518  HG  LEU A 123      33.315   6.812  37.082  1.00  5.79           H
ATOM   1519  CD1 LEU A 123      32.526   8.676  36.375  1.00  5.79           C
ATOM   1520 1HD1 LEU A 123      31.489   8.446  36.623  1.00  5.79           H
ATOM   1521 2HD1 LEU A 123      32.550   9.287  35.472  1.00  5.79           H
ATOM   1522 3HD1 LEU A 123      32.963   9.232  37.202  1.00  5.79           H
ATOM   1523  CD2 LEU A 123      32.588   6.537  35.090  1.00  5.79           C
ATOM   1524 1HD2 LEU A 123      32.552   7.073  34.141  1.00  5.79           H
ATOM   1525 2HD2 LEU A 123      31.572   6.320  35.421  1.00  5.79           H
ATOM   1526 3HD2 LEU A 123      33.112   5.591  34.949  1.00  5.79           H
ATOM   1527  N   ALA A 124      36.834   6.601  37.868  1.00 -3.43           N
ATOM   1528  H   ALA A 124      37.342   6.478  37.006  1.00 -3.43           H
ATOM   1529  CA  ALA A 124      37.181   5.744  38.998  1.00 -3.43           C
ATOM   1530  HA  ALA A 124      36.264   5.360  39.450  1.00 -3.43           H
ATOM   1531  C   ALA A 124      37.964   6.530  40.054  1.00 -3.43           C
ATOM   1532  O   ALA A 124      37.825   6.320  41.249  1.00 -3.43           O
ATOM   1533  CB  ALA A 124      38.014   4.576  38.486  1.00 -3.43           C
ATOM   1534 1HB  ALA A 124      37.492   4.095  37.664  1.00 -3.43           H
ATOM   1535 2HB  ALA A 124      38.159   3.850  39.285  1.00 -3.43           H
ATOM   1536 3HB  ALA A 124      38.981   4.929  38.136  1.00 -3.43           H
ATOM   1537  N   GLU A 125      38.797   7.458  39.615  1.00-11.92           N
ATOM   1538  H   GLU A 125      38.941   7.577  38.619  1.00-11.92           H
ATOM   1539  CA  GLU A 125      39.529   8.296  40.562  1.00-11.92           C
ATOM   1540  HA  GLU A 125      40.023   7.654  41.293  1.00-11.92           H
ATOM   1541  C   GLU A 125      38.573   9.216  41.323  1.00-11.92           C
ATOM   1542  O   GLU A 125      38.755   9.454  42.514  1.00-11.92           O
ATOM   1543  CB  GLU A 125      40.599   9.113  39.841  1.00-11.92           C
ATOM   1544 1HB  GLU A 125      40.126   9.683  39.045  1.00-11.92           H
ATOM   1545 2HB  GLU A 125      41.044   9.807  40.550  1.00-11.92           H
ATOM   1546  CG  GLU A 125      41.706   8.252  39.257  1.00-11.92           C
ATOM   1547 1HG  GLU A 125      42.128   7.634  40.050  1.00-11.92           H
ATOM   1548 2HG  GLU A 125      41.285   7.600  38.495  1.00-11.92           H
ATOM   1549  CD  GLU A 125      42.806   9.086  38.636  1.00-11.92           C
ATOM   1550  OE1 GLU A 125      43.969   8.979  39.071  1.00-11.92           O
ATOM   1551  OE2 GLU A 125      42.514   9.907  37.733  1.00-11.92           O
ATOM   1552  N   ALA A 126      37.510   9.678  40.673  1.00-11.77           N
ATOM   1553  H   ALA A 126      37.393   9.469  39.687  1.00-11.77           H
ATOM   1554  CA  ALA A 126      36.494  10.477  41.358  1.00-11.77           C
ATOM   1555  HA  ALA A 126      36.987  11.299  41.875  1.00-11.77           H
ATOM   1556  C   ALA A 126      35.766   9.622  42.406  1.00-11.77           C
ATOM   1557  O   ALA A 126      35.415  10.109  43.482  1.00-11.77           O
ATOM   1558  CB  ALA A 126      35.499  11.060  40.341  1.00-11.77           C
ATOM   1559 1HB  ALA A 126      34.757  11.665  40.862  1.00-11.77           H
ATOM   1560 2HB  ALA A 126      34.991  10.257  39.807  1.00-11.77           H
ATOM   1561 3HB  ALA A 126      36.028  11.689  39.626  1.00-11.77           H
ATOM   1562  N   ALA A 127      35.599   8.339  42.103  1.00 -2.30           N
ATOM   1563  H   ALA A 127      35.927   7.999  41.209  1.00 -2.30           H
ATOM   1564  CA  ALA A 127      34.943   7.387  42.999  1.00 -2.30           C
ATOM   1565  HA  ALA A 127      33.957   7.781  43.243  1.00 -2.30           H
ATOM   1566  C   ALA A 127      35.687   7.170  44.323  1.00 -2.30           C
ATOM   1567  O   ALA A 127      35.100   6.685  45.285  1.00 -2.30           O
ATOM   1568  CB  ALA A 127      34.752   6.035  42.281  1.00 -2.30           C
ATOM   1569 1HB  ALA A 127      34.364   6.192  41.275  1.00 -2.30           H
ATOM   1570 2HB  ALA A 127      34.045   5.425  42.844  1.00 -2.30           H
ATOM   1571 3HB  ALA A 127      35.699   5.498  42.223  1.00 -2.30           H
ATOM   1572  N   THR A 128      36.957   7.549  44.408  1.00  8.69           N
ATOM   1573  H   THR A 128      37.419   7.946  43.599  1.00  8.69           H
ATOM   1574  CA  THR A 128      37.696   7.409  45.667  1.00  8.69           C
ATOM   1575  HA  THR A 128      37.579   6.389  46.034  1.00  8.69           H
ATOM   1576  C   THR A 128      37.196   8.377  46.738  1.00  8.69           C
ATOM   1577  O   THR A 128      37.420   8.150  47.933  1.00  8.69           O
ATOM   1578  CB  THR A 128      39.203   7.731  45.520  1.00  8.69           C
ATOM   1579  HB  THR A 128      39.683   7.583  46.487  1.00  8.69           H
ATOM   1580  OG1 THR A 128      39.370   9.101  45.138  1.00  8.69           O
ATOM   1581  HG1 THR A 128      39.240   9.173  44.177  1.00  8.69           H
ATOM   1582  CG2 THR A 128      39.896   6.857  44.490  1.00  8.69           C
ATOM   1583 1HG2 THR A 128      39.880   5.822  44.826  1.00  8.69           H
ATOM   1584 2HG2 THR A 128      40.933   7.178  44.390  1.00  8.69           H
ATOM   1585 3HG2 THR A 128      39.403   6.931  43.523  1.00  8.69           H
ATOM   1586  N   PHE A 129      36.569   9.467  46.298  1.00 15.94           N
ATOM   1587  H   PHE A 129      36.402   9.553  45.300  1.00 15.94           H
ATOM   1588  CA  PHE A 129      36.124  10.580  47.147  1.00 15.94           C
ATOM   1589  HA  PHE A 129      35.853  11.398  46.479  1.00 15.94           H
ATOM   1590  C   PHE A 129      37.232  11.136  48.064  1.00 15.94           C
ATOM   1591  O   PHE A 129      36.968  11.708  49.123  1.00 15.94           O
ATOM   1592  CB  PHE A 129      34.842  10.208  47.912  1.00 15.94           C
ATOM   1593 1HB  PHE A 129      34.912   9.171  48.235  1.00 15.94           H
ATOM   1594 2HB  PHE A 129      34.756  10.831  48.800  1.00 15.94           H
ATOM   1595  CG  PHE A 129      33.571  10.397  47.112  1.00 15.94           C
ATOM   1596  CD1 PHE A 129      33.230   9.520  46.067  1.00 15.94           C
ATOM   1597  HD1 PHE A 129      33.895   8.714  45.807  1.00 15.94           H
ATOM   1598  CD2 PHE A 129      32.693  11.454  47.423  1.00 15.94           C
ATOM   1599  HD2 PHE A 129      32.945  12.149  48.209  1.00 15.94           H
ATOM   1600  CE1 PHE A 129      32.016   9.672  45.350  1.00 15.94           C
ATOM   1601  HE1 PHE A 129      31.774   8.990  44.547  1.00 15.94           H
ATOM   1602  CE2 PHE A 129      31.463  11.611  46.726  1.00 15.94           C
ATOM   1603  HE2 PHE A 129      30.792  12.418  46.983  1.00 15.94           H
ATOM   1604  CZ  PHE A 129      31.122  10.706  45.693  1.00 15.94           C
ATOM   1605  HZ  PHE A 129      30.187  10.811  45.161  1.00 15.94           H
ATOM   1606  N   ASP A 130      38.485  11.018  47.640  1.00 -0.41           N
ATOM   1607  H   ASP A 130      38.682  10.505  46.789  1.00 -0.41           H
ATOM   1608  CA  ASP A 130      39.615  11.618  48.358  1.00 -0.41           C
ATOM   1609  HA  ASP A 130      39.241  12.302  49.116  1.00 -0.41           H
ATOM   1610  C   ASP A 130      40.489  12.393  47.370  1.00 -0.41           C
ATOM   1611  O   ASP A 130      41.267  11.798  46.616  1.00 -0.41           O
ATOM   1612  CB  ASP A 130      40.452  10.559  49.078  1.00 -0.41           C
ATOM   1613 1HB  ASP A 130      39.793   9.971  49.717  1.00 -0.41           H
ATOM   1614 2HB  ASP A 130      40.903   9.896  48.342  1.00 -0.41           H
ATOM   1615  CG  ASP A 130      41.551  11.167  49.942  1.00 -0.41           C
ATOM   1616  OD1 ASP A 130      41.730  12.410  49.974  1.00 -0.41           O
ATOM   1617  OD2 ASP A 130      42.244  10.396  50.644  1.00 -0.41           O
ATOM   1618  N   PRO A 131      40.374  13.732  47.343  1.00-13.92           N
ATOM   1619  CA  PRO A 131      41.163  14.434  46.324  1.00-13.92           C
ATOM   1620  HA  PRO A 131      40.963  14.013  45.339  1.00-13.92           H
ATOM   1621  C   PRO A 131      42.670  14.427  46.550  1.00-13.92           C
ATOM   1622  O   PRO A 131      43.414  14.704  45.616  1.00-13.92           O
ATOM   1623  CB  PRO A 131      40.608  15.856  46.394  1.00-13.92           C
ATOM   1624 1HB  PRO A 131      41.367  16.585  46.119  1.00-13.92           H
ATOM   1625 2HB  PRO A 131      39.737  15.948  45.745  1.00-13.92           H
ATOM   1626  CG  PRO A 131      40.202  16.007  47.812  1.00-13.92           C
ATOM   1627 1HG  PRO A 131      41.079  16.172  48.436  1.00-13.92           H
ATOM   1628 2HG  PRO A 131      39.489  16.823  47.932  1.00-13.92           H
ATOM   1629  CD  PRO A 131      39.565  14.683  48.131  1.00-13.92           C
ATOM   1630 1HD  PRO A 131      39.635  14.475  49.199  1.00-13.92           H
ATOM   1631 2HD  PRO A 131      38.527  14.665  47.795  1.00-13.92           H
ATOM   1632  N   ALA A 132      43.145  14.071  47.738  1.00-20.67           N
ATOM   1633  H   ALA A 132      42.514  13.825  48.492  1.00-20.67           H
ATOM   1634  CA  ALA A 132      44.584  14.006  47.977  1.00-20.67           C
ATOM   1635  HA  ALA A 132      45.030  14.967  47.717  1.00-20.67           H
ATOM   1636  C   ALA A 132      45.205  12.927  47.087  1.00-20.67           C
ATOM   1637  O   ALA A 132      46.286  13.107  46.531  1.00-20.67           O
ATOM   1638  CB  ALA A 132      44.856  13.709  49.456  1.00-20.67           C
ATOM   1639 1HB  ALA A 132      45.932  13.713  49.633  1.00-20.67           H
ATOM   1640 2HB  ALA A 132      44.452  12.733  49.723  1.00-20.67           H
ATOM   1641 3HB  ALA A 132      44.389  14.476  50.076  1.00-20.67           H
ATOM   1642  N   LEU A 133      44.490  11.821  46.917  1.00 -9.44           N
ATOM   1643  H   LEU A 133      43.593  11.733  47.373  1.00 -9.44           H
ATOM   1644  CA  LEU A 133      44.970  10.727  46.075  1.00 -9.44           C
ATOM   1645  HA  LEU A 133      45.960  10.415  46.410  1.00 -9.44           H
ATOM   1646  C   LEU A 133      45.076  11.176  44.626  1.00 -9.44           C
ATOM   1647  O   LEU A 133      46.042  10.874  43.932  1.00 -9.44           O
ATOM   1648  CB  LEU A 133      43.997   9.542  46.139  1.00 -9.44           C
ATOM   1649 1HB  LEU A 133      42.999   9.920  45.919  1.00 -9.44           H
ATOM   1650 2HB  LEU A 133      44.259   8.870  45.330  1.00 -9.44           H
ATOM   1651  CG  LEU A 133      43.905   8.703  47.421  1.00 -9.44           C
ATOM   1652  HG  LEU A 133      43.608   9.354  48.242  1.00 -9.44           H
ATOM   1653  CD1 LEU A 133      42.832   7.636  47.232  1.00 -9.44           C
ATOM   1654 1HD1 LEU A 133      42.740   7.039  48.139  1.00 -9.44           H
ATOM   1655 2HD1 LEU A 133      43.083   6.981  46.398  1.00 -9.44           H
ATOM   1656 3HD1 LEU A 133      41.871   8.114  47.039  1.00 -9.44           H
ATOM   1657  CD2 LEU A 133      45.227   8.026  47.797  1.00 -9.44           C
ATOM   1658 1HD2 LEU A 133      45.983   8.781  48.007  1.00 -9.44           H
ATOM   1659 2HD2 LEU A 133      45.570   7.383  46.985  1.00 -9.44           H
ATOM   1660 3HD2 LEU A 133      45.084   7.421  48.693  1.00 -9.44           H
ATOM   1661  N   VAL A 134      44.070  11.915  44.182  1.00 -2.48           N
ATOM   1662  H   VAL A 134      43.322  12.160  44.816  1.00 -2.48           H
ATOM   1663  CA  VAL A 134      43.978  12.348  42.790  1.00 -2.48           C
ATOM   1664  HA  VAL A 134      44.182  11.491  42.147  1.00 -2.48           H
ATOM   1665  C   VAL A 134      45.029  13.420  42.504  1.00 -2.48           C
ATOM   1666  O   VAL A 134      45.675  13.416  41.457  1.00 -2.48           O
ATOM   1667  CB  VAL A 134      42.537  12.855  42.497  1.00 -2.48           C
ATOM   1668  HB  VAL A 134      42.338  13.729  43.117  1.00 -2.48           H
ATOM   1669  CG1 VAL A 134      42.362  13.254  41.027  1.00 -2.48           C
ATOM   1670 1HG1 VAL A 134      41.341  13.593  40.860  1.00 -2.48           H
ATOM   1671 2HG1 VAL A 134      42.573  12.400  40.381  1.00 -2.48           H
ATOM   1672 3HG1 VAL A 134      43.043  14.067  40.782  1.00 -2.48           H
ATOM   1673  CG2 VAL A 134      41.516  11.759  42.862  1.00 -2.48           C
ATOM   1674 1HG2 VAL A 134      40.525  12.031  42.499  1.00 -2.48           H
ATOM   1675 2HG2 VAL A 134      41.456  11.640  43.944  1.00 -2.48           H
ATOM   1676 3HG2 VAL A 134      41.805  10.808  42.416  1.00 -2.48           H
ATOM   1677  N   GLU A 135      45.251  14.307  43.460  1.00-28.06           N
ATOM   1678  H   GLU A 135      44.692  14.288  44.309  1.00-28.06           H
ATOM   1679  CA  GLU A 135      46.274  15.341  43.323  1.00-28.06           C
ATOM   1680  HA  GLU A 135      46.092  15.902  42.406  1.00-28.06           H
ATOM   1681  C   GLU A 135      47.652  14.698  43.231  1.00-28.06           C
ATOM   1682  O   GLU A 135      48.443  15.035  42.354  1.00-28.06           O
ATOM   1683  CB  GLU A 135      46.209  16.291  44.522  1.00-28.06           C
ATOM   1684 1HB  GLU A 135      45.189  16.660  44.607  1.00-28.06           H
ATOM   1685 2HB  GLU A 135      46.440  15.731  45.428  1.00-28.06           H
ATOM   1686  CG  GLU A 135      47.137  17.490  44.449  1.00-28.06           C
ATOM   1687 1HG  GLU A 135      48.169  17.139  44.415  1.00-28.06           H
ATOM   1688 2HG  GLU A 135      46.928  18.058  43.544  1.00-28.06           H
ATOM   1689  CD  GLU A 135      46.959  18.393  45.654  1.00-28.06           C
ATOM   1690  OE1 GLU A 135      47.916  18.524  46.457  1.00-28.06           O
ATOM   1691  OE2 GLU A 135      45.865  18.963  45.852  1.00-28.06           O
ATOM   1692  N   GLN A 136      47.938  13.736  44.097  1.00 -7.22           N
ATOM   1693  H   GLN A 136      47.257  13.464  44.801  1.00 -7.22           H
ATOM   1694  CA  GLN A 136      49.238  13.067  44.066  1.00 -7.22           C
ATOM   1695  HA  GLN A 136      50.020  13.826  44.085  1.00 -7.22           H
ATOM   1696  C   GLN A 136      49.427  12.254  42.788  1.00 -7.22           C
ATOM   1697  O   GLN A 136      50.536  12.208  42.254  1.00 -7.22           O
ATOM   1698  CB  GLN A 136      49.412  12.168  45.290  1.00 -7.22           C
ATOM   1699 1HB  GLN A 136      48.531  11.534  45.393  1.00 -7.22           H
ATOM   1700 2HB  GLN A 136      50.279  11.531  45.123  1.00 -7.22           H
ATOM   1701  CG  GLN A 136      49.635  12.941  46.587  1.00 -7.22           C
ATOM   1702 1HG  GLN A 136      50.531  13.552  46.485  1.00 -7.22           H
ATOM   1703 2HG  GLN A 136      48.790  13.602  46.762  1.00 -7.22           H
ATOM   1704  CD  GLN A 136      49.797  12.034  47.789  1.00 -7.22           C
ATOM   1705  OE1 GLN A 136      50.371  10.948  47.706  1.00 -7.22           O
ATOM   1706  NE2 GLN A 136      49.314  12.471  48.920  1.00 -7.22           N
ATOM   1707 1HE2 GLN A 136      49.379  11.891  49.738  1.00 -7.22           H
ATOM   1708 2HE2 GLN A 136      48.889  13.390  48.962  1.00 -7.22           H
ATOM   1709  N   ALA A 137      48.364  11.647  42.275  1.00-21.65           N
ATOM   1710  H   ALA A 137      47.476  11.674  42.768  1.00-21.65           H
ATOM   1711  CA  ALA A 137      48.436  10.916  41.011  1.00-21.65           C
ATOM   1712  HA  ALA A 137      49.233  10.174  41.080  1.00-21.65           H
ATOM   1713  C   ALA A 137      48.769  11.871  39.860  1.00-21.65           C
ATOM   1714  O   ALA A 137      49.590  11.561  38.993  1.00-21.65           O
ATOM   1715  CB  ALA A 137      47.105  10.199  40.748  1.00-21.65           C
ATOM   1716 1HB  ALA A 137      46.900   9.493  41.553  1.00-21.65           H
ATOM   1717 2HB  ALA A 137      47.163   9.656  39.805  1.00-21.65           H
ATOM   1718 3HB  ALA A 137      46.289  10.920  40.691  1.00-21.65           H
ATOM   1719  N   ALA A 138      48.173  13.054  39.875  1.00-29.04           N
ATOM   1720  H   ALA A 138      47.485  13.261  40.593  1.00-29.04           H
ATOM   1721  CA  ALA A 138      48.461  14.064  38.862  1.00-29.04           C
ATOM   1722  HA  ALA A 138      48.349  13.603  37.880  1.00-29.04           H
ATOM   1723  C   ALA A 138      49.908  14.567  38.969  1.00-29.04           C
ATOM   1724  O   ALA A 138      50.534  14.843  37.949  1.00-29.04           O
ATOM   1725  CB  ALA A 138      47.449  15.209  38.965  1.00-29.04           C
ATOM   1726 1HB  ALA A 138      47.441  15.614  39.976  1.00-29.04           H
ATOM   1727 2HB  ALA A 138      46.453  14.833  38.729  1.00-29.04           H
ATOM   1728 3HB  ALA A 138      47.707  15.997  38.256  1.00-29.04           H
ATOM   1729  N   ARG A 139      50.482  14.620  40.168  1.00-33.19           N
ATOM   1730  H   ARG A 139      49.925  14.422  40.995  1.00-33.19           H
ATOM   1731  CA  ARG A 139      51.907  14.968  40.304  1.00-33.19           C
ATOM   1732  HA  ARG A 139      52.085  15.891  39.750  1.00-33.19           H
ATOM   1733  C   ARG A 139      52.818  13.905  39.710  1.00-33.19           C
ATOM   1734  O   ARG A 139      53.850  14.231  39.131  1.00-33.19           O
ATOM   1735  CB  ARG A 139      52.334  15.192  41.760  1.00-33.19           C
ATOM   1736 1HB  ARG A 139      52.177  14.277  42.325  1.00-33.19           H
ATOM   1737 2HB  ARG A 139      53.399  15.425  41.766  1.00-33.19           H
ATOM   1738  CG  ARG A 139      51.602  16.316  42.448  1.00-33.19           C
ATOM   1739 1HG  ARG A 139      51.613  17.188  41.801  1.00-33.19           H
ATOM   1740 2HG  ARG A 139      50.575  16.019  42.612  1.00-33.19           H
ATOM   1741  CD  ARG A 139      52.199  16.710  43.783  1.00-33.19           C
ATOM   1742 1HD  ARG A 139      52.347  15.815  44.388  1.00-33.19           H
ATOM   1743 2HD  ARG A 139      53.163  17.197  43.624  1.00-33.19           H
ATOM   1744  NE  ARG A 139      51.281  17.615  44.488  1.00-33.19           N
ATOM   1745  HE  ARG A 139      50.733  17.204  45.232  1.00-33.19           H
ATOM   1746  CZ  ARG A 139      51.108  18.910  44.257  1.00-33.19           C
ATOM   1747  NH1 ARG A 139      50.186  19.555  44.903  1.00-33.19           N
ATOM   1748 1HH1 ARG A 139      49.577  19.077  45.551  1.00-33.19           H
ATOM   1749 2HH1 ARG A 139      50.082  20.546  44.738  1.00-33.19           H
ATOM   1750  NH2 ARG A 139      51.757  19.605  43.367  1.00-33.19           N
ATOM   1751 1HH2 ARG A 139      52.448  19.172  42.769  1.00-33.19           H
ATOM   1752 2HH2 ARG A 139      51.530  20.582  43.251  1.00-33.19           H
ATOM   1753  N   VAL A 140      52.452  12.638  39.826  1.00-19.89           N
ATOM   1754  H   VAL A 140      51.613  12.400  40.340  1.00-19.89           H
ATOM   1755  CA  VAL A 140      53.245  11.574  39.200  1.00-19.89           C
ATOM   1756  HA  VAL A 140      54.295  11.707  39.458  1.00-19.89           H
ATOM   1757  C   VAL A 140      53.117  11.678  37.691  1.00-19.89           C
ATOM   1758  O   VAL A 140      54.107  11.575  36.970  1.00-19.89           O
ATOM   1759  CB  VAL A 140      52.792  10.165  39.662  1.00-19.89           C
ATOM   1760  HB  VAL A 140      51.720  10.075  39.507  1.00-19.89           H
ATOM   1761  CG1 VAL A 140      53.483   9.052  38.862  1.00-19.89           C
ATOM   1762 1HG1 VAL A 140      53.226   8.080  39.279  1.00-19.89           H
ATOM   1763 2HG1 VAL A 140      54.563   9.189  38.885  1.00-19.89           H
ATOM   1764 3HG1 VAL A 140      53.148   9.073  37.824  1.00-19.89           H
ATOM   1765  CG2 VAL A 140      53.083   9.993  41.152  1.00-19.89           C
ATOM   1766 1HG2 VAL A 140      54.122  10.242  41.363  1.00-19.89           H
ATOM   1767 2HG2 VAL A 140      52.891   8.967  41.456  1.00-19.89           H
ATOM   1768 3HG2 VAL A 140      52.440  10.652  41.732  1.00-19.89           H
ATOM   1769  N   ALA A 141      51.909  11.931  37.208  1.00-12.56           N
ATOM   1770  H   ALA A 141      51.119  12.011  37.842  1.00-12.56           H
ATOM   1771  CA  ALA A 141      51.684  12.062  35.775  1.00-12.56           C
ATOM   1772  HA  ALA A 141      52.009  11.142  35.286  1.00-12.56           H
ATOM   1773  C   ALA A 141      52.510  13.221  35.212  1.00-12.56           C
ATOM   1774  O   ALA A 141      53.109  13.110  34.141  1.00-12.56           O
ATOM   1775  CB  ALA A 141      50.196  12.275  35.523  1.00-12.56           C
ATOM   1776 1HB  ALA A 141      49.624  11.458  35.966  1.00-12.56           H
ATOM   1777 2HB  ALA A 141      50.011  12.305  34.453  1.00-12.56           H
ATOM   1778 3HB  ALA A 141      49.873  13.217  35.966  1.00-12.56           H
ATOM   1779  N   ALA A 142      52.572  14.314  35.962  1.00-21.00           N
ATOM   1780  H   ALA A 142      52.024  14.366  36.814  1.00-21.00           H
ATOM   1781  CA  ALA A 142      53.383  15.462  35.584  1.00-21.00           C
ATOM   1782  HA  ALA A 142      53.110  15.757  34.578  1.00-21.00           H
ATOM   1783  C   ALA A 142      54.869  15.118  35.575  1.00-21.00           C
ATOM   1784  O   ALA A 142      55.580  15.445  34.628  1.00-21.00           O
ATOM   1785  CB  ALA A 142      53.101  16.618  36.532  1.00-21.00           C
ATOM   1786 1HB  ALA A 142      53.476  16.394  37.532  1.00-21.00           H
ATOM   1787 2HB  ALA A 142      52.029  16.788  36.585  1.00-21.00           H
ATOM   1788 3HB  ALA A 142      53.588  17.519  36.159  1.00-21.00           H
ATOM   1789  N   GLY A 143      55.327  14.431  36.610  1.00 -1.79           N
ATOM   1790  H   GLY A 143      54.701  14.186  37.372  1.00 -1.79           H
ATOM   1791  CA  GLY A 143      56.723  14.044  36.691  1.00 -1.79           C
ATOM   1792 1HA  GLY A 143      57.338  14.943  36.664  1.00 -1.79           H
ATOM   1793 2HA  GLY A 143      56.902  13.525  37.633  1.00 -1.79           H
ATOM   1794  C   GLY A 143      57.137  13.143  35.546  1.00 -1.79           C
ATOM   1795  O   GLY A 143      58.184  13.359  34.946  1.00 -1.79           O
ATOM   1796  N   GLU A 144      56.335  12.145  35.207  1.00-17.47           N
ATOM   1797  H   GLU A 144      55.473  11.992  35.730  1.00-17.47           H
ATOM   1798  CA  GLU A 144      56.684  11.233  34.117  1.00-17.47           C
ATOM   1799  HA  GLU A 144      57.705  10.884  34.266  1.00-17.47           H
ATOM   1800  C   GLU A 144      56.620  11.894  32.745  1.00-17.47           C
ATOM   1801  O   GLU A 144      57.473  11.651  31.893  1.00-17.47           O
ATOM   1802  CB  GLU A 144      55.755  10.021  34.110  1.00-17.47           C
ATOM   1803 1HB  GLU A 144      54.723  10.371  34.077  1.00-17.47           H
ATOM   1804 2HB  GLU A 144      55.958   9.449  33.205  1.00-17.47           H
ATOM   1805  CG  GLU A 144      55.931   9.092  35.295  1.00-17.47           C
ATOM   1806 1HG  GLU A 144      56.987   8.837  35.381  1.00-17.47           H
ATOM   1807 2HG  GLU A 144      55.620   9.596  36.210  1.00-17.47           H
ATOM   1808  CD  GLU A 144      55.138   7.813  35.131  1.00-17.47           C
ATOM   1809  OE1 GLU A 144      54.024   7.833  34.565  1.00-17.47           O
ATOM   1810  OE2 GLU A 144      55.644   6.739  35.529  1.00-17.47           O
ATOM   1811  N   ALA A 145      55.631  12.746  32.520  1.00-20.32           N
ATOM   1812  H   ALA A 145      54.932  12.921  33.236  1.00-20.32           H
ATOM   1813  CA  ALA A 145      55.514  13.425  31.235  1.00-20.32           C
ATOM   1814  HA  ALA A 145      55.570  12.679  30.440  1.00-20.32           H
ATOM   1815  C   ALA A 145      56.674  14.416  31.045  1.00-20.32           C
ATOM   1816  O   ALA A 145      57.313  14.465  29.990  1.00-20.32           O
ATOM   1817  CB  ALA A 145      54.155  14.128  31.166  1.00-20.32           C
ATOM   1818 1HB  ALA A 145      54.066  14.683  30.235  1.00-20.32           H
ATOM   1819 2HB  ALA A 145      54.054  14.812  32.007  1.00-20.32           H
ATOM   1820 3HB  ALA A 145      53.362  13.383  31.218  1.00-20.32           H
ATOM   1821  N   SER A 146      57.004  15.159  32.090  1.00-14.10           N
ATOM   1822  H   SER A 146      56.478  15.083  32.955  1.00-14.10           H
ATOM   1823  CA  SER A 146      58.102  16.124  32.015  1.00-14.10           C
ATOM   1824  HA  SER A 146      58.012  16.692  31.091  1.00-14.10           H
ATOM   1825  C   SER A 146      59.462  15.442  32.000  1.00-14.10           C
ATOM   1826  O   SER A 146      60.447  16.031  31.562  1.00-14.10           O
ATOM   1827  CB  SER A 146      58.028  17.100  33.185  1.00-14.10           C
ATOM   1828 1HB  SER A 146      58.849  17.811  33.110  1.00-14.10           H
ATOM   1829 2HB  SER A 146      57.081  17.638  33.150  1.00-14.10           H
ATOM   1830  OG  SER A 146      58.118  16.396  34.410  1.00-14.10           O
ATOM   1831  HG  SER A 146      57.216  16.113  34.646  1.00-14.10           H
ATOM   1832  N   ALA A 147      59.533  14.185  32.417  1.00  8.36           N
ATOM   1833  H   ALA A 147      58.711  13.740  32.806  1.00  8.36           H
ATOM   1834  CA  ALA A 147      60.779  13.430  32.355  1.00  8.36           C
ATOM   1835  HA  ALA A 147      61.569  14.025  32.813  1.00  8.36           H
ATOM   1836  C   ALA A 147      61.190  13.133  30.912  1.00  8.36           C
ATOM   1837  O   ALA A 147      62.374  12.955  30.638  1.00  8.36           O
ATOM   1838  CB  ALA A 147      60.640  12.131  33.137  1.00  8.36           C
ATOM   1839 1HB  ALA A 147      59.803  11.554  32.751  1.00  8.36           H
ATOM   1840 2HB  ALA A 147      60.472  12.351  34.190  1.00  8.36           H
ATOM   1841 3HB  ALA A 147      61.549  11.544  33.035  1.00  8.36           H
ATOM   1842  N   VAL A 148      60.228  13.106  29.998  1.00 28.79           N
ATOM   1843  H   VAL A 148      59.265  13.243  30.286  1.00 28.79           H
ATOM   1844  CA  VAL A 148      60.498  12.861  28.574  1.00 28.79           C
ATOM   1845  HA  VAL A 148      61.541  12.569  28.463  1.00 28.79           H
ATOM   1846  C   VAL A 148      60.311  14.126  27.730  1.00 28.79           C
ATOM   1847  O   VAL A 148      60.450  14.100  26.502  1.00 28.79           O
ATOM   1848  CB  VAL A 148      59.640  11.681  28.026  1.00 28.79           C
ATOM   1849  HB  VAL A 148      59.886  11.536  26.975  1.00 28.79           H
ATOM   1850  CG1 VAL A 148      59.982  10.381  28.771  1.00 28.79           C
ATOM   1851 1HG1 VAL A 148      61.053  10.191  28.702  1.00 28.79           H
ATOM   1852 2HG1 VAL A 148      59.446   9.546  28.321  1.00 28.79           H
ATOM   1853 3HG1 VAL A 148      59.697  10.459  29.822  1.00 28.79           H
ATOM   1854  CG2 VAL A 148      58.140  11.955  28.145  1.00 28.79           C
ATOM   1855 1HG2 VAL A 148      57.584  11.167  27.641  1.00 28.79           H
ATOM   1856 2HG2 VAL A 148      57.888  12.904  27.672  1.00 28.79           H
ATOM   1857 3HG2 VAL A 148      57.832  11.981  29.191  1.00 28.79           H
ATOM   1858  N   GLY A 149      60.052  15.246  28.393  1.00-11.54           N
ATOM   1859  H   GLY A 149      59.973  15.229  29.401  1.00-11.54           H
ATOM   1860  CA  GLY A 149      59.961  16.534  27.719  1.00-11.54           C
ATOM   1861 1HA  GLY A 149      60.393  17.281  28.382  1.00-11.54           H
ATOM   1862 2HA  GLY A 149      60.578  16.508  26.823  1.00-11.54           H
ATOM   1863  C   GLY A 149      58.591  17.054  27.334  1.00-11.54           C
ATOM   1864  O   GLY A 149      58.493  18.096  26.693  1.00-11.54           O
ATOM   1865  N   LEU A 150      57.527  16.377  27.735  1.00  0.27           N
ATOM   1866  H   LEU A 150      57.632  15.540  28.298  1.00  0.27           H
ATOM   1867  CA  LEU A 150      56.178  16.885  27.493  1.00  0.27           C
ATOM   1868  HA  LEU A 150      56.119  17.380  26.526  1.00  0.27           H
ATOM   1869  C   LEU A 150      55.942  17.889  28.612  1.00  0.27           C
ATOM   1870  O   LEU A 150      56.189  17.566  29.765  1.00  0.27           O
ATOM   1871  CB  LEU A 150      55.143  15.766  27.588  1.00  0.27           C
ATOM   1872 1HB  LEU A 150      55.255  15.317  28.570  1.00  0.27           H
ATOM   1873 2HB  LEU A 150      54.152  16.215  27.539  1.00  0.27           H
ATOM   1874  CG  LEU A 150      55.207  14.632  26.560  1.00  0.27           C
ATOM   1875  HG  LEU A 150      56.222  14.237  26.529  1.00  0.27           H
ATOM   1876  CD1 LEU A 150      54.280  13.513  27.016  1.00  0.27           C
ATOM   1877 1HD1 LEU A 150      54.288  12.707  26.283  1.00  0.27           H
ATOM   1878 2HD1 LEU A 150      53.263  13.884  27.136  1.00  0.27           H
ATOM   1879 3HD1 LEU A 150      54.633  13.113  27.967  1.00  0.27           H
ATOM   1880  CD2 LEU A 150      54.832  15.104  25.155  1.00  0.27           C
ATOM   1881 1HD2 LEU A 150      55.574  15.822  24.806  1.00  0.27           H
ATOM   1882 2HD2 LEU A 150      53.850  15.577  25.167  1.00  0.27           H
ATOM   1883 3HD2 LEU A 150      54.823  14.254  24.474  1.00  0.27           H
ATOM   1884  N   ASN A 151      55.499  19.095  28.295  1.00  3.74           N
ATOM   1885  H   ASN A 151      55.281  19.307  27.326  1.00  3.74           H
ATOM   1886  CA  ASN A 151      55.365  20.154  29.300  1.00  3.74           C
ATOM   1887  HA  ASN A 151      55.491  19.710  30.286  1.00  3.74           H
ATOM   1888  C   ASN A 151      53.987  20.808  29.282  1.00  3.74           C
ATOM   1889  O   ASN A 151      53.774  21.881  29.850  1.00  3.74           O
ATOM   1890  CB  ASN A 151      56.477  21.195  29.137  1.00  3.74           C
ATOM   1891 1HB  ASN A 151      56.494  21.822  30.028  1.00  3.74           H
ATOM   1892 2HB  ASN A 151      57.433  20.683  29.059  1.00  3.74           H
ATOM   1893  CG  ASN A 151      56.291  22.090  27.932  1.00  3.74           C
ATOM   1894  OD1 ASN A 151      55.685  21.740  26.924  1.00  3.74           O
ATOM   1895  ND2 ASN A 151      56.846  23.262  28.019  1.00  3.74           N
ATOM   1896 1HD2 ASN A 151      56.776  23.883  27.234  1.00  3.74           H
ATOM   1897 2HD2 ASN A 151      57.338  23.520  28.857  1.00  3.74           H
ATOM   1898  N   TRP A 152      53.042  20.155  28.625  1.00 22.04           N
ATOM   1899  H   TRP A 152      53.259  19.278  28.171  1.00 22.04           H
ATOM   1900  CA  TRP A 152      51.676  20.651  28.505  1.00 22.04           C
ATOM   1901  HA  TRP A 152      51.408  21.255  29.369  1.00 22.04           H
ATOM   1902  C   TRP A 152      50.793  19.406  28.445  1.00 22.04           C
ATOM   1903  O   TRP A 152      51.197  18.403  27.859  1.00 22.04           O
ATOM   1904  CB  TRP A 152      51.593  21.496  27.222  1.00 22.04           C
ATOM   1905 1HB  TRP A 152      52.409  22.219  27.244  1.00 22.04           H
ATOM   1906 2HB  TRP A 152      51.756  20.843  26.369  1.00 22.04           H
ATOM   1907  CG  TRP A 152      50.312  22.263  27.005  1.00 22.04           C
ATOM   1908  CD1 TRP A 152      49.301  22.457  27.892  1.00 22.04           C
ATOM   1909  HD1 TRP A 152      49.279  22.052  28.894  1.00 22.04           H
ATOM   1910  CD2 TRP A 152      49.917  22.990  25.822  1.00 22.04           C
ATOM   1911  NE1 TRP A 152      48.316  23.239  27.370  1.00 22.04           N
ATOM   1912  HE1 TRP A 152      47.455  23.473  27.854  1.00 22.04           H
ATOM   1913  CE2 TRP A 152      48.670  23.615  26.110  1.00 22.04           C
ATOM   1914  CE3 TRP A 152      50.490  23.182  24.547  1.00 22.04           C
ATOM   1915  HE3 TRP A 152      51.427  22.711  24.293  1.00 22.04           H
ATOM   1916  CZ2 TRP A 152      48.007  24.442  25.184  1.00 22.04           C
ATOM   1917  HZ2 TRP A 152      47.077  24.923  25.448  1.00 22.04           H
ATOM   1918  CZ3 TRP A 152      49.810  23.997  23.600  1.00 22.04           C
ATOM   1919  HZ3 TRP A 152      50.227  24.145  22.617  1.00 22.04           H
ATOM   1920  CH2 TRP A 152      48.578  24.628  23.939  1.00 22.04           C
ATOM   1921  HH2 TRP A 152      48.082  25.254  23.214  1.00 22.04           H
ATOM   1922  N   THR A 153      49.613  19.434  29.046  1.00  5.29           N
ATOM   1923  H   THR A 153      49.331  20.240  29.601  1.00  5.29           H
ATOM   1924  CA  THR A 153      48.657  18.338  28.905  1.00  5.29           C
ATOM   1925  HA  THR A 153      48.971  17.717  28.073  1.00  5.29           H
ATOM   1926  C   THR A 153      47.282  18.877  28.564  1.00  5.29           C
ATOM   1927  O   THR A 153      46.901  19.979  28.966  1.00  5.29           O
ATOM   1928  CB  THR A 153      48.586  17.433  30.168  1.00  5.29           C
ATOM   1929  HB  THR A 153      49.571  17.003  30.331  1.00  5.29           H
ATOM   1930  OG1 THR A 153      47.654  16.367  29.956  1.00  5.29           O
ATOM   1931  HG1 THR A 153      47.572  15.876  30.783  1.00  5.29           H
ATOM   1932  CG2 THR A 153      48.161  18.178  31.429  1.00  5.29           C
ATOM   1933 1HG2 THR A 153      48.102  17.477  32.262  1.00  5.29           H
ATOM   1934 2HG2 THR A 153      47.188  18.641  31.287  1.00  5.29           H
ATOM   1935 3HG2 THR A 153      48.893  18.947  31.672  1.00  5.29           H
ATOM   1936  N   PHE A 154      46.520  18.072  27.842  1.00 28.14           N
ATOM   1937  H   PHE A 154      46.914  17.192  27.526  1.00 28.14           H
ATOM   1938  CA  PHE A 154      45.121  18.356  27.547  1.00 28.14           C
ATOM   1939  HA  PHE A 154      44.965  19.434  27.528  1.00 28.14           H
ATOM   1940  C   PHE A 154      44.265  17.759  28.664  1.00 28.14           C
ATOM   1941  O   PHE A 154      43.378  16.952  28.412  1.00 28.14           O
ATOM   1942  CB  PHE A 154      44.733  17.774  26.184  1.00 28.14           C
ATOM   1943 1HB  PHE A 154      44.823  16.689  26.224  1.00 28.14           H
ATOM   1944 2HB  PHE A 154      43.695  18.029  25.978  1.00 28.14           H
ATOM   1945  CG  PHE A 154      45.580  18.282  25.049  1.00 28.14           C
ATOM   1946  CD1 PHE A 154      46.254  17.376  24.210  1.00 28.14           C
ATOM   1947  HD1 PHE A 154      46.171  16.315  24.390  1.00 28.14           H
ATOM   1948  CD2 PHE A 154      45.701  19.664  24.801  1.00 28.14           C
ATOM   1949  HD2 PHE A 154      45.188  20.374  25.433  1.00 28.14           H
ATOM   1950  CE1 PHE A 154      47.032  17.833  23.122  1.00 28.14           C
ATOM   1951  HE1 PHE A 154      47.539  17.124  22.488  1.00 28.14           H
ATOM   1952  CE2 PHE A 154      46.488  20.140  23.723  1.00 28.14           C
ATOM   1953  HE2 PHE A 154      46.580  21.202  23.550  1.00 28.14           H
ATOM   1954  CZ  PHE A 154      47.137  19.221  22.868  1.00 28.14           C
ATOM   1955  HZ  PHE A 154      47.719  19.577  22.030  1.00 28.14           H
ATOM   1956  N   ALA A 155      44.575  18.103  29.902  1.00 10.39           N
ATOM   1957  H   ALA A 155      45.314  18.775  30.062  1.00 10.39           H
ATOM   1958  CA  ALA A 155      43.868  17.593  31.071  1.00 10.39           C
ATOM   1959  HA  ALA A 155      42.830  17.386  30.814  1.00 10.39           H
ATOM   1960  C   ALA A 155      43.943  18.721  32.106  1.00 10.39           C
ATOM   1961  O   ALA A 155      44.887  19.515  32.048  1.00 10.39           O
ATOM   1962  CB  ALA A 155      44.560  16.313  31.577  1.00 10.39           C
ATOM   1963 1HB  ALA A 155      44.007  15.894  32.418  1.00 10.39           H
ATOM   1964 2HB  ALA A 155      45.576  16.541  31.896  1.00 10.39           H
ATOM   1965 3HB  ALA A 155      44.599  15.574  30.777  1.00 10.39           H
ATOM   1966  N   PRO A 156      43.002  18.807  33.064  1.00  5.44           N
ATOM   1967  CA  PRO A 156      41.857  17.932  33.345  1.00  5.44           C
ATOM   1968  HA  PRO A 156      42.195  16.899  33.416  1.00  5.44           H
ATOM   1969  C   PRO A 156      40.666  17.995  32.394  1.00  5.44           C
ATOM   1970  O   PRO A 156      40.275  19.055  31.898  1.00  5.44           O
ATOM   1971  CB  PRO A 156      41.414  18.411  34.726  1.00  5.44           C
ATOM   1972 1HB  PRO A 156      40.348  18.241  34.878  1.00  5.44           H
ATOM   1973 2HB  PRO A 156      41.994  17.910  35.492  1.00  5.44           H
ATOM   1974  CG  PRO A 156      41.733  19.845  34.730  1.00  5.44           C
ATOM   1975 1HG  PRO A 156      40.985  20.400  34.163  1.00  5.44           H
ATOM   1976 2HG  PRO A 156      41.794  20.220  35.749  1.00  5.44           H
ATOM   1977  CD  PRO A 156      43.072  19.908  34.043  1.00  5.44           C
ATOM   1978 1HD  PRO A 156      43.196  20.870  33.544  1.00  5.44           H
ATOM   1979 2HD  PRO A 156      43.878  19.731  34.756  1.00  5.44           H
ATOM   1980  N   MET A 157      40.017  16.855  32.217  1.00 12.69           N
ATOM   1981  H   MET A 157      40.407  15.984  32.562  1.00 12.69           H
ATOM   1982  CA  MET A 157      38.675  16.854  31.647  1.00 12.69           C
ATOM   1983  HA  MET A 157      38.575  17.701  30.976  1.00 12.69           H
ATOM   1984  C   MET A 157      37.716  17.040  32.823  1.00 12.69           C
ATOM   1985  O   MET A 157      37.739  16.274  33.784  1.00 12.69           O
ATOM   1986  CB  MET A 157      38.396  15.583  30.846  1.00 12.69           C
ATOM   1987 1HB  MET A 157      39.146  15.508  30.060  1.00 12.69           H
ATOM   1988 2HB  MET A 157      38.488  14.715  31.493  1.00 12.69           H
ATOM   1989  CG  MET A 157      37.024  15.588  30.202  1.00 12.69           C
ATOM   1990 1HG  MET A 157      36.274  15.395  30.969  1.00 12.69           H
ATOM   1991 2HG  MET A 157      36.838  16.572  29.770  1.00 12.69           H
ATOM   1992  SD  MET A 157      36.866  14.363  28.894  1.00 12.69           S
ATOM   1993  CE  MET A 157      35.172  13.827  29.150  1.00 12.69           C
ATOM   1994 1HE  MET A 157      35.056  13.453  30.169  1.00 12.69           H
ATOM   1995 2HE  MET A 157      34.925  13.027  28.458  1.00 12.69           H
ATOM   1996 3HE  MET A 157      34.491  14.661  28.993  1.00 12.69           H
ATOM   1997  N   VAL A 158      36.927  18.101  32.772  1.00 39.35           N
ATOM   1998  H   VAL A 158      36.934  18.680  31.935  1.00 39.35           H
ATOM   1999  CA  VAL A 158      36.095  18.540  33.896  1.00 39.35           C
ATOM   2000  HA  VAL A 158      36.343  17.945  34.774  1.00 39.35           H
ATOM   2001  C   VAL A 158      34.616  18.322  33.589  1.00 39.35           C
ATOM   2002  O   VAL A 158      33.733  18.767  34.314  1.00 39.35           O
ATOM   2003  CB  VAL A 158      36.384  20.036  34.244  1.00 39.35           C
ATOM   2004  HB  VAL A 158      35.808  20.296  35.126  1.00 39.35           H
ATOM   2005  CG1 VAL A 158      37.868  20.236  34.573  1.00 39.35           C
ATOM   2006 1HG1 VAL A 158      38.175  19.510  35.326  1.00 39.35           H
ATOM   2007 2HG1 VAL A 158      38.017  21.241  34.970  1.00 39.35           H
ATOM   2008 3HG1 VAL A 158      38.481  20.108  33.681  1.00 39.35           H
ATOM   2009  CG2 VAL A 158      35.992  21.004  33.110  1.00 39.35           C
ATOM   2010 1HG2 VAL A 158      36.124  22.029  33.452  1.00 39.35           H
ATOM   2011 2HG2 VAL A 158      34.943  20.864  32.844  1.00 39.35           H
ATOM   2012 3HG2 VAL A 158      36.614  20.844  32.234  1.00 39.35           H
ATOM   2013  N   ASP A 159      34.364  17.657  32.470  1.00 37.42           N
ATOM   2014  H   ASP A 159      35.130  17.288  31.936  1.00 37.42           H
ATOM   2015  CA  ASP A 159      33.001  17.449  31.981  1.00 37.42           C
ATOM   2016  HA  ASP A 159      32.527  18.421  31.860  1.00 37.42           H
ATOM   2017  C   ASP A 159      32.147  16.627  32.945  1.00 37.42           C
ATOM   2018  O   ASP A 159      32.502  15.504  33.331  1.00 37.42           O
ATOM   2019  CB  ASP A 159      33.009  16.742  30.620  1.00 37.42           C
ATOM   2020 1HB  ASP A 159      33.641  15.859  30.694  1.00 37.42           H
ATOM   2021 2HB  ASP A 159      31.993  16.425  30.380  1.00 37.42           H
ATOM   2022  CG  ASP A 159      33.511  17.631  29.494  1.00 37.42           C
ATOM   2023  OD1 ASP A 159      32.964  18.732  29.285  1.00 37.42           O
ATOM   2024  OD2 ASP A 159      34.480  17.251  28.800  1.00 37.42           O
ATOM   2025  N   ILE A 160      30.998  17.193  33.285  1.00 26.06           N
ATOM   2026  H   ILE A 160      30.820  18.144  32.988  1.00 26.06           H
ATOM   2027  CA  ILE A 160      29.937  16.513  34.031  1.00 26.06           C
ATOM   2028  HA  ILE A 160      30.348  15.726  34.661  1.00 26.06           H
ATOM   2029  C   ILE A 160      29.014  15.891  32.988  1.00 26.06           C
ATOM   2030  O   ILE A 160      28.679  16.543  31.992  1.00 26.06           O
ATOM   2031  CB  ILE A 160      29.139  17.537  34.910  1.00 26.06           C
ATOM   2032  HB  ILE A 160      28.805  18.345  34.262  1.00 26.06           H
ATOM   2033  CG1 ILE A 160      30.046  18.150  35.994  1.00 26.06           C
ATOM   2034 1HG1 ILE A 160      30.880  18.645  35.498  1.00 26.06           H
ATOM   2035 2HG1 ILE A 160      29.473  18.917  36.515  1.00 26.06           H
ATOM   2036  CG2 ILE A 160      27.882  16.909  35.552  1.00 26.06           C
ATOM   2037 1HG2 ILE A 160      28.143  15.986  36.068  1.00 26.06           H
ATOM   2038 2HG2 ILE A 160      27.138  16.694  34.785  1.00 26.06           H
ATOM   2039 3HG2 ILE A 160      27.443  17.601  36.272  1.00 26.06           H
ATOM   2040  CD1 ILE A 160      30.621  17.184  37.059  1.00 26.06           C
ATOM   2041 1HD1 ILE A 160      31.236  16.419  36.586  1.00 26.06           H
ATOM   2042 2HD1 ILE A 160      29.815  16.706  37.614  1.00 26.06           H
ATOM   2043 3HD1 ILE A 160      31.237  17.749  37.757  1.00 26.06           H
ATOM   2044  N   ALA A 161      28.583  14.658  33.214  1.00 18.14           N
ATOM   2045  H   ALA A 161      28.885  14.169  34.051  1.00 18.14           H
ATOM   2046  CA  ALA A 161      27.599  13.996  32.361  1.00 18.14           C
ATOM   2047  HA  ALA A 161      27.024  14.740  31.807  1.00 18.14           H
ATOM   2048  C   ALA A 161      26.670  13.254  33.315  1.00 18.14           C
ATOM   2049  O   ALA A 161      27.103  12.843  34.391  1.00 18.14           O
ATOM   2050  CB  ALA A 161      28.277  13.043  31.392  1.00 18.14           C
ATOM   2051 1HB  ALA A 161      29.001  13.587  30.786  1.00 18.14           H
ATOM   2052 2HB  ALA A 161      27.533  12.582  30.742  1.00 18.14           H
ATOM   2053 3HB  ALA A 161      28.798  12.265  31.953  1.00 18.14           H
ATOM   2054  N   ARG A 162      25.398  13.150  32.953  1.00 37.41           N
ATOM   2055  H   ARG A 162      25.114  13.506  32.038  1.00 37.41           H
ATOM   2056  CA  ARG A 162      24.344  12.644  33.846  1.00 37.41           C
ATOM   2057  HA  ARG A 162      24.795  12.224  34.747  1.00 37.41           H
ATOM   2058  C   ARG A 162      23.532  11.552  33.161  1.00 37.41           C
ATOM   2059  O   ARG A 162      22.401  11.217  33.525  1.00 37.41           O
ATOM   2060  CB  ARG A 162      23.455  13.824  34.237  1.00 37.41           C
ATOM   2061 1HB  ARG A 162      22.908  14.159  33.357  1.00 37.41           H
ATOM   2062 2HB  ARG A 162      22.745  13.485  34.984  1.00 37.41           H
ATOM   2063  CG  ARG A 162      24.254  15.002  34.794  1.00 37.41           C
ATOM   2064 1HG  ARG A 162      24.984  14.622  35.509  1.00 37.41           H
ATOM   2065 2HG  ARG A 162      24.785  15.493  33.980  1.00 37.41           H
ATOM   2066  CD  ARG A 162      23.409  16.030  35.493  1.00 37.41           C
ATOM   2067 1HD  ARG A 162      22.882  15.551  36.318  1.00 37.41           H
ATOM   2068 2HD  ARG A 162      24.078  16.784  35.903  1.00 37.41           H
ATOM   2069  NE  ARG A 162      22.431  16.701  34.625  1.00 37.41           N
ATOM   2070  HE  ARG A 162      22.355  16.377  33.667  1.00 37.41           H
ATOM   2071  CZ  ARG A 162      21.619  17.678  34.996  1.00 37.41           C
ATOM   2072  NH1 ARG A 162      20.784  18.171  34.131  1.00 37.41           N
ATOM   2073 1HH1 ARG A 162      20.797  17.847  33.177  1.00 37.41           H
ATOM   2074 2HH1 ARG A 162      20.123  18.875  34.426  1.00 37.41           H
ATOM   2075  NH2 ARG A 162      21.606  18.188  36.200  1.00 37.41           N
ATOM   2076 1HH2 ARG A 162      22.277  17.868  36.882  1.00 37.41           H
ATOM   2077 2HH2 ARG A 162      20.929  18.896  36.434  1.00 37.41           H
ATOM   2078  N   ASP A 163      24.134  11.067  32.092  1.00 36.20           N
ATOM   2079  H   ASP A 163      25.072  11.378  31.890  1.00 36.20           H
ATOM   2080  CA  ASP A 163      23.575  10.093  31.165  1.00 36.20           C
ATOM   2081  HA  ASP A 163      22.858   9.425  31.646  1.00 36.20           H
ATOM   2082  C   ASP A 163      24.849   9.350  30.768  1.00 36.20           C
ATOM   2083  O   ASP A 163      25.899  10.001  30.671  1.00 36.20           O
ATOM   2084  CB  ASP A 163      22.946  10.867  30.003  1.00 36.20           C
ATOM   2085 1HB  ASP A 163      22.124  11.467  30.389  1.00 36.20           H
ATOM   2086 2HB  ASP A 163      23.695  11.537  29.584  1.00 36.20           H
ATOM   2087  CG  ASP A 163      22.434   9.977  28.897  1.00 36.20           C
ATOM   2088  OD1 ASP A 163      23.245   9.225  28.326  1.00 36.20           O
ATOM   2089  OD2 ASP A 163      21.247  10.100  28.523  1.00 36.20           O
ATOM   2090  N   ALA A 164      24.807   8.036  30.598  1.00 -3.03           N
ATOM   2091  H   ALA A 164      23.911   7.549  30.631  1.00 -3.03           H
ATOM   2092  CA  ALA A 164      26.007   7.219  30.416  1.00 -3.03           C
ATOM   2093  HA  ALA A 164      26.883   7.833  30.622  1.00 -3.03           H
ATOM   2094  C   ALA A 164      26.173   6.670  28.996  1.00 -3.03           C
ATOM   2095  O   ALA A 164      27.042   5.837  28.749  1.00 -3.03           O
ATOM   2096  CB  ALA A 164      25.984   6.072  31.438  1.00 -3.03           C
ATOM   2097 1HB  ALA A 164      26.881   5.467  31.331  1.00 -3.03           H
ATOM   2098 2HB  ALA A 164      25.108   5.445  31.273  1.00 -3.03           H
ATOM   2099 3HB  ALA A 164      25.956   6.483  32.448  1.00 -3.03           H
ATOM   2100  N   ARG A 165      25.342   7.108  28.060  1.00 -5.18           N
ATOM   2101  H   ARG A 165      24.617   7.778  28.311  1.00 -5.18           H
ATOM   2102  CA  ARG A 165      25.429   6.643  26.669  1.00 -5.18           C
ATOM   2103  HA  ARG A 165      25.442   5.554  26.655  1.00 -5.18           H
ATOM   2104  C   ARG A 165      26.691   7.136  25.968  1.00 -5.18           C
ATOM   2105  O   ARG A 165      27.246   6.433  25.125  1.00 -5.18           O
ATOM   2106  CB  ARG A 165      24.199   7.130  25.905  1.00 -5.18           C
ATOM   2107 1HB  ARG A 165      24.170   8.215  25.980  1.00 -5.18           H
ATOM   2108 2HB  ARG A 165      24.285   6.856  24.853  1.00 -5.18           H
ATOM   2109  CG  ARG A 165      22.896   6.584  26.460  1.00 -5.18           C
ATOM   2110 1HG  ARG A 165      22.809   5.520  26.237  1.00 -5.18           H
ATOM   2111 2HG  ARG A 165      22.880   6.720  27.539  1.00 -5.18           H
ATOM   2112  CD  ARG A 165      21.724   7.335  25.887  1.00 -5.18           C
ATOM   2113 1HD  ARG A 165      21.923   8.406  25.956  1.00 -5.18           H
ATOM   2114 2HD  ARG A 165      21.602   7.061  24.839  1.00 -5.18           H
ATOM   2115  NE  ARG A 165      20.501   7.040  26.645  1.00 -5.18           N
ATOM   2116  HE  ARG A 165      20.625   6.495  27.495  1.00 -5.18           H
ATOM   2117  CZ  ARG A 165      19.282   7.471  26.355  1.00 -5.18           C
ATOM   2118  NH1 ARG A 165      18.285   7.086  27.097  1.00 -5.18           N
ATOM   2119 1HH1 ARG A 165      18.454   6.496  27.900  1.00 -5.18           H
ATOM   2120 2HH1 ARG A 165      17.353   7.366  26.853  1.00 -5.18           H
ATOM   2121  NH2 ARG A 165      19.009   8.204  25.307  1.00 -5.18           N
ATOM   2122 1HH2 ARG A 165      19.734   8.380  24.631  1.00 -5.18           H
ATOM   2123 2HH2 ARG A 165      18.086   8.585  25.158  1.00 -5.18           H
ATOM   2124  N   TRP A 166      27.163   8.321  26.323  1.00  6.09           N
ATOM   2125  H   TRP A 166      26.648   8.872  27.004  1.00  6.09           H
ATOM   2126  CA  TRP A 166      28.411   8.878  25.796  1.00  6.09           C
ATOM   2127  HA  TRP A 166      28.399   8.825  24.709  1.00  6.09           H
ATOM   2128  C   TRP A 166      29.587   8.062  26.327  1.00  6.09           C
ATOM   2129  O   TRP A 166      29.668   7.775  27.514  1.00  6.09           O
ATOM   2130  CB  TRP A 166      28.498  10.340  26.250  1.00  6.09           C
ATOM   2131 1HB  TRP A 166      27.568  10.832  25.967  1.00  6.09           H
ATOM   2132 2HB  TRP A 166      28.557  10.349  27.338  1.00  6.09           H
ATOM   2133  CG  TRP A 166      29.631  11.176  25.714  1.00  6.09           C
ATOM   2134  CD1 TRP A 166      30.065  11.274  24.424  1.00  6.09           C
ATOM   2135  HD1 TRP A 166      29.675  10.680  23.606  1.00  6.09           H
ATOM   2136  CD2 TRP A 166      30.380  12.166  26.444  1.00  6.09           C
ATOM   2137  NE1 TRP A 166      31.033  12.238  24.295  1.00  6.09           N
ATOM   2138  HE1 TRP A 166      31.505  12.474  23.425  1.00  6.09           H
ATOM   2139  CE2 TRP A 166      31.227  12.832  25.513  1.00  6.09           C
ATOM   2140  CE3 TRP A 166      30.409  12.574  27.792  1.00  6.09           C
ATOM   2141  HE3 TRP A 166      29.757  12.107  28.513  1.00  6.09           H
ATOM   2142  CZ2 TRP A 166      32.097  13.874  25.900  1.00  6.09           C
ATOM   2143  HZ2 TRP A 166      32.729  14.362  25.175  1.00  6.09           H
ATOM   2144  CZ3 TRP A 166      31.289  13.616  28.187  1.00  6.09           C
ATOM   2145  HZ3 TRP A 166      31.323  13.926  29.224  1.00  6.09           H
ATOM   2146  CH2 TRP A 166      32.113  14.265  27.227  1.00  6.09           C
ATOM   2147  HH2 TRP A 166      32.757  15.074  27.538  1.00  6.09           H
ATOM   2148  N   GLY A 167      30.513   7.665  25.465  1.00  7.04           N
ATOM   2149  H   GLY A 167      30.472   7.941  24.490  1.00  7.04           H
ATOM   2150  CA  GLY A 167      31.593   6.793  25.909  1.00  7.04           C
ATOM   2151 1HA  GLY A 167      31.178   5.997  26.526  1.00  7.04           H
ATOM   2152 2HA  GLY A 167      32.060   6.344  25.033  1.00  7.04           H
ATOM   2153  C   GLY A 167      32.662   7.506  26.709  1.00  7.04           C
ATOM   2154  O   GLY A 167      33.405   6.893  27.476  1.00  7.04           O
ATOM   2155  N   ARG A 168      32.758   8.821  26.557  1.00  6.37           N
ATOM   2156  H   ARG A 168      32.101   9.297  25.952  1.00  6.37           H
ATOM   2157  CA  ARG A 168      33.815   9.586  27.226  1.00  6.37           C
ATOM   2158  HA  ARG A 168      34.737   9.004  27.184  1.00  6.37           H
ATOM   2159  C   ARG A 168      33.540   9.875  28.698  1.00  6.37           C
ATOM   2160  O   ARG A 168      34.368  10.515  29.332  1.00  6.37           O
ATOM   2161  CB  ARG A 168      34.083  10.920  26.525  1.00  6.37           C
ATOM   2162 1HB  ARG A 168      33.198  11.534  26.634  1.00  6.37           H
ATOM   2163 2HB  ARG A 168      34.904  11.415  27.042  1.00  6.37           H
ATOM   2164  CG  ARG A 168      34.458  10.842  25.052  1.00  6.37           C
ATOM   2165 1HG  ARG A 168      35.343  10.216  24.948  1.00  6.37           H
ATOM   2166 2HG  ARG A 168      33.638  10.401  24.495  1.00  6.37           H
ATOM   2167  CD  ARG A 168      34.755  12.228  24.470  1.00  6.37           C
ATOM   2168 1HD  ARG A 168      34.034  12.441  23.679  1.00  6.37           H
ATOM   2169 2HD  ARG A 168      34.637  12.976  25.253  1.00  6.37           H
ATOM   2170  NE  ARG A 168      36.113  12.314  23.914  1.00  6.37           N
ATOM   2171  HE  ARG A 168      36.206  12.184  22.921  1.00  6.37           H
ATOM   2172  CZ  ARG A 168      37.225  12.525  24.605  1.00  6.37           C
ATOM   2173  NH1 ARG A 168      38.370  12.421  24.004  1.00  6.37           N
ATOM   2174 1HH1 ARG A 168      38.421  12.262  23.004  1.00  6.37           H
ATOM   2175 2HH1 ARG A 168      39.219  12.493  24.549  1.00  6.37           H
ATOM   2176  NH2 ARG A 168      37.237  12.819  25.876  1.00  6.37           N
ATOM   2177 1HH2 ARG A 168      36.379  12.965  26.371  1.00  6.37           H
ATOM   2178 2HH2 ARG A 168      38.111  12.789  26.385  1.00  6.37           H
ATOM   2179  N   ILE A 169      32.442   9.401  29.278  1.00 28.50           N
ATOM   2180  H   ILE A 169      31.770   8.858  28.752  1.00 28.50           H
ATOM   2181  CA  ILE A 169      32.186   9.671  30.703  1.00 28.50           C
ATOM   2182  HA  ILE A 169      32.249  10.750  30.846  1.00 28.50           H
ATOM   2183  C   ILE A 169      33.244   9.043  31.609  1.00 28.50           C
ATOM   2184  O   ILE A 169      33.456   9.488  32.734  1.00 28.50           O
ATOM   2185  CB  ILE A 169      30.776   9.225  31.193  1.00 28.50           C
ATOM   2186  HB  ILE A 169      30.665   9.598  32.211  1.00 28.50           H
ATOM   2187  CG1 ILE A 169      30.600   7.694  31.243  1.00 28.50           C
ATOM   2188 1HG1 ILE A 169      30.350   7.327  30.246  1.00 28.50           H
ATOM   2189 2HG1 ILE A 169      31.526   7.219  31.556  1.00 28.50           H
ATOM   2190  CG2 ILE A 169      29.685   9.872  30.331  1.00 28.50           C
ATOM   2191 1HG2 ILE A 169      28.707   9.704  30.782  1.00 28.50           H
ATOM   2192 2HG2 ILE A 169      29.682   9.455  29.327  1.00 28.50           H
ATOM   2193 3HG2 ILE A 169      29.859  10.943  30.277  1.00 28.50           H
ATOM   2194  CD1 ILE A 169      29.528   7.254  32.231  1.00 28.50           C
ATOM   2195 1HD1 ILE A 169      29.445   6.173  32.215  1.00 28.50           H
ATOM   2196 2HD1 ILE A 169      28.567   7.687  31.963  1.00 28.50           H
ATOM   2197 3HD1 ILE A 169      29.799   7.572  33.238  1.00 28.50           H
ATOM   2198  N   VAL A 170      33.948   8.059  31.068  1.00 23.28           N
ATOM   2199  H   VAL A 170      33.687   7.731  30.150  1.00 23.28           H
ATOM   2200  CA  VAL A 170      35.064   7.387  31.726  1.00 23.28           C
ATOM   2201  HA  VAL A 170      34.708   6.977  32.671  1.00 23.28           H
ATOM   2202  C   VAL A 170      36.215   8.363  32.032  1.00 23.28           C
ATOM   2203  O   VAL A 170      36.985   8.171  32.976  1.00 23.28           O
ATOM   2204  CB  VAL A 170      35.490   6.198  30.802  1.00 23.28           C
ATOM   2205  HB  VAL A 170      34.578   5.688  30.494  1.00 23.28           H
ATOM   2206  CG1 VAL A 170      36.197   6.671  29.530  1.00 23.28           C
ATOM   2207 1HG1 VAL A 170      37.165   7.105  29.775  1.00 23.28           H
ATOM   2208 2HG1 VAL A 170      35.589   7.406  29.006  1.00 23.28           H
ATOM   2209 3HG1 VAL A 170      36.353   5.821  28.870  1.00 23.28           H
ATOM   2210  CG2 VAL A 170      36.349   5.184  31.525  1.00 23.28           C
ATOM   2211 1HG2 VAL A 170      36.532   4.328  30.874  1.00 23.28           H
ATOM   2212 2HG2 VAL A 170      35.826   4.838  32.418  1.00 23.28           H
ATOM   2213 3HG2 VAL A 170      37.295   5.638  31.807  1.00 23.28           H
ATOM   2214  N   GLU A 171      36.303   9.435  31.254  1.00 -0.11           N
ATOM   2215  H   GLU A 171      35.615   9.571  30.521  1.00 -0.11           H
ATOM   2216  CA  GLU A 171      37.344  10.458  31.386  1.00 -0.11           C
ATOM   2217  HA  GLU A 171      38.217  10.038  31.874  1.00 -0.11           H
ATOM   2218  C   GLU A 171      36.832  11.643  32.202  1.00 -0.11           C
ATOM   2219  O   GLU A 171      37.569  12.585  32.488  1.00 -0.11           O
ATOM   2220  CB  GLU A 171      37.740  10.988  30.000  1.00 -0.11           C
ATOM   2221 1HB  GLU A 171      36.846  11.387  29.528  1.00 -0.11           H
ATOM   2222 2HB  GLU A 171      38.451  11.804  30.128  1.00 -0.11           H
ATOM   2223  CG  GLU A 171      38.354   9.973  29.048  1.00 -0.11           C
ATOM   2224 1HG  GLU A 171      39.310   9.632  29.448  1.00 -0.11           H
ATOM   2225 2HG  GLU A 171      37.687   9.118  28.964  1.00 -0.11           H
ATOM   2226  CD  GLU A 171      38.551  10.551  27.654  1.00 -0.11           C
ATOM   2227  OE1 GLU A 171      39.283  11.560  27.482  1.00 -0.11           O
ATOM   2228  OE2 GLU A 171      37.965   9.992  26.696  1.00 -0.11           O
ATOM   2229  N   GLY A 172      35.548  11.619  32.524  1.00 20.63           N
ATOM   2230  H   GLY A 172      34.998  10.788  32.342  1.00 20.63           H
ATOM   2231  CA  GLY A 172      34.884  12.766  33.119  1.00 20.63           C
ATOM   2232 1HA  GLY A 172      35.314  13.677  32.706  1.00 20.63           H
ATOM   2233 2HA  GLY A 172      33.837  12.735  32.830  1.00 20.63           H
ATOM   2234  C   GLY A 172      34.945  12.858  34.629  1.00 20.63           C
ATOM   2235  O   GLY A 172      35.733  12.180  35.293  1.00 20.63           O
ATOM   2236  N   SER A 173      34.120  13.741  35.173  1.00 34.72           N
ATOM   2237  H   SER A 173      33.479  14.258  34.577  1.00 34.72           H
ATOM   2238  CA  SER A 173      34.114  14.040  36.608  1.00 34.72           C
ATOM   2239  HA  SER A 173      34.960  13.540  37.076  1.00 34.72           H
ATOM   2240  C   SER A 173      32.863  13.578  37.363  1.00 34.72           C
ATOM   2241  O   SER A 173      32.659  13.961  38.514  1.00 34.72           O
ATOM   2242  CB  SER A 173      34.327  15.541  36.788  1.00 34.72           C
ATOM   2243 1HB  SER A 173      33.513  16.086  36.310  1.00 34.72           H
ATOM   2244 2HB  SER A 173      34.342  15.771  37.850  1.00 34.72           H
ATOM   2245  OG  SER A 173      35.568  15.926  36.211  1.00 34.72           O
ATOM   2246  HG  SER A 173      35.566  15.669  35.284  1.00 34.72           H
ATOM   2247  N   GLY A 174      32.044  12.738  36.741  1.00 16.30           N
ATOM   2248  H   GLY A 174      32.227  12.453  35.787  1.00 16.30           H
ATOM   2249  CA  GLY A 174      30.856  12.212  37.404  1.00 16.30           C
ATOM   2250 1HA  GLY A 174      30.660  11.202  37.043  1.00 16.30           H
ATOM   2251 2HA  GLY A 174      31.025  12.168  38.479  1.00 16.30           H
ATOM   2252  C   GLY A 174      29.630  13.061  37.134  1.00 16.30           C
ATOM   2253  O   GLY A 174      29.645  13.882  36.215  1.00 16.30           O
ATOM   2254  N   GLU A 175      28.566  12.866  37.902  1.00 10.85           N
ATOM   2255  H   GLU A 175      28.601  12.166  38.638  1.00 10.85           H
ATOM   2256  CA  GLU A 175      27.321  13.618  37.689  1.00 10.85           C
ATOM   2257  HA  GLU A 175      27.299  13.955  36.654  1.00 10.85           H
ATOM   2258  C   GLU A 175      27.189  14.853  38.578  1.00 10.85           C
ATOM   2259  O   GLU A 175      26.284  15.670  38.397  1.00 10.85           O
ATOM   2260  CB  GLU A 175      26.097  12.717  37.894  1.00 10.85           C
ATOM   2261 1HB  GLU A 175      25.225  13.232  37.492  1.00 10.85           H
ATOM   2262 2HB  GLU A 175      26.250  11.807  37.316  1.00 10.85           H
ATOM   2263  CG  GLU A 175      25.787  12.339  39.346  1.00 10.85           C
ATOM   2264 1HG  GLU A 175      26.639  11.807  39.768  1.00 10.85           H
ATOM   2265 2HG  GLU A 175      25.618  13.246  39.929  1.00 10.85           H
ATOM   2266  CD  GLU A 175      24.552  11.463  39.446  1.00 10.85           C
ATOM   2267  OE1 GLU A 175      24.399  10.544  38.618  1.00 10.85           O
ATOM   2268  OE2 GLU A 175      23.713  11.667  40.345  1.00 10.85           O
ATOM   2269  N   ASP A 176      28.065  14.976  39.566  1.00  0.35           N
ATOM   2270  H   ASP A 176      28.835  14.329  39.631  1.00  0.35           H
ATOM   2271  CA  ASP A 176      27.921  16.013  40.590  1.00  0.35           C
ATOM   2272  HA  ASP A 176      26.899  16.380  40.564  1.00  0.35           H
ATOM   2273  C   ASP A 176      28.884  17.197  40.449  1.00  0.35           C
ATOM   2274  O   ASP A 176      30.107  17.017  40.501  1.00  0.35           O
ATOM   2275  CB  ASP A 176      28.132  15.428  41.977  1.00  0.35           C
ATOM   2276 1HB  ASP A 176      27.405  14.633  42.144  1.00  0.35           H
ATOM   2277 2HB  ASP A 176      29.135  15.004  42.034  1.00  0.35           H
ATOM   2278  CG  ASP A 176      27.992  16.484  43.046  1.00  0.35           C
ATOM   2279  OD1 ASP A 176      26.914  17.099  43.181  1.00  0.35           O
ATOM   2280  OD2 ASP A 176      28.998  16.794  43.695  1.00  0.35           O
ATOM   2281  N   PRO A 177      28.363  18.431  40.301  1.00  5.53           N
ATOM   2282  CA  PRO A 177      29.293  19.554  40.120  1.00  5.53           C
ATOM   2283  HA  PRO A 177      29.881  19.392  39.217  1.00  5.53           H
ATOM   2284  C   PRO A 177      30.237  19.864  41.280  1.00  5.53           C
ATOM   2285  O   PRO A 177      31.284  20.471  41.060  1.00  5.53           O
ATOM   2286  CB  PRO A 177      28.355  20.750  39.920  1.00  5.53           C
ATOM   2287 1HB  PRO A 177      28.203  21.272  40.865  1.00  5.53           H
ATOM   2288 2HB  PRO A 177      28.750  21.431  39.166  1.00  5.53           H
ATOM   2289  CG  PRO A 177      27.091  20.154  39.465  1.00  5.53           C
ATOM   2290 1HG  PRO A 177      26.251  20.823  39.654  1.00  5.53           H
ATOM   2291 2HG  PRO A 177      27.160  19.910  38.405  1.00  5.53           H
ATOM   2292  CD  PRO A 177      26.967  18.906  40.256  1.00  5.53           C
ATOM   2293 1HD  PRO A 177      26.600  19.118  41.262  1.00  5.53           H
ATOM   2294 2HD  PRO A 177      26.317  18.199  39.741  1.00  5.53           H
ATOM   2295  N   TYR A 178      29.905  19.501  42.513  1.00  1.37           N
ATOM   2296  H   TYR A 178      29.046  18.994  42.692  1.00  1.37           H
ATOM   2297  CA  TYR A 178      30.793  19.802  43.637  1.00  1.37           C
ATOM   2298  HA  TYR A 178      31.200  20.805  43.504  1.00  1.37           H
ATOM   2299  C   TYR A 178      31.963  18.826  43.661  1.00  1.37           C
ATOM   2300  O   TYR A 178      33.116  19.240  43.794  1.00  1.37           O
ATOM   2301  CB  TYR A 178      30.036  19.767  44.967  1.00  1.37           C
ATOM   2302 1HB  TYR A 178      29.245  20.515  44.938  1.00  1.37           H
ATOM   2303 2HB  TYR A 178      29.582  18.787  45.103  1.00  1.37           H
ATOM   2304  CG  TYR A 178      30.937  20.046  46.146  1.00  1.37           C
ATOM   2305  CD1 TYR A 178      31.279  21.367  46.499  1.00  1.37           C
ATOM   2306  HD1 TYR A 178      30.849  22.196  45.954  1.00  1.37           H
ATOM   2307  CD2 TYR A 178      31.494  18.984  46.888  1.00  1.37           C
ATOM   2308  HD2 TYR A 178      31.241  17.965  46.640  1.00  1.37           H
ATOM   2309  CE1 TYR A 178      32.200  21.621  47.552  1.00  1.37           C
ATOM   2310  HE1 TYR A 178      32.474  22.632  47.810  1.00  1.37           H
ATOM   2311  CE2 TYR A 178      32.405  19.239  47.940  1.00  1.37           C
ATOM   2312  HE2 TYR A 178      32.841  18.428  48.498  1.00  1.37           H
ATOM   2313  CZ  TYR A 178      32.757  20.549  48.251  1.00  1.37           C
ATOM   2314  OH  TYR A 178      33.670  20.748  49.250  1.00  1.37           O
ATOM   2315  HH  TYR A 178      33.910  21.681  49.350  1.00  1.37           H
ATOM   2316  N   LEU A 179      31.683  17.543  43.481  1.00-22.35           N
ATOM   2317  H   LEU A 179      30.710  17.250  43.392  1.00-22.35           H
ATOM   2318  CA  LEU A 179      32.735  16.530  43.418  1.00-22.35           C
ATOM   2319  HA  LEU A 179      33.337  16.576  44.324  1.00-22.35           H
ATOM   2320  C   LEU A 179      33.625  16.844  42.225  1.00-22.35           C
ATOM   2321  O   LEU A 179      34.853  16.828  42.333  1.00-22.35           O
ATOM   2322  CB  LEU A 179      32.118  15.135  43.261  1.00-22.35           C
ATOM   2323 1HB  LEU A 179      31.440  14.967  44.097  1.00-22.35           H
ATOM   2324 2HB  LEU A 179      31.517  15.145  42.352  1.00-22.35           H
ATOM   2325  CG  LEU A 179      33.070  13.929  43.160  1.00-22.35           C
ATOM   2326  HG  LEU A 179      33.772  14.105  42.347  1.00-22.35           H
ATOM   2327  CD1 LEU A 179      33.870  13.693  44.439  1.00-22.35           C
ATOM   2328 1HD1 LEU A 179      34.467  12.786  44.332  1.00-22.35           H
ATOM   2329 2HD1 LEU A 179      33.196  13.578  45.289  1.00-22.35           H
ATOM   2330 3HD1 LEU A 179      34.539  14.534  44.612  1.00-22.35           H
ATOM   2331  CD2 LEU A 179      32.263  12.683  42.819  1.00-22.35           C
ATOM   2332 1HD2 LEU A 179      32.925  11.816  42.774  1.00-22.35           H
ATOM   2333 2HD2 LEU A 179      31.788  12.809  41.844  1.00-22.35           H
ATOM   2334 3HD2 LEU A 179      31.498  12.507  43.574  1.00-22.35           H
ATOM   2335  N   GLY A 180      33.005  17.201  41.108  1.00 -7.11           N
ATOM   2336  H   GLY A 180      31.989  17.194  41.062  1.00 -7.11           H
ATOM   2337  CA  GLY A 180      33.761  17.573  39.927  1.00 -7.11           C
ATOM   2338 1HA  GLY A 180      34.398  16.736  39.646  1.00 -7.11           H
ATOM   2339 2HA  GLY A 180      33.072  17.785  39.110  1.00 -7.11           H
ATOM   2340  C   GLY A 180      34.648  18.776  40.156  1.00 -7.11           C
ATOM   2341  O   GLY A 180      35.801  18.768  39.748  1.00 -7.11           O
ATOM   2342  N   ALA A 181      34.157  19.798  40.845  1.00 -8.78           N
ATOM   2343  H   ALA A 181      33.195  19.774  41.165  1.00 -8.78           H
ATOM   2344  CA  ALA A 181      34.969  20.975  41.139  1.00 -8.78           C
ATOM   2345  HA  ALA A 181      35.340  21.375  40.196  1.00 -8.78           H
ATOM   2346  C   ALA A 181      36.189  20.647  42.006  1.00 -8.78           C
ATOM   2347  O   ALA A 181      37.301  21.104  41.729  1.00 -8.78           O
ATOM   2348  CB  ALA A 181      34.092  22.037  41.824  1.00 -8.78           C
ATOM   2349 1HB  ALA A 181      34.706  22.880  42.134  1.00 -8.78           H
ATOM   2350 2HB  ALA A 181      33.608  21.612  42.705  1.00 -8.78           H
ATOM   2351 3HB  ALA A 181      33.327  22.385  41.129  1.00 -8.78           H
ATOM   2352  N   VAL A 182      35.986  19.858  43.051  1.00-25.99           N
ATOM   2353  H   VAL A 182      35.053  19.496  43.235  1.00-25.99           H
ATOM   2354  CA  VAL A 182      37.074  19.521  43.971  1.00-25.99           C
ATOM   2355  HA  VAL A 182      37.566  20.444  44.280  1.00-25.99           H
ATOM   2356  C   VAL A 182      38.121  18.665  43.253  1.00-25.99           C
ATOM   2357  O   VAL A 182      39.328  18.906  43.385  1.00-25.99           O
ATOM   2358  CB  VAL A 182      36.517  18.816  45.248  1.00-25.99           C
ATOM   2359  HB  VAL A 182      35.941  17.942  44.944  1.00-25.99           H
ATOM   2360  CG1 VAL A 182      37.636  18.356  46.182  1.00-25.99           C
ATOM   2361 1HG1 VAL A 182      37.210  17.914  47.084  1.00-25.99           H
ATOM   2362 2HG1 VAL A 182      38.273  19.199  46.457  1.00-25.99           H
ATOM   2363 3HG1 VAL A 182      38.240  17.601  45.682  1.00-25.99           H
ATOM   2364  CG2 VAL A 182      35.598  19.771  46.034  1.00-25.99           C
ATOM   2365 1HG2 VAL A 182      35.207  19.263  46.914  1.00-25.99           H
ATOM   2366 2HG2 VAL A 182      34.755  20.077  45.419  1.00-25.99           H
ATOM   2367 3HG2 VAL A 182      36.150  20.660  46.341  1.00-25.99           H
ATOM   2368  N   MET A 183      37.687  17.700  42.452  1.00-13.04           N
ATOM   2369  H   MET A 183      36.689  17.527  42.349  1.00-13.04           H
ATOM   2370  CA  MET A 183      38.637  16.855  41.726  1.00-13.04           C
ATOM   2371  HA  MET A 183      39.411  16.538  42.424  1.00-13.04           H
ATOM   2372  C   MET A 183      39.335  17.615  40.600  1.00-13.04           C
ATOM   2373  O   MET A 183      40.520  17.401  40.353  1.00-13.04           O
ATOM   2374  CB  MET A 183      37.951  15.602  41.169  1.00-13.04           C
ATOM   2375 1HB  MET A 183      37.138  15.907  40.508  1.00-13.04           H
ATOM   2376 2HB  MET A 183      38.682  15.047  40.582  1.00-13.04           H
ATOM   2377  CG  MET A 183      37.395  14.663  42.243  1.00-13.04           C
ATOM   2378 1HG  MET A 183      36.635  15.184  42.820  1.00-13.04           H
ATOM   2379 2HG  MET A 183      36.934  13.804  41.754  1.00-13.04           H
ATOM   2380  SD  MET A 183      38.681  14.083  43.369  1.00-13.04           S
ATOM   2381  CE  MET A 183      37.786  12.944  44.436  1.00-13.04           C
ATOM   2382 1HE  MET A 183      37.014  13.482  44.986  1.00-13.04           H
ATOM   2383 2HE  MET A 183      38.482  12.486  45.139  1.00-13.04           H
ATOM   2384 3HE  MET A 183      37.321  12.162  43.835  1.00-13.04           H
ATOM   2385  N   ALA A 184      38.649  18.546  39.947  1.00-14.64           N
ATOM   2386  H   ALA A 184      37.663  18.687  40.147  1.00-14.64           H
ATOM   2387  CA  ALA A 184      39.281  19.358  38.909  1.00-14.64           C
ATOM   2388  HA  ALA A 184      39.698  18.689  38.155  1.00-14.64           H
ATOM   2389  C   ALA A 184      40.423  20.181  39.503  1.00-14.64           C
ATOM   2390  O   ALA A 184      41.509  20.255  38.928  1.00-14.64           O
ATOM   2391  CB  ALA A 184      38.246  20.282  38.253  1.00-14.64           C
ATOM   2392 1HB  ALA A 184      37.788  20.928  39.004  1.00-14.64           H
ATOM   2393 2HB  ALA A 184      37.466  19.683  37.780  1.00-14.64           H
ATOM   2394 3HB  ALA A 184      38.731  20.900  37.499  1.00-14.64           H
ATOM   2395  N   ALA A 185      40.183  20.778  40.663  1.00-22.16           N
ATOM   2396  H   ALA A 185      39.269  20.690  41.098  1.00-22.16           H
ATOM   2397  CA  ALA A 185      41.204  21.589  41.314  1.00-22.16           C
ATOM   2398  HA  ALA A 185      41.545  22.345  40.605  1.00-22.16           H
ATOM   2399  C   ALA A 185      42.410  20.731  41.706  1.00-22.16           C
ATOM   2400  O   ALA A 185      43.556  21.150  41.538  1.00-22.16           O
ATOM   2401  CB  ALA A 185      40.607  22.288  42.537  1.00-22.16           C
ATOM   2402 1HB  ALA A 185      41.369  22.907  43.013  1.00-22.16           H
ATOM   2403 2HB  ALA A 185      40.248  21.547  43.254  1.00-22.16           H
ATOM   2404 3HB  ALA A 185      39.773  22.919  42.231  1.00-22.16           H
ATOM   2405  N   ALA A 186      42.145  19.519  42.179  1.00-21.51           N
ATOM   2406  H   ALA A 186      41.182  19.227  42.288  1.00-21.51           H
ATOM   2407  CA  ALA A 186      43.206  18.594  42.574  1.00-21.51           C
ATOM   2408  HA  ALA A 186      43.813  19.066  43.347  1.00-21.51           H
ATOM   2409  C   ALA A 186      44.112  18.279  41.382  1.00-21.51           C
ATOM   2410  O   ALA A 186      45.338  18.278  41.493  1.00-21.51           O
ATOM   2411  CB  ALA A 186      42.582  17.303  43.136  1.00-21.51           C
ATOM   2412 1HB  ALA A 186      41.955  16.824  42.384  1.00-21.51           H
ATOM   2413 2HB  ALA A 186      41.977  17.535  44.009  1.00-21.51           H
ATOM   2414 3HB  ALA A 186      43.367  16.609  43.428  1.00-21.51           H
ATOM   2415  N   ARG A 187      43.516  18.033  40.223  1.00 -4.90           N
ATOM   2416  H   ARG A 187      42.501  18.042  40.171  1.00 -4.90           H
ATOM   2417  CA  ARG A 187      44.310  17.717  39.033  1.00 -4.90           C
ATOM   2418  HA  ARG A 187      45.011  16.922  39.290  1.00 -4.90           H
ATOM   2419  C   ARG A 187      45.135  18.900  38.558  1.00 -4.90           C
ATOM   2420  O   ARG A 187      46.298  18.727  38.221  1.00 -4.90           O
ATOM   2421  CB  ARG A 187      43.416  17.229  37.896  1.00 -4.90           C
ATOM   2422 1HB  ARG A 187      42.665  17.992  37.691  1.00 -4.90           H
ATOM   2423 2HB  ARG A 187      44.030  17.095  37.006  1.00 -4.90           H
ATOM   2424  CG  ARG A 187      42.714  15.917  38.197  1.00 -4.90           C
ATOM   2425 1HG  ARG A 187      43.461  15.139  38.358  1.00 -4.90           H
ATOM   2426 2HG  ARG A 187      42.122  16.021  39.101  1.00 -4.90           H
ATOM   2427  CD  ARG A 187      41.794  15.504  37.059  1.00 -4.90           C
ATOM   2428 1HD  ARG A 187      41.151  16.346  36.803  1.00 -4.90           H
ATOM   2429 2HD  ARG A 187      42.391  15.235  36.187  1.00 -4.90           H
ATOM   2430  NE  ARG A 187      40.933  14.381  37.446  1.00 -4.90           N
ATOM   2431  HE  ARG A 187      39.974  14.612  37.679  1.00 -4.90           H
ATOM   2432  CZ  ARG A 187      41.283  13.105  37.507  1.00 -4.90           C
ATOM   2433  NH1 ARG A 187      40.425  12.234  37.941  1.00 -4.90           N
ATOM   2434 1HH1 ARG A 187      39.476  12.510  38.144  1.00 -4.90           H
ATOM   2435 2HH1 ARG A 187      40.721  11.275  38.045  1.00 -4.90           H
ATOM   2436  NH2 ARG A 187      42.462  12.651  37.184  1.00 -4.90           N
ATOM   2437 1HH2 ARG A 187      43.183  13.266  36.846  1.00 -4.90           H
ATOM   2438 2HH2 ARG A 187      42.651  11.658  37.292  1.00 -4.90           H
ATOM   2439  N   VAL A 188      44.576  20.103  38.557  1.00 -8.95           N
ATOM   2440  H   VAL A 188      43.615  20.215  38.863  1.00 -8.95           H
ATOM   2441  CA  VAL A 188      45.338  21.273  38.102  1.00 -8.95           C
ATOM   2442  HA  VAL A 188      45.728  21.073  37.105  1.00 -8.95           H
ATOM   2443  C   VAL A 188      46.526  21.508  39.025  1.00 -8.95           C
ATOM   2444  O   VAL A 188      47.651  21.709  38.558  1.00 -8.95           O
ATOM   2445  CB  VAL A 188      44.467  22.561  38.058  1.00 -8.95           C
ATOM   2446  HB  VAL A 188      44.019  22.706  39.040  1.00 -8.95           H
ATOM   2447  CG1 VAL A 188      45.298  23.803  37.715  1.00 -8.95           C
ATOM   2448 1HG1 VAL A 188      44.645  24.671  37.635  1.00 -8.95           H
ATOM   2449 2HG1 VAL A 188      45.828  23.663  36.774  1.00 -8.95           H
ATOM   2450 3HG1 VAL A 188      46.019  24.006  38.508  1.00 -8.95           H
ATOM   2451  CG2 VAL A 188      43.347  22.424  37.030  1.00 -8.95           C
ATOM   2452 1HG2 VAL A 188      43.765  22.254  36.038  1.00 -8.95           H
ATOM   2453 2HG2 VAL A 188      42.749  23.335  37.020  1.00 -8.95           H
ATOM   2454 3HG2 VAL A 188      42.698  21.594  37.292  1.00 -8.95           H
ATOM   2455  N   ARG A 189      46.301  21.445  40.332  1.00-17.28           N
ATOM   2456  H   ARG A 189      45.362  21.263  40.679  1.00-17.28           H
ATOM   2457  CA  ARG A 189      47.388  21.650  41.290  1.00-17.28           C
ATOM   2458  HA  ARG A 189      47.879  22.601  41.080  1.00-17.28           H
ATOM   2459  C   ARG A 189      48.438  20.564  41.151  1.00-17.28           C
ATOM   2460  O   ARG A 189      49.626  20.854  41.175  1.00-17.28           O
ATOM   2461  CB  ARG A 189      46.842  21.683  42.717  1.00-17.28           C
ATOM   2462 1HB  ARG A 189      46.224  20.798  42.879  1.00-17.28           H
ATOM   2463 2HB  ARG A 189      47.679  21.654  43.415  1.00-17.28           H
ATOM   2464  CG  ARG A 189      46.020  22.933  43.007  1.00-17.28           C
ATOM   2465 1HG  ARG A 189      46.665  23.808  42.946  1.00-17.28           H
ATOM   2466 2HG  ARG A 189      45.221  23.030  42.273  1.00-17.28           H
ATOM   2467  CD  ARG A 189      45.409  22.850  44.384  1.00-17.28           C
ATOM   2468 1HD  ARG A 189      44.761  21.973  44.426  1.00-17.28           H
ATOM   2469 2HD  ARG A 189      46.208  22.737  45.116  1.00-17.28           H
ATOM   2470  NE  ARG A 189      44.627  24.050  44.714  1.00-17.28           N
ATOM   2471  HE  ARG A 189      44.720  24.842  44.087  1.00-17.28           H
ATOM   2472  CZ  ARG A 189      43.826  24.201  45.758  1.00-17.28           C
ATOM   2473  NH1 ARG A 189      43.112  25.287  45.833  1.00-17.28           N
ATOM   2474 1HH1 ARG A 189      43.219  26.003  45.134  1.00-17.28           H
ATOM   2475 2HH1 ARG A 189      42.455  25.412  46.586  1.00-17.28           H
ATOM   2476  NH2 ARG A 189      43.694  23.311  46.706  1.00-17.28           N
ATOM   2477 1HH2 ARG A 189      44.301  22.505  46.723  1.00-17.28           H
ATOM   2478 2HH2 ARG A 189      42.997  23.434  47.429  1.00-17.28           H
ATOM   2479  N   GLY A 190      48.015  19.328  40.939  1.00  0.07           N
ATOM   2480  H   GLY A 190      47.024  19.114  40.936  1.00  0.07           H
ATOM   2481  CA  GLY A 190      48.974  18.260  40.737  1.00  0.07           C
ATOM   2482 1HA  GLY A 190      49.655  18.254  41.587  1.00  0.07           H
ATOM   2483 2HA  GLY A 190      48.454  17.306  40.707  1.00  0.07           H
ATOM   2484  C   GLY A 190      49.804  18.417  39.474  1.00  0.07           C
ATOM   2485  O   GLY A 190      51.010  18.189  39.507  1.00  0.07           O
ATOM   2486  N   PHE A 191      49.211  18.845  38.369  1.00  1.72           N
ATOM   2487  H   PHE A 191      48.209  19.016  38.355  1.00  1.72           H
ATOM   2488  CA  PHE A 191      49.992  19.043  37.147  1.00  1.72           C
ATOM   2489  HA  PHE A 191      50.586  18.152  36.978  1.00  1.72           H
ATOM   2490  C   PHE A 191      50.958  20.224  37.246  1.00  1.72           C
ATOM   2491  O   PHE A 191      52.128  20.127  36.850  1.00  1.72           O
ATOM   2492  CB  PHE A 191      49.086  19.276  35.931  1.00  1.72           C
ATOM   2493 1HB  PHE A 191      48.453  20.142  36.122  1.00  1.72           H
ATOM   2494 2HB  PHE A 191      49.718  19.500  35.076  1.00  1.72           H
ATOM   2495  CG  PHE A 191      48.213  18.101  35.564  1.00  1.72           C
ATOM   2496  CD1 PHE A 191      46.859  18.313  35.236  1.00  1.72           C
ATOM   2497  HD1 PHE A 191      46.446  19.309  35.277  1.00  1.72           H
ATOM   2498  CD2 PHE A 191      48.733  16.793  35.495  1.00  1.72           C
ATOM   2499  HD2 PHE A 191      49.770  16.606  35.727  1.00  1.72           H
ATOM   2500  CE1 PHE A 191      46.024  17.234  34.860  1.00  1.72           C
ATOM   2501  HE1 PHE A 191      44.986  17.409  34.625  1.00  1.72           H
ATOM   2502  CE2 PHE A 191      47.910  15.706  35.112  1.00  1.72           C
ATOM   2503  HE2 PHE A 191      48.321  14.709  35.063  1.00  1.72           H
ATOM   2504  CZ  PHE A 191      46.552  15.928  34.793  1.00  1.72           C
ATOM   2505  HZ  PHE A 191      45.921  15.102  34.498  1.00  1.72           H
ATOM   2506  N   GLN A 192      50.461  21.352  37.741  1.00 10.20           N
ATOM   2507  H   GLN A 192      49.516  21.364  38.112  1.00 10.20           H
ATOM   2508  CA  GLN A 192      51.202  22.610  37.645  1.00 10.20           C
ATOM   2509  HA  GLN A 192      51.866  22.534  36.785  1.00 10.20           H
ATOM   2510  C   GLN A 192      52.068  22.958  38.850  1.00 10.20           C
ATOM   2511  O   GLN A 192      52.962  23.802  38.743  1.00 10.20           O
ATOM   2512  CB  GLN A 192      50.228  23.760  37.389  1.00 10.20           C
ATOM   2513 1HB  GLN A 192      49.522  23.819  38.218  1.00 10.20           H
ATOM   2514 2HB  GLN A 192      50.799  24.685  37.353  1.00 10.20           H
ATOM   2515  CG  GLN A 192      49.465  23.607  36.076  1.00 10.20           C
ATOM   2516 1HG  GLN A 192      50.182  23.386  35.287  1.00 10.20           H
ATOM   2517 2HG  GLN A 192      48.771  22.772  36.162  1.00 10.20           H
ATOM   2518  CD  GLN A 192      48.692  24.845  35.665  1.00 10.20           C
ATOM   2519  OE1 GLN A 192      48.477  25.081  34.480  1.00 10.20           O
ATOM   2520  NE2 GLN A 192      48.259  25.631  36.608  1.00 10.20           N
ATOM   2521 1HE2 GLN A 192      47.744  26.461  36.345  1.00 10.20           H
ATOM   2522 2HE2 GLN A 192      48.429  25.423  37.583  1.00 10.20           H
ATOM   2523  N   GLY A 193      51.829  22.322  39.987  1.00 21.31           N
ATOM   2524  H   GLY A 193      51.061  21.662  40.060  1.00 21.31           H
ATOM   2525  CA  GLY A 193      52.641  22.556  41.170  1.00 21.31           C
ATOM   2526 1HA  GLY A 193      52.352  21.836  41.932  1.00 21.31           H
ATOM   2527 2HA  GLY A 193      53.682  22.364  40.916  1.00 21.31           H
ATOM   2528  C   GLY A 193      52.564  23.945  41.778  1.00 21.31           C
ATOM   2529  O   GLY A 193      51.692  24.755  41.441  1.00 21.31           O
ATOM   2530  N   ARG A 194      53.496  24.244  42.675  1.00 -8.37           N
ATOM   2531  H   ARG A 194      54.172  23.530  42.933  1.00 -8.37           H
ATOM   2532  CA  ARG A 194      53.588  25.572  43.297  1.00 -8.37           C
ATOM   2533  HA  ARG A 194      52.579  25.909  43.539  1.00 -8.37           H
ATOM   2534  C   ARG A 194      54.204  26.617  42.368  1.00 -8.37           C
ATOM   2535  O   ARG A 194      54.007  27.816  42.565  1.00 -8.37           O
ATOM   2536  CB  ARG A 194      54.395  25.514  44.608  1.00 -8.37           C
ATOM   2537 1HB  ARG A 194      54.310  26.488  45.092  1.00 -8.37           H
ATOM   2538 2HB  ARG A 194      53.940  24.776  45.265  1.00 -8.37           H
ATOM   2539  CG  ARG A 194      55.888  25.180  44.469  1.00 -8.37           C
ATOM   2540 1HG  ARG A 194      56.004  24.170  44.079  1.00 -8.37           H
ATOM   2541 2HG  ARG A 194      56.352  25.884  43.780  1.00 -8.37           H
ATOM   2542  CD  ARG A 194      56.609  25.287  45.800  1.00 -8.37           C
ATOM   2543 1HD  ARG A 194      56.424  26.279  46.217  1.00 -8.37           H
ATOM   2544 2HD  ARG A 194      56.214  24.536  46.486  1.00 -8.37           H
ATOM   2545  NE  ARG A 194      58.061  25.098  45.648  1.00 -8.37           N
ATOM   2546  HE  ARG A 194      58.395  24.787  44.742  1.00 -8.37           H
ATOM   2547  CZ  ARG A 194      58.983  25.306  46.578  1.00 -8.37           C
ATOM   2548  NH1 ARG A 194      60.232  25.149  46.247  1.00 -8.37           N
ATOM   2549 1HH1 ARG A 194      60.463  24.808  45.326  1.00 -8.37           H
ATOM   2550 2HH1 ARG A 194      60.962  25.369  46.905  1.00 -8.37           H
ATOM   2551  NH2 ARG A 194      58.713  25.705  47.795  1.00 -8.37           N
ATOM   2552 1HH2 ARG A 194      57.756  25.862  48.070  1.00 -8.37           H
ATOM   2553 2HH2 ARG A 194      59.456  25.866  48.459  1.00 -8.37           H
ATOM   2554  N   ASP A 195      54.980  26.181  41.390  1.00 22.31           N
ATOM   2555  H   ASP A 195      55.122  25.185  41.266  1.00 22.31           H
ATOM   2556  CA  ASP A 195      55.709  27.087  40.498  1.00 22.31           C
ATOM   2557  HA  ASP A 195      55.197  28.047  40.443  1.00 22.31           H
ATOM   2558  C   ASP A 195      55.796  26.477  39.104  1.00 22.31           C
ATOM   2559  O   ASP A 195      56.260  25.354  38.951  1.00 22.31           O
ATOM   2560  CB  ASP A 195      57.126  27.292  41.055  1.00 22.31           C
ATOM   2561 1HB  ASP A 195      57.048  27.507  42.120  1.00 22.31           H
ATOM   2562 2HB  ASP A 195      57.701  26.374  40.930  1.00 22.31           H
ATOM   2563  CG  ASP A 195      57.870  28.442  40.393  1.00 22.31           C
ATOM   2564  OD1 ASP A 195      57.455  28.955  39.333  1.00 22.31           O
ATOM   2565  OD2 ASP A 195      58.890  28.880  40.969  1.00 22.31           O
ATOM   2566  N   LEU A 196      55.390  27.218  38.083  1.00 31.67           N
ATOM   2567  H   LEU A 196      55.047  28.157  38.248  1.00 31.67           H
ATOM   2568  CA  LEU A 196      55.443  26.737  36.704  1.00 31.67           C
ATOM   2569  HA  LEU A 196      55.016  25.738  36.669  1.00 31.67           H
ATOM   2570  C   LEU A 196      56.873  26.639  36.173  1.00 31.67           C
ATOM   2571  O   LEU A 196      57.123  25.989  35.166  1.00 31.67           O
ATOM   2572  CB  LEU A 196      54.626  27.665  35.798  1.00 31.67           C
ATOM   2573 1HB  LEU A 196      55.027  28.671  35.915  1.00 31.67           H
ATOM   2574 2HB  LEU A 196      54.795  27.363  34.766  1.00 31.67           H
ATOM   2575  CG  LEU A 196      53.107  27.732  36.021  1.00 31.67           C
ATOM   2576  HG  LEU A 196      52.913  27.954  37.069  1.00 31.67           H
ATOM   2577  CD1 LEU A 196      52.514  28.851  35.186  1.00 31.67           C
ATOM   2578 1HD1 LEU A 196      51.436  28.893  35.341  1.00 31.67           H
ATOM   2579 2HD1 LEU A 196      52.723  28.688  34.127  1.00 31.67           H
ATOM   2580 3HD1 LEU A 196      52.940  29.803  35.501  1.00 31.67           H
ATOM   2581  CD2 LEU A 196      52.409  26.424  35.665  1.00 31.67           C
ATOM   2582 1HD2 LEU A 196      51.330  26.540  35.772  1.00 31.67           H
ATOM   2583 2HD2 LEU A 196      52.742  25.639  36.343  1.00 31.67           H
ATOM   2584 3HD2 LEU A 196      52.645  26.138  34.640  1.00 31.67           H
ATOM   2585  N   ARG A 197      57.823  27.254  36.866  1.00 -0.82           N
ATOM   2586  H   ARG A 197      57.564  27.808  37.678  1.00 -0.82           H
ATOM   2587  CA  ARG A 197      59.243  27.142  36.505  1.00 -0.82           C
ATOM   2588  HA  ARG A 197      59.335  27.172  35.418  1.00 -0.82           H
ATOM   2589  C   ARG A 197      59.865  25.835  36.993  1.00 -0.82           C
ATOM   2590  O   ARG A 197      61.044  25.577  36.749  1.00 -0.82           O
ATOM   2591  CB  ARG A 197      60.036  28.302  37.117  1.00 -0.82           C
ATOM   2592 1HB  ARG A 197      59.931  28.243  38.201  1.00 -0.82           H
ATOM   2593 2HB  ARG A 197      61.090  28.173  36.874  1.00 -0.82           H
ATOM   2594  CG  ARG A 197      59.612  29.694  36.647  1.00 -0.82           C
ATOM   2595 1HG  ARG A 197      59.806  29.780  35.577  1.00 -0.82           H
ATOM   2596 2HG  ARG A 197      58.547  29.838  36.827  1.00 -0.82           H
ATOM   2597  CD  ARG A 197      60.385  30.783  37.387  1.00 -0.82           C
ATOM   2598 1HD  ARG A 197      61.455  30.594  37.282  1.00 -0.82           H
ATOM   2599 2HD  ARG A 197      60.154  31.748  36.933  1.00 -0.82           H
ATOM   2600  NE  ARG A 197      60.030  30.833  38.814  1.00 -0.82           N
ATOM   2601  HE  ARG A 197      59.271  30.237  39.116  1.00 -0.82           H
ATOM   2602  CZ  ARG A 197      60.596  31.591  39.743  1.00 -0.82           C
ATOM   2603  NH1 ARG A 197      60.122  31.536  40.951  1.00 -0.82           N
ATOM   2604 1HH1 ARG A 197      59.371  30.892  41.151  1.00 -0.82           H
ATOM   2605 2HH1 ARG A 197      60.509  32.114  41.680  1.00 -0.82           H
ATOM   2606  NH2 ARG A 197      61.647  32.341  39.545  1.00 -0.82           N
ATOM   2607 1HH2 ARG A 197      62.077  32.380  38.635  1.00 -0.82           H
ATOM   2608 2HH2 ARG A 197      62.034  32.865  40.315  1.00 -0.82           H
ATOM   2609  N   ASP A 198      59.134  25.035  37.751  1.00  7.76           N
ATOM   2610  H   ASP A 198      58.169  25.265  37.957  1.00  7.76           H
ATOM   2611  CA  ASP A 198      59.687  23.781  38.271  1.00  7.76           C
ATOM   2612  HA  ASP A 198      60.641  23.982  38.757  1.00  7.76           H
ATOM   2613  C   ASP A 198      59.878  22.824  37.087  1.00  7.76           C
ATOM   2614  O   ASP A 198      59.004  22.741  36.223  1.00  7.76           O
ATOM   2615  CB  ASP A 198      58.712  23.194  39.295  1.00  7.76           C
ATOM   2616 1HB  ASP A 198      58.444  23.983  39.998  1.00  7.76           H
ATOM   2617 2HB  ASP A 198      57.814  22.863  38.783  1.00  7.76           H
ATOM   2618  CG  ASP A 198      59.285  22.029  40.081  1.00  7.76           C
ATOM   2619  OD1 ASP A 198      59.391  22.157  41.323  1.00  7.76           O
ATOM   2620  OD2 ASP A 198      59.576  20.959  39.502  1.00  7.76           O
ATOM   2621  N   PRO A 199      60.994  22.079  37.016  1.00  6.00           N
ATOM   2622  CA  PRO A 199      61.131  21.190  35.852  1.00  6.00           C
ATOM   2623  HA  PRO A 199      61.027  21.759  34.929  1.00  6.00           H
ATOM   2624  C   PRO A 199      60.161  20.009  35.792  1.00  6.00           C
ATOM   2625  O   PRO A 199      60.102  19.326  34.773  1.00  6.00           O
ATOM   2626  CB  PRO A 199      62.572  20.692  35.985  1.00  6.00           C
ATOM   2627 1HB  PRO A 199      62.684  19.693  35.563  1.00  6.00           H
ATOM   2628 2HB  PRO A 199      63.261  21.386  35.504  1.00  6.00           H
ATOM   2629  CG  PRO A 199      62.804  20.690  37.443  1.00  6.00           C
ATOM   2630 1HG  PRO A 199      62.309  19.834  37.902  1.00  6.00           H
ATOM   2631 2HG  PRO A 199      63.867  20.684  37.673  1.00  6.00           H
ATOM   2632  CD  PRO A 199      62.177  21.977  37.890  1.00  6.00           C
ATOM   2633 1HD  PRO A 199      61.898  21.922  38.943  1.00  6.00           H
ATOM   2634 2HD  PRO A 199      62.851  22.816  37.710  1.00  6.00           H
ATOM   2635  N   THR A 200      59.388  19.758  36.839  1.00  2.28           N
ATOM   2636  H   THR A 200      59.486  20.309  37.689  1.00  2.28           H
ATOM   2637  CA  THR A 200      58.370  18.703  36.802  1.00  2.28           C
ATOM   2638  HA  THR A 200      58.684  17.949  36.087  1.00  2.28           H
ATOM   2639  C   THR A 200      56.993  19.211  36.365  1.00  2.28           C
ATOM   2640  O   THR A 200      56.022  18.456  36.357  1.00  2.28           O
ATOM   2641  CB  THR A 200      58.217  18.003  38.167  1.00  2.28           C
ATOM   2642  HB  THR A 200      57.478  17.207  38.078  1.00  2.28           H
ATOM   2643  OG1 THR A 200      57.782  18.940  39.157  1.00  2.28           O
ATOM   2644  HG1 THR A 200      58.515  19.557  39.331  1.00  2.28           H
ATOM   2645  CG2 THR A 200      59.530  17.412  38.644  1.00  2.28           C
ATOM   2646 1HG2 THR A 200      59.356  16.843  39.556  1.00  2.28           H
ATOM   2647 2HG2 THR A 200      60.250  18.202  38.850  1.00  2.28           H
ATOM   2648 3HG2 THR A 200      59.933  16.744  37.884  1.00  2.28           H
ATOM   2649  N   THR A 201      56.883  20.491  36.039  1.00 48.34           N
ATOM   2650  H   THR A 201      57.699  21.090  36.046  1.00 48.34           H
ATOM   2651  CA  THR A 201      55.600  21.078  35.639  1.00 48.34           C
ATOM   2652  HA  THR A 201      54.855  20.881  36.407  1.00 48.34           H
ATOM   2653  C   THR A 201      55.113  20.541  34.297  1.00 48.34           C
ATOM   2654  O   THR A 201      55.886  20.500  33.340  1.00 48.34           O
ATOM   2655  CB  THR A 201      55.754  22.607  35.452  1.00 48.34           C
ATOM   2656  HB  THR A 201      56.395  22.806  34.591  1.00 48.34           H
ATOM   2657  OG1 THR A 201      56.363  23.159  36.620  1.00 48.34           O
ATOM   2658  HG1 THR A 201      57.304  23.282  36.415  1.00 48.34           H
ATOM   2659  CG2 THR A 201      54.433  23.320  35.274  1.00 48.34           C
ATOM   2660 1HG2 THR A 201      53.900  22.933  34.410  1.00 48.34           H
ATOM   2661 2HG2 THR A 201      54.633  24.374  35.104  1.00 48.34           H
ATOM   2662 3HG2 THR A 201      53.830  23.207  36.171  1.00 48.34           H
ATOM   2663  N   ILE A 202      53.821  20.248  34.184  1.00 22.34           N
ATOM   2664  H   ILE A 202      53.238  20.155  35.009  1.00 22.34           H
ATOM   2665  CA  ILE A 202      53.165  20.239  32.876  1.00 22.34           C
ATOM   2666  HA  ILE A 202      53.857  20.672  32.158  1.00 22.34           H
ATOM   2667  C   ILE A 202      51.977  21.197  32.989  1.00 22.34           C
ATOM   2668  O   ILE A 202      51.292  21.240  34.010  1.00 22.34           O
ATOM   2669  CB  ILE A 202      52.808  18.804  32.357  1.00 22.34           C
ATOM   2670  HB  ILE A 202      52.448  18.902  31.332  1.00 22.34           H
ATOM   2671  CG1 ILE A 202      51.695  18.128  33.179  1.00 22.34           C
ATOM   2672 1HG1 ILE A 202      52.024  18.036  34.213  1.00 22.34           H
ATOM   2673 2HG1 ILE A 202      50.817  18.771  33.161  1.00 22.34           H
ATOM   2674  CG2 ILE A 202      54.077  17.920  32.337  1.00 22.34           C
ATOM   2675 1HG2 ILE A 202      53.919  17.049  31.707  1.00 22.34           H
ATOM   2676 2HG2 ILE A 202      54.342  17.603  33.347  1.00 22.34           H
ATOM   2677 3HG2 ILE A 202      54.918  18.478  31.927  1.00 22.34           H
ATOM   2678  CD1 ILE A 202      51.274  16.732  32.669  1.00 22.34           C
ATOM   2679 1HD1 ILE A 202      50.350  16.428  33.158  1.00 22.34           H
ATOM   2680 2HD1 ILE A 202      52.045  15.996  32.885  1.00 22.34           H
ATOM   2681 3HD1 ILE A 202      51.120  16.765  31.594  1.00 22.34           H
ATOM   2682  N   LEU A 203      51.783  22.042  31.989  1.00 14.01           N
ATOM   2683  H   LEU A 203      52.404  22.018  31.186  1.00 14.01           H
ATOM   2684  CA  LEU A 203      50.713  23.039  32.027  1.00 14.01           C
ATOM   2685  HA  LEU A 203      50.756  23.569  32.978  1.00 14.01           H
ATOM   2686  C   LEU A 203      49.345  22.369  31.879  1.00 14.01           C
ATOM   2687  O   LEU A 203      49.187  21.491  31.030  1.00 14.01           O
ATOM   2688  CB  LEU A 203      50.905  24.032  30.886  1.00 14.01           C
ATOM   2689 1HB  LEU A 203      51.963  24.283  30.815  1.00 14.01           H
ATOM   2690 2HB  LEU A 203      50.621  23.542  29.959  1.00 14.01           H
ATOM   2691  CG  LEU A 203      50.107  25.335  31.023  1.00 14.01           C
ATOM   2692  HG  LEU A 203      49.199  25.147  31.593  1.00 14.01           H
ATOM   2693  CD1 LEU A 203      50.944  26.367  31.772  1.00 14.01           C
ATOM   2694 1HD1 LEU A 203      50.394  27.298  31.854  1.00 14.01           H
ATOM   2695 2HD1 LEU A 203      51.880  26.554  31.245  1.00 14.01           H
ATOM   2696 3HD1 LEU A 203      51.161  26.005  32.777  1.00 14.01           H
ATOM   2697  CD2 LEU A 203      49.699  25.847  29.658  1.00 14.01           C
ATOM   2698 1HD2 LEU A 203      49.266  26.842  29.741  1.00 14.01           H
ATOM   2699 2HD2 LEU A 203      48.947  25.182  29.235  1.00 14.01           H
ATOM   2700 3HD2 LEU A 203      50.559  25.876  28.992  1.00 14.01           H
ATOM   2701  N   ALA A 204      48.367  22.779  32.673  1.00  5.62           N
ATOM   2702  H   ALA A 204      48.530  23.549  33.311  1.00  5.62           H
ATOM   2703  CA  ALA A 204      47.036  22.181  32.646  1.00  5.62           C
ATOM   2704  HA  ALA A 204      47.123  21.151  32.299  1.00  5.62           H
ATOM   2705  C   ALA A 204      46.084  22.927  31.699  1.00  5.62           C
ATOM   2706  O   ALA A 204      46.124  24.158  31.577  1.00  5.62           O
ATOM   2707  CB  ALA A 204      46.460  22.161  34.067  1.00  5.62           C
ATOM   2708 1HB  ALA A 204      46.339  23.182  34.429  1.00  5.62           H
ATOM   2709 2HB  ALA A 204      47.136  21.616  34.727  1.00  5.62           H
ATOM   2710 3HB  ALA A 204      45.493  21.661  34.059  1.00  5.62           H
ATOM   2711  N   THR A 205      45.195  22.160  31.090  1.00 -0.07           N
ATOM   2712  H   THR A 205      45.205  21.159  31.271  1.00 -0.07           H
ATOM   2713  CA  THR A 205      44.178  22.663  30.171  1.00 -0.07           C
ATOM   2714  HA  THR A 205      44.172  23.746  30.200  1.00 -0.07           H
ATOM   2715  C   THR A 205      42.809  22.112  30.543  1.00 -0.07           C
ATOM   2716  O   THR A 205      42.603  20.904  30.503  1.00 -0.07           O
ATOM   2717  CB  THR A 205      44.477  22.193  28.742  1.00 -0.07           C
ATOM   2718  HB  THR A 205      44.339  21.115  28.679  1.00 -0.07           H
ATOM   2719  OG1 THR A 205      45.832  22.498  28.432  1.00 -0.07           O
ATOM   2720  HG1 THR A 205      46.361  21.727  28.692  1.00 -0.07           H
ATOM   2721  CG2 THR A 205      43.614  22.868  27.710  1.00 -0.07           C
ATOM   2722 1HG2 THR A 205      43.717  23.945  27.784  1.00 -0.07           H
ATOM   2723 2HG2 THR A 205      42.572  22.583  27.851  1.00 -0.07           H
ATOM   2724 3HG2 THR A 205      43.940  22.547  26.721  1.00 -0.07           H
ATOM   2725  N   ALA A 206      41.867  22.970  30.901  1.00 26.62           N
ATOM   2726  H   ALA A 206      42.060  23.963  30.911  1.00 26.62           H
ATOM   2727  CA  ALA A 206      40.529  22.487  31.227  1.00 26.62           C
ATOM   2728  HA  ALA A 206      40.615  21.583  31.833  1.00 26.62           H
ATOM   2729  C   ALA A 206      39.797  22.143  29.923  1.00 26.62           C
ATOM   2730  O   ALA A 206      39.861  22.905  28.955  1.00 26.62           O
ATOM   2731  CB  ALA A 206      39.770  23.554  32.029  1.00 26.62           C
ATOM   2732 1HB  ALA A 206      39.691  24.473  31.447  1.00 26.62           H
ATOM   2733 2HB  ALA A 206      40.304  23.766  32.954  1.00 26.62           H
ATOM   2734 3HB  ALA A 206      38.769  23.192  32.269  1.00 26.62           H
ATOM   2735  N   LYS A 207      39.081  21.027  29.885  1.00 14.18           N
ATOM   2736  H   LYS A 207      39.110  20.386  30.673  1.00 14.18           H
ATOM   2737  CA  LYS A 207      38.252  20.685  28.721  1.00 14.18           C
ATOM   2738  HA  LYS A 207      37.947  21.611  28.235  1.00 14.18           H
ATOM   2739  C   LYS A 207      37.010  19.921  29.180  1.00 14.18           C
ATOM   2740  O   LYS A 207      37.038  19.381  30.275  1.00 14.18           O
ATOM   2741  CB  LYS A 207      39.076  19.853  27.726  1.00 14.18           C
ATOM   2742 1HB  LYS A 207      38.530  19.795  26.785  1.00 14.18           H
ATOM   2743 2HB  LYS A 207      40.016  20.374  27.538  1.00 14.18           H
ATOM   2744  CG  LYS A 207      39.388  18.435  28.165  1.00 14.18           C
ATOM   2745 1HG  LYS A 207      39.901  18.449  29.128  1.00 14.18           H
ATOM   2746 2HG  LYS A 207      38.461  17.871  28.254  1.00 14.18           H
ATOM   2747  CD  LYS A 207      40.274  17.769  27.145  1.00 14.18           C
ATOM   2748 1HD  LYS A 207      39.835  17.868  26.152  1.00 14.18           H
ATOM   2749 2HD  LYS A 207      41.248  18.260  27.154  1.00 14.18           H
ATOM   2750  CE  LYS A 207      40.448  16.300  27.465  1.00 14.18           C
ATOM   2751 1HE  LYS A 207      40.754  16.184  28.506  1.00 14.18           H
ATOM   2752 2HE  LYS A 207      39.512  15.766  27.290  1.00 14.18           H
ATOM   2753  NZ  LYS A 207      41.519  15.772  26.581  1.00 14.18           N
ATOM   2754 1HZ  LYS A 207      41.358  16.051  25.619  1.00 14.18           H
ATOM   2755 2HZ  LYS A 207      41.549  14.762  26.619  1.00 14.18           H
ATOM   2756 3HZ  LYS A 207      42.416  16.135  26.884  1.00 14.18           H
ATOM   2757  N   HIS A 208      35.941  19.806  28.405  1.00 13.61           N
ATOM   2758  H   HIS A 208      35.215  19.165  28.717  1.00 13.61           H
ATOM   2759  CA  HIS A 208      35.655  20.592  27.204  1.00 13.61           C
ATOM   2760  HA  HIS A 208      36.561  20.904  26.688  1.00 13.61           H
ATOM   2761  C   HIS A 208      34.882  21.819  27.659  1.00 13.61           C
ATOM   2762  O   HIS A 208      34.166  21.757  28.653  1.00 13.61           O
ATOM   2763  CB  HIS A 208      34.793  19.752  26.263  1.00 13.61           C
ATOM   2764 1HB  HIS A 208      33.937  19.374  26.823  1.00 13.61           H
ATOM   2765 2HB  HIS A 208      34.418  20.390  25.470  1.00 13.61           H
ATOM   2766  CG  HIS A 208      35.522  18.595  25.652  1.00 13.61           C
ATOM   2767  ND1 HIS A 208      35.654  17.360  26.274  1.00 13.61           N
ATOM   2768  HD1 HIS A 208      35.260  17.128  27.194  1.00 13.61           H
ATOM   2769  CD2 HIS A 208      36.172  18.458  24.465  1.00 13.61           C
ATOM   2770  HD2 HIS A 208      36.275  19.216  23.695  1.00 13.61           H
ATOM   2771  CE1 HIS A 208      36.360  16.552  25.495  1.00 13.61           C
ATOM   2772  HE1 HIS A 208      36.640  15.532  25.731  1.00 13.61           H
ATOM   2773  NE2 HIS A 208      36.672  17.189  24.392  1.00 13.61           N
ATOM   2774  HE2 HIS A 208      37.191  16.807  23.593  1.00 13.61           H
ATOM   2775  N   PHE A 209      35.004  22.924  26.946  1.00  9.29           N
ATOM   2776  H   PHE A 209      35.657  22.973  26.171  1.00  9.29           H
ATOM   2777  CA  PHE A 209      34.211  24.110  27.244  1.00  9.29           C
ATOM   2778  HA  PHE A 209      33.748  24.003  28.221  1.00  9.29           H
ATOM   2779  C   PHE A 209      33.140  24.226  26.146  1.00  9.29           C
ATOM   2780  O   PHE A 209      33.502  24.505  25.006  1.00  9.29           O
ATOM   2781  CB  PHE A 209      35.134  25.324  27.312  1.00  9.29           C
ATOM   2782 1HB  PHE A 209      35.994  25.045  27.918  1.00  9.29           H
ATOM   2783 2HB  PHE A 209      35.491  25.575  26.313  1.00  9.29           H
ATOM   2784  CG  PHE A 209      34.504  26.531  27.943  1.00  9.29           C
ATOM   2785  CD1 PHE A 209      34.201  26.547  29.316  1.00  9.29           C
ATOM   2786  HD1 PHE A 209      34.404  25.677  29.925  1.00  9.29           H
ATOM   2787  CD2 PHE A 209      34.237  27.672  27.175  1.00  9.29           C
ATOM   2788  HD2 PHE A 209      34.442  27.660  26.117  1.00  9.29           H
ATOM   2789  CE1 PHE A 209      33.642  27.699  29.919  1.00  9.29           C
ATOM   2790  HE1 PHE A 209      33.407  27.695  30.970  1.00  9.29           H
ATOM   2791  CE2 PHE A 209      33.718  28.845  27.776  1.00  9.29           C
ATOM   2792  HE2 PHE A 209      33.550  29.728  27.180  1.00  9.29           H
ATOM   2793  CZ  PHE A 209      33.406  28.854  29.149  1.00  9.29           C
ATOM   2794  HZ  PHE A 209      32.990  29.741  29.606  1.00  9.29           H
ATOM   2795  N   ALA A 210      31.861  23.942  26.394  1.00 52.49           N
ATOM   2796  H   ALA A 210      31.228  23.949  25.607  1.00 52.49           H
ATOM   2797  CA  ALA A 210      31.270  23.572  27.686  1.00 52.49           C
ATOM   2798  HA  ALA A 210      31.997  23.037  28.294  1.00 52.49           H
ATOM   2799  C   ALA A 210      30.072  22.640  27.465  1.00 52.49           C
ATOM   2800  O   ALA A 210      29.535  22.588  26.357  1.00 52.49           O
ATOM   2801  CB  ALA A 210      30.819  24.842  28.434  1.00 52.49           C
ATOM   2802 1HB  ALA A 210      30.440  24.576  29.422  1.00 52.49           H
ATOM   2803 2HB  ALA A 210      30.028  25.339  27.869  1.00 52.49           H
ATOM   2804 3HB  ALA A 210      31.659  25.526  28.548  1.00 52.49           H
ATOM   2805  N   ALA A 211      29.673  21.953  28.534  1.00 24.18           N
ATOM   2806  H   ALA A 211      30.246  22.011  29.367  1.00 24.18           H
ATOM   2807  CA  ALA A 211      28.485  21.091  28.613  1.00 24.18           C
ATOM   2808  HA  ALA A 211      28.502  20.626  29.599  1.00 24.18           H
ATOM   2809  C   ALA A 211      28.458  19.935  27.605  1.00 24.18           C
ATOM   2810  O   ALA A 211      27.396  19.490  27.183  1.00 24.18           O
ATOM   2811  CB  ALA A 211      27.194  21.930  28.536  1.00 24.18           C
ATOM   2812 1HB  ALA A 211      26.330  21.290  28.725  1.00 24.18           H
ATOM   2813 2HB  ALA A 211      27.100  22.371  27.545  1.00 24.18           H
ATOM   2814 3HB  ALA A 211      27.220  22.715  29.287  1.00 24.18           H
ATOM   2815  N   TYR A 212      29.630  19.443  27.229  1.00  9.65           N
ATOM   2816  H   TYR A 212      30.470  19.802  27.655  1.00  9.65           H
ATOM   2817  CA  TYR A 212      29.743  18.405  26.206  1.00  9.65           C
ATOM   2818  HA  TYR A 212      29.296  18.775  25.284  1.00  9.65           H
ATOM   2819  C   TYR A 212      29.004  17.125  26.627  1.00  9.65           C
ATOM   2820  O   TYR A 212      28.389  16.454  25.805  1.00  9.65           O
ATOM   2821  CB  TYR A 212      31.233  18.143  25.958  1.00  9.65           C
ATOM   2822 1HB  TYR A 212      31.746  19.100  26.029  1.00  9.65           H
ATOM   2823 2HB  TYR A 212      31.614  17.500  26.752  1.00  9.65           H
ATOM   2824  CG  TYR A 212      31.601  17.539  24.610  1.00  9.65           C
ATOM   2825  CD1 TYR A 212      31.088  16.296  24.191  1.00  9.65           C
ATOM   2826  HD1 TYR A 212      30.371  15.769  24.799  1.00  9.65           H
ATOM   2827  CD2 TYR A 212      32.519  18.192  23.762  1.00  9.65           C
ATOM   2828  HD2 TYR A 212      32.886  19.171  24.031  1.00  9.65           H
ATOM   2829  CE1 TYR A 212      31.535  15.685  23.001  1.00  9.65           C
ATOM   2830  HE1 TYR A 212      31.133  14.729  22.713  1.00  9.65           H
ATOM   2831  CE2 TYR A 212      32.986  17.570  22.566  1.00  9.65           C
ATOM   2832  HE2 TYR A 212      33.720  18.058  21.943  1.00  9.65           H
ATOM   2833  CZ  TYR A 212      32.511  16.302  22.221  1.00  9.65           C
ATOM   2834  OH  TYR A 212      33.016  15.636  21.134  1.00  9.65           O
ATOM   2835  HH  TYR A 212      32.816  14.686  21.162  1.00  9.65           H
ATOM   2836  N   GLY A 213      28.993  16.820  27.919  1.00  6.48           N
ATOM   2837  H   GLY A 213      29.448  17.428  28.593  1.00  6.48           H
ATOM   2838  CA  GLY A 213      28.319  15.621  28.402  1.00  6.48           C
ATOM   2839 1HA  GLY A 213      28.716  14.763  27.861  1.00  6.48           H
ATOM   2840 2HA  GLY A 213      28.551  15.495  29.460  1.00  6.48           H
ATOM   2841  C   GLY A 213      26.809  15.604  28.243  1.00  6.48           C
ATOM   2842  O   GLY A 213      26.180  14.546  28.298  1.00  6.48           O
ATOM   2843  N   ALA A 214      26.209  16.759  27.989  1.00 20.71           N
ATOM   2844  H   ALA A 214      26.766  17.601  27.912  1.00 20.71           H
ATOM   2845  CA  ALA A 214      24.768  16.876  27.777  1.00 20.71           C
ATOM   2846  HA  ALA A 214      24.262  16.078  28.322  1.00 20.71           H
ATOM   2847  C   ALA A 214      24.403  16.738  26.289  1.00 20.71           C
ATOM   2848  O   ALA A 214      23.396  17.292  25.829  1.00 20.71           O
ATOM   2849  CB  ALA A 214      24.294  18.210  28.341  1.00 20.71           C
ATOM   2850 1HB  ALA A 214      23.210  18.290  28.245  1.00 20.71           H
ATOM   2851 2HB  ALA A 214      24.770  19.033  27.809  1.00 20.71           H
ATOM   2852 3HB  ALA A 214      24.556  18.269  29.394  1.00 20.71           H
ATOM   2853  N   ALA A 215      25.252  16.045  25.537  1.00 12.36           N
ATOM   2854  H   ALA A 215      26.084  15.661  25.960  1.00 12.36           H
ATOM   2855  CA  ALA A 215      25.037  15.822  24.111  1.00 12.36           C
ATOM   2856  HA  ALA A 215      24.939  16.789  23.625  1.00 12.36           H
ATOM   2857  C   ALA A 215      23.750  15.042  23.852  1.00 12.36           C
ATOM   2858  O   ALA A 215      23.411  14.122  24.603  1.00 12.36           O
ATOM   2859  CB  ALA A 215      26.239  15.090  23.508  1.00 12.36           C
ATOM   2860 1HB  ALA A 215      27.142  15.687  23.644  1.00 12.36           H
ATOM   2861 2HB  ALA A 215      26.077  14.934  22.442  1.00 12.36           H
ATOM   2862 3HB  ALA A 215      26.371  14.121  23.993  1.00 12.36           H
ATOM   2863  N   GLU A 216      23.063  15.405  22.779  1.00-13.16           N
ATOM   2864  H   GLU A 216      23.426  16.153  22.193  1.00-13.16           H
ATOM   2865  CA  GLU A 216      21.795  14.784  22.413  1.00-13.16           C
ATOM   2866  HA  GLU A 216      21.091  14.928  23.231  1.00-13.16           H
ATOM   2867  C   GLU A 216      21.977  13.284  22.211  1.00-13.16           C
ATOM   2868  O   GLU A 216      22.821  12.824  21.424  1.00-13.16           O
ATOM   2869  CB  GLU A 216      21.209  15.397  21.136  1.00-13.16           C
ATOM   2870 1HB  GLU A 216      21.971  15.375  20.364  1.00-13.16           H
ATOM   2871 2HB  GLU A 216      20.380  14.769  20.817  1.00-13.16           H
ATOM   2872  CG  GLU A 216      20.693  16.827  21.260  1.00-13.16           C
ATOM   2873 1HG  GLU A 216      19.981  16.874  22.083  1.00-13.16           H
ATOM   2874 2HG  GLU A 216      21.525  17.492  21.490  1.00-13.16           H
ATOM   2875  CD  GLU A 216      20.009  17.308  19.982  1.00-13.16           C
ATOM   2876  OE1 GLU A 216      20.389  16.874  18.865  1.00-13.16           O
ATOM   2877  OE2 GLU A 216      19.095  18.164  20.063  1.00-13.16           O
ATOM   2878  N   ALA A 217      21.204  12.548  23.002  1.00 31.15           N
ATOM   2879  H   ALA A 217      20.613  13.036  23.667  1.00 31.15           H
ATOM   2880  CA  ALA A 217      21.164  11.088  23.042  1.00 31.15           C
ATOM   2881  HA  ALA A 217      20.555  10.814  23.904  1.00 31.15           H
ATOM   2882  C   ALA A 217      22.539  10.426  23.251  1.00 31.15           C
ATOM   2883  O   ALA A 217      22.755   9.278  22.868  1.00 31.15           O
ATOM   2884  CB  ALA A 217      20.440  10.565  21.794  1.00 31.15           C
ATOM   2885 1HB  ALA A 217      20.258   9.497  21.898  1.00 31.15           H
ATOM   2886 2HB  ALA A 217      21.050  10.749  20.909  1.00 31.15           H
ATOM   2887 3HB  ALA A 217      19.481  11.074  21.684  1.00 31.15           H
ATOM   2888  N   GLY A 218      23.473  11.163  23.842  1.00 -7.90           N
ATOM   2889  H   GLY A 218      23.264  12.124  24.091  1.00 -7.90           H
ATOM   2890  CA  GLY A 218      24.798  10.639  24.144  1.00 -7.90           C
ATOM   2891 1HA  GLY A 218      25.270  11.300  24.872  1.00 -7.90           H
ATOM   2892 2HA  GLY A 218      24.680   9.664  24.608  1.00 -7.90           H
ATOM   2893  C   GLY A 218      25.746  10.464  22.972  1.00 -7.90           C
ATOM   2894  O   GLY A 218      26.825   9.887  23.126  1.00 -7.90           O
ATOM   2895  N   ARG A 219      25.380  10.918  21.782  1.00 22.71           N
ATOM   2896  H   ARG A 219      24.495  11.402  21.676  1.00 22.71           H
ATOM   2897  CA  ARG A 219      26.270  10.749  20.628  1.00 22.71           C
ATOM   2898  HA  ARG A 219      26.653   9.730  20.608  1.00 22.71           H
ATOM   2899  C   ARG A 219      27.446  11.702  20.776  1.00 22.71           C
ATOM   2900  O   ARG A 219      27.282  12.860  21.149  1.00 22.71           O
ATOM   2901  CB  ARG A 219      25.535  11.036  19.322  1.00 22.71           C
ATOM   2902 1HB  ARG A 219      25.021  11.987  19.431  1.00 22.71           H
ATOM   2903 2HB  ARG A 219      26.268  11.125  18.521  1.00 22.71           H
ATOM   2904  CG  ARG A 219      24.522   9.969  18.934  1.00 22.71           C
ATOM   2905 1HG  ARG A 219      25.049   9.079  18.587  1.00 22.71           H
ATOM   2906 2HG  ARG A 219      23.918   9.711  19.802  1.00 22.71           H
ATOM   2907  CD  ARG A 219      23.599  10.480  17.844  1.00 22.71           C
ATOM   2908 1HD  ARG A 219      22.870   9.705  17.599  1.00 22.71           H
ATOM   2909 2HD  ARG A 219      23.065  11.346  18.236  1.00 22.71           H
ATOM   2910  NE  ARG A 219      24.318  10.879  16.625  1.00 22.71           N
ATOM   2911  HE  ARG A 219      25.231  10.470  16.471  1.00 22.71           H
ATOM   2912  CZ  ARG A 219      23.895  11.739  15.712  1.00 22.71           C
ATOM   2913  NH1 ARG A 219      24.695  12.028  14.728  1.00 22.71           N
ATOM   2914 1HH1 ARG A 219      25.608  11.606  14.706  1.00 22.71           H
ATOM   2915 2HH1 ARG A 219      24.405  12.672  14.006  1.00 22.71           H
ATOM   2916  NH2 ARG A 219      22.746  12.355  15.770  1.00 22.71           N
ATOM   2917 1HH2 ARG A 219      22.090  12.138  16.508  1.00 22.71           H
ATOM   2918 2HH2 ARG A 219      22.517  13.060  15.089  1.00 22.71           H
ATOM   2919  N   ASP A 220      28.640  11.213  20.496  1.00 -1.56           N
ATOM   2920  H   ASP A 220      28.736  10.254  20.202  1.00 -1.56           H
ATOM   2921  CA  ASP A 220      29.835  12.047  20.594  1.00 -1.56           C
ATOM   2922  HA  ASP A 220      29.823  12.559  21.557  1.00 -1.56           H
ATOM   2923  C   ASP A 220      29.800  13.084  19.469  1.00 -1.56           C
ATOM   2924  O   ASP A 220      29.178  12.835  18.440  1.00 -1.56           O
ATOM   2925  CB  ASP A 220      31.087  11.172  20.508  1.00 -1.56           C
ATOM   2926 1HB  ASP A 220      30.843  10.190  20.917  1.00 -1.56           H
ATOM   2927 2HB  ASP A 220      31.379  11.049  19.465  1.00 -1.56           H
ATOM   2928  CG  ASP A 220      32.248  11.731  21.311  1.00 -1.56           C
ATOM   2929  OD1 ASP A 220      32.281  12.954  21.567  1.00 -1.56           O
ATOM   2930  OD2 ASP A 220      33.075  10.931  21.803  1.00 -1.56           O
ATOM   2931  N   TYR A 221      30.439  14.232  19.675  1.00 29.11           N
ATOM   2932  H   TYR A 221      30.941  14.328  20.546  1.00 29.11           H
ATOM   2933  CA  TYR A 221      30.517  15.355  18.719  1.00 29.11           C
ATOM   2934  HA  TYR A 221      31.135  16.120  19.189  1.00 29.11           H
ATOM   2935  C   TYR A 221      29.193  16.026  18.318  1.00 29.11           C
ATOM   2936  O   TYR A 221      29.171  16.844  17.393  1.00 29.11           O
ATOM   2937  CB  TYR A 221      31.241  14.949  17.424  1.00 29.11           C
ATOM   2938 1HB  TYR A 221      30.513  14.486  16.757  1.00 29.11           H
ATOM   2939 2HB  TYR A 221      31.611  15.850  16.940  1.00 29.11           H
ATOM   2940  CG  TYR A 221      32.394  13.981  17.582  1.00 29.11           C
ATOM   2941  CD1 TYR A 221      32.259  12.646  17.153  1.00 29.11           C
ATOM   2942  HD1 TYR A 221      31.314  12.307  16.757  1.00 29.11           H
ATOM   2943  CD2 TYR A 221      33.631  14.394  18.114  1.00 29.11           C
ATOM   2944  HD2 TYR A 221      33.757  15.411  18.453  1.00 29.11           H
ATOM   2945  CE1 TYR A 221      33.345  11.744  17.223  1.00 29.11           C
ATOM   2946  HE1 TYR A 221      33.226  10.732  16.872  1.00 29.11           H
ATOM   2947  CE2 TYR A 221      34.724  13.486  18.200  1.00 29.11           C
ATOM   2948  HE2 TYR A 221      35.672  13.809  18.603  1.00 29.11           H
ATOM   2949  CZ  TYR A 221      34.569  12.176  17.739  1.00 29.11           C
ATOM   2950  OH  TYR A 221      35.625  11.306  17.769  1.00 29.11           O
ATOM   2951  HH  TYR A 221      35.415  10.465  17.362  1.00 29.11           H
ATOM   2952  N   ASN A 222      28.098  15.651  18.968  1.00 28.84           N
ATOM   2953  H   ASN A 222      28.189  15.038  19.764  1.00 28.84           H
ATOM   2954  CA  ASN A 222      26.745  16.035  18.553  1.00 28.84           C
ATOM   2955  HA  ASN A 222      26.726  16.107  17.467  1.00 28.84           H
ATOM   2956  C   ASN A 222      26.289  17.390  19.123  1.00 28.84           C
ATOM   2957  O   ASN A 222      27.050  18.096  19.794  1.00 28.84           O
ATOM   2958  CB  ASN A 222      25.804  14.899  19.003  1.00 28.84           C
ATOM   2959 1HB  ASN A 222      26.320  13.954  18.853  1.00 28.84           H
ATOM   2960 2HB  ASN A 222      25.585  15.010  20.064  1.00 28.84           H
ATOM   2961  CG  ASN A 222      24.503  14.838  18.227  1.00 28.84           C
ATOM   2962  OD1 ASN A 222      24.357  15.431  17.170  1.00 28.84           O
ATOM   2963  ND2 ASN A 222      23.546  14.131  18.751  1.00 28.84           N
ATOM   2964 1HD2 ASN A 222      22.675  14.047  18.255  1.00 28.84           H
ATOM   2965 2HD2 ASN A 222      23.664  13.686  19.652  1.00 28.84           H
ATOM   2966  N   THR A 223      25.043  17.751  18.866  1.00 19.75           N
ATOM   2967  H   THR A 223      24.473  17.182  18.248  1.00 19.75           H
ATOM   2968  CA  THR A 223      24.394  18.909  19.471  1.00 19.75           C
ATOM   2969  HA  THR A 223      24.948  19.809  19.254  1.00 19.75           H
ATOM   2970  C   THR A 223      24.276  18.770  20.980  1.00 19.75           C
ATOM   2971  O   THR A 223      24.178  17.659  21.487  1.00 19.75           O
ATOM   2972  CB  THR A 223      22.970  19.009  18.906  1.00 19.75           C
ATOM   2973  HB  THR A 223      22.251  18.880  19.713  1.00 19.75           H
ATOM   2974  OG1 THR A 223      22.800  17.966  17.941  1.00 19.75           O
ATOM   2975  HG1 THR A 223      21.979  17.497  18.165  1.00 19.75           H
ATOM   2976  CG2 THR A 223      22.702  20.315  18.200  1.00 19.75           C
ATOM   2977 1HG2 THR A 223      22.799  21.145  18.900  1.00 19.75           H
ATOM   2978 2HG2 THR A 223      21.685  20.302  17.810  1.00 19.75           H
ATOM   2979 3HG2 THR A 223      23.397  20.447  17.372  1.00 19.75           H
ATOM   2980  N   VAL A 224      24.252  19.891  21.683  1.00 19.77           N
ATOM   2981  H   VAL A 224      24.345  20.782  21.203  1.00 19.77           H
ATOM   2982  CA  VAL A 224      24.031  19.940  23.131  1.00 19.77           C
ATOM   2983  HA  VAL A 224      23.716  18.970  23.513  1.00 19.77           H
ATOM   2984  C   VAL A 224      22.885  20.926  23.277  1.00 19.77           C
ATOM   2985  O   VAL A 224      22.864  21.957  22.603  1.00 19.77           O
ATOM   2986  CB  VAL A 224      25.306  20.409  23.890  1.00 19.77           C
ATOM   2987  HB  VAL A 224      25.755  21.231  23.340  1.00 19.77           H
ATOM   2988  CG1 VAL A 224      24.993  20.901  25.304  1.00 19.77           C
ATOM   2989 1HG1 VAL A 224      25.920  21.169  25.812  1.00 19.77           H
ATOM   2990 2HG1 VAL A 224      24.492  20.116  25.871  1.00 19.77           H
ATOM   2991 3HG1 VAL A 224      24.357  21.785  25.267  1.00 19.77           H
ATOM   2992  CG2 VAL A 224      26.317  19.273  23.962  1.00 19.77           C
ATOM   2993 1HG2 VAL A 224      27.236  19.617  24.428  1.00 19.77           H
ATOM   2994 2HG2 VAL A 224      26.528  18.884  22.966  1.00 19.77           H
ATOM   2995 3HG2 VAL A 224      25.920  18.473  24.578  1.00 19.77           H
ATOM   2996  N   ASP A 225      21.910  20.592  24.104  1.00 31.00           N
ATOM   2997  H   ASP A 225      21.987  19.746  24.654  1.00 31.00           H
ATOM   2998  CA  ASP A 225      20.680  21.373  24.223  1.00 31.00           C
ATOM   2999  HA  ASP A 225      20.810  22.338  23.730  1.00 31.00           H
ATOM   3000  C   ASP A 225      20.337  21.631  25.691  1.00 31.00           C
ATOM   3001  O   ASP A 225      19.600  20.862  26.303  1.00 31.00           O
ATOM   3002  CB  ASP A 225      19.563  20.604  23.510  1.00 31.00           C
ATOM   3003 1HB  ASP A 225      19.916  20.320  22.518  1.00 31.00           H
ATOM   3004 2HB  ASP A 225      19.338  19.691  24.062  1.00 31.00           H
ATOM   3005  CG  ASP A 225      18.300  21.419  23.349  1.00 31.00           C
ATOM   3006  OD1 ASP A 225      18.304  22.631  23.635  1.00 31.00           O
ATOM   3007  OD2 ASP A 225      17.293  20.869  22.859  1.00 31.00           O
ATOM   3008  N   VAL A 226      20.938  22.666  26.269  1.00 10.93           N
ATOM   3009  H   VAL A 226      21.540  23.263  25.709  1.00 10.93           H
ATOM   3010  CA  VAL A 226      20.769  23.003  27.692  1.00 10.93           C
ATOM   3011  HA  VAL A 226      20.007  22.356  28.123  1.00 10.93           H
ATOM   3012  C   VAL A 226      20.307  24.448  27.872  1.00 10.93           C
ATOM   3013  O   VAL A 226      20.616  25.320  27.048  1.00 10.93           O
ATOM   3014  CB  VAL A 226      22.094  22.809  28.515  1.00 10.93           C
ATOM   3015  HB  VAL A 226      21.896  23.085  29.551  1.00 10.93           H
ATOM   3016  CG1 VAL A 226      22.543  21.352  28.495  1.00 10.93           C
ATOM   3017 1HG1 VAL A 226      21.766  20.728  28.930  1.00 10.93           H
ATOM   3018 2HG1 VAL A 226      23.449  21.235  29.090  1.00 10.93           H
ATOM   3019 3HG1 VAL A 226      22.738  21.023  27.476  1.00 10.93           H
ATOM   3020  CG2 VAL A 226      23.256  23.687  27.999  1.00 10.93           C
ATOM   3021 1HG2 VAL A 226      23.481  23.450  26.959  1.00 10.93           H
ATOM   3022 2HG2 VAL A 226      24.145  23.512  28.603  1.00 10.93           H
ATOM   3023 3HG2 VAL A 226      22.990  24.741  28.079  1.00 10.93           H
ATOM   3024  N   SER A 227      19.596  24.723  28.953  1.00-15.84           N
ATOM   3025  H   SER A 227      19.311  23.973  29.577  1.00-15.84           H
ATOM   3026  CA  SER A 227      19.248  26.101  29.303  1.00-15.84           C
ATOM   3027  HA  SER A 227      18.947  26.640  28.405  1.00-15.84           H
ATOM   3028  C   SER A 227      20.469  26.792  29.916  1.00-15.84           C
ATOM   3029  O   SER A 227      21.381  26.124  30.417  1.00-15.84           O
ATOM   3030  CB  SER A 227      18.084  26.112  30.294  1.00-15.84           C
ATOM   3031 1HB  SER A 227      17.815  27.140  30.523  1.00-15.84           H
ATOM   3032 2HB  SER A 227      17.225  25.618  29.837  1.00-15.84           H
ATOM   3033  OG  SER A 227      18.423  25.433  31.489  1.00-15.84           O
ATOM   3034  HG  SER A 227      18.366  24.478  31.309  1.00-15.84           H
ATOM   3035  N   GLU A 228      20.493  28.120  29.910  1.00 -3.05           N
ATOM   3036  H   GLU A 228      19.717  28.633  29.498  1.00 -3.05           H
ATOM   3037  CA  GLU A 228      21.607  28.880  30.495  1.00 -3.05           C
ATOM   3038  HA  GLU A 228      22.540  28.577  30.018  1.00 -3.05           H
ATOM   3039  C   GLU A 228      21.700  28.577  31.985  1.00 -3.05           C
ATOM   3040  O   GLU A 228      22.789  28.435  32.546  1.00 -3.05           O
ATOM   3041  CB  GLU A 228      21.403  30.392  30.309  1.00 -3.05           C
ATOM   3042 1HB  GLU A 228      21.208  30.591  29.257  1.00 -3.05           H
ATOM   3043 2HB  GLU A 228      20.529  30.689  30.885  1.00 -3.05           H
ATOM   3044  CG  GLU A 228      22.596  31.247  30.758  1.00 -3.05           C
ATOM   3045 1HG  GLU A 228      22.875  30.962  31.771  1.00 -3.05           H
ATOM   3046 2HG  GLU A 228      23.442  31.041  30.105  1.00 -3.05           H
ATOM   3047  CD  GLU A 228      22.314  32.746  30.760  1.00 -3.05           C
ATOM   3048  OE1 GLU A 228      23.047  33.492  31.460  1.00 -3.05           O
ATOM   3049  OE2 GLU A 228      21.358  33.212  30.095  1.00 -3.05           O
ATOM   3050  N   ARG A 229      20.551  28.426  32.631  1.00 36.86           N
ATOM   3051  H   ARG A 229      19.673  28.570  32.133  1.00 36.86           H
ATOM   3052  CA  ARG A 229      20.545  28.082  34.049  1.00 36.86           C
ATOM   3053  HA  ARG A 229      21.150  28.820  34.577  1.00 36.86           H
ATOM   3054  C   ARG A 229      21.200  26.740  34.315  1.00 36.86           C
ATOM   3055  O   ARG A 229      22.042  26.670  35.193  1.00 36.86           O
ATOM   3056  CB  ARG A 229      19.129  28.134  34.624  1.00 36.86           C
ATOM   3057 1HB  ARG A 229      18.453  27.597  33.961  1.00 36.86           H
ATOM   3058 2HB  ARG A 229      19.132  27.654  35.603  1.00 36.86           H
ATOM   3059  CG  ARG A 229      18.660  29.568  34.794  1.00 36.86           C
ATOM   3060 1HG  ARG A 229      19.366  30.074  35.450  1.00 36.86           H
ATOM   3061 2HG  ARG A 229      18.668  30.070  33.829  1.00 36.86           H
ATOM   3062  CD  ARG A 229      17.276  29.700  35.399  1.00 36.86           C
ATOM   3063 1HD  ARG A 229      16.538  29.271  34.718  1.00 36.86           H
ATOM   3064 2HD  ARG A 229      17.241  29.161  36.341  1.00 36.86           H
ATOM   3065  NE  ARG A 229      16.968  31.115  35.639  1.00 36.86           N
ATOM   3066  HE  ARG A 229      16.411  31.587  34.939  1.00 36.86           H
ATOM   3067  CZ  ARG A 229      17.369  31.842  36.673  1.00 36.86           C
ATOM   3068  NH1 ARG A 229      17.079  33.104  36.668  1.00 36.86           N
ATOM   3069 1HH1 ARG A 229      16.536  33.494  35.908  1.00 36.86           H
ATOM   3070 2HH1 ARG A 229      17.389  33.689  37.429  1.00 36.86           H
ATOM   3071  NH2 ARG A 229      18.035  31.381  37.702  1.00 36.86           N
ATOM   3072 1HH2 ARG A 229      18.239  30.394  37.774  1.00 36.86           H
ATOM   3073 2HH2 ARG A 229      18.332  32.015  38.429  1.00 36.86           H
ATOM   3074  N   THR A 230      20.909  25.700  33.551  1.00  2.44           N
ATOM   3075  H   THR A 230      20.220  25.775  32.812  1.00  2.44           H
ATOM   3076  CA  THR A 230      21.576  24.415  33.780  1.00  2.44           C
ATOM   3077  HA  THR A 230      21.476  24.161  34.835  1.00  2.44           H
ATOM   3078  C   THR A 230      23.063  24.491  33.445  1.00  2.44           C
ATOM   3079  O   THR A 230      23.895  23.928  34.155  1.00  2.44           O
ATOM   3080  CB  THR A 230      20.923  23.297  32.956  1.00  2.44           C
ATOM   3081  HB  THR A 230      21.150  23.435  31.898  1.00  2.44           H
ATOM   3082  OG1 THR A 230      19.510  23.363  33.149  1.00  2.44           O
ATOM   3083  HG1 THR A 230      19.108  23.068  32.312  1.00  2.44           H
ATOM   3084  CG2 THR A 230      21.348  21.918  33.410  1.00  2.44           C
ATOM   3085 1HG2 THR A 230      22.429  21.813  33.341  1.00  2.44           H
ATOM   3086 2HG2 THR A 230      20.879  21.171  32.773  1.00  2.44           H
ATOM   3087 3HG2 THR A 230      21.030  21.751  34.441  1.00  2.44           H
ATOM   3088  N   LEU A 231      23.427  25.243  32.413  1.00 12.81           N
ATOM   3089  H   LEU A 231      22.717  25.693  31.839  1.00 12.81           H
ATOM   3090  CA  LEU A 231      24.839  25.451  32.088  1.00 12.81           C
ATOM   3091  HA  LEU A 231      25.296  24.493  31.858  1.00 12.81           H
ATOM   3092  C   LEU A 231      25.581  26.038  33.292  1.00 12.81           C
ATOM   3093  O   LEU A 231      26.619  25.517  33.701  1.00 12.81           O
ATOM   3094  CB  LEU A 231      24.952  26.368  30.863  1.00 12.81           C
ATOM   3095 1HB  LEU A 231      24.414  25.893  30.044  1.00 12.81           H
ATOM   3096 2HB  LEU A 231      24.430  27.291  31.096  1.00 12.81           H
ATOM   3097  CG  LEU A 231      26.338  26.778  30.343  1.00 12.81           C
ATOM   3098  HG  LEU A 231      26.859  27.299  31.142  1.00 12.81           H
ATOM   3099  CD1 LEU A 231      27.193  25.603  29.897  1.00 12.81           C
ATOM   3100 1HD1 LEU A 231      26.667  25.024  29.137  1.00 12.81           H
ATOM   3101 2HD1 LEU A 231      27.416  24.970  30.753  1.00 12.81           H
ATOM   3102 3HD1 LEU A 231      28.131  25.971  29.485  1.00 12.81           H
ATOM   3103  CD2 LEU A 231      26.166  27.751  29.182  1.00 12.81           C
ATOM   3104 1HD2 LEU A 231      27.143  28.100  28.846  1.00 12.81           H
ATOM   3105 2HD2 LEU A 231      25.586  28.613  29.509  1.00 12.81           H
ATOM   3106 3HD2 LEU A 231      25.650  27.267  28.351  1.00 12.81           H
ATOM   3107  N   ARG A 232      25.013  27.069  33.901  1.00 -1.34           N
ATOM   3108  H   ARG A 232      24.145  27.444  33.523  1.00 -1.34           H
ATOM   3109  CA  ARG A 232      25.602  27.711  35.082  1.00 -1.34           C
ATOM   3110  HA  ARG A 232      26.652  27.929  34.888  1.00 -1.34           H
ATOM   3111  C   ARG A 232      25.557  26.886  36.364  1.00 -1.34           C
ATOM   3112  O   ARG A 232      26.460  26.975  37.194  1.00 -1.34           O
ATOM   3113  CB  ARG A 232      24.859  29.022  35.335  1.00 -1.34           C
ATOM   3114 1HB  ARG A 232      23.787  28.824  35.302  1.00 -1.34           H
ATOM   3115 2HB  ARG A 232      25.105  29.363  36.332  1.00 -1.34           H
ATOM   3116  CG  ARG A 232      25.185  30.144  34.358  1.00 -1.34           C
ATOM   3117 1HG  ARG A 232      26.233  30.422  34.472  1.00 -1.34           H
ATOM   3118 2HG  ARG A 232      25.012  29.811  33.335  1.00 -1.34           H
ATOM   3119  CD  ARG A 232      24.305  31.352  34.648  1.00 -1.34           C
ATOM   3120 1HD  ARG A 232      23.263  31.057  34.516  1.00 -1.34           H
ATOM   3121 2HD  ARG A 232      24.447  31.659  35.684  1.00 -1.34           H
ATOM   3122  NE  ARG A 232      24.589  32.488  33.756  1.00 -1.34           N
ATOM   3123  HE  ARG A 232      24.048  32.546  32.904  1.00 -1.34           H
ATOM   3124  CZ  ARG A 232      25.463  33.463  33.965  1.00 -1.34           C
ATOM   3125  NH1 ARG A 232      25.608  34.363  33.038  1.00 -1.34           N
ATOM   3126 1HH1 ARG A 232      25.020  34.339  32.221  1.00 -1.34           H
ATOM   3127 2HH1 ARG A 232      26.324  35.076  33.138  1.00 -1.34           H
ATOM   3128  NH2 ARG A 232      26.179  33.588  35.050  1.00 -1.34           N
ATOM   3129 1HH2 ARG A 232      26.098  32.918  35.792  1.00 -1.34           H
ATOM   3130 2HH2 ARG A 232      26.807  34.382  35.147  1.00 -1.34           H
ATOM   3131  N   GLU A 233      24.501  26.116  36.554  1.00 25.15           N
ATOM   3132  H   GLU A 233      23.757  26.116  35.863  1.00 25.15           H
ATOM   3133  CA  GLU A 233      24.330  25.304  37.761  1.00 25.15           C
ATOM   3134  HA  GLU A 233      24.591  25.889  38.644  1.00 25.15           H
ATOM   3135  C   GLU A 233      25.156  24.025  37.774  1.00 25.15           C
ATOM   3136  O   GLU A 233      25.584  23.567  38.836  1.00 25.15           O
ATOM   3137  CB  GLU A 233      22.872  24.857  37.865  1.00 25.15           C
ATOM   3138 1HB  GLU A 233      22.576  24.481  36.886  1.00 25.15           H
ATOM   3139 2HB  GLU A 233      22.810  24.038  38.579  1.00 25.15           H
ATOM   3140  CG  GLU A 233      21.889  25.925  38.308  1.00 25.15           C
ATOM   3141 1HG  GLU A 233      22.097  26.189  39.343  1.00 25.15           H
ATOM   3142 2HG  GLU A 233      22.016  26.815  37.696  1.00 25.15           H
ATOM   3143  CD  GLU A 233      20.450  25.455  38.194  1.00 25.15           C
ATOM   3144  OE1 GLU A 233      19.538  26.226  38.558  1.00 25.15           O
ATOM   3145  OE2 GLU A 233      20.192  24.309  37.758  1.00 25.15           O
ATOM   3146  N   VAL A 234      25.305  23.407  36.611  1.00 22.56           N
ATOM   3147  H   VAL A 234      24.938  23.837  35.767  1.00 22.56           H
ATOM   3148  CA  VAL A 234      25.839  22.046  36.521  1.00 22.56           C
ATOM   3149  HA  VAL A 234      25.970  21.657  37.523  1.00 22.56           H
ATOM   3150  C   VAL A 234      27.180  21.969  35.809  1.00 22.56           C
ATOM   3151  O   VAL A 234      28.131  21.366  36.303  1.00 22.56           O
ATOM   3152  CB  VAL A 234      24.819  21.122  35.780  1.00 22.56           C
ATOM   3153  HB  VAL A 234      24.706  21.479  34.759  1.00 22.56           H
ATOM   3154  CG1 VAL A 234      25.291  19.667  35.726  1.00 22.56           C
ATOM   3155 1HG1 VAL A 234      25.414  19.269  36.735  1.00 22.56           H
ATOM   3156 2HG1 VAL A 234      26.240  19.597  35.195  1.00 22.56           H
ATOM   3157 3HG1 VAL A 234      24.558  19.064  35.189  1.00 22.56           H
ATOM   3158  CG2 VAL A 234      23.442  21.179  36.456  1.00 22.56           C
ATOM   3159 1HG2 VAL A 234      23.515  20.851  37.493  1.00 22.56           H
ATOM   3160 2HG2 VAL A 234      22.751  20.534  35.920  1.00 22.56           H
ATOM   3161 3HG2 VAL A 234      23.042  22.189  36.422  1.00 22.56           H
ATOM   3162  N   TYR A 235      27.262  22.557  34.626  1.00 32.10           N
ATOM   3163  H   TYR A 235      26.493  23.117  34.283  1.00 32.10           H
ATOM   3164  CA  TYR A 235      28.392  22.274  33.747  1.00 32.10           C
ATOM   3165  HA  TYR A 235      28.767  21.282  33.995  1.00 32.10           H
ATOM   3166  C   TYR A 235      29.570  23.236  33.893  1.00 32.10           C
ATOM   3167  O   TYR A 235      30.723  22.836  33.731  1.00 32.10           O
ATOM   3168  CB  TYR A 235      27.878  22.210  32.311  1.00 32.10           C
ATOM   3169 1HB  TYR A 235      27.456  23.174  32.039  1.00 32.10           H
ATOM   3170 2HB  TYR A 235      28.715  21.988  31.649  1.00 32.10           H
ATOM   3171  CG  TYR A 235      26.815  21.136  32.143  1.00 32.10           C
ATOM   3172  CD1 TYR A 235      25.467  21.474  31.884  1.00 32.10           C
ATOM   3173  HD1 TYR A 235      25.183  22.506  31.756  1.00 32.10           H
ATOM   3174  CD2 TYR A 235      27.145  19.770  32.276  1.00 32.10           C
ATOM   3175  HD2 TYR A 235      28.169  19.476  32.447  1.00 32.10           H
ATOM   3176  CE1 TYR A 235      24.467  20.467  31.797  1.00 32.10           C
ATOM   3177  HE1 TYR A 235      23.441  20.731  31.592  1.00 32.10           H
ATOM   3178  CE2 TYR A 235      26.140  18.766  32.207  1.00 32.10           C
ATOM   3179  HE2 TYR A 235      26.397  17.724  32.331  1.00 32.10           H
ATOM   3180  CZ  TYR A 235      24.810  19.127  31.987  1.00 32.10           C
ATOM   3181  OH  TYR A 235      23.845  18.155  31.948  1.00 32.10           O
ATOM   3182  HH  TYR A 235      22.968  18.502  31.716  1.00 32.10           H
ATOM   3183  N   LEU A 236      29.296  24.488  34.230  1.00 13.74           N
ATOM   3184  H   LEU A 236      28.328  24.787  34.306  1.00 13.74           H
ATOM   3185  CA  LEU A 236      30.357  25.463  34.510  1.00 13.74           C
ATOM   3186  HA  LEU A 236      31.141  25.297  33.773  1.00 13.74           H
ATOM   3187  C   LEU A 236      31.067  25.403  35.877  1.00 13.74           C
ATOM   3188  O   LEU A 236      32.258  25.716  35.920  1.00 13.74           O
ATOM   3189  CB  LEU A 236      29.843  26.895  34.297  1.00 13.74           C
ATOM   3190 1HB  LEU A 236      28.999  27.045  34.967  1.00 13.74           H
ATOM   3191 2HB  LEU A 236      30.635  27.572  34.619  1.00 13.74           H
ATOM   3192  CG  LEU A 236      29.409  27.347  32.892  1.00 13.74           C
ATOM   3193  HG  LEU A 236      28.575  26.728  32.576  1.00 13.74           H
ATOM   3194  CD1 LEU A 236      28.937  28.801  32.945  1.00 13.74           C
ATOM   3195 1HD1 LEU A 236      29.765  29.458  33.216  1.00 13.74           H
ATOM   3196 2HD1 LEU A 236      28.149  28.907  33.686  1.00 13.74           H
ATOM   3197 3HD1 LEU A 236      28.545  29.097  31.972  1.00 13.74           H
ATOM   3198  CD2 LEU A 236      30.503  27.229  31.830  1.00 13.74           C
ATOM   3199 1HD2 LEU A 236      30.113  27.558  30.866  1.00 13.74           H
ATOM   3200 2HD2 LEU A 236      30.823  26.192  31.738  1.00 13.74           H
ATOM   3201 3HD2 LEU A 236      31.354  27.851  32.101  1.00 13.74           H
ATOM   3202  N   PRO A 237      30.417  25.013  36.998  1.00 30.59           N
ATOM   3203  CA  PRO A 237      31.252  25.053  38.216  1.00 30.59           C
ATOM   3204  HA  PRO A 237      31.497  26.096  38.418  1.00 30.59           H
ATOM   3205  C   PRO A 237      32.574  24.260  38.269  1.00 30.59           C
ATOM   3206  O   PRO A 237      33.551  24.786  38.820  1.00 30.59           O
ATOM   3207  CB  PRO A 237      30.298  24.562  39.310  1.00 30.59           C
ATOM   3208 1HB  PRO A 237      30.408  23.489  39.459  1.00 30.59           H
ATOM   3209 2HB  PRO A 237      30.477  25.095  40.244  1.00 30.59           H
ATOM   3210  CG  PRO A 237      28.961  24.876  38.796  1.00 30.59           C
ATOM   3211 1HG  PRO A 237      28.203  24.259  39.277  1.00 30.59           H
ATOM   3212 2HG  PRO A 237      28.753  25.933  38.950  1.00 30.59           H
ATOM   3213  CD  PRO A 237      29.045  24.588  37.336  1.00 30.59           C
ATOM   3214 1HD  PRO A 237      28.927  23.522  37.153  1.00 30.59           H
ATOM   3215 2HD  PRO A 237      28.302  25.165  36.787  1.00 30.59           H
ATOM   3216  N   PRO A 238      32.674  23.039  37.696  1.00 10.92           N
ATOM   3217  CA  PRO A 238      34.046  22.506  37.664  1.00 10.92           C
ATOM   3218  HA  PRO A 238      34.437  22.445  38.677  1.00 10.92           H
ATOM   3219  C   PRO A 238      35.047  23.264  36.783  1.00 10.92           C
ATOM   3220  O   PRO A 238      36.243  23.285  37.075  1.00 10.92           O
ATOM   3221  CB  PRO A 238      33.851  21.094  37.105  1.00 10.92           C
ATOM   3222 1HB  PRO A 238      34.008  21.097  36.028  1.00 10.92           H
ATOM   3223 2HB  PRO A 238      34.522  20.385  37.590  1.00 10.92           H
ATOM   3224  CG  PRO A 238      32.454  20.768  37.394  1.00 10.92           C
ATOM   3225 1HG  PRO A 238      32.105  19.977  36.737  1.00 10.92           H
ATOM   3226 2HG  PRO A 238      32.340  20.485  38.440  1.00 10.92           H
ATOM   3227  CD  PRO A 238      31.742  22.053  37.116  1.00 10.92           C
ATOM   3228 1HD  PRO A 238      31.629  22.210  36.043  1.00 10.92           H
ATOM   3229 2HD  PRO A 238      30.774  22.068  37.619  1.00 10.92           H
ATOM   3230  N   PHE A 239      34.582  23.918  35.724  1.00  7.29           N
ATOM   3231  H   PHE A 239      33.595  23.892  35.509  1.00  7.29           H
ATOM   3232  CA  PHE A 239      35.465  24.721  34.874  1.00  7.29           C
ATOM   3233  HA  PHE A 239      36.335  24.123  34.606  1.00  7.29           H
ATOM   3234  C   PHE A 239      35.947  25.923  35.681  1.00  7.29           C
ATOM   3235  O   PHE A 239      37.120  26.283  35.650  1.00  7.29           O
ATOM   3236  CB  PHE A 239      34.740  25.161  33.588  1.00  7.29           C
ATOM   3237 1HB  PHE A 239      35.192  24.638  32.746  1.00  7.29           H
ATOM   3238 2HB  PHE A 239      33.695  24.862  33.649  1.00  7.29           H
ATOM   3239  CG  PHE A 239      34.805  26.650  33.316  1.00  7.29           C
ATOM   3240  CD1 PHE A 239      35.953  27.220  32.740  1.00  7.29           C
ATOM   3241  HD1 PHE A 239      36.795  26.592  32.484  1.00  7.29           H
ATOM   3242  CD2 PHE A 239      33.726  27.493  33.645  1.00  7.29           C
ATOM   3243  HD2 PHE A 239      32.829  27.076  34.068  1.00  7.29           H
ATOM   3244  CE1 PHE A 239      36.030  28.616  32.505  1.00  7.29           C
ATOM   3245  HE1 PHE A 239      36.919  29.038  32.062  1.00  7.29           H
ATOM   3246  CE2 PHE A 239      33.796  28.892  33.436  1.00  7.29           C
ATOM   3247  HE2 PHE A 239      32.963  29.525  33.708  1.00  7.29           H
ATOM   3248  CZ  PHE A 239      34.953  29.454  32.865  1.00  7.29           C
ATOM   3249  HZ  PHE A 239      35.014  30.519  32.699  1.00  7.29           H
ATOM   3250  N   GLU A 240      35.046  26.494  36.466  1.00 -6.42           N
ATOM   3251  H   GLU A 240      34.092  26.147  36.458  1.00 -6.42           H
ATOM   3252  CA  GLU A 240      35.369  27.637  37.312  1.00 -6.42           C
ATOM   3253  HA  GLU A 240      35.773  28.445  36.702  1.00 -6.42           H
ATOM   3254  C   GLU A 240      36.421  27.231  38.335  1.00 -6.42           C
ATOM   3255  O   GLU A 240      37.377  27.960  38.579  1.00 -6.42           O
ATOM   3256  CB  GLU A 240      34.086  28.102  38.004  1.00 -6.42           C
ATOM   3257 1HB  GLU A 240      33.353  28.357  37.239  1.00 -6.42           H
ATOM   3258 2HB  GLU A 240      33.694  27.272  38.583  1.00 -6.42           H
ATOM   3259  CG  GLU A 240      34.243  29.281  38.939  1.00 -6.42           C
ATOM   3260 1HG  GLU A 240      34.969  29.029  39.709  1.00 -6.42           H
ATOM   3261 2HG  GLU A 240      34.606  30.141  38.376  1.00 -6.42           H
ATOM   3262  CD  GLU A 240      32.927  29.634  39.607  1.00 -6.42           C
ATOM   3263  OE1 GLU A 240      32.448  30.771  39.423  1.00 -6.42           O
ATOM   3264  OE2 GLU A 240      32.335  28.779  40.309  1.00 -6.42           O
ATOM   3265  N   ALA A 241      36.291  26.038  38.899  1.00-10.23           N
ATOM   3266  H   ALA A 241      35.497  25.454  38.660  1.00-10.23           H
ATOM   3267  CA  ALA A 241      37.262  25.557  39.873  1.00-10.23           C
ATOM   3268  HA  ALA A 241      37.357  26.306  40.661  1.00-10.23           H
ATOM   3269  C   ALA A 241      38.645  25.354  39.251  1.00-10.23           C
ATOM   3270  O   ALA A 241      39.656  25.603  39.905  1.00-10.23           O
ATOM   3271  CB  ALA A 241      36.762  24.268  40.497  1.00-10.23           C
ATOM   3272 1HB  ALA A 241      36.676  23.489  39.736  1.00-10.23           H
ATOM   3273 2HB  ALA A 241      35.787  24.441  40.951  1.00-10.23           H
ATOM   3274 3HB  ALA A 241      37.459  23.936  41.267  1.00-10.23           H
ATOM   3275  N   ALA A 242      38.700  24.929  37.995  1.00-16.43           N
ATOM   3276  H   ALA A 242      37.840  24.708  37.506  1.00-16.43           H
ATOM   3277  CA  ALA A 242      39.975  24.761  37.302  1.00-16.43           C
ATOM   3278  HA  ALA A 242      40.638  24.178  37.942  1.00-16.43           H
ATOM   3279  C   ALA A 242      40.653  26.113  37.029  1.00-16.43           C
ATOM   3280  O   ALA A 242      41.872  26.246  37.173  1.00-16.43           O
ATOM   3281  CB  ALA A 242      39.752  23.986  35.995  1.00-16.43           C
ATOM   3282 1HB  ALA A 242      39.106  24.559  35.328  1.00-16.43           H
ATOM   3283 2HB  ALA A 242      39.283  23.026  36.214  1.00-16.43           H
ATOM   3284 3HB  ALA A 242      40.711  23.815  35.506  1.00-16.43           H
ATOM   3285  N   VAL A 243      39.872  27.123  36.667  1.00 -4.48           N
ATOM   3286  H   VAL A 243      38.880  26.960  36.520  1.00 -4.48           H
ATOM   3287  CA  VAL A 243      40.405  28.477  36.460  1.00 -4.48           C
ATOM   3288  HA  VAL A 243      41.280  28.418  35.811  1.00 -4.48           H
ATOM   3289  C   VAL A 243      40.858  29.059  37.799  1.00 -4.48           C
ATOM   3290  O   VAL A 243      41.934  29.650  37.893  1.00 -4.48           O
ATOM   3291  CB  VAL A 243      39.350  29.405  35.778  1.00 -4.48           C
ATOM   3292  HB  VAL A 243      38.436  29.393  36.371  1.00 -4.48           H
ATOM   3293  CG1 VAL A 243      39.837  30.859  35.667  1.00 -4.48           C
ATOM   3294 1HG1 VAL A 243      40.796  30.899  35.149  1.00 -4.48           H
ATOM   3295 2HG1 VAL A 243      39.950  31.291  36.662  1.00 -4.48           H
ATOM   3296 3HG1 VAL A 243      39.105  31.455  35.122  1.00 -4.48           H
ATOM   3297  CG2 VAL A 243      39.032  28.889  34.368  1.00 -4.48           C
ATOM   3298 1HG2 VAL A 243      38.312  29.552  33.893  1.00 -4.48           H
ATOM   3299 2HG2 VAL A 243      38.599  27.893  34.419  1.00 -4.48           H
ATOM   3300 3HG2 VAL A 243      39.939  28.851  33.761  1.00 -4.48           H
ATOM   3301  N   ARG A 244      40.095  28.833  38.860  1.00 -3.57           N
ATOM   3302  H   ARG A 244      39.195  28.374  38.735  1.00 -3.57           H
ATOM   3303  CA  ARG A 244      40.493  29.257  40.209  1.00 -3.57           C
ATOM   3304  HA  ARG A 244      40.725  30.322  40.190  1.00 -3.57           H
ATOM   3305  C   ARG A 244      41.744  28.543  40.709  1.00 -3.57           C
ATOM   3306  O   ARG A 244      42.515  29.120  41.469  1.00 -3.57           O
ATOM   3307  CB  ARG A 244      39.339  29.032  41.190  1.00 -3.57           C
ATOM   3308 1HB  ARG A 244      38.944  28.027  41.044  1.00 -3.57           H
ATOM   3309 2HB  ARG A 244      39.723  29.105  42.205  1.00 -3.57           H
ATOM   3310  CG  ARG A 244      38.211  30.047  41.040  1.00 -3.57           C
ATOM   3311 1HG  ARG A 244      38.584  31.032  41.321  1.00 -3.57           H
ATOM   3312 2HG  ARG A 244      37.882  30.081  40.003  1.00 -3.57           H
ATOM   3313  CD  ARG A 244      37.020  29.695  41.917  1.00 -3.57           C
ATOM   3314 1HD  ARG A 244      36.617  28.731  41.600  1.00 -3.57           H
ATOM   3315 2HD  ARG A 244      37.348  29.624  42.954  1.00 -3.57           H
ATOM   3316  NE  ARG A 244      35.978  30.725  41.810  1.00 -3.57           N
ATOM   3317  HE  ARG A 244      36.187  31.530  41.231  1.00 -3.57           H
ATOM   3318  CZ  ARG A 244      34.794  30.727  42.403  1.00 -3.57           C
ATOM   3319  NH1 ARG A 244      34.036  31.771  42.243  1.00 -3.57           N
ATOM   3320 1HH1 ARG A 244      34.365  32.541  41.679  1.00 -3.57           H
ATOM   3321 2HH1 ARG A 244      33.121  31.812  42.667  1.00 -3.57           H
ATOM   3322  NH2 ARG A 244      34.339  29.741  43.126  1.00 -3.57           N
ATOM   3323 1HH2 ARG A 244      34.876  28.893  43.226  1.00 -3.57           H
ATOM   3324 2HH2 ARG A 244      33.443  29.819  43.581  1.00 -3.57           H
ATOM   3325  N   ALA A 245      41.977  27.320  40.257  1.00  3.01           N
ATOM   3326  H   ALA A 245      41.275  26.865  39.687  1.00  3.01           H
ATOM   3327  CA  ALA A 245      43.205  26.582  40.561  1.00  3.01           C
ATOM   3328  HA  ALA A 245      43.488  26.791  41.593  1.00  3.01           H
ATOM   3329  C   ALA A 245      44.382  27.001  39.660  1.00  3.01           C
ATOM   3330  O   ALA A 245      45.505  26.523  39.825  1.00  3.01           O
ATOM   3331  CB  ALA A 245      42.941  25.079  40.439  1.00  3.01           C
ATOM   3332 1HB  ALA A 245      43.844  24.527  40.700  1.00  3.01           H
ATOM   3333 2HB  ALA A 245      42.650  24.833  39.417  1.00  3.01           H
ATOM   3334 3HB  ALA A 245      42.142  24.790  41.122  1.00  3.01           H
ATOM   3335  N   GLY A 246      44.132  27.899  38.718  1.00  2.24           N
ATOM   3336  H   GLY A 246      43.193  28.262  38.600  1.00  2.24           H
ATOM   3337  CA  GLY A 246      45.189  28.456  37.888  1.00  2.24           C
ATOM   3338 1HA  GLY A 246      44.906  29.479  37.646  1.00  2.24           H
ATOM   3339 2HA  GLY A 246      46.103  28.504  38.480  1.00  2.24           H
ATOM   3340  C   GLY A 246      45.519  27.766  36.580  1.00  2.24           C
ATOM   3341  O   GLY A 246      46.620  27.977  36.064  1.00  2.24           O
ATOM   3342  N   ALA A 247      44.628  26.954  36.021  1.00  8.52           N
ATOM   3343  H   ALA A 247      43.736  26.786  36.475  1.00  8.52           H
ATOM   3344  CA  ALA A 247      44.904  26.317  34.729  1.00  8.52           C
ATOM   3345  HA  ALA A 247      45.859  25.794  34.790  1.00  8.52           H
ATOM   3346  C   ALA A 247      45.012  27.415  33.664  1.00  8.52           C
ATOM   3347  O   ALA A 247      44.111  28.249  33.531  1.00  8.52           O
ATOM   3348  CB  ALA A 247      43.800  25.316  34.371  1.00  8.52           C
ATOM   3349 1HB  ALA A 247      42.830  25.815  34.371  1.00  8.52           H
ATOM   3350 2HB  ALA A 247      43.788  24.513  35.104  1.00  8.52           H
ATOM   3351 3HB  ALA A 247      43.992  24.895  33.384  1.00  8.52           H
ATOM   3352  N   LEU A 248      46.117  27.448  32.932  1.00  5.23           N
ATOM   3353  H   LEU A 248      46.809  26.716  33.042  1.00  5.23           H
ATOM   3354  CA  LEU A 248      46.408  28.573  32.036  1.00  5.23           C
ATOM   3355  HA  LEU A 248      45.941  29.464  32.454  1.00  5.23           H
ATOM   3356  C   LEU A 248      45.868  28.411  30.616  1.00  5.23           C
ATOM   3357  O   LEU A 248      46.016  29.303  29.776  1.00  5.23           O
ATOM   3358  CB  LEU A 248      47.921  28.815  31.995  1.00  5.23           C
ATOM   3359 1HB  LEU A 248      48.388  28.056  32.622  1.00  5.23           H
ATOM   3360 2HB  LEU A 248      48.269  28.658  30.975  1.00  5.23           H
ATOM   3361  CG  LEU A 248      48.427  30.189  32.470  1.00  5.23           C
ATOM   3362  HG  LEU A 248      48.053  30.362  33.478  1.00  5.23           H
ATOM   3363  CD1 LEU A 248      49.954  30.186  32.524  1.00  5.23           C
ATOM   3364 1HD1 LEU A 248      50.307  31.145  32.901  1.00  5.23           H
ATOM   3365 2HD1 LEU A 248      50.373  30.009  31.534  1.00  5.23           H
ATOM   3366 3HD1 LEU A 248      50.290  29.405  33.204  1.00  5.23           H
ATOM   3367  CD2 LEU A 248      47.962  31.347  31.581  1.00  5.23           C
ATOM   3368 1HD2 LEU A 248      48.391  32.282  31.945  1.00  5.23           H
ATOM   3369 2HD2 LEU A 248      46.877  31.427  31.625  1.00  5.23           H
ATOM   3370 3HD2 LEU A 248      48.271  31.174  30.550  1.00  5.23           H
ATOM   3371  N   SER A 249      45.250  27.277  30.328  1.00-12.64           N
ATOM   3372  H   SER A 249      45.174  26.549  31.026  1.00-12.64           H
ATOM   3373  CA  SER A 249      44.655  27.039  29.014  1.00-12.64           C
ATOM   3374  HA  SER A 249      44.521  27.989  28.503  1.00-12.64           H
ATOM   3375  C   SER A 249      43.285  26.383  29.140  1.00-12.64           C
ATOM   3376  O   SER A 249      42.972  25.786  30.175  1.00-12.64           O
ATOM   3377  CB  SER A 249      45.596  26.175  28.176  1.00-12.64           C
ATOM   3378 1HB  SER A 249      45.759  25.222  28.679  1.00-12.64           H
ATOM   3379 2HB  SER A 249      45.154  25.997  27.195  1.00-12.64           H
ATOM   3380  OG  SER A 249      46.834  26.845  28.016  1.00-12.64           O
ATOM   3381  HG  SER A 249      46.779  27.687  28.482  1.00-12.64           H
ATOM   3382  N   ILE A 250      42.470  26.500  28.102  1.00  1.08           N
ATOM   3383  H   ILE A 250      42.758  27.048  27.294  1.00  1.08           H
ATOM   3384  CA  ILE A 250      41.146  25.881  28.057  1.00  1.08           C
ATOM   3385  HA  ILE A 250      41.144  25.001  28.699  1.00  1.08           H
ATOM   3386  C   ILE A 250      40.887  25.424  26.616  1.00  1.08           C
ATOM   3387  O   ILE A 250      41.382  26.055  25.681  1.00  1.08           O
ATOM   3388  CB  ILE A 250      40.074  26.889  28.586  1.00  1.08           C
ATOM   3389  HB  ILE A 250      40.453  27.297  29.524  1.00  1.08           H
ATOM   3390  CG1 ILE A 250      38.753  26.170  28.898  1.00  1.08           C
ATOM   3391 1HG1 ILE A 250      38.282  25.867  27.963  1.00  1.08           H
ATOM   3392 2HG1 ILE A 250      38.980  25.275  29.472  1.00  1.08           H
ATOM   3393  CG2 ILE A 250      39.856  28.072  27.619  1.00  1.08           C
ATOM   3394 1HG2 ILE A 250      39.239  28.833  28.097  1.00  1.08           H
ATOM   3395 2HG2 ILE A 250      39.367  27.736  26.704  1.00  1.08           H
ATOM   3396 3HG2 ILE A 250      40.815  28.525  27.367  1.00  1.08           H
ATOM   3397  CD1 ILE A 250      37.760  26.996  29.701  1.00  1.08           C
ATOM   3398 1HD1 ILE A 250      36.941  26.354  30.021  1.00  1.08           H
ATOM   3399 2HD1 ILE A 250      37.355  27.802  29.088  1.00  1.08           H
ATOM   3400 3HD1 ILE A 250      38.249  27.415  30.582  1.00  1.08           H
ATOM   3401  N   MET A 251      40.147  24.338  26.422  1.00 10.33           N
ATOM   3402  H   MET A 251      39.809  23.820  27.228  1.00 10.33           H
ATOM   3403  CA  MET A 251      39.770  23.877  25.078  1.00 10.33           C
ATOM   3404  HA  MET A 251      40.355  24.412  24.334  1.00 10.33           H
ATOM   3405  C   MET A 251      38.301  24.127  24.773  1.00 10.33           C
ATOM   3406  O   MET A 251      37.399  23.586  25.423  1.00 10.33           O
ATOM   3407  CB  MET A 251      40.033  22.384  24.889  1.00 10.33           C
ATOM   3408 1HB  MET A 251      39.603  21.849  25.731  1.00 10.33           H
ATOM   3409 2HB  MET A 251      39.528  22.059  23.979  1.00 10.33           H
ATOM   3410  CG  MET A 251      41.500  22.036  24.765  1.00 10.33           C
ATOM   3411 1HG  MET A 251      41.899  22.493  23.858  1.00 10.33           H
ATOM   3412 2HG  MET A 251      42.022  22.454  25.618  1.00 10.33           H
ATOM   3413  SD  MET A 251      41.818  20.255  24.725  1.00 10.33           S
ATOM   3414  CE  MET A 251      41.183  19.779  23.111  1.00 10.33           C
ATOM   3415 1HE  MET A 251      41.593  20.438  22.343  1.00 10.33           H
ATOM   3416 2HE  MET A 251      40.094  19.853  23.101  1.00 10.33           H
ATOM   3417 3HE  MET A 251      41.475  18.751  22.896  1.00 10.33           H
ATOM   3418  N   SER A 252      38.085  24.921  23.736  1.00 16.85           N
ATOM   3419  H   SER A 252      38.889  25.325  23.267  1.00 16.85           H
ATOM   3420  CA  SER A 252      36.767  25.108  23.134  1.00 16.85           C
ATOM   3421  HA  SER A 252      36.001  25.199  23.905  1.00 16.85           H
ATOM   3422  C   SER A 252      36.526  23.840  22.317  1.00 16.85           C
ATOM   3423  O   SER A 252      37.491  23.163  21.972  1.00 16.85           O
ATOM   3424  CB  SER A 252      36.776  26.357  22.254  1.00 16.85           C
ATOM   3425 1HB  SER A 252      35.800  26.474  21.785  1.00 16.85           H
ATOM   3426 2HB  SER A 252      36.973  27.226  22.882  1.00 16.85           H
ATOM   3427  OG  SER A 252      37.780  26.288  21.256  1.00 16.85           O
ATOM   3428  HG  SER A 252      38.641  26.140  21.671  1.00 16.85           H
ATOM   3429  N   ALA A 253      35.278  23.466  22.069  1.00 17.37           N
ATOM   3430  H   ALA A 253      34.511  24.094  22.258  1.00 17.37           H
ATOM   3431  CA  ALA A 253      34.968  22.095  21.659  1.00 17.37           C
ATOM   3432  HA  ALA A 253      35.901  21.597  21.416  1.00 17.37           H
ATOM   3433  C   ALA A 253      34.052  21.876  20.443  1.00 17.37           C
ATOM   3434  O   ALA A 253      33.415  22.801  19.936  1.00 17.37           O
ATOM   3435  CB  ALA A 253      34.419  21.386  22.879  1.00 17.37           C
ATOM   3436 1HB  ALA A 253      35.150  21.462  23.683  1.00 17.37           H
ATOM   3437 2HB  ALA A 253      34.245  20.335  22.658  1.00 17.37           H
ATOM   3438 3HB  ALA A 253      33.489  21.859  23.196  1.00 17.37           H
ATOM   3439  N   PHE A 254      33.983  20.624  19.999  1.00 10.86           N
ATOM   3440  H   PHE A 254      34.539  19.917  20.465  1.00 10.86           H
ATOM   3441  CA  PHE A 254      33.181  20.221  18.833  1.00 10.86           C
ATOM   3442  HA  PHE A 254      33.510  20.787  17.963  1.00 10.86           H
ATOM   3443  C   PHE A 254      31.668  20.385  18.967  1.00 10.86           C
ATOM   3444  O   PHE A 254      30.957  20.497  17.966  1.00 10.86           O
ATOM   3445  CB  PHE A 254      33.349  18.719  18.567  1.00 10.86           C
ATOM   3446 1HB  PHE A 254      32.946  18.164  19.413  1.00 10.86           H
ATOM   3447 2HB  PHE A 254      32.763  18.459  17.683  1.00 10.86           H
ATOM   3448  CG  PHE A 254      34.762  18.274  18.342  1.00 10.86           C
ATOM   3449  CD1 PHE A 254      35.377  17.393  19.249  1.00 10.86           C
ATOM   3450  HD1 PHE A 254      34.864  17.095  20.150  1.00 10.86           H
ATOM   3451  CD2 PHE A 254      35.458  18.659  17.186  1.00 10.86           C
ATOM   3452  HD2 PHE A 254      34.997  19.326  16.473  1.00 10.86           H
ATOM   3453  CE1 PHE A 254      36.659  16.866  18.986  1.00 10.86           C
ATOM   3454  HE1 PHE A 254      37.103  16.168  19.676  1.00 10.86           H
ATOM   3455  CE2 PHE A 254      36.754  18.159  16.926  1.00 10.86           C
ATOM   3456  HE2 PHE A 254      37.274  18.461  16.032  1.00 10.86           H
ATOM   3457  CZ  PHE A 254      37.354  17.255  17.828  1.00 10.86           C
ATOM   3458  HZ  PHE A 254      38.341  16.860  17.631  1.00 10.86           H
ATOM   3459  N   ASN A 255      31.175  20.272  20.191  1.00 14.86           N
ATOM   3460  H   ASN A 255      31.793  20.324  20.987  1.00 14.86           H
ATOM   3461  CA  ASN A 255      29.751  20.061  20.440  1.00 14.86           C
ATOM   3462  HA  ASN A 255      29.407  19.244  19.805  1.00 14.86           H
ATOM   3463  C   ASN A 255      28.920  21.292  20.099  1.00 14.86           C
ATOM   3464  O   ASN A 255      29.296  22.416  20.434  1.00 14.86           O
ATOM   3465  CB  ASN A 255      29.522  19.672  21.907  1.00 14.86           C
ATOM   3466 1HB  ASN A 255      28.462  19.487  22.046  1.00 14.86           H
ATOM   3467 2HB  ASN A 255      30.064  18.752  22.123  1.00 14.86           H
ATOM   3468  CG  ASN A 255      29.975  20.737  22.888  1.00 14.86           C
ATOM   3469  OD1 ASN A 255      31.154  21.026  23.002  1.00 14.86           O
ATOM   3470  ND2 ASN A 255      29.058  21.289  23.630  1.00 14.86           N
ATOM   3471 1HD2 ASN A 255      29.340  21.936  24.354  1.00 14.86           H
ATOM   3472 2HD2 ASN A 255      28.091  21.055  23.499  1.00 14.86           H
ATOM   3473  N   GLU A 256      27.791  21.082  19.432  1.00 25.48           N
ATOM   3474  H   GLU A 256      27.518  20.130  19.208  1.00 25.48           H
ATOM   3475  CA  GLU A 256      26.933  22.192  19.004  1.00 25.48           C
ATOM   3476  HA  GLU A 256      27.573  23.035  18.792  1.00 25.48           H
ATOM   3477  C   GLU A 256      25.981  22.638  20.111  1.00 25.48           C
ATOM   3478  O   GLU A 256      24.786  22.342  20.097  1.00 25.48           O
ATOM   3479  CB  GLU A 256      26.160  21.891  17.717  1.00 25.48           C
ATOM   3480 1HB  GLU A 256      25.520  21.041  17.886  1.00 25.48           H
ATOM   3481 2HB  GLU A 256      25.538  22.756  17.487  1.00 25.48           H
ATOM   3482  CG  GLU A 256      27.012  21.583  16.502  1.00 25.48           C
ATOM   3483 1HG  GLU A 256      27.657  22.436  16.291  1.00 25.48           H
ATOM   3484 2HG  GLU A 256      27.640  20.717  16.718  1.00 25.48           H
ATOM   3485  CD  GLU A 256      26.168  21.275  15.271  1.00 25.48           C
ATOM   3486  OE1 GLU A 256      24.928  21.402  15.306  1.00 25.48           O
ATOM   3487  OE2 GLU A 256      26.757  20.878  14.242  1.00 25.48           O
ATOM   3488  N   ILE A 257      26.528  23.335  21.093  1.00 17.02           N
ATOM   3489  H   ILE A 257      27.520  23.538  21.056  1.00 17.02           H
ATOM   3490  CA  ILE A 257      25.745  23.884  22.194  1.00 17.02           C
ATOM   3491  HA  ILE A 257      25.114  23.093  22.589  1.00 17.02           H
ATOM   3492  C   ILE A 257      24.808  24.961  21.634  1.00 17.02           C
ATOM   3493  O   ILE A 257      25.224  25.879  20.927  1.00 17.02           O
ATOM   3494  CB  ILE A 257      26.687  24.364  23.345  1.00 17.02           C
ATOM   3495  HB  ILE A 257      27.279  23.500  23.646  1.00 17.02           H
ATOM   3496  CG1 ILE A 257      25.848  24.790  24.562  1.00 17.02           C
ATOM   3497 1HG1 ILE A 257      25.311  25.703  24.310  1.00 17.02           H
ATOM   3498 2HG1 ILE A 257      25.113  24.010  24.758  1.00 17.02           H
ATOM   3499  CG2 ILE A 257      27.693  25.453  22.878  1.00 17.02           C
ATOM   3500 1HG2 ILE A 257      28.428  25.638  23.658  1.00 17.02           H
ATOM   3501 2HG2 ILE A 257      27.169  26.385  22.661  1.00 17.02           H
ATOM   3502 3HG2 ILE A 257      28.223  25.134  21.981  1.00 17.02           H
ATOM   3503  CD1 ILE A 257      26.638  25.035  25.853  1.00 17.02           C
ATOM   3504 1HD1 ILE A 257      27.269  25.919  25.744  1.00 17.02           H
ATOM   3505 2HD1 ILE A 257      27.261  24.170  26.080  1.00 17.02           H
ATOM   3506 3HD1 ILE A 257      25.940  25.201  26.674  1.00 17.02           H
ATOM   3507  N   GLY A 258      23.510  24.800  21.856  1.00 25.16           N
ATOM   3508  H   GLY A 258      23.188  24.007  22.402  1.00 25.16           H
ATOM   3509  CA  GLY A 258      22.527  25.719  21.297  1.00 25.16           C
ATOM   3510 1HA  GLY A 258      21.536  25.399  21.617  1.00 25.16           H
ATOM   3511 2HA  GLY A 258      22.711  26.717  21.696  1.00 25.16           H
ATOM   3512  C   GLY A 258      22.537  25.803  19.778  1.00 25.16           C
ATOM   3513  O   GLY A 258      22.190  26.842  19.205  1.00 25.16           O
ATOM   3514  N   GLY A 259      22.984  24.748  19.106  1.00 -9.78           N
ATOM   3515  H   GLY A 259      23.272  23.916  19.610  1.00 -9.78           H
ATOM   3516  CA  GLY A 259      23.079  24.763  17.651  1.00 -9.78           C
ATOM   3517 1HA  GLY A 259      23.168  23.735  17.301  1.00 -9.78           H
ATOM   3518 2HA  GLY A 259      22.163  25.183  17.241  1.00 -9.78           H
ATOM   3519  C   GLY A 259      24.254  25.556  17.104  1.00 -9.78           C
ATOM   3520  O   GLY A 259      24.236  25.984  15.950  1.00 -9.78           O
ATOM   3521  N   VAL A 260      25.269  25.796  17.922  1.00  0.95           N
ATOM   3522  H   VAL A 260      25.221  25.498  18.892  1.00  0.95           H
ATOM   3523  CA  VAL A 260      26.487  26.493  17.498  1.00  0.95           C
ATOM   3524  HA  VAL A 260      26.525  26.556  16.413  1.00  0.95           H
ATOM   3525  C   VAL A 260      27.653  25.662  18.032  1.00  0.95           C
ATOM   3526  O   VAL A 260      27.687  25.391  19.229  1.00  0.95           O
ATOM   3527  CB  VAL A 260      26.550  27.930  18.106  1.00  0.95           C
ATOM   3528  HB  VAL A 260      26.505  27.849  19.190  1.00  0.95           H
ATOM   3529  CG1 VAL A 260      27.851  28.652  17.739  1.00  0.95           C
ATOM   3530 1HG1 VAL A 260      27.831  29.671  18.128  1.00  0.95           H
ATOM   3531 2HG1 VAL A 260      27.986  28.680  16.660  1.00  0.95           H
ATOM   3532 3HG1 VAL A 260      28.696  28.139  18.194  1.00  0.95           H
ATOM   3533  CG2 VAL A 260      25.358  28.779  17.640  1.00  0.95           C
ATOM   3534 1HG2 VAL A 260      25.416  29.772  18.087  1.00  0.95           H
ATOM   3535 2HG2 VAL A 260      24.426  28.319  17.964  1.00  0.95           H
ATOM   3536 3HG2 VAL A 260      25.354  28.865  16.553  1.00  0.95           H
ATOM   3537  N   PRO A 261      28.597  25.213  17.178  1.00-25.57           N
ATOM   3538  CA  PRO A 261      29.705  24.480  17.809  1.00-25.57           C
ATOM   3539  HA  PRO A 261      29.339  23.630  18.371  1.00-25.57           H
ATOM   3540  C   PRO A 261      30.477  25.400  18.746  1.00-25.57           C
ATOM   3541  O   PRO A 261      30.632  26.585  18.462  1.00-25.57           O
ATOM   3542  CB  PRO A 261      30.527  23.987  16.617  1.00-25.57           C
ATOM   3543 1HB  PRO A 261      31.589  23.954  16.857  1.00-25.57           H
ATOM   3544 2HB  PRO A 261      30.171  23.004  16.309  1.00-25.57           H
ATOM   3545  CG  PRO A 261      30.243  24.976  15.558  1.00-25.57           C
ATOM   3546 1HG  PRO A 261      30.847  25.868  15.720  1.00-25.57           H
ATOM   3547 2HG  PRO A 261      30.437  24.555  14.571  1.00-25.57           H
ATOM   3548  CD  PRO A 261      28.792  25.308  15.720  1.00-25.57           C
ATOM   3549 1HD  PRO A 261      28.591  26.314  15.362  1.00-25.57           H
ATOM   3550 2HD  PRO A 261      28.169  24.575  15.206  1.00-25.57           H
ATOM   3551  N   ALA A 262      30.912  24.881  19.886  1.00  1.12           N
ATOM   3552  H   ALA A 262      30.788  23.890  20.066  1.00  1.12           H
ATOM   3553  CA  ALA A 262      31.467  25.719  20.947  1.00  1.12           C
ATOM   3554  HA  ALA A 262      30.712  26.460  21.211  1.00  1.12           H
ATOM   3555  C   ALA A 262      32.719  26.499  20.525  1.00  1.12           C
ATOM   3556  O   ALA A 262      32.967  27.588  21.024  1.00  1.12           O
ATOM   3557  CB  ALA A 262      31.729  24.863  22.187  1.00  1.12           C
ATOM   3558 1HB  ALA A 262      32.132  25.490  22.983  1.00  1.12           H
ATOM   3559 2HB  ALA A 262      32.438  24.070  21.957  1.00  1.12           H
ATOM   3560 3HB  ALA A 262      30.795  24.415  22.528  1.00  1.12           H
ATOM   3561  N   THR A 263      33.452  26.000  19.542  1.00 12.12           N
ATOM   3562  H   THR A 263      33.223  25.090  19.161  1.00 12.12           H
ATOM   3563  CA  THR A 263      34.567  26.733  18.935  1.00 12.12           C
ATOM   3564  HA  THR A 263      35.276  27.034  19.705  1.00 12.12           H
ATOM   3565  C   THR A 263      34.175  27.999  18.166  1.00 12.12           C
ATOM   3566  O   THR A 263      35.019  28.843  17.893  1.00 12.12           O
ATOM   3567  CB  THR A 263      35.271  25.808  17.934  1.00 12.12           C
ATOM   3568  HB  THR A 263      35.871  26.392  17.237  1.00 12.12           H
ATOM   3569  OG1 THR A 263      34.274  25.055  17.237  1.00 12.12           O
ATOM   3570  HG1 THR A 263      34.724  24.501  16.593  1.00 12.12           H
ATOM   3571  CG2 THR A 263      36.151  24.797  18.625  1.00 12.12           C
ATOM   3572 1HG2 THR A 263      36.972  25.309  19.122  1.00 12.12           H
ATOM   3573 2HG2 THR A 263      36.558  24.120  17.882  1.00 12.12           H
ATOM   3574 3HG2 THR A 263      35.578  24.227  19.353  1.00 12.12           H
ATOM   3575  N   ALA A 264      32.906  28.143  17.810  1.00 23.53           N
ATOM   3576  H   ALA A 264      32.239  27.415  18.042  1.00 23.53           H
ATOM   3577  CA  ALA A 264      32.412  29.319  17.096  1.00 23.53           C
ATOM   3578  HA  ALA A 264      33.254  29.927  16.763  1.00 23.53           H
ATOM   3579  C   ALA A 264      31.524  30.185  17.999  1.00 23.53           C
ATOM   3580  O   ALA A 264      30.998  31.209  17.555  1.00 23.53           O
ATOM   3581  CB  ALA A 264      31.624  28.866  15.859  1.00 23.53           C
ATOM   3582 1HB  ALA A 264      30.782  28.246  16.166  1.00 23.53           H
ATOM   3583 2HB  ALA A 264      32.278  28.298  15.198  1.00 23.53           H
ATOM   3584 3HB  ALA A 264      31.249  29.740  15.326  1.00 23.53           H
ATOM   3585  N   ASP A 265      31.300  29.755  19.233  1.00 10.24           N
ATOM   3586  H   ASP A 265      31.795  28.944  19.583  1.00 10.24           H
ATOM   3587  CA  ASP A 265      30.327  30.404  20.119  1.00 10.24           C
ATOM   3588  HA  ASP A 265      29.489  30.737  19.510  1.00 10.24           H
ATOM   3589  C   ASP A 265      30.895  31.628  20.843  1.00 10.24           C
ATOM   3590  O   ASP A 265      31.514  31.516  21.900  1.00 10.24           O
ATOM   3591  CB  ASP A 265      29.783  29.383  21.122  1.00 10.24           C
ATOM   3592 1HB  ASP A 265      29.486  28.488  20.574  1.00 10.24           H
ATOM   3593 2HB  ASP A 265      30.567  29.106  21.825  1.00 10.24           H
ATOM   3594  CG  ASP A 265      28.571  29.897  21.889  1.00 10.24           C
ATOM   3595  OD1 ASP A 265      28.277  31.116  21.887  1.00 10.24           O
ATOM   3596  OD2 ASP A 265      27.858  29.067  22.487  1.00 10.24           O
ATOM   3597  N   ARG A 266      30.697  32.812  20.273  1.00 -9.97           N
ATOM   3598  H   ARG A 266      30.174  32.866  19.406  1.00 -9.97           H
ATOM   3599  CA  ARG A 266      31.243  34.040  20.859  1.00 -9.97           C
ATOM   3600  HA  ARG A 266      32.313  33.891  21.011  1.00 -9.97           H
ATOM   3601  C   ARG A 266      30.638  34.374  22.214  1.00 -9.97           C
ATOM   3602  O   ARG A 266      31.336  34.845  23.104  1.00 -9.97           O
ATOM   3603  CB  ARG A 266      31.051  35.230  19.914  1.00 -9.97           C
ATOM   3604 1HB  ARG A 266      31.326  34.920  18.905  1.00 -9.97           H
ATOM   3605 2HB  ARG A 266      30.003  35.532  19.914  1.00 -9.97           H
ATOM   3606  CG  ARG A 266      31.926  36.418  20.305  1.00 -9.97           C
ATOM   3607 1HG  ARG A 266      31.642  36.768  21.296  1.00 -9.97           H
ATOM   3608 2HG  ARG A 266      32.962  36.085  20.342  1.00 -9.97           H
ATOM   3609  CD  ARG A 266      31.828  37.578  19.334  1.00 -9.97           C
ATOM   3610 1HD  ARG A 266      31.934  37.199  18.315  1.00 -9.97           H
ATOM   3611 2HD  ARG A 266      30.857  38.066  19.433  1.00 -9.97           H
ATOM   3612  NE  ARG A 266      32.914  38.535  19.590  1.00 -9.97           N
ATOM   3613  HE  ARG A 266      33.734  38.441  19.008  1.00 -9.97           H
ATOM   3614  CZ  ARG A 266      32.938  39.490  20.508  1.00 -9.97           C
ATOM   3615  NH1 ARG A 266      33.991  40.251  20.568  1.00 -9.97           N
ATOM   3616 1HH1 ARG A 266      34.720  40.145  19.875  1.00 -9.97           H
ATOM   3617 2HH1 ARG A 266      34.088  40.942  21.295  1.00 -9.97           H
ATOM   3618  NH2 ARG A 266      31.983  39.699  21.378  1.00 -9.97           N
ATOM   3619 1HH2 ARG A 266      31.163  39.111  21.370  1.00 -9.97           H
ATOM   3620 2HH2 ARG A 266      32.061  40.451  22.046  1.00 -9.97           H
ATOM   3621  N   TRP A 267      29.358  34.112  22.414  1.00 16.56           N
ATOM   3622  H   TRP A 267      28.791  33.731  21.666  1.00 16.56           H
ATOM   3623  CA  TRP A 267      28.756  34.360  23.721  1.00 16.56           C
ATOM   3624  HA  TRP A 267      28.899  35.405  23.991  1.00 16.56           H
ATOM   3625  C   TRP A 267      29.454  33.505  24.773  1.00 16.56           C
ATOM   3626  O   TRP A 267      29.879  34.003  25.815  1.00 16.56           O
ATOM   3627  CB  TRP A 267      27.259  34.058  23.692  1.00 16.56           C
ATOM   3628 1HB  TRP A 267      26.770  34.777  23.036  1.00 16.56           H
ATOM   3629 2HB  TRP A 267      27.105  33.059  23.292  1.00 16.56           H
ATOM   3630  CG  TRP A 267      26.634  34.122  25.047  1.00 16.56           C
ATOM   3631  CD1 TRP A 267      26.285  35.237  25.736  1.00 16.56           C
ATOM   3632  HD1 TRP A 267      26.411  36.246  25.362  1.00 16.56           H
ATOM   3633  CD2 TRP A 267      26.327  33.019  25.920  1.00 16.56           C
ATOM   3634  NE1 TRP A 267      25.773  34.927  26.965  1.00 16.56           N
ATOM   3635  HE1 TRP A 267      25.478  35.615  27.653  1.00 16.56           H
ATOM   3636  CE2 TRP A 267      25.761  33.567  27.107  1.00 16.56           C
ATOM   3637  CE3 TRP A 267      26.471  31.619  25.821  1.00 16.56           C
ATOM   3638  HE3 TRP A 267      26.888  31.174  24.928  1.00 16.56           H
ATOM   3639  CZ2 TRP A 267      25.330  32.760  28.180  1.00 16.56           C
ATOM   3640  HZ2 TRP A 267      24.901  33.203  29.067  1.00 16.56           H
ATOM   3641  CZ3 TRP A 267      26.062  30.804  26.905  1.00 16.56           C
ATOM   3642  HZ3 TRP A 267      26.175  29.730  26.838  1.00 16.56           H
ATOM   3643  CH2 TRP A 267      25.492  31.388  28.075  1.00 16.56           C
ATOM   3644  HH2 TRP A 267      25.193  30.751  28.893  1.00 16.56           H
ATOM   3645  N   LEU A 268      29.649  32.228  24.487  1.00  3.85           N
ATOM   3646  H   LEU A 268      29.322  31.848  23.604  1.00  3.85           H
ATOM   3647  CA  LEU A 268      30.306  31.356  25.455  1.00  3.85           C
ATOM   3648  HA  LEU A 268      29.793  31.461  26.410  1.00  3.85           H
ATOM   3649  C   LEU A 268      31.777  31.730  25.661  1.00  3.85           C
ATOM   3650  O   LEU A 268      32.253  31.848  26.789  1.00  3.85           O
ATOM   3651  CB  LEU A 268      30.176  29.908  24.978  1.00  3.85           C
ATOM   3652 1HB  LEU A 268      29.120  29.714  24.798  1.00  3.85           H
ATOM   3653 2HB  LEU A 268      30.695  29.827  24.024  1.00  3.85           H
ATOM   3654  CG  LEU A 268      30.707  28.787  25.879  1.00  3.85           C
ATOM   3655  HG  LEU A 268      31.765  28.963  26.038  1.00  3.85           H
ATOM   3656  CD1 LEU A 268      30.010  28.736  27.241  1.00  3.85           C
ATOM   3657 1HD1 LEU A 268      30.193  29.663  27.784  1.00  3.85           H
ATOM   3658 2HD1 LEU A 268      30.414  27.911  27.827  1.00  3.85           H
ATOM   3659 3HD1 LEU A 268      28.936  28.598  27.108  1.00  3.85           H
ATOM   3660  CD2 LEU A 268      30.559  27.447  25.170  1.00  3.85           C
ATOM   3661 1HD2 LEU A 268      31.000  26.662  25.782  1.00  3.85           H
ATOM   3662 2HD2 LEU A 268      31.083  27.479  24.214  1.00  3.85           H
ATOM   3663 3HD2 LEU A 268      29.504  27.232  24.996  1.00  3.85           H
ATOM   3664  N   LEU A 269      32.513  31.939  24.581  1.00  9.47           N
ATOM   3665  H   LEU A 269      32.090  31.872  23.657  1.00  9.47           H
ATOM   3666  CA  LEU A 269      33.953  32.174  24.681  1.00  9.47           C
ATOM   3667  HA  LEU A 269      34.336  31.576  25.506  1.00  9.47           H
ATOM   3668  C   LEU A 269      34.375  33.610  24.972  1.00  9.47           C
ATOM   3669  O   LEU A 269      35.543  33.855  25.262  1.00  9.47           O
ATOM   3670  CB  LEU A 269      34.636  31.705  23.397  1.00  9.47           C
ATOM   3671 1HB  LEU A 269      34.166  32.232  22.570  1.00  9.47           H
ATOM   3672 2HB  LEU A 269      35.683  32.007  23.438  1.00  9.47           H
ATOM   3673  CG  LEU A 269      34.602  30.209  23.066  1.00  9.47           C
ATOM   3674  HG  LEU A 269      33.568  29.871  23.041  1.00  9.47           H
ATOM   3675  CD1 LEU A 269      35.221  29.997  21.694  1.00  9.47           C
ATOM   3676 1HD1 LEU A 269      36.244  30.371  21.671  1.00  9.47           H
ATOM   3677 2HD1 LEU A 269      34.626  30.521  20.948  1.00  9.47           H
ATOM   3678 3HD1 LEU A 269      35.212  28.937  21.446  1.00  9.47           H
ATOM   3679  CD2 LEU A 269      35.360  29.381  24.100  1.00  9.47           C
ATOM   3680 1HD2 LEU A 269      35.261  28.326  23.854  1.00  9.47           H
ATOM   3681 2HD2 LEU A 269      34.931  29.545  25.085  1.00  9.47           H
ATOM   3682 3HD2 LEU A 269      36.412  29.662  24.117  1.00  9.47           H
ATOM   3683  N   THR A 270      33.450  34.556  24.929  1.00 12.80           N
ATOM   3684  H   THR A 270      32.516  34.323  24.608  1.00 12.80           H
ATOM   3685  CA  THR A 270      33.753  35.950  25.266  1.00 12.80           C
ATOM   3686  HA  THR A 270      34.771  36.000  25.642  1.00 12.80           H
ATOM   3687  C   THR A 270      32.844  36.521  26.352  1.00 12.80           C
ATOM   3688  O   THR A 270      33.338  36.991  27.375  1.00 12.80           O
ATOM   3689  CB  THR A 270      33.688  36.847  24.004  1.00 12.80           C
ATOM   3690  HB  THR A 270      32.660  36.917  23.653  1.00 12.80           H
ATOM   3691  OG1 THR A 270      34.500  36.276  22.975  1.00 12.80           O
ATOM   3692  HG1 THR A 270      34.215  35.369  22.814  1.00 12.80           H
ATOM   3693  CG2 THR A 270      34.229  38.236  24.257  1.00 12.80           C
ATOM   3694 1HG2 THR A 270      35.251  38.176  24.635  1.00 12.80           H
ATOM   3695 2HG2 THR A 270      33.597  38.755  24.973  1.00 12.80           H
ATOM   3696 3HG2 THR A 270      34.237  38.791  23.319  1.00 12.80           H
ATOM   3697  N   ASP A 271      31.528  36.481  26.191  1.00  0.75           N
ATOM   3698  H   ASP A 271      31.119  36.034  25.379  1.00  0.75           H
ATOM   3699  CA  ASP A 271      30.647  37.117  27.181  1.00  0.75           C
ATOM   3700  HA  ASP A 271      31.017  38.124  27.373  1.00  0.75           H
ATOM   3701  C   ASP A 271      30.654  36.356  28.503  1.00  0.75           C
ATOM   3702  O   ASP A 271      30.672  36.956  29.583  1.00  0.75           O
ATOM   3703  CB  ASP A 271      29.205  37.228  26.680  1.00  0.75           C
ATOM   3704 1HB  ASP A 271      28.857  36.247  26.367  1.00  0.75           H
ATOM   3705 2HB  ASP A 271      28.578  37.571  27.503  1.00  0.75           H
ATOM   3706  CG  ASP A 271      29.059  38.199  25.528  1.00  0.75           C
ATOM   3707  OD1 ASP A 271      29.559  39.343  25.634  1.00  0.75           O
ATOM   3708  OD2 ASP A 271      28.455  37.837  24.494  1.00  0.75           O
ATOM   3709  N   VAL A 272      30.676  35.034  28.430  1.00 13.31           N
ATOM   3710  H   VAL A 272      30.601  34.581  27.521  1.00 13.31           H
ATOM   3711  CA  VAL A 272      30.786  34.212  29.634  1.00 13.31           C
ATOM   3712  HA  VAL A 272      30.232  34.691  30.441  1.00 13.31           H
ATOM   3713  C   VAL A 272      32.257  34.159  30.040  1.00 13.31           C
ATOM   3714  O   VAL A 272      32.632  34.685  31.088  1.00 13.31           O
ATOM   3715  CB  VAL A 272      30.196  32.783  29.406  1.00 13.31           C
ATOM   3716  HB  VAL A 272      30.730  32.313  28.591  1.00 13.31           H
ATOM   3717  CG1 VAL A 272      30.336  31.885  30.638  1.00 13.31           C
ATOM   3718 1HG1 VAL A 272      29.973  30.883  30.403  1.00 13.31           H
ATOM   3719 2HG1 VAL A 272      29.747  32.287  31.462  1.00 13.31           H
ATOM   3720 3HG1 VAL A 272      31.379  31.810  30.943  1.00 13.31           H
ATOM   3721  CG2 VAL A 272      28.725  32.872  29.011  1.00 13.31           C
ATOM   3722 1HG2 VAL A 272      28.152  33.385  29.785  1.00 13.31           H
ATOM   3723 2HG2 VAL A 272      28.320  31.871  28.866  1.00 13.31           H
ATOM   3724 3HG2 VAL A 272      28.619  33.417  28.072  1.00 13.31           H
ATOM   3725  N   LEU A 273      33.102  33.555  29.215  1.00  8.49           N
ATOM   3726  H   LEU A 273      32.768  33.198  28.324  1.00  8.49           H
ATOM   3727  CA  LEU A 273      34.480  33.261  29.614  1.00  8.49           C
ATOM   3728  HA  LEU A 273      34.437  32.652  30.517  1.00  8.49           H
ATOM   3729  C   LEU A 273      35.357  34.474  29.932  1.00  8.49           C
ATOM   3730  O   LEU A 273      36.045  34.499  30.956  1.00  8.49           O
ATOM   3731  CB  LEU A 273      35.128  32.441  28.494  1.00  8.49           C
ATOM   3732 1HB  LEU A 273      34.465  31.606  28.279  1.00  8.49           H
ATOM   3733 2HB  LEU A 273      35.145  33.072  27.611  1.00  8.49           H
ATOM   3734  CG  LEU A 273      36.542  31.873  28.668  1.00  8.49           C
ATOM   3735  HG  LEU A 273      37.225  32.697  28.873  1.00  8.49           H
ATOM   3736  CD1 LEU A 273      36.627  30.871  29.808  1.00  8.49           C
ATOM   3737 1HD1 LEU A 273      37.642  30.477  29.877  1.00  8.49           H
ATOM   3738 2HD1 LEU A 273      35.935  30.045  29.642  1.00  8.49           H
ATOM   3739 3HD1 LEU A 273      36.385  31.362  30.751  1.00  8.49           H
ATOM   3740  CD2 LEU A 273      36.989  31.202  27.377  1.00  8.49           C
ATOM   3741 1HD2 LEU A 273      38.011  30.841  27.490  1.00  8.49           H
ATOM   3742 2HD2 LEU A 273      36.966  31.923  26.557  1.00  8.49           H
ATOM   3743 3HD2 LEU A 273      36.335  30.362  27.140  1.00  8.49           H
ATOM   3744  N   ARG A 274      35.358  35.484  29.070  1.00 18.88           N
ATOM   3745  H   ARG A 274      34.760  35.453  28.253  1.00 18.88           H
ATOM   3746  CA  ARG A 274      36.240  36.636  29.279  1.00 18.88           C
ATOM   3747  HA  ARG A 274      37.141  36.301  29.797  1.00 18.88           H
ATOM   3748  C   ARG A 274      35.590  37.690  30.158  1.00 18.88           C
ATOM   3749  O   ARG A 274      36.167  38.105  31.158  1.00 18.88           O
ATOM   3750  CB  ARG A 274      36.652  37.284  27.945  1.00 18.88           C
ATOM   3751 1HB  ARG A 274      35.761  37.630  27.428  1.00 18.88           H
ATOM   3752 2HB  ARG A 274      37.266  38.155  28.166  1.00 18.88           H
ATOM   3753  CG  ARG A 274      37.438  36.398  26.985  1.00 18.88           C
ATOM   3754 1HG  ARG A 274      36.880  35.487  26.784  1.00 18.88           H
ATOM   3755 2HG  ARG A 274      37.575  36.941  26.049  1.00 18.88           H
ATOM   3756  CD  ARG A 274      38.800  36.041  27.542  1.00 18.88           C
ATOM   3757 1HD  ARG A 274      39.314  36.959  27.831  1.00 18.88           H
ATOM   3758 2HD  ARG A 274      38.672  35.413  28.424  1.00 18.88           H
ATOM   3759  NE  ARG A 274      39.622  35.325  26.559  1.00 18.88           N
ATOM   3760  HE  ARG A 274      39.220  35.191  25.637  1.00 18.88           H
ATOM   3761  CZ  ARG A 274      40.828  34.826  26.767  1.00 18.88           C
ATOM   3762  NH1 ARG A 274      41.473  34.287  25.780  1.00 18.88           N
ATOM   3763 1HH1 ARG A 274      41.094  34.340  24.843  1.00 18.88           H
ATOM   3764 2HH1 ARG A 274      42.353  33.823  25.946  1.00 18.88           H
ATOM   3765  NH2 ARG A 274      41.407  34.805  27.934  1.00 18.88           N
ATOM   3766 1HH2 ARG A 274      40.953  35.240  28.726  1.00 18.88           H
ATOM   3767 2HH2 ARG A 274      42.291  34.325  28.031  1.00 18.88           H
ATOM   3768  N   HIS A 275      34.402  38.148  29.791  1.00  0.69           N
ATOM   3769  H   HIS A 275      33.932  37.748  28.983  1.00  0.69           H
ATOM   3770  CA  HIS A 275      33.821  39.303  30.475  1.00  0.69           C
ATOM   3771  HA  HIS A 275      34.599  40.063  30.571  1.00  0.69           H
ATOM   3772  C   HIS A 275      33.346  38.972  31.884  1.00  0.69           C
ATOM   3773  O   HIS A 275      33.674  39.691  32.828  1.00  0.69           O
ATOM   3774  CB  HIS A 275      32.665  39.905  29.669  1.00  0.69           C
ATOM   3775 1HB  HIS A 275      31.894  39.151  29.539  1.00  0.69           H
ATOM   3776 2HB  HIS A 275      32.242  40.734  30.236  1.00  0.69           H
ATOM   3777  CG  HIS A 275      33.065  40.414  28.318  1.00  0.69           C
ATOM   3778  ND1 HIS A 275      32.147  40.771  27.335  1.00  0.69           N
ATOM   3779  HD1 HIS A 275      31.134  40.750  27.431  1.00  0.69           H
ATOM   3780  CD2 HIS A 275      34.280  40.656  27.761  1.00  0.69           C
ATOM   3781  HD2 HIS A 275      35.238  40.521  28.250  1.00  0.69           H
ATOM   3782  CE1 HIS A 275      32.801  41.173  26.255  1.00  0.69           C
ATOM   3783  HE1 HIS A 275      32.342  41.509  25.330  1.00  0.69           H
ATOM   3784  NE2 HIS A 275      34.090  41.109  26.489  1.00  0.69           N
ATOM   3785  HE2 HIS A 275      34.834  41.349  25.824  1.00  0.69           H
ATOM   3786  N   GLU A 276      32.593  37.892  32.041  1.00-12.56           N
ATOM   3787  H   GLU A 276      32.341  37.319  31.245  1.00-12.56           H
ATOM   3788  CA  GLU A 276      32.034  37.566  33.353  1.00-12.56           C
ATOM   3789  HA  GLU A 276      31.881  38.500  33.896  1.00-12.56           H
ATOM   3790  C   GLU A 276      32.961  36.699  34.210  1.00-12.56           C
ATOM   3791  O   GLU A 276      33.179  37.003  35.383  1.00-12.56           O
ATOM   3792  CB  GLU A 276      30.656  36.922  33.172  1.00-12.56           C
ATOM   3793 1HB  GLU A 276      30.080  37.569  32.510  1.00-12.56           H
ATOM   3794 2HB  GLU A 276      30.771  35.953  32.691  1.00-12.56           H
ATOM   3795  CG  GLU A 276      29.877  36.749  34.473  1.00-12.56           C
ATOM   3796 1HG  GLU A 276      30.420  36.063  35.122  1.00-12.56           H
ATOM   3797 2HG  GLU A 276      29.811  37.719  34.968  1.00-12.56           H
ATOM   3798  CD  GLU A 276      28.465  36.223  34.259  1.00-12.56           C
ATOM   3799  OE1 GLU A 276      28.016  36.074  33.099  1.00-12.56           O
ATOM   3800  OE2 GLU A 276      27.748  35.988  35.259  1.00-12.56           O
ATOM   3801  N   TRP A 277      33.548  35.651  33.647  1.00 34.06           N
ATOM   3802  H   TRP A 277      33.345  35.411  32.680  1.00 34.06           H
ATOM   3803  CA  TRP A 277      34.436  34.773  34.420  1.00 34.06           C
ATOM   3804  HA  TRP A 277      34.056  34.725  35.441  1.00 34.06           H
ATOM   3805  C   TRP A 277      35.880  35.257  34.525  1.00 34.06           C
ATOM   3806  O   TRP A 277      36.653  34.752  35.341  1.00 34.06           O
ATOM   3807  CB  TRP A 277      34.394  33.349  33.864  1.00 34.06           C
ATOM   3808 1HB  TRP A 277      34.072  33.369  32.824  1.00 34.06           H
ATOM   3809 2HB  TRP A 277      35.392  32.914  33.912  1.00 34.06           H
ATOM   3810  CG  TRP A 277      33.464  32.491  34.669  1.00 34.06           C
ATOM   3811  CD1 TRP A 277      33.804  31.667  35.698  1.00 34.06           C
ATOM   3812  HD1 TRP A 277      34.823  31.498  36.029  1.00 34.06           H
ATOM   3813  CD2 TRP A 277      32.022  32.459  34.620  1.00 34.06           C
ATOM   3814  NE1 TRP A 277      32.701  31.102  36.274  1.00 34.06           N
ATOM   3815  HE1 TRP A 277      32.721  30.494  37.082  1.00 34.06           H
ATOM   3816  CE2 TRP A 277      31.588  31.541  35.619  1.00 34.06           C
ATOM   3817  CE3 TRP A 277      31.050  33.144  33.864  1.00 34.06           C
ATOM   3818  HE3 TRP A 277      31.347  33.850  33.107  1.00 34.06           H
ATOM   3819  CZ2 TRP A 277      30.228  31.267  35.851  1.00 34.06           C
ATOM   3820  HZ2 TRP A 277      29.933  30.557  36.610  1.00 34.06           H
ATOM   3821  CZ3 TRP A 277      29.672  32.885  34.110  1.00 34.06           C
ATOM   3822  HZ3 TRP A 277      28.918  33.408  33.540  1.00 34.06           H
ATOM   3823  CH2 TRP A 277      29.282  31.934  35.096  1.00 34.06           C
ATOM   3824  HH2 TRP A 277      28.234  31.735  35.262  1.00 34.06           H
ATOM   3825  N   GLY A 278      36.252  36.255  33.736  1.00  5.99           N
ATOM   3826  H   GLY A 278      35.620  36.615  33.037  1.00  5.99           H
ATOM   3827  CA  GLY A 278      37.556  36.881  33.899  1.00  5.99           C
ATOM   3828 1HA  GLY A 278      37.583  37.793  33.304  1.00  5.99           H
ATOM   3829 2HA  GLY A 278      37.673  37.159  34.946  1.00  5.99           H
ATOM   3830  C   GLY A 278      38.748  36.029  33.515  1.00  5.99           C
ATOM   3831  O   GLY A 278      39.844  36.239  34.030  1.00  5.99           O
ATOM   3832  N   PHE A 279      38.559  35.043  32.651  1.00 21.45           N
ATOM   3833  H   PHE A 279      37.640  34.887  32.251  1.00 21.45           H
ATOM   3834  CA  PHE A 279      39.666  34.184  32.236  1.00 21.45           C
ATOM   3835  HA  PHE A 279      40.189  33.805  33.115  1.00 21.45           H
ATOM   3836  C   PHE A 279      40.633  35.014  31.395  1.00 21.45           C
ATOM   3837  O   PHE A 279      40.209  35.732  30.488  1.00 21.45           O
ATOM   3838  CB  PHE A 279      39.095  33.016  31.431  1.00 21.45           C
ATOM   3839 1HB  PHE A 279      38.402  32.466  32.070  1.00 21.45           H
ATOM   3840 2HB  PHE A 279      38.538  33.416  30.586  1.00 21.45           H
ATOM   3841  CG  PHE A 279      40.129  32.054  30.908  1.00 21.45           C
ATOM   3842  CD1 PHE A 279      40.842  31.217  31.784  1.00 21.45           C
ATOM   3843  HD1 PHE A 279      40.684  31.293  32.848  1.00 21.45           H
ATOM   3844  CD2 PHE A 279      40.357  31.947  29.524  1.00 21.45           C
ATOM   3845  HD2 PHE A 279      39.822  32.589  28.838  1.00 21.45           H
ATOM   3846  CE1 PHE A 279      41.763  30.260  31.285  1.00 21.45           C
ATOM   3847  HE1 PHE A 279      42.305  29.624  31.970  1.00 21.45           H
ATOM   3848  CE2 PHE A 279      41.263  30.991  29.011  1.00 21.45           C
ATOM   3849  HE2 PHE A 279      41.424  30.912  27.944  1.00 21.45           H
ATOM   3850  CZ  PHE A 279      41.962  30.136  29.893  1.00 21.45           C
ATOM   3851  HZ  PHE A 279      42.648  29.398  29.505  1.00 21.45           H
ATOM   3852  N   GLU A 280      41.925  34.937  31.687  1.00  4.68           N
ATOM   3853  H   GLU A 280      42.231  34.344  32.457  1.00  4.68           H
ATOM   3854  CA  GLU A 280      42.944  35.702  30.959  1.00  4.68           C
ATOM   3855  HA  GLU A 280      42.460  36.314  30.199  1.00  4.68           H
ATOM   3856  C   GLU A 280      43.920  34.769  30.242  1.00  4.68           C
ATOM   3857  O   GLU A 280      44.858  35.228  29.586  1.00  4.68           O
ATOM   3858  CB  GLU A 280      43.712  36.654  31.889  1.00  4.68           C
ATOM   3859 1HB  GLU A 280      44.196  36.075  32.675  1.00  4.68           H
ATOM   3860 2HB  GLU A 280      44.487  37.142  31.299  1.00  4.68           H
ATOM   3861  CG  GLU A 280      42.856  37.744  32.530  1.00  4.68           C
ATOM   3862 1HG  GLU A 280      42.230  38.193  31.758  1.00  4.68           H
ATOM   3863 2HG  GLU A 280      42.211  37.296  33.287  1.00  4.68           H
ATOM   3864  CD  GLU A 280      43.692  38.848  33.168  1.00  4.68           C
ATOM   3865  OE1 GLU A 280      43.626  39.063  34.403  1.00  4.68           O
ATOM   3866  OE2 GLU A 280      44.422  39.549  32.428  1.00  4.68           O
ATOM   3867  N   GLY A 281      43.688  33.468  30.362  1.00 11.47           N
ATOM   3868  H   GLY A 281      42.906  33.152  30.917  1.00 11.47           H
ATOM   3869  CA  GLY A 281      44.542  32.463  29.743  1.00 11.47           C
ATOM   3870 1HA  GLY A 281      45.579  32.791  29.817  1.00 11.47           H
ATOM   3871 2HA  GLY A 281      44.449  31.537  30.310  1.00 11.47           H
ATOM   3872  C   GLY A 281      44.251  32.152  28.284  1.00 11.47           C
ATOM   3873  O   GLY A 281      43.475  32.843  27.623  1.00 11.47           O
ATOM   3874  N   LEU A 282      44.901  31.121  27.766  1.00 -8.88           N
ATOM   3875  H   LEU A 282      45.478  30.551  28.377  1.00 -8.88           H
ATOM   3876  CA  LEU A 282      44.850  30.762  26.346  1.00 -8.88           C
ATOM   3877  HA  LEU A 282      44.824  31.676  25.751  1.00 -8.88           H
ATOM   3878  C   LEU A 282      43.655  29.884  25.948  1.00 -8.88           C
ATOM   3879  O   LEU A 282      43.412  28.854  26.576  1.00 -8.88           O
ATOM   3880  CB  LEU A 282      46.144  29.999  26.041  1.00 -8.88           C
ATOM   3881 1HB  LEU A 282      46.975  30.591  26.424  1.00 -8.88           H
ATOM   3882 2HB  LEU A 282      46.116  29.073  26.614  1.00 -8.88           H
ATOM   3883  CG  LEU A 282      46.473  29.630  24.589  1.00 -8.88           C
ATOM   3884  HG  LEU A 282      45.629  29.094  24.158  1.00 -8.88           H
ATOM   3885  CD1 LEU A 282      46.755  30.868  23.746  1.00 -8.88           C
ATOM   3886 1HD1 LEU A 282      46.934  30.571  22.713  1.00 -8.88           H
ATOM   3887 2HD1 LEU A 282      47.632  31.395  24.125  1.00 -8.88           H
ATOM   3888 3HD1 LEU A 282      45.899  31.538  23.766  1.00 -8.88           H
ATOM   3889  CD2 LEU A 282      47.693  28.713  24.568  1.00 -8.88           C
ATOM   3890 1HD2 LEU A 282      48.559  29.217  24.998  1.00 -8.88           H
ATOM   3891 2HD2 LEU A 282      47.918  28.429  23.540  1.00 -8.88           H
ATOM   3892 3HD2 LEU A 282      47.483  27.805  25.137  1.00 -8.88           H
ATOM   3893  N   VAL A 283      42.931  30.246  24.895  1.00-20.41           N
ATOM   3894  H   VAL A 283      43.143  31.118  24.412  1.00-20.41           H
ATOM   3895  CA  VAL A 283      41.839  29.404  24.380  1.00-20.41           C
ATOM   3896  HA  VAL A 283      41.532  28.701  25.153  1.00-20.41           H
ATOM   3897  C   VAL A 283      42.323  28.614  23.167  1.00-20.41           C
ATOM   3898  O   VAL A 283      42.756  29.188  22.171  1.00-20.41           O
ATOM   3899  CB  VAL A 283      40.601  30.245  23.971  1.00-20.41           C
ATOM   3900  HB  VAL A 283      40.890  30.918  23.167  1.00-20.41           H
ATOM   3901  CG1 VAL A 283      39.444  29.348  23.484  1.00-20.41           C
ATOM   3902 1HG1 VAL A 283      38.599  29.975  23.194  1.00-20.41           H
ATOM   3903 2HG1 VAL A 283      39.132  28.666  24.275  1.00-20.41           H
ATOM   3904 3HG1 VAL A 283      39.751  28.771  22.612  1.00-20.41           H
ATOM   3905  CG2 VAL A 283      40.110  31.086  25.151  1.00-20.41           C
ATOM   3906 1HG2 VAL A 283      40.901  31.749  25.491  1.00-20.41           H
ATOM   3907 2HG2 VAL A 283      39.806  30.444  25.974  1.00-20.41           H
ATOM   3908 3HG2 VAL A 283      39.263  31.695  24.837  1.00-20.41           H
ATOM   3909  N   VAL A 284      42.237  27.297  23.236  1.00  6.22           N
ATOM   3910  H   VAL A 284      41.846  26.863  24.068  1.00  6.22           H
ATOM   3911  CA  VAL A 284      42.699  26.412  22.167  1.00  6.22           C
ATOM   3912  HA  VAL A 284      43.229  26.986  21.408  1.00  6.22           H
ATOM   3913  C   VAL A 284      41.453  25.781  21.542  1.00  6.22           C
ATOM   3914  O   VAL A 284      40.427  25.643  22.218  1.00  6.22           O
ATOM   3915  CB  VAL A 284      43.668  25.342  22.761  1.00  6.22           C
ATOM   3916  HB  VAL A 284      43.100  24.679  23.412  1.00  6.22           H
ATOM   3917  CG1 VAL A 284      44.345  24.506  21.666  1.00  6.22           C
ATOM   3918 1HG1 VAL A 284      44.898  25.152  20.983  1.00  6.22           H
ATOM   3919 2HG1 VAL A 284      43.596  23.948  21.108  1.00  6.22           H
ATOM   3920 3HG1 VAL A 284      45.030  23.793  22.124  1.00  6.22           H
ATOM   3921  CG2 VAL A 284      44.766  26.016  23.609  1.00  6.22           C
ATOM   3922 1HG2 VAL A 284      45.477  25.265  23.949  1.00  6.22           H
ATOM   3923 2HG2 VAL A 284      44.329  26.488  24.490  1.00  6.22           H
ATOM   3924 3HG2 VAL A 284      45.293  26.768  23.019  1.00  6.22           H
ATOM   3925  N   SER A 285      41.497  25.442  20.263  1.00  0.64           N
ATOM   3926  H   SER A 285      42.315  25.671  19.706  1.00  0.64           H
ATOM   3927  CA  SER A 285      40.406  24.708  19.626  1.00  0.64           C
ATOM   3928  HA  SER A 285      39.454  25.120  19.951  1.00  0.64           H
ATOM   3929  C   SER A 285      40.462  23.225  19.993  1.00  0.64           C
ATOM   3930  O   SER A 285      41.473  22.733  20.492  1.00  0.64           O
ATOM   3931  CB  SER A 285      40.512  24.841  18.106  1.00  0.64           C
ATOM   3932 1HB  SER A 285      39.582  24.509  17.652  1.00  0.64           H
ATOM   3933 2HB  SER A 285      40.674  25.886  17.846  1.00  0.64           H
ATOM   3934  OG  SER A 285      41.580  24.062  17.596  1.00  0.64           O
ATOM   3935  HG  SER A 285      41.327  23.128  17.651  1.00  0.64           H
ATOM   3936  N   ASP A 286      39.415  22.484  19.668  1.00 30.24           N
ATOM   3937  H   ASP A 286      38.570  22.924  19.339  1.00 30.24           H
ATOM   3938  CA  ASP A 286      39.458  21.024  19.745  1.00 30.24           C
ATOM   3939  HA  ASP A 286      39.986  20.730  20.650  1.00 30.24           H
ATOM   3940  C   ASP A 286      40.211  20.490  18.522  1.00 30.24           C
ATOM   3941  O   ASP A 286      40.511  21.245  17.584  1.00 30.24           O
ATOM   3942  CB  ASP A 286      38.041  20.449  19.791  1.00 30.24           C
ATOM   3943 1HB  ASP A 286      37.353  21.248  20.049  1.00 30.24           H
ATOM   3944 2HB  ASP A 286      37.776  20.074  18.808  1.00 30.24           H
ATOM   3945  CG  ASP A 286      37.901  19.323  20.798  1.00 30.24           C
ATOM   3946  OD1 ASP A 286      36.858  19.239  21.485  1.00 30.24           O
ATOM   3947  OD2 ASP A 286      38.837  18.495  20.902  1.00 30.24           O
ATOM   3948  N   TYR A 287      40.501  19.198  18.504  1.00 33.86           N
ATOM   3949  H   TYR A 287      40.134  18.610  19.245  1.00 33.86           H
ATOM   3950  CA  TYR A 287      41.352  18.600  17.470  1.00 33.86           C
ATOM   3951  HA  TYR A 287      42.292  19.150  17.455  1.00 33.86           H
ATOM   3952  C   TYR A 287      40.765  18.654  16.054  1.00 33.86           C
ATOM   3953  O   TYR A 287      39.731  18.050  15.773  1.00 33.86           O
ATOM   3954  CB  TYR A 287      41.642  17.154  17.878  1.00 33.86           C
ATOM   3955 1HB  TYR A 287      42.020  17.164  18.899  1.00 33.86           H
ATOM   3956 2HB  TYR A 287      40.711  16.588  17.865  1.00 33.86           H
ATOM   3957  CG  TYR A 287      42.656  16.444  17.012  1.00 33.86           C
ATOM   3958  CD1 TYR A 287      44.039  16.661  17.190  1.00 33.86           C
ATOM   3959  HD1 TYR A 287      44.383  17.361  17.937  1.00 33.86           H
ATOM   3960  CD2 TYR A 287      42.243  15.526  16.028  1.00 33.86           C
ATOM   3961  HD2 TYR A 287      41.187  15.336  15.877  1.00 33.86           H
ATOM   3962  CE1 TYR A 287      44.993  15.959  16.402  1.00 33.86           C
ATOM   3963  HE1 TYR A 287      46.049  16.128  16.540  1.00 33.86           H
ATOM   3964  CE2 TYR A 287      43.196  14.834  15.234  1.00 33.86           C
ATOM   3965  HE2 TYR A 287      42.868  14.138  14.477  1.00 33.86           H
ATOM   3966  CZ  TYR A 287      44.561  15.050  15.435  1.00 33.86           C
ATOM   3967  OH  TYR A 287      45.483  14.362  14.688  1.00 33.86           O
ATOM   3968  HH  TYR A 287      45.058  13.773  14.049  1.00 33.86           H
ATOM   3969  N   THR A 288      41.421  19.400  15.169  1.00 31.04           N
ATOM   3970  H   THR A 288      42.281  19.853  15.453  1.00 31.04           H
ATOM   3971  CA  THR A 288      40.962  19.667  13.791  1.00 31.04           C
ATOM   3972  HA  THR A 288      41.670  20.375  13.362  1.00 31.04           H
ATOM   3973  C   THR A 288      39.579  20.339  13.733  1.00 31.04           C
ATOM   3974  O   THR A 288      38.897  20.343  12.714  1.00 31.04           O
ATOM   3975  CB  THR A 288      41.004  18.396  12.887  1.00 31.04           C
ATOM   3976  HB  THR A 288      40.005  17.976  12.792  1.00 31.04           H
ATOM   3977  OG1 THR A 288      41.869  17.415  13.469  1.00 31.04           O
ATOM   3978  HG1 THR A 288      41.454  17.108  14.280  1.00 31.04           H
ATOM   3979  CG2 THR A 288      41.568  18.692  11.507  1.00 31.04           C
ATOM   3980 1HG2 THR A 288      40.927  19.402  10.994  1.00 31.04           H
ATOM   3981 2HG2 THR A 288      41.603  17.768  10.929  1.00 31.04           H
ATOM   3982 3HG2 THR A 288      42.574  19.101  11.592  1.00 31.04           H
ATOM   3983  N   SER A 289      39.132  20.915  14.839  1.00 -5.29           N
ATOM   3984  H   SER A 289      39.727  20.962  15.657  1.00 -5.29           H
ATOM   3985  CA  SER A 289      37.774  21.449  14.910  1.00 -5.29           C
ATOM   3986  HA  SER A 289      37.091  20.692  14.528  1.00 -5.29           H
ATOM   3987  C   SER A 289      37.529  22.723  14.115  1.00 -5.29           C
ATOM   3988  O   SER A 289      36.390  22.978  13.732  1.00 -5.29           O
ATOM   3989  CB  SER A 289      37.389  21.718  16.354  1.00 -5.29           C
ATOM   3990 1HB  SER A 289      36.365  22.087  16.395  1.00 -5.29           H
ATOM   3991 2HB  SER A 289      37.461  20.790  16.914  1.00 -5.29           H
ATOM   3992  OG  SER A 289      38.270  22.670  16.913  1.00 -5.29           O
ATOM   3993  HG  SER A 289      39.114  22.230  17.113  1.00 -5.29           H
ATOM   3994  N   VAL A 290      38.557  23.517  13.837  1.00 -1.56           N
ATOM   3995  H   VAL A 290      39.486  23.299  14.187  1.00 -1.56           H
ATOM   3996  CA  VAL A 290      38.350  24.724  13.030  1.00 -1.56           C
ATOM   3997  HA  VAL A 290      37.486  25.256  13.427  1.00 -1.56           H
ATOM   3998  C   VAL A 290      38.015  24.268  11.609  1.00 -1.56           C
ATOM   3999  O   VAL A 290      37.046  24.727  11.020  1.00 -1.56           O
ATOM   4000  CB  VAL A 290      39.572  25.692  13.074  1.00 -1.56           C
ATOM   4001  HB  VAL A 290      40.444  25.174  12.677  1.00 -1.56           H
ATOM   4002  CG1 VAL A 290      39.322  26.955  12.241  1.00 -1.56           C
ATOM   4003 1HG1 VAL A 290      38.466  27.506  12.632  1.00 -1.56           H
ATOM   4004 2HG1 VAL A 290      39.130  26.683  11.206  1.00 -1.56           H
ATOM   4005 3HG1 VAL A 290      40.209  27.591  12.274  1.00 -1.56           H
ATOM   4006  CG2 VAL A 290      39.867  26.119  14.526  1.00 -1.56           C
ATOM   4007 1HG2 VAL A 290      40.713  26.809  14.539  1.00 -1.56           H
ATOM   4008 2HG2 VAL A 290      40.133  25.252  15.125  1.00 -1.56           H
ATOM   4009 3HG2 VAL A 290      38.998  26.611  14.964  1.00 -1.56           H
ATOM   4010  N   TRP A 291      38.731  23.279  11.092  1.00 20.19           N
ATOM   4011  H   TRP A 291      39.514  22.904  11.615  1.00 20.19           H
ATOM   4012  CA  TRP A 291      38.419  22.678   9.790  1.00 20.19           C
ATOM   4013  HA  TRP A 291      38.474  23.432   9.005  1.00 20.19           H
ATOM   4014  C   TRP A 291      37.010  22.087   9.783  1.00 20.19           C
ATOM   4015  O   TRP A 291      36.253  22.210   8.815  1.00 20.19           O
ATOM   4016  CB  TRP A 291      39.461  21.585   9.530  1.00 20.19           C
ATOM   4017 1HB  TRP A 291      40.404  22.062   9.267  1.00 20.19           H
ATOM   4018 2HB  TRP A 291      39.611  21.043  10.457  1.00 20.19           H
ATOM   4019  CG  TRP A 291      39.122  20.573   8.481  1.00 20.19           C
ATOM   4020  CD1 TRP A 291      39.419  20.639   7.164  1.00 20.19           C
ATOM   4021  HD1 TRP A 291      39.917  21.480   6.699  1.00 20.19           H
ATOM   4022  CD2 TRP A 291      38.492  19.288   8.667  1.00 20.19           C
ATOM   4023  NE1 TRP A 291      39.024  19.515   6.499  1.00 20.19           N
ATOM   4024  HE1 TRP A 291      39.167  19.368   5.503  1.00 20.19           H
ATOM   4025  CE2 TRP A 291      38.440  18.659   7.391  1.00 20.19           C
ATOM   4026  CE3 TRP A 291      37.966  18.601   9.782  1.00 20.19           C
ATOM   4027  HE3 TRP A 291      38.024  19.035  10.768  1.00 20.19           H
ATOM   4028  CZ2 TRP A 291      37.851  17.392   7.197  1.00 20.19           C
ATOM   4029  HZ2 TRP A 291      37.815  16.947   6.215  1.00 20.19           H
ATOM   4030  CZ3 TRP A 291      37.361  17.331   9.591  1.00 20.19           C
ATOM   4031  HZ3 TRP A 291      36.944  16.803  10.438  1.00 20.19           H
ATOM   4032  CH2 TRP A 291      37.309  16.744   8.293  1.00 20.19           C
ATOM   4033  HH2 TRP A 291      36.850  15.772   8.165  1.00 20.19           H
ATOM   4034  N   GLU A 292      36.635  21.485  10.900  1.00 -6.78           N
ATOM   4035  H   GLU A 292      37.292  21.420  11.668  1.00 -6.78           H
ATOM   4036  CA  GLU A 292      35.329  20.852  11.049  1.00 -6.78           C
ATOM   4037  HA  GLU A 292      35.204  20.147  10.227  1.00 -6.78           H
ATOM   4038  C   GLU A 292      34.159  21.852  11.002  1.00 -6.78           C
ATOM   4039  O   GLU A 292      33.032  21.477  10.673  1.00 -6.78           O
ATOM   4040  CB  GLU A 292      35.340  20.048  12.354  1.00 -6.78           C
ATOM   4041 1HB  GLU A 292      36.303  19.542  12.426  1.00 -6.78           H
ATOM   4042 2HB  GLU A 292      35.248  20.735  13.190  1.00 -6.78           H
ATOM   4043  CG  GLU A 292      34.265  18.997  12.476  1.00 -6.78           C
ATOM   4044 1HG  GLU A 292      33.303  19.489  12.372  1.00 -6.78           H
ATOM   4045 2HG  GLU A 292      34.378  18.267  11.673  1.00 -6.78           H
ATOM   4046  CD  GLU A 292      34.304  18.287  13.818  1.00 -6.78           C
ATOM   4047  OE1 GLU A 292      33.344  18.464  14.608  1.00 -6.78           O
ATOM   4048  OE2 GLU A 292      35.287  17.564  14.102  1.00 -6.78           O
ATOM   4049  N   LEU A 293      34.393  23.136  11.258  1.00 -0.76           N
ATOM   4050  H   LEU A 293      35.340  23.437  11.477  1.00 -0.76           H
ATOM   4051  CA  LEU A 293      33.320  24.145  11.221  1.00 -0.76           C
ATOM   4052  HA  LEU A 293      32.553  23.868  11.943  1.00 -0.76           H
ATOM   4053  C   LEU A 293      32.643  24.265   9.858  1.00 -0.76           C
ATOM   4054  O   LEU A 293      31.445  24.561   9.776  1.00 -0.76           O
ATOM   4055  CB  LEU A 293      33.842  25.543  11.570  1.00 -0.76           C
ATOM   4056 1HB  LEU A 293      34.614  25.775  10.845  1.00 -0.76           H
ATOM   4057 2HB  LEU A 293      33.024  26.240  11.396  1.00 -0.76           H
ATOM   4058  CG  LEU A 293      34.405  25.862  12.962  1.00 -0.76           C
ATOM   4059  HG  LEU A 293      35.233  25.193  13.173  1.00 -0.76           H
ATOM   4060  CD1 LEU A 293      34.917  27.300  13.019  1.00 -0.76           C
ATOM   4061 1HD1 LEU A 293      35.284  27.520  14.022  1.00 -0.76           H
ATOM   4062 2HD1 LEU A 293      34.122  28.001  12.765  1.00 -0.76           H
ATOM   4063 3HD1 LEU A 293      35.743  27.423  12.319  1.00 -0.76           H
ATOM   4064  CD2 LEU A 293      33.347  25.667  14.028  1.00 -0.76           C
ATOM   4065 1HD2 LEU A 293      33.107  24.609  14.120  1.00 -0.76           H
ATOM   4066 2HD2 LEU A 293      32.449  26.231  13.776  1.00 -0.76           H
ATOM   4067 3HD2 LEU A 293      33.725  26.020  14.987  1.00 -0.76           H
ATOM   4068  N   LEU A 294      33.386  24.005   8.790  1.00  6.93           N
ATOM   4069  H   LEU A 294      34.364  23.761   8.907  1.00  6.93           H
ATOM   4070  CA  LEU A 294      32.814  24.054   7.445  1.00  6.93           C
ATOM   4071  HA  LEU A 294      32.355  25.030   7.288  1.00  6.93           H
ATOM   4072  C   LEU A 294      31.744  22.972   7.304  1.00  6.93           C
ATOM   4073  O   LEU A 294      30.666  23.198   6.760  1.00  6.93           O
ATOM   4074  CB  LEU A 294      33.917  23.828   6.403  1.00  6.93           C
ATOM   4075 1HB  LEU A 294      34.750  24.487   6.641  1.00  6.93           H
ATOM   4076 2HB  LEU A 294      34.271  22.803   6.510  1.00  6.93           H
ATOM   4077  CG  LEU A 294      33.551  24.049   4.924  1.00  6.93           C
ATOM   4078  HG  LEU A 294      32.664  23.462   4.694  1.00  6.93           H
ATOM   4079  CD1 LEU A 294      33.266  25.517   4.596  1.00  6.93           C
ATOM   4080 1HD1 LEU A 294      32.436  25.878   5.196  1.00  6.93           H
ATOM   4081 2HD1 LEU A 294      32.998  25.609   3.543  1.00  6.93           H
ATOM   4082 3HD1 LEU A 294      34.149  26.126   4.792  1.00  6.93           H
ATOM   4083  CD2 LEU A 294      34.687  23.561   4.040  1.00  6.93           C
ATOM   4084 1HD2 LEU A 294      34.866  22.501   4.223  1.00  6.93           H
ATOM   4085 2HD2 LEU A 294      35.600  24.119   4.247  1.00  6.93           H
ATOM   4086 3HD2 LEU A 294      34.419  23.687   2.991  1.00  6.93           H
ATOM   4087  N   PHE A 295      32.033  21.807   7.864  1.00  4.89           N
ATOM   4088  H   PHE A 295      32.914  21.707   8.347  1.00  4.89           H
ATOM   4089  CA  PHE A 295      31.149  20.644   7.801  1.00  4.89           C
ATOM   4090  HA  PHE A 295      30.752  20.561   6.788  1.00  4.89           H
ATOM   4091  C   PHE A 295      29.973  20.777   8.763  1.00  4.89           C
ATOM   4092  O   PHE A 295      28.870  20.308   8.475  1.00  4.89           O
ATOM   4093  CB  PHE A 295      31.954  19.380   8.109  1.00  4.89           C
ATOM   4094 1HB  PHE A 295      32.357  19.453   9.117  1.00  4.89           H
ATOM   4095 2HB  PHE A 295      31.283  18.520   8.071  1.00  4.89           H
ATOM   4096  CG  PHE A 295      33.091  19.151   7.148  1.00  4.89           C
ATOM   4097  CD1 PHE A 295      34.336  19.779   7.344  1.00  4.89           C
ATOM   4098  HD1 PHE A 295      34.500  20.391   8.216  1.00  4.89           H
ATOM   4099  CD2 PHE A 295      32.912  18.333   6.019  1.00  4.89           C
ATOM   4100  HD2 PHE A 295      31.966  17.833   5.861  1.00  4.89           H
ATOM   4101  CE1 PHE A 295      35.370  19.647   6.396  1.00  4.89           C
ATOM   4102  HE1 PHE A 295      36.306  20.167   6.543  1.00  4.89           H
ATOM   4103  CE2 PHE A 295      33.953  18.167   5.073  1.00  4.89           C
ATOM   4104  HE2 PHE A 295      33.799  17.542   4.205  1.00  4.89           H
ATOM   4105  CZ  PHE A 295      35.184  18.833   5.259  1.00  4.89           C
ATOM   4106  HZ  PHE A 295      35.981  18.719   4.536  1.00  4.89           H
ATOM   4107  N   HIS A 296      30.170  21.511   9.855  1.00  4.52           N
ATOM   4108  H   HIS A 296      31.110  21.829  10.067  1.00  4.52           H
ATOM   4109  CA  HIS A 296      29.059  21.901  10.736  1.00  4.52           C
ATOM   4110  HA  HIS A 296      28.499  21.012  11.031  1.00  4.52           H
ATOM   4111  C   HIS A 296      28.083  22.820   9.999  1.00  4.52           C
ATOM   4112  O   HIS A 296      26.954  22.992  10.431  1.00  4.52           O
ATOM   4113  CB  HIS A 296      29.548  22.633  11.997  1.00  4.52           C
ATOM   4114 1HB  HIS A 296      30.240  23.422  11.711  1.00  4.52           H
ATOM   4115 2HB  HIS A 296      28.686  23.101  12.473  1.00  4.52           H
ATOM   4116  CG  HIS A 296      30.191  21.747  13.021  1.00  4.52           C
ATOM   4117  ND1 HIS A 296      29.465  21.065  13.986  1.00  4.52           N
ATOM   4118  HD1 HIS A 296      28.441  21.041  14.049  1.00  4.52           H
ATOM   4119  CD2 HIS A 296      31.487  21.460  13.302  1.00  4.52           C
ATOM   4120  HD2 HIS A 296      32.346  21.826  12.758  1.00  4.52           H
ATOM   4121  CE1 HIS A 296      30.296  20.435  14.801  1.00  4.52           C
ATOM   4122  HE1 HIS A 296      30.011  19.845  15.670  1.00  4.52           H
ATOM   4123  NE2 HIS A 296      31.520  20.611  14.373  1.00  4.52           N
ATOM   4124  HE2 HIS A 296      32.346  20.129  14.742  1.00  4.52           H
ATOM   4125  N   GLY A 297      28.500  23.407   8.885  1.00 10.30           N
ATOM   4126  H   GLY A 297      29.443  23.264   8.552  1.00 10.30           H
ATOM   4127  CA  GLY A 297      27.594  24.218   8.088  1.00 10.30           C
ATOM   4128 1HA  GLY A 297      28.027  24.360   7.099  1.00 10.30           H
ATOM   4129 2HA  GLY A 297      26.646  23.688   7.978  1.00 10.30           H
ATOM   4130  C   GLY A 297      27.313  25.575   8.691  1.00 10.30           C
ATOM   4131  O   GLY A 297      26.240  26.133   8.499  1.00 10.30           O
ATOM   4132  N   ILE A 298      28.263  26.118   9.437  1.00 39.23           N
ATOM   4133  H   ILE A 298      29.128  25.619   9.594  1.00 39.23           H
ATOM   4134  CA  ILE A 298      28.074  27.434  10.052  1.00 39.23           C
ATOM   4135  HA  ILE A 298      27.018  27.697   9.990  1.00 39.23           H
ATOM   4136  C   ILE A 298      28.838  28.497   9.257  1.00 39.23           C
ATOM   4137  O   ILE A 298      28.778  29.685   9.550  1.00 39.23           O
ATOM   4138  CB  ILE A 298      28.419  27.380  11.569  1.00 39.23           C
ATOM   4139  HB  ILE A 298      27.995  26.452  11.952  1.00 39.23           H
ATOM   4140  CG1 ILE A 298      27.704  28.530  12.302  1.00 39.23           C
ATOM   4141 1HG1 ILE A 298      28.218  29.465  12.082  1.00 39.23           H
ATOM   4142 2HG1 ILE A 298      26.688  28.605  11.912  1.00 39.23           H
ATOM   4143  CG2 ILE A 298      29.951  27.324  11.814  1.00 39.23           C
ATOM   4144 1HG2 ILE A 298      30.418  28.255  11.489  1.00 39.23           H
ATOM   4145 2HG2 ILE A 298      30.392  26.491  11.268  1.00 39.23           H
ATOM   4146 3HG2 ILE A 298      30.150  27.183  12.876  1.00 39.23           H
ATOM   4147  CD1 ILE A 298      27.605  28.381  13.806  1.00 39.23           C
ATOM   4148 1HD1 ILE A 298      27.083  27.456  14.052  1.00 39.23           H
ATOM   4149 2HD1 ILE A 298      27.044  29.220  14.211  1.00 39.23           H
ATOM   4150 3HD1 ILE A 298      28.602  28.376  14.249  1.00 39.23           H
ATOM   4151  N   ALA A 299      29.545  28.066   8.223  1.00 28.76           N
ATOM   4152  H   ALA A 299      29.535  27.089   7.977  1.00 28.76           H
ATOM   4153  CA  ALA A 299      30.319  28.952   7.358  1.00 28.76           C
ATOM   4154  HA  ALA A 299      29.804  29.907   7.235  1.00 28.76           H
ATOM   4155  C   ALA A 299      30.410  28.244   6.005  1.00 28.76           C
ATOM   4156  O   ALA A 299      30.302  27.014   5.968  1.00 28.76           O
ATOM   4157  CB  ALA A 299      31.706  29.173   7.964  1.00 28.76           C
ATOM   4158 1HB  ALA A 299      32.350  29.669   7.241  1.00 28.76           H
ATOM   4159 2HB  ALA A 299      32.145  28.213   8.236  1.00 28.76           H
ATOM   4160 3HB  ALA A 299      31.620  29.797   8.853  1.00 28.76           H
ATOM   4161  N   ALA A 300      30.589  28.998   4.924  1.00  6.95           N
ATOM   4162  H   ALA A 300      30.655  30.008   5.037  1.00  6.95           H
ATOM   4163  CA  ALA A 300      30.617  28.454   3.560  1.00  6.95           C
ATOM   4164  HA  ALA A 300      30.350  27.398   3.594  1.00  6.95           H
ATOM   4165  C   ALA A 300      31.980  28.559   2.859  1.00  6.95           C
ATOM   4166  O   ALA A 300      32.144  28.109   1.721  1.00  6.95           O
ATOM   4167  CB  ALA A 300      29.553  29.182   2.724  1.00  6.95           C
ATOM   4168 1HB  ALA A 300      29.766  30.252   2.695  1.00  6.95           H
ATOM   4169 2HB  ALA A 300      28.567  29.020   3.158  1.00  6.95           H
ATOM   4170 3HB  ALA A 300      29.552  28.788   1.706  1.00  6.95           H
ATOM   4171  N   ASP A 301      32.949  29.178   3.512  1.00 21.39           N
ATOM   4172  H   ASP A 301      32.804  29.481   4.463  1.00 21.39           H
ATOM   4173  CA  ASP A 301      34.245  29.460   2.893  1.00 21.39           C
ATOM   4174  HA  ASP A 301      34.474  28.723   2.124  1.00 21.39           H
ATOM   4175  C   ASP A 301      35.327  29.416   3.960  1.00 21.39           C
ATOM   4176  O   ASP A 301      35.043  29.736   5.107  1.00 21.39           O
ATOM   4177  CB  ASP A 301      34.207  30.859   2.276  1.00 21.39           C
ATOM   4178 1HB  ASP A 301      33.340  30.935   1.620  1.00 21.39           H
ATOM   4179 2HB  ASP A 301      34.108  31.592   3.075  1.00 21.39           H
ATOM   4180  CG  ASP A 301      35.453  31.174   1.485  1.00 21.39           C
ATOM   4181  OD1 ASP A 301      36.356  31.849   2.019  1.00 21.39           O
ATOM   4182  OD2 ASP A 301      35.558  30.722   0.326  1.00 21.39           O
ATOM   4183  N   SER A 302      36.550  29.044   3.617  1.00 -4.39           N
ATOM   4184  H   SER A 302      36.758  28.807   2.648  1.00 -4.39           H
ATOM   4185  CA  SER A 302      37.641  28.947   4.588  1.00 -4.39           C
ATOM   4186  HA  SER A 302      37.370  28.215   5.349  1.00 -4.39           H
ATOM   4187  C   SER A 302      37.957  30.266   5.293  1.00 -4.39           C
ATOM   4188  O   SER A 302      38.319  30.267   6.472  1.00 -4.39           O
ATOM   4189  CB  SER A 302      38.889  28.460   3.859  1.00 -4.39           C
ATOM   4190 1HB  SER A 302      39.725  28.393   4.557  1.00 -4.39           H
ATOM   4191 2HB  SER A 302      38.692  27.476   3.432  1.00 -4.39           H
ATOM   4192  OG  SER A 302      39.194  29.367   2.816  1.00 -4.39           O
ATOM   4193  HG  SER A 302      39.555  28.875   2.062  1.00 -4.39           H
ATOM   4194  N   ALA A 303      37.779  31.397   4.620  1.00 -1.13           N
ATOM   4195  H   ALA A 303      37.489  31.371   3.647  1.00 -1.13           H
ATOM   4196  CA  ALA A 303      38.005  32.685   5.266  1.00 -1.13           C
ATOM   4197  HA  ALA A 303      38.989  32.679   5.736  1.00 -1.13           H
ATOM   4198  C   ALA A 303      36.943  32.889   6.348  1.00 -1.13           C
ATOM   4199  O   ALA A 303      37.235  33.335   7.453  1.00 -1.13           O
ATOM   4200  CB  ALA A 303      37.952  33.815   4.236  1.00 -1.13           C
ATOM   4201 1HB  ALA A 303      36.966  33.861   3.777  1.00 -1.13           H
ATOM   4202 2HB  ALA A 303      38.703  33.653   3.462  1.00 -1.13           H
ATOM   4203 3HB  ALA A 303      38.154  34.766   4.732  1.00 -1.13           H
ATOM   4204  N   GLU A 304      35.706  32.526   6.041  1.00-17.71           N
ATOM   4205  H   GLU A 304      35.516  32.136   5.130  1.00-17.71           H
ATOM   4206  CA  GLU A 304      34.612  32.666   7.002  1.00-17.71           C
ATOM   4207  HA  GLU A 304      34.574  33.694   7.366  1.00-17.71           H
ATOM   4208  C   GLU A 304      34.816  31.729   8.182  1.00-17.71           C
ATOM   4209  O   GLU A 304      34.534  32.090   9.320  1.00-17.71           O
ATOM   4210  CB  GLU A 304      33.268  32.291   6.380  1.00-17.71           C
ATOM   4211 1HB  GLU A 304      33.343  31.279   5.994  1.00-17.71           H
ATOM   4212 2HB  GLU A 304      32.526  32.291   7.175  1.00-17.71           H
ATOM   4213  CG  GLU A 304      32.778  33.175   5.264  1.00-17.71           C
ATOM   4214 1HG  GLU A 304      32.592  34.178   5.652  1.00-17.71           H
ATOM   4215 2HG  GLU A 304      33.545  33.234   4.494  1.00-17.71           H
ATOM   4216  CD  GLU A 304      31.503  32.620   4.646  1.00-17.71           C
ATOM   4217  OE1 GLU A 304      30.765  31.861   5.324  1.00-17.71           O
ATOM   4218  OE2 GLU A 304      31.209  32.942   3.471  1.00-17.71           O
ATOM   4219  N   VAL A 305      35.316  30.531   7.905  1.00 16.52           N
ATOM   4220  H   VAL A 305      35.512  30.296   6.935  1.00 16.52           H
ATOM   4221  CA  VAL A 305      35.581  29.521   8.930  1.00 16.52           C
ATOM   4222  HA  VAL A 305      34.669  29.325   9.491  1.00 16.52           H
ATOM   4223  C   VAL A 305      36.623  30.044   9.913  1.00 16.52           C
ATOM   4224  O   VAL A 305      36.423  29.977  11.131  1.00 16.52           O
ATOM   4225  CB  VAL A 305      36.081  28.199   8.264  1.00 16.52           C
ATOM   4226  HB  VAL A 305      36.843  28.454   7.532  1.00 16.52           H
ATOM   4227  CG1 VAL A 305      36.709  27.249   9.256  1.00 16.52           C
ATOM   4228 1HG1 VAL A 305      37.628  27.668   9.652  1.00 16.52           H
ATOM   4229 2HG1 VAL A 305      36.950  26.300   8.771  1.00 16.52           H
ATOM   4230 3HG1 VAL A 305      36.031  27.067  10.082  1.00 16.52           H
ATOM   4231  CG2 VAL A 305      34.942  27.475   7.545  1.00 16.52           C
ATOM   4232 1HG2 VAL A 305      34.229  27.079   8.269  1.00 16.52           H
ATOM   4233 2HG2 VAL A 305      35.353  26.653   6.959  1.00 16.52           H
ATOM   4234 3HG2 VAL A 305      34.426  28.152   6.870  1.00 16.52           H
ATOM   4235  N   GLY A 306      37.716  30.594   9.402  1.00 -8.12           N
ATOM   4236  H   GLY A 306      37.848  30.640   8.396  1.00 -8.12           H
ATOM   4237  CA  GLY A 306      38.753  31.094  10.287  1.00 -8.12           C
ATOM   4238 1HA  GLY A 306      39.046  30.305  10.979  1.00 -8.12           H
ATOM   4239 2HA  GLY A 306      39.623  31.403   9.706  1.00 -8.12           H
ATOM   4240  C   GLY A 306      38.242  32.272  11.079  1.00 -8.12           C
ATOM   4241  O   GLY A 306      38.386  32.309  12.299  1.00 -8.12           O
ATOM   4242  N   ARG A 307      37.573  33.202  10.407  1.00 -0.65           N
ATOM   4243  H   ARG A 307      37.454  33.108   9.403  1.00 -0.65           H
ATOM   4244  CA  ARG A 307      37.020  34.382  11.070  1.00 -0.65           C
ATOM   4245  HA  ARG A 307      37.835  34.930  11.542  1.00 -0.65           H
ATOM   4246  C   ARG A 307      36.041  33.985  12.169  1.00 -0.65           C
ATOM   4247  O   ARG A 307      36.049  34.594  13.230  1.00 -0.65           O
ATOM   4248  CB  ARG A 307      36.343  35.290  10.033  1.00 -0.65           C
ATOM   4249 1HB  ARG A 307      37.047  35.473   9.221  1.00 -0.65           H
ATOM   4250 2HB  ARG A 307      35.482  34.764   9.626  1.00 -0.65           H
ATOM   4251  CG  ARG A 307      35.877  36.635  10.577  1.00 -0.65           C
ATOM   4252 1HG  ARG A 307      35.230  36.458  11.433  1.00 -0.65           H
ATOM   4253 2HG  ARG A 307      36.740  37.219  10.898  1.00 -0.65           H
ATOM   4254  CD  ARG A 307      35.087  37.424   9.543  1.00 -0.65           C
ATOM   4255 1HD  ARG A 307      35.724  37.633   8.682  1.00 -0.65           H
ATOM   4256 2HD  ARG A 307      34.237  36.823   9.219  1.00 -0.65           H
ATOM   4257  NE  ARG A 307      34.594  38.687  10.115  1.00 -0.65           N
ATOM   4258  HE  ARG A 307      34.913  38.927  11.046  1.00 -0.65           H
ATOM   4259  CZ  ARG A 307      33.743  39.533   9.554  1.00 -0.65           C
ATOM   4260  NH1 ARG A 307      33.462  40.633  10.191  1.00 -0.65           N
ATOM   4261 1HH1 ARG A 307      33.859  40.791  11.103  1.00 -0.65           H
ATOM   4262 2HH1 ARG A 307      32.830  41.305   9.786  1.00 -0.65           H
ATOM   4263  NH2 ARG A 307      33.134  39.312   8.420  1.00 -0.65           N
ATOM   4264 1HH2 ARG A 307      33.335  38.481   7.887  1.00 -0.65           H
ATOM   4265 2HH2 ARG A 307      32.422  39.954   8.102  1.00 -0.65           H
ATOM   4266  N   LYS A 308      35.233  32.952  11.964  1.00  3.90           N
ATOM   4267  H   LYS A 308      35.271  32.447  11.084  1.00  3.90           H
ATOM   4268  CA  LYS A 308      34.260  32.552  12.986  1.00  3.90           C
ATOM   4269  HA  LYS A 308      33.665  33.434  13.226  1.00  3.90           H
ATOM   4270  C   LYS A 308      34.934  32.115  14.277  1.00  3.90           C
ATOM   4271  O   LYS A 308      34.493  32.506  15.351  1.00  3.90           O
ATOM   4272  CB  LYS A 308      33.327  31.443  12.478  1.00  3.90           C
ATOM   4273 1HB  LYS A 308      33.489  31.303  11.414  1.00  3.90           H
ATOM   4274 2HB  LYS A 308      33.582  30.507  12.979  1.00  3.90           H
ATOM   4275  CG  LYS A 308      31.847  31.740  12.713  1.00  3.90           C
ATOM   4276 1HG  LYS A 308      31.427  30.985  13.376  1.00  3.90           H
ATOM   4277 2HG  LYS A 308      31.752  32.713  13.191  1.00  3.90           H
ATOM   4278  CD  LYS A 308      31.049  31.767  11.417  1.00  3.90           C
ATOM   4279 1HD  LYS A 308      31.558  32.401  10.693  1.00  3.90           H
ATOM   4280 2HD  LYS A 308      30.972  30.755  11.017  1.00  3.90           H
ATOM   4281  CE  LYS A 308      29.656  32.333  11.666  1.00  3.90           C
ATOM   4282 1HE  LYS A 308      29.139  31.718  12.407  1.00  3.90           H
ATOM   4283 2HE  LYS A 308      29.754  33.346  12.065  1.00  3.90           H
ATOM   4284  NZ  LYS A 308      28.842  32.385  10.410  1.00  3.90           N
ATOM   4285 1HZ  LYS A 308      28.019  32.956  10.556  1.00  3.90           H
ATOM   4286 2HZ  LYS A 308      28.569  31.449  10.127  1.00  3.90           H
ATOM   4287 3HZ  LYS A 308      29.385  32.791   9.656  1.00  3.90           H
ATOM   4288  N   ALA A 309      36.004  31.340  14.182  1.00-25.34           N
ATOM   4289  H   ALA A 309      36.333  31.047  13.271  1.00-25.34           H
ATOM   4290  CA  ALA A 309      36.726  30.904  15.377  1.00-25.34           C
ATOM   4291  HA  ALA A 309      36.006  30.537  16.111  1.00-25.34           H
ATOM   4292  C   ALA A 309      37.496  32.077  16.003  1.00-25.34           C
ATOM   4293  O   ALA A 309      37.507  32.269  17.224  1.00-25.34           O
ATOM   4294  CB  ALA A 309      37.681  29.764  15.008  1.00-25.34           C
ATOM   4295 1HB  ALA A 309      38.222  29.441  15.898  1.00-25.34           H
ATOM   4296 2HB  ALA A 309      38.398  30.105  14.261  1.00-25.34           H
ATOM   4297 3HB  ALA A 309      37.117  28.923  14.611  1.00-25.34           H
ATOM   4298  N   LEU A 310      38.132  32.874  15.155  1.00 -8.89           N
ATOM   4299  H   LEU A 310      38.088  32.682  14.159  1.00 -8.89           H
ATOM   4300  CA  LEU A 310      38.952  33.994  15.614  1.00 -8.89           C
ATOM   4301  HA  LEU A 310      39.695  33.605  16.309  1.00 -8.89           H
ATOM   4302  C   LEU A 310      38.139  35.049  16.355  1.00 -8.89           C
ATOM   4303  O   LEU A 310      38.568  35.525  17.408  1.00 -8.89           O
ATOM   4304  CB  LEU A 310      39.669  34.640  14.421  1.00 -8.89           C
ATOM   4305 1HB  LEU A 310      38.934  34.787  13.632  1.00 -8.89           H
ATOM   4306 2HB  LEU A 310      40.039  35.620  14.721  1.00 -8.89           H
ATOM   4307  CG  LEU A 310      40.852  33.836  13.851  1.00 -8.89           C
ATOM   4308  HG  LEU A 310      40.565  32.788  13.802  1.00 -8.89           H
ATOM   4309  CD1 LEU A 310      41.223  34.275  12.441  1.00 -8.89           C
ATOM   4310 1HD1 LEU A 310      40.347  34.221  11.795  1.00 -8.89           H
ATOM   4311 2HD1 LEU A 310      41.989  33.611  12.044  1.00 -8.89           H
ATOM   4312 3HD1 LEU A 310      41.601  35.291  12.456  1.00 -8.89           H
ATOM   4313  CD2 LEU A 310      42.075  33.962  14.751  1.00 -8.89           C
ATOM   4314 1HD2 LEU A 310      42.369  35.006  14.860  1.00 -8.89           H
ATOM   4315 2HD2 LEU A 310      42.902  33.398  14.326  1.00 -8.89           H
ATOM   4316 3HD2 LEU A 310      41.858  33.545  15.734  1.00 -8.89           H
ATOM   4317  N   GLU A 311      36.966  35.387  15.837  1.00-10.59           N
ATOM   4318  H   GLU A 311      36.671  34.982  14.954  1.00-10.59           H
ATOM   4319  CA  GLU A 311      36.086  36.368  16.477  1.00-10.59           C
ATOM   4320  HA  GLU A 311      36.681  37.214  16.824  1.00-10.59           H
ATOM   4321  C   GLU A 311      35.362  35.787  17.682  1.00-10.59           C
ATOM   4322  O   GLU A 311      35.033  36.517  18.615  1.00-10.59           O
ATOM   4323  CB  GLU A 311      35.036  36.885  15.493  1.00-10.59           C
ATOM   4324 1HB  GLU A 311      34.505  36.036  15.064  1.00-10.59           H
ATOM   4325 2HB  GLU A 311      34.325  37.501  16.043  1.00-10.59           H
ATOM   4326  CG  GLU A 311      35.626  37.731  14.377  1.00-10.59           C
ATOM   4327 1HG  GLU A 311      36.189  38.547  14.832  1.00-10.59           H
ATOM   4328 2HG  GLU A 311      36.317  37.130  13.788  1.00-10.59           H
ATOM   4329  CD  GLU A 311      34.574  38.322  13.449  1.00-10.59           C
ATOM   4330  OE1 GLU A 311      34.815  39.437  12.926  1.00-10.59           O
ATOM   4331  OE2 GLU A 311      33.525  37.688  13.181  1.00-10.59           O
ATOM   4332  N   ALA A 312      35.146  34.476  17.698  1.00  4.58           N
ATOM   4333  H   ALA A 312      35.405  33.907  16.902  1.00  4.58           H
ATOM   4334  CA  ALA A 312      34.541  33.836  18.862  1.00  4.58           C
ATOM   4335  HA  ALA A 312      33.621  34.359  19.108  1.00  4.58           H
ATOM   4336  C   ALA A 312      35.487  33.949  20.053  1.00  4.58           C
ATOM   4337  O   ALA A 312      35.054  34.049  21.195  1.00  4.58           O
ATOM   4338  CB  ALA A 312      34.214  32.373  18.581  1.00  4.58           C
ATOM   4339 1HB  ALA A 312      33.534  32.307  17.736  1.00  4.58           H
ATOM   4340 2HB  ALA A 312      33.730  31.938  19.455  1.00  4.58           H
ATOM   4341 3HB  ALA A 312      35.124  31.815  18.358  1.00  4.58           H
ATOM   4342  N   GLY A 313      36.777  33.965  19.751  1.00  4.98           N
ATOM   4343  H   GLY A 313      37.053  33.913  18.779  1.00  4.98           H
ATOM   4344  CA  GLY A 313      37.803  34.100  20.770  1.00  4.98           C
ATOM   4345 1HA  GLY A 313      38.422  34.958  20.518  1.00  4.98           H
ATOM   4346 2HA  GLY A 313      37.336  34.295  21.735  1.00  4.98           H
ATOM   4347  C   GLY A 313      38.715  32.900  20.910  1.00  4.98           C
ATOM   4348  O   GLY A 313      39.393  32.786  21.930  1.00  4.98           O
ATOM   4349  N   VAL A 314      38.764  32.017  19.921  1.00 -5.48           N
ATOM   4350  H   VAL A 314      38.182  32.133  19.096  1.00 -5.48           H
ATOM   4351  CA  VAL A 314      39.707  30.897  19.945  1.00 -5.48           C
ATOM   4352  HA  VAL A 314      39.774  30.500  20.954  1.00 -5.48           H
ATOM   4353  C   VAL A 314      41.064  31.454  19.535  1.00 -5.48           C
ATOM   4354  O   VAL A 314      41.225  31.948  18.417  1.00 -5.48           O
ATOM   4355  CB  VAL A 314      39.302  29.762  18.971  1.00 -5.48           C
ATOM   4356  HB  VAL A 314      39.250  30.167  17.963  1.00 -5.48           H
ATOM   4357  CG1 VAL A 314      40.324  28.624  18.986  1.00 -5.48           C
ATOM   4358 1HG1 VAL A 314      39.994  27.839  18.310  1.00 -5.48           H
ATOM   4359 2HG1 VAL A 314      40.426  28.216  19.992  1.00 -5.48           H
ATOM   4360 3HG1 VAL A 314      41.294  28.979  18.637  1.00 -5.48           H
ATOM   4361  CG2 VAL A 314      37.928  29.210  19.334  1.00 -5.48           C
ATOM   4362 1HG2 VAL A 314      37.671  28.387  18.667  1.00 -5.48           H
ATOM   4363 2HG2 VAL A 314      37.170  29.984  19.213  1.00 -5.48           H
ATOM   4364 3HG2 VAL A 314      37.920  28.853  20.364  1.00 -5.48           H
ATOM   4365  N   ASP A 315      42.031  31.424  20.439  1.00-30.28           N
ATOM   4366  H   ASP A 315      41.870  31.002  21.344  1.00-30.28           H
ATOM   4367  CA  ASP A 315      43.344  31.995  20.153  1.00-30.28           C
ATOM   4368  HA  ASP A 315      43.214  32.969  19.682  1.00-30.28           H
ATOM   4369  C   ASP A 315      44.130  31.085  19.221  1.00-30.28           C
ATOM   4370  O   ASP A 315      44.788  31.562  18.304  1.00-30.28           O
ATOM   4371  CB  ASP A 315      44.183  32.161  21.426  1.00-30.28           C
ATOM   4372 1HB  ASP A 315      44.281  31.196  21.918  1.00-30.28           H
ATOM   4373 2HB  ASP A 315      45.179  32.504  21.144  1.00-30.28           H
ATOM   4374  CG  ASP A 315      43.591  33.146  22.406  1.00-30.28           C
ATOM   4375  OD1 ASP A 315      43.187  34.260  22.005  1.00-30.28           O
ATOM   4376  OD2 ASP A 315      43.550  32.836  23.617  1.00-30.28           O
ATOM   4377  N   MET A 316      44.090  29.784  19.490  1.00 -0.36           N
ATOM   4378  H   MET A 316      43.452  29.448  20.203  1.00 -0.36           H
ATOM   4379  CA  MET A 316      45.032  28.829  18.898  1.00 -0.36           C
ATOM   4380  HA  MET A 316      45.666  29.359  18.188  1.00 -0.36           H
ATOM   4381  C   MET A 316      44.369  27.662  18.163  1.00 -0.36           C
ATOM   4382  O   MET A 316      43.460  27.014  18.689  1.00 -0.36           O
ATOM   4383  CB  MET A 316      45.917  28.296  20.030  1.00 -0.36           C
ATOM   4384 1HB  MET A 316      46.115  29.117  20.720  1.00 -0.36           H
ATOM   4385 2HB  MET A 316      45.370  27.526  20.572  1.00 -0.36           H
ATOM   4386  CG  MET A 316      47.254  27.736  19.589  1.00 -0.36           C
ATOM   4387 1HG  MET A 316      47.096  26.929  18.872  1.00 -0.36           H
ATOM   4388 2HG  MET A 316      47.827  28.530  19.112  1.00 -0.36           H
ATOM   4389  SD  MET A 316      48.182  27.116  21.001  1.00 -0.36           S
ATOM   4390  CE  MET A 316      49.839  27.032  20.337  1.00 -0.36           C
ATOM   4391 1HE  MET A 316      50.187  28.039  20.113  1.00 -0.36           H
ATOM   4392 2HE  MET A 316      49.847  26.439  19.422  1.00 -0.36           H
ATOM   4393 3HE  MET A 316      50.504  26.581  21.072  1.00 -0.36           H
ATOM   4394  N   ASP A 317      44.830  27.400  16.950  1.00  5.03           N
ATOM   4395  H   ASP A 317      45.628  27.925  16.600  1.00  5.03           H
ATOM   4396  CA  ASP A 317      44.259  26.373  16.073  1.00  5.03           C
ATOM   4397  HA  ASP A 317      43.210  26.222  16.329  1.00  5.03           H
ATOM   4398  C   ASP A 317      45.000  25.040  16.208  1.00  5.03           C
ATOM   4399  O   ASP A 317      46.186  24.933  15.884  1.00  5.03           O
ATOM   4400  CB  ASP A 317      44.337  26.866  14.622  1.00  5.03           C
ATOM   4401 1HB  ASP A 317      43.913  27.865  14.583  1.00  5.03           H
ATOM   4402 2HB  ASP A 317      45.381  26.918  14.313  1.00  5.03           H
ATOM   4403  CG  ASP A 317      43.567  25.988  13.644  1.00  5.03           C
ATOM   4404  OD1 ASP A 317      43.066  24.907  14.031  1.00  5.03           O
ATOM   4405  OD2 ASP A 317      43.449  26.389  12.458  1.00  5.03           O
ATOM   4406  N   MET A 318      44.305  24.021  16.698  1.00 23.50           N
ATOM   4407  H   MET A 318      43.341  24.175  16.977  1.00 23.50           H
ATOM   4408  CA  MET A 318      44.861  22.675  16.811  1.00 23.50           C
ATOM   4409  HA  MET A 318      45.920  22.763  17.037  1.00 23.50           H
ATOM   4410  C   MET A 318      44.721  21.902  15.495  1.00 23.50           C
ATOM   4411  O   MET A 318      43.626  21.465  15.129  1.00 23.50           O
ATOM   4412  CB  MET A 318      44.191  21.912  17.961  1.00 23.50           C
ATOM   4413 1HB  MET A 318      44.198  22.554  18.841  1.00 23.50           H
ATOM   4414 2HB  MET A 318      43.157  21.701  17.698  1.00 23.50           H
ATOM   4415  CG  MET A 318      44.895  20.601  18.309  1.00 23.50           C
ATOM   4416 1HG  MET A 318      44.931  19.983  17.414  1.00 23.50           H
ATOM   4417 2HG  MET A 318      45.918  20.829  18.611  1.00 23.50           H
ATOM   4418  SD  MET A 318      44.107  19.633  19.620  1.00 23.50           S
ATOM   4419  CE  MET A 318      44.295  20.664  21.061  1.00 23.50           C
ATOM   4420 1HE  MET A 318      45.337  20.961  21.171  1.00 23.50           H
ATOM   4421 2HE  MET A 318      43.987  20.109  21.948  1.00 23.50           H
ATOM   4422 3HE  MET A 318      43.669  21.550  20.963  1.00 23.50           H
ATOM   4423  N   VAL A 319      45.855  21.744  14.824  1.00 54.73           N
ATOM   4424  H   VAL A 319      46.672  22.221  15.199  1.00 54.73           H
ATOM   4425  CA  VAL A 319      46.103  20.947  13.604  1.00 54.73           C
ATOM   4426  HA  VAL A 319      47.117  21.238  13.332  1.00 54.73           H
ATOM   4427  C   VAL A 319      45.323  21.194  12.303  1.00 54.73           C
ATOM   4428  O   VAL A 319      45.648  20.601  11.263  1.00 54.73           O
ATOM   4429  CB  VAL A 319      46.231  19.408  13.897  1.00 54.73           C
ATOM   4430  HB  VAL A 319      46.770  18.962  13.062  1.00 54.73           H
ATOM   4431  CG1 VAL A 319      47.053  19.152  15.177  1.00 54.73           C
ATOM   4432 1HG1 VAL A 319      47.941  19.776  15.184  1.00 54.73           H
ATOM   4433 2HG1 VAL A 319      47.349  18.103  15.210  1.00 54.73           H
ATOM   4434 3HG1 VAL A 319      46.460  19.375  16.061  1.00 54.73           H
ATOM   4435  CG2 VAL A 319      44.889  18.690  14.012  1.00 54.73           C
ATOM   4436 1HG2 VAL A 319      44.279  18.890  13.134  1.00 54.73           H
ATOM   4437 2HG2 VAL A 319      44.355  19.012  14.904  1.00 54.73           H
ATOM   4438 3HG2 VAL A 319      45.057  17.615  14.067  1.00 54.73           H
ATOM   4439  N   SER A 320      44.361  22.105  12.298  1.00 30.97           N
ATOM   4440  H   SER A 320      44.096  22.571  13.155  1.00 30.97           H
ATOM   4441  CA  SER A 320      43.755  22.537  11.037  1.00 30.97           C
ATOM   4442  HA  SER A 320      43.578  21.674  10.395  1.00 30.97           H
ATOM   4443  C   SER A 320      44.756  23.480  10.366  1.00 30.97           C
ATOM   4444  O   SER A 320      45.681  23.970  11.013  1.00 30.97           O
ATOM   4445  CB  SER A 320      42.433  23.273  11.253  1.00 30.97           C
ATOM   4446 1HB  SER A 320      42.620  24.199  11.785  1.00 30.97           H
ATOM   4447 2HB  SER A 320      42.000  23.514  10.282  1.00 30.97           H
ATOM   4448  OG  SER A 320      41.509  22.492  11.994  1.00 30.97           O
ATOM   4449  HG  SER A 320      41.644  22.684  12.936  1.00 30.97           H
ATOM   4450  N   GLY A 321      44.566  23.761   9.085  1.00 12.20           N
ATOM   4451  H   GLY A 321      43.799  23.320   8.580  1.00 12.20           H
ATOM   4452  CA  GLY A 321      45.433  24.679   8.355  1.00 12.20           C
ATOM   4453 1HA  GLY A 321      46.335  24.886   8.931  1.00 12.20           H
ATOM   4454 2HA  GLY A 321      45.723  24.213   7.414  1.00 12.20           H
ATOM   4455  C   GLY A 321      44.742  25.992   8.042  1.00 12.20           C
ATOM   4456  O   GLY A 321      45.211  26.779   7.224  1.00 12.20           O
ATOM   4457  N   ILE A 322      43.584  26.220   8.643  1.00 12.37           N
ATOM   4458  H   ILE A 322      43.245  25.573   9.336  1.00 12.37           H
ATOM   4459  CA  ILE A 322      42.769  27.381   8.286  1.00 12.37           C
ATOM   4460  HA  ILE A 322      42.663  27.396   7.202  1.00 12.37           H
ATOM   4461  C   ILE A 322      43.443  28.690   8.702  1.00 12.37           C
ATOM   4462  O   ILE A 322      43.544  29.616   7.896  1.00 12.37           O
ATOM   4463  CB  ILE A 322      41.348  27.303   8.918  1.00 12.37           C
ATOM   4464  HB  ILE A 322      41.457  27.347  10.002  1.00 12.37           H
ATOM   4465  CG1 ILE A 322      40.633  25.974   8.575  1.00 12.37           C
ATOM   4466 1HG1 ILE A 322      41.227  25.147   8.959  1.00 12.37           H
ATOM   4467 2HG1 ILE A 322      39.685  25.961   9.111  1.00 12.37           H
ATOM   4468  CG2 ILE A 322      40.498  28.507   8.469  1.00 12.37           C
ATOM   4469 1HG2 ILE A 322      40.470  28.580   7.380  1.00 12.37           H
ATOM   4470 2HG2 ILE A 322      40.915  29.431   8.869  1.00 12.37           H
ATOM   4471 3HG2 ILE A 322      39.483  28.404   8.841  1.00 12.37           H
ATOM   4472  CD1 ILE A 322      40.325  25.693   7.090  1.00 12.37           C
ATOM   4473 1HD1 ILE A 322      39.844  24.718   7.005  1.00 12.37           H
ATOM   4474 2HD1 ILE A 322      41.247  25.679   6.508  1.00 12.37           H
ATOM   4475 3HD1 ILE A 322      39.649  26.450   6.692  1.00 12.37           H
ATOM   4476  N   TYR A 323      43.951  28.775   9.927  1.00 15.83           N
ATOM   4477  H   TYR A 323      43.902  27.986  10.560  1.00 15.83           H
ATOM   4478  CA  TYR A 323      44.603  30.007  10.378  1.00 15.83           C
ATOM   4479  HA  TYR A 323      43.947  30.858  10.190  1.00 15.83           H
ATOM   4480  C   TYR A 323      45.874  30.190   9.555  1.00 15.83           C
ATOM   4481  O   TYR A 323      46.183  31.301   9.124  1.00 15.83           O
ATOM   4482  CB  TYR A 323      44.986  29.973  11.867  1.00 15.83           C
ATOM   4483 1HB  TYR A 323      45.511  29.042  12.073  1.00 15.83           H
ATOM   4484 2HB  TYR A 323      45.696  30.784  12.034  1.00 15.83           H
ATOM   4485  CG  TYR A 323      43.876  30.137  12.902  1.00 15.83           C
ATOM   4486  CD1 TYR A 323      44.212  30.537  14.217  1.00 15.83           C
ATOM   4487  HD1 TYR A 323      45.243  30.740  14.470  1.00 15.83           H
ATOM   4488  CD2 TYR A 323      42.512  29.879  12.615  1.00 15.83           C
ATOM   4489  HD2 TYR A 323      42.203  29.568  11.630  1.00 15.83           H
ATOM   4490  CE1 TYR A 323      43.217  30.662  15.226  1.00 15.83           C
ATOM   4491  HE1 TYR A 323      43.493  30.962  16.225  1.00 15.83           H
ATOM   4492  CE2 TYR A 323      41.517  30.013  13.626  1.00 15.83           C
ATOM   4493  HE2 TYR A 323      40.482  29.823  13.399  1.00 15.83           H
ATOM   4494  CZ  TYR A 323      41.880  30.407  14.916  1.00 15.83           C
ATOM   4495  OH  TYR A 323      40.906  30.562  15.870  1.00 15.83           O
ATOM   4496  HH  TYR A 323      41.244  30.926  16.697  1.00 15.83           H
ATOM   4497  N   VAL A 324      46.573  29.093   9.283  1.00 26.84           N
ATOM   4498  H   VAL A 324      46.266  28.204   9.665  1.00 26.84           H
ATOM   4499  CA  VAL A 324      47.796  29.133   8.471  1.00 26.84           C
ATOM   4500  HA  VAL A 324      48.526  29.750   8.988  1.00 26.84           H
ATOM   4501  C   VAL A 324      47.524  29.777   7.110  1.00 26.84           C
ATOM   4502  O   VAL A 324      48.260  30.675   6.691  1.00 26.84           O
ATOM   4503  CB  VAL A 324      48.408  27.704   8.282  1.00 26.84           C
ATOM   4504  HB  VAL A 324      47.661  27.063   7.821  1.00 26.84           H
ATOM   4505  CG1 VAL A 324      49.648  27.714   7.381  1.00 26.84           C
ATOM   4506 1HG1 VAL A 324      50.423  28.347   7.811  1.00 26.84           H
ATOM   4507 2HG1 VAL A 324      49.391  28.081   6.387  1.00 26.84           H
ATOM   4508 3HG1 VAL A 324      50.036  26.700   7.279  1.00 26.84           H
ATOM   4509  CG2 VAL A 324      48.797  27.096   9.634  1.00 26.84           C
ATOM   4510 1HG2 VAL A 324      47.933  27.026  10.288  1.00 26.84           H
ATOM   4511 2HG2 VAL A 324      49.553  27.712  10.120  1.00 26.84           H
ATOM   4512 3HG2 VAL A 324      49.197  26.093   9.488  1.00 26.84           H
ATOM   4513  N   ARG A 325      46.465  29.370   6.421  1.00 -7.04           N
ATOM   4514  H   ARG A 325      45.865  28.644   6.807  1.00 -7.04           H
ATOM   4515  CA  ARG A 325      46.193  29.900   5.080  1.00 -7.04           C
ATOM   4516  HA  ARG A 325      47.150  30.077   4.588  1.00 -7.04           H
ATOM   4517  C   ARG A 325      45.433  31.220   5.004  1.00 -7.04           C
ATOM   4518  O   ARG A 325      45.638  31.966   4.042  1.00 -7.04           O
ATOM   4519  CB  ARG A 325      45.445  28.858   4.243  1.00 -7.04           C
ATOM   4520 1HB  ARG A 325      44.504  28.610   4.735  1.00 -7.04           H
ATOM   4521 2HB  ARG A 325      45.222  29.300   3.272  1.00 -7.04           H
ATOM   4522  CG  ARG A 325      46.251  27.578   4.009  1.00 -7.04           C
ATOM   4523 1HG  ARG A 325      47.246  27.851   3.661  1.00 -7.04           H
ATOM   4524 2HG  ARG A 325      46.347  27.031   4.943  1.00 -7.04           H
ATOM   4525  CD  ARG A 325      45.609  26.672   2.960  1.00 -7.04           C
ATOM   4526 1HD  ARG A 325      45.560  27.223   2.019  1.00 -7.04           H
ATOM   4527 2HD  ARG A 325      46.247  25.801   2.808  1.00 -7.04           H
ATOM   4528  NE  ARG A 325      44.250  26.226   3.306  1.00 -7.04           N
ATOM   4529  HE  ARG A 325      43.485  26.754   2.898  1.00 -7.04           H
ATOM   4530  CZ  ARG A 325      43.920  25.175   4.043  1.00 -7.04           C
ATOM   4531  NH1 ARG A 325      42.665  24.849   4.121  1.00 -7.04           N
ATOM   4532 1HH1 ARG A 325      41.971  25.380   3.613  1.00 -7.04           H
ATOM   4533 2HH1 ARG A 325      42.376  24.041   4.651  1.00 -7.04           H
ATOM   4534  NH2 ARG A 325      44.777  24.419   4.675  1.00 -7.04           N
ATOM   4535 1HH2 ARG A 325      45.762  24.632   4.629  1.00 -7.04           H
ATOM   4536 2HH2 ARG A 325      44.467  23.611   5.191  1.00 -7.04           H
ATOM   4537  N   LYS A 326      44.550  31.513   5.951  1.00 15.50           N
ATOM   4538  H   LYS A 326      44.430  30.878   6.736  1.00 15.50           H
ATOM   4539  CA  LYS A 326      43.635  32.665   5.829  1.00 15.50           C
ATOM   4540  HA  LYS A 326      43.859  33.173   4.895  1.00 15.50           H
ATOM   4541  C   LYS A 326      43.692  33.786   6.865  1.00 15.50           C
ATOM   4542  O   LYS A 326      43.108  34.843   6.619  1.00 15.50           O
ATOM   4543  CB  LYS A 326      42.194  32.139   5.720  1.00 15.50           C
ATOM   4544 1HB  LYS A 326      41.992  31.502   6.582  1.00 15.50           H
ATOM   4545 2HB  LYS A 326      41.505  32.982   5.760  1.00 15.50           H
ATOM   4546  CG  LYS A 326      41.893  31.352   4.435  1.00 15.50           C
ATOM   4547 1HG  LYS A 326      42.624  30.553   4.315  1.00 15.50           H
ATOM   4548 2HG  LYS A 326      40.901  30.908   4.519  1.00 15.50           H
ATOM   4549  CD  LYS A 326      41.916  32.256   3.196  1.00 15.50           C
ATOM   4550 1HD  LYS A 326      41.157  33.028   3.313  1.00 15.50           H
ATOM   4551 2HD  LYS A 326      42.891  32.734   3.109  1.00 15.50           H
ATOM   4552  CE  LYS A 326      41.660  31.491   1.908  1.00 15.50           C
ATOM   4553 1HE  LYS A 326      42.443  30.741   1.772  1.00 15.50           H
ATOM   4554 2HE  LYS A 326      40.694  30.990   1.966  1.00 15.50           H
ATOM   4555  NZ  LYS A 326      41.661  32.433   0.744  1.00 15.50           N
ATOM   4556 1HZ  LYS A 326      41.743  31.919  -0.126  1.00 15.50           H
ATOM   4557 2HZ  LYS A 326      42.438  33.080   0.818  1.00 15.50           H
ATOM   4558 3HZ  LYS A 326      40.795  32.956   0.733  1.00 15.50           H
ATOM   4559  N   LEU A 327      44.395  33.623   7.978  1.00 -0.94           N
ATOM   4560  H   LEU A 327      44.912  32.767   8.138  1.00 -0.94           H
ATOM   4561  CA  LEU A 327      44.413  34.668   9.013  1.00 -0.94           C
ATOM   4562  HA  LEU A 327      43.378  34.878   9.289  1.00 -0.94           H
ATOM   4563  C   LEU A 327      45.029  35.990   8.542  1.00 -0.94           C
ATOM   4564  O   LEU A 327      44.479  37.055   8.808  1.00 -0.94           O
ATOM   4565  CB  LEU A 327      45.127  34.127  10.261  1.00 -0.94           C
ATOM   4566 1HB  LEU A 327      44.650  33.174  10.482  1.00 -0.94           H
ATOM   4567 2HB  LEU A 327      46.160  33.910   9.995  1.00 -0.94           H
ATOM   4568  CG  LEU A 327      45.141  34.923  11.578  1.00 -0.94           C
ATOM   4569  HG  LEU A 327      44.152  35.352  11.735  1.00 -0.94           H
ATOM   4570  CD1 LEU A 327      45.419  33.954  12.725  1.00 -0.94           C
ATOM   4571 1HD1 LEU A 327      44.650  33.182  12.751  1.00 -0.94           H
ATOM   4572 2HD1 LEU A 327      45.393  34.489  13.674  1.00 -0.94           H
ATOM   4573 3HD1 LEU A 327      46.393  33.484  12.603  1.00 -0.94           H
ATOM   4574  CD2 LEU A 327      46.180  36.046  11.620  1.00 -0.94           C
ATOM   4575 1HD2 LEU A 327      45.888  36.848  10.946  1.00 -0.94           H
ATOM   4576 2HD2 LEU A 327      47.159  35.669  11.331  1.00 -0.94           H
ATOM   4577 3HD2 LEU A 327      46.239  36.452  12.629  1.00 -0.94           H
ATOM   4578  N   ALA A 328      46.139  35.956   7.819  1.00  7.06           N
ATOM   4579  H   ALA A 328      46.570  35.067   7.595  1.00  7.06           H
ATOM   4580  CA  ALA A 328      46.764  37.198   7.357  1.00  7.06           C
ATOM   4581  HA  ALA A 328      46.891  37.857   8.217  1.00  7.06           H
ATOM   4582  C   ALA A 328      45.894  37.939   6.330  1.00  7.06           C
ATOM   4583  O   ALA A 328      45.815  39.167   6.329  1.00  7.06           O
ATOM   4584  CB  ALA A 328      48.142  36.899   6.773  1.00  7.06           C
ATOM   4585 1HB  ALA A 328      48.625  37.835   6.490  1.00  7.06           H
ATOM   4586 2HB  ALA A 328      48.045  36.267   5.890  1.00  7.06           H
ATOM   4587 3HB  ALA A 328      48.759  36.396   7.517  1.00  7.06           H
ATOM   4588  N   GLU A 329      45.214  37.195   5.472  1.00 -3.72           N
ATOM   4589  H   GLU A 329      45.347  36.187   5.465  1.00 -3.72           H
ATOM   4590  CA  GLU A 329      44.278  37.796   4.521  1.00 -3.72           C
ATOM   4591  HA  GLU A 329      44.787  38.585   3.967  1.00 -3.72           H
ATOM   4592  C   GLU A 329      43.104  38.435   5.259  1.00 -3.72           C
ATOM   4593  O   GLU A 329      42.599  39.465   4.836  1.00 -3.72           O
ATOM   4594  CB  GLU A 329      43.769  36.749   3.526  1.00 -3.72           C
ATOM   4595 1HB  GLU A 329      43.413  35.881   4.079  1.00 -3.72           H
ATOM   4596 2HB  GLU A 329      42.936  37.178   2.968  1.00 -3.72           H
ATOM   4597  CG  GLU A 329      44.835  36.307   2.531  1.00 -3.72           C
ATOM   4598 1HG  GLU A 329      45.161  37.176   1.961  1.00 -3.72           H
ATOM   4599 2HG  GLU A 329      45.696  35.930   3.078  1.00 -3.72           H
ATOM   4600  CD  GLU A 329      44.378  35.230   1.558  1.00 -3.72           C
ATOM   4601  OE1 GLU A 329      45.270  34.634   0.911  1.00 -3.72           O
ATOM   4602  OE2 GLU A 329      43.164  34.958   1.399  1.00 -3.72           O
ATOM   4603  N   GLU A 330      42.702  37.876   6.391  1.00 19.77           N
ATOM   4604  H   GLU A 330      43.145  37.024   6.717  1.00 19.77           H
ATOM   4605  CA  GLU A 330      41.614  38.447   7.188  1.00 19.77           C
ATOM   4606  HA  GLU A 330      40.736  38.547   6.551  1.00 19.77           H
ATOM   4607  C   GLU A 330      41.994  39.828   7.726  1.00 19.77           C
ATOM   4608  O   GLU A 330      41.173  40.754   7.778  1.00 19.77           O
ATOM   4609  CB  GLU A 330      41.294  37.507   8.357  1.00 19.77           C
ATOM   4610 1HB  GLU A 330      41.582  36.498   8.068  1.00 19.77           H
ATOM   4611 2HB  GLU A 330      41.898  37.791   9.218  1.00 19.77           H
ATOM   4612  CG  GLU A 330      39.836  37.482   8.763  1.00 19.77           C
ATOM   4613 1HG  GLU A 330      39.732  36.898   9.679  1.00 19.77           H
ATOM   4614 2HG  GLU A 330      39.500  38.501   8.957  1.00 19.77           H
ATOM   4615  CD  GLU A 330      38.977  36.870   7.678  1.00 19.77           C
ATOM   4616  OE1 GLU A 330      39.290  35.766   7.193  1.00 19.77           O
ATOM   4617  OE2 GLU A 330      38.003  37.510   7.241  1.00 19.77           O
ATOM   4618  N   VAL A 331      43.263  39.970   8.089  1.00  3.82           N
ATOM   4619  H   VAL A 331      43.886  39.173   8.034  1.00  3.82           H
ATOM   4620  CA  VAL A 331      43.786  41.249   8.570  1.00  3.82           C
ATOM   4621  HA  VAL A 331      43.117  41.621   9.338  1.00  3.82           H
ATOM   4622  C   VAL A 331      43.791  42.256   7.427  1.00  3.82           C
ATOM   4623  O   VAL A 331      43.335  43.392   7.588  1.00  3.82           O
ATOM   4624  CB  VAL A 331      45.218  41.108   9.185  1.00  3.82           C
ATOM   4625  HB  VAL A 331      45.884  40.692   8.432  1.00  3.82           H
ATOM   4626  CG1 VAL A 331      45.787  42.460   9.633  1.00  3.82           C
ATOM   4627 1HG1 VAL A 331      45.126  42.922  10.368  1.00  3.82           H
ATOM   4628 2HG1 VAL A 331      45.893  43.127   8.776  1.00  3.82           H
ATOM   4629 3HG1 VAL A 331      46.774  42.318  10.074  1.00  3.82           H
ATOM   4630  CG2 VAL A 331      45.199  40.160  10.394  1.00  3.82           C
ATOM   4631 1HG2 VAL A 331      44.869  39.170  10.088  1.00  3.82           H
ATOM   4632 2HG2 VAL A 331      44.524  40.543  11.161  1.00  3.82           H
ATOM   4633 3HG2 VAL A 331      46.203  40.075  10.810  1.00  3.82           H
ATOM   4634  N   ARG A 332      44.250  41.847   6.250  1.00-17.25           N
ATOM   4635  H   ARG A 332      44.584  40.892   6.152  1.00-17.25           H
ATOM   4636  CA  ARG A 332      44.318  42.760   5.100  1.00-17.25           C
ATOM   4637  HA  ARG A 332      44.738  43.707   5.444  1.00-17.25           H
ATOM   4638  C   ARG A 332      42.952  43.103   4.510  1.00-17.25           C
ATOM   4639  O   ARG A 332      42.766  44.185   3.953  1.00-17.25           O
ATOM   4640  CB  ARG A 332      45.258  42.201   4.025  1.00-17.25           C
ATOM   4641 1HB  ARG A 332      44.938  41.195   3.751  1.00-17.25           H
ATOM   4642 2HB  ARG A 332      45.187  42.842   3.145  1.00-17.25           H
ATOM   4643  CG  ARG A 332      46.725  42.177   4.479  1.00-17.25           C
ATOM   4644 1HG  ARG A 332      46.989  43.177   4.825  1.00-17.25           H
ATOM   4645 2HG  ARG A 332      46.846  41.481   5.309  1.00-17.25           H
ATOM   4646  CD  ARG A 332      47.685  41.796   3.355  1.00-17.25           C
ATOM   4647 1HD  ARG A 332      47.467  42.421   2.487  1.00-17.25           H
ATOM   4648 2HD  ARG A 332      48.705  42.011   3.676  1.00-17.25           H
ATOM   4649  NE  ARG A 332      47.588  40.382   2.960  1.00-17.25           N
ATOM   4650  HE  ARG A 332      46.878  40.152   2.275  1.00-17.25           H
ATOM   4651  CZ  ARG A 332      48.349  39.379   3.379  1.00-17.25           C
ATOM   4652  NH1 ARG A 332      48.102  38.181   2.934  1.00-17.25           N
ATOM   4653 1HH1 ARG A 332      47.351  38.037   2.277  1.00-17.25           H
ATOM   4654 2HH1 ARG A 332      48.679  37.413   3.231  1.00-17.25           H
ATOM   4655  NH2 ARG A 332      49.377  39.515   4.173  1.00-17.25           N
ATOM   4656 1HH2 ARG A 332      49.646  40.431   4.489  1.00-17.25           H
ATOM   4657 2HH2 ARG A 332      49.914  38.702   4.437  1.00-17.25           H
ATOM   4658  N   ALA A 333      41.963  42.243   4.705  1.00 -3.08           N
ATOM   4659  H   ALA A 333      42.172  41.331   5.096  1.00 -3.08           H
ATOM   4660  CA  ALA A 333      40.579  42.545   4.340  1.00 -3.08           C
ATOM   4661  HA  ALA A 333      40.561  42.966   3.334  1.00 -3.08           H
ATOM   4662  C   ALA A 333      39.936  43.572   5.290  1.00 -3.08           C
ATOM   4663  O   ALA A 333      38.855  44.109   5.018  1.00 -3.08           O
ATOM   4664  CB  ALA A 333      39.769  41.241   4.335  1.00 -3.08           C
ATOM   4665 1HB  ALA A 333      39.763  40.796   5.331  1.00 -3.08           H
ATOM   4666 2HB  ALA A 333      40.216  40.534   3.633  1.00 -3.08           H
ATOM   4667 3HB  ALA A 333      38.744  41.448   4.024  1.00 -3.08           H
ATOM   4668  N   GLY A 334      40.577  43.809   6.427  1.00-18.56           N
ATOM   4669  H   GLY A 334      41.469  43.362   6.610  1.00-18.56           H
ATOM   4670  CA  GLY A 334      40.045  44.714   7.436  1.00-18.56           C
ATOM   4671 1HA  GLY A 334      40.859  45.054   8.074  1.00-18.56           H
ATOM   4672 2HA  GLY A 334      39.593  45.580   6.949  1.00-18.56           H
ATOM   4673  C   GLY A 334      38.997  44.035   8.294  1.00-18.56           C
ATOM   4674  O   GLY A 334      38.313  44.662   9.105  1.00-18.56           O
ATOM   4675  N   ARG A 335      38.843  42.731   8.102  1.00 -5.10           N
ATOM   4676  H   ARG A 335      39.451  42.251   7.449  1.00 -5.10           H
ATOM   4677  CA  ARG A 335      37.830  41.956   8.818  1.00 -5.10           C
ATOM   4678  HA  ARG A 335      36.953  42.578   8.989  1.00 -5.10           H
ATOM   4679  C   ARG A 335      38.347  41.524  10.179  1.00 -5.10           C
ATOM   4680  O   ARG A 335      37.552  41.228  11.066  1.00 -5.10           O
ATOM   4681  CB  ARG A 335      37.401  40.741   7.996  1.00 -5.10           C
ATOM   4682 1HB  ARG A 335      38.286  40.169   7.721  1.00 -5.10           H
ATOM   4683 2HB  ARG A 335      36.761  40.114   8.617  1.00 -5.10           H
ATOM   4684  CG  ARG A 335      36.622  41.100   6.729  1.00 -5.10           C
ATOM   4685 1HG  ARG A 335      35.732  41.665   7.005  1.00 -5.10           H
ATOM   4686 2HG  ARG A 335      37.243  41.710   6.072  1.00 -5.10           H
ATOM   4687  CD  ARG A 335      36.198  39.838   5.994  1.00 -5.10           C
ATOM   4688 1HD  ARG A 335      37.093  39.269   5.743  1.00 -5.10           H
ATOM   4689 2HD  ARG A 335      35.576  39.238   6.659  1.00 -5.10           H
ATOM   4690  NE  ARG A 335      35.454  40.112   4.758  1.00 -5.10           N
ATOM   4691  HE  ARG A 335      35.300  41.081   4.513  1.00 -5.10           H
ATOM   4692  CZ  ARG A 335      34.952  39.205   3.931  1.00 -5.10           C
ATOM   4693  NH1 ARG A 335      34.378  39.620   2.839  1.00 -5.10           N
ATOM   4694 1HH1 ARG A 335      34.314  40.606   2.644  1.00 -5.10           H
ATOM   4695 2HH1 ARG A 335      34.014  38.949   2.177  1.00 -5.10           H
ATOM   4696  NH2 ARG A 335      34.989  37.914   4.145  1.00 -5.10           N
ATOM   4697 1HH2 ARG A 335      35.457  37.542   4.959  1.00 -5.10           H
ATOM   4698 2HH2 ARG A 335      34.522  37.289   3.511  1.00 -5.10           H
ATOM   4699  N   LEU A 336      39.658  41.534  10.361  1.00 24.73           N
ATOM   4700  H   LEU A 336      40.261  41.771   9.585  1.00 24.73           H
ATOM   4701  CA  LEU A 336      40.288  41.222  11.644  1.00 24.73           C
ATOM   4702  HA  LEU A 336      39.537  41.183  12.431  1.00 24.73           H
ATOM   4703  C   LEU A 336      41.305  42.302  11.984  1.00 24.73           C
ATOM   4704  O   LEU A 336      42.115  42.672  11.141  1.00 24.73           O
ATOM   4705  CB  LEU A 336      40.987  39.867  11.535  1.00 24.73           C
ATOM   4706 1HB  LEU A 336      40.242  39.140  11.217  1.00 24.73           H
ATOM   4707 2HB  LEU A 336      41.727  39.948  10.740  1.00 24.73           H
ATOM   4708  CG  LEU A 336      41.703  39.290  12.765  1.00 24.73           C
ATOM   4709  HG  LEU A 336      42.439  40.008  13.123  1.00 24.73           H
ATOM   4710  CD1 LEU A 336      40.737  38.965  13.904  1.00 24.73           C
ATOM   4711 1HD1 LEU A 336      40.264  39.879  14.264  1.00 24.73           H
ATOM   4712 2HD1 LEU A 336      41.283  38.511  14.730  1.00 24.73           H
ATOM   4713 3HD1 LEU A 336      39.965  38.274  13.561  1.00 24.73           H
ATOM   4714  CD2 LEU A 336      42.433  38.027  12.331  1.00 24.73           C
ATOM   4715 1HD2 LEU A 336      42.893  37.547  13.193  1.00 24.73           H
ATOM   4716 2HD2 LEU A 336      43.214  38.278  11.614  1.00 24.73           H
ATOM   4717 3HD2 LEU A 336      41.733  37.335  11.862  1.00 24.73           H
ATOM   4718  N   SER A 337      41.266  42.833  13.194  1.00  1.23           N
ATOM   4719  H   SER A 337      40.547  42.546  13.854  1.00  1.23           H
ATOM   4720  CA  SER A 337      42.253  43.826  13.608  1.00  1.23           C
ATOM   4721  HA  SER A 337      42.451  44.495  12.772  1.00  1.23           H
ATOM   4722  C   SER A 337      43.558  43.140  14.012  1.00  1.23           C
ATOM   4723  O   SER A 337      43.543  42.095  14.662  1.00  1.23           O
ATOM   4724  CB  SER A 337      41.698  44.647  14.770  1.00  1.23           C
ATOM   4725 1HB  SER A 337      41.463  43.988  15.602  1.00  1.23           H
ATOM   4726 2HB  SER A 337      42.441  45.377  15.088  1.00  1.23           H
ATOM   4727  OG  SER A 337      40.522  45.327  14.362  1.00  1.23           O
ATOM   4728  HG  SER A 337      39.815  44.679  14.259  1.00  1.23           H
ATOM   4729  N   GLU A 338      44.699  43.717  13.659  1.00 14.83           N
ATOM   4730  H   GLU A 338      44.684  44.599  13.153  1.00 14.83           H
ATOM   4731  CA  GLU A 338      45.991  43.096  13.974  1.00 14.83           C
ATOM   4732  HA  GLU A 338      45.934  42.050  13.673  1.00 14.83           H
ATOM   4733  C   GLU A 338      46.275  43.107  15.482  1.00 14.83           C
ATOM   4734  O   GLU A 338      47.011  42.263  15.990  1.00 14.83           O
ATOM   4735  CB  GLU A 338      47.132  43.737  13.165  1.00 14.83           C
ATOM   4736 1HB  GLU A 338      48.029  43.136  13.310  1.00 14.83           H
ATOM   4737 2HB  GLU A 338      46.860  43.683  12.112  1.00 14.83           H
ATOM   4738  CG  GLU A 338      47.473  45.192  13.482  1.00 14.83           C
ATOM   4739 1HG  GLU A 338      46.565  45.790  13.416  1.00 14.83           H
ATOM   4740 2HG  GLU A 338      47.858  45.254  14.500  1.00 14.83           H
ATOM   4741  CD  GLU A 338      48.501  45.778  12.517  1.00 14.83           C
ATOM   4742  OE1 GLU A 338      48.260  46.879  11.968  1.00 14.83           O
ATOM   4743  OE2 GLU A 338      49.576  45.167  12.303  1.00 14.83           O
ATOM   4744  N   ALA A 339      45.618  43.995  16.219  1.00 -7.89           N
ATOM   4745  H   ALA A 339      45.059  44.705  15.754  1.00 -7.89           H
ATOM   4746  CA  ALA A 339      45.685  44.001  17.681  1.00 -7.89           C
ATOM   4747  HA  ALA A 339      46.732  44.060  17.978  1.00 -7.89           H
ATOM   4748  C   ALA A 339      45.088  42.738  18.318  1.00 -7.89           C
ATOM   4749  O   ALA A 339      45.519  42.315  19.391  1.00 -7.89           O
ATOM   4750  CB  ALA A 339      44.960  45.241  18.212  1.00 -7.89           C
ATOM   4751 1HB  ALA A 339      45.063  45.288  19.298  1.00 -7.89           H
ATOM   4752 2HB  ALA A 339      43.900  45.195  17.956  1.00 -7.89           H
ATOM   4753 3HB  ALA A 339      45.394  46.138  17.774  1.00 -7.89           H
ATOM   4754  N   VAL A 340      44.095  42.135  17.680  1.00 -1.75           N
ATOM   4755  H   VAL A 340      43.770  42.497  16.792  1.00 -1.75           H
ATOM   4756  CA  VAL A 340      43.459  40.927  18.220  1.00 -1.75           C
ATOM   4757  HA  VAL A 340      43.189  41.086  19.264  1.00 -1.75           H
ATOM   4758  C   VAL A 340      44.485  39.805  18.141  1.00 -1.75           C
ATOM   4759  O   VAL A 340      44.661  39.018  19.077  1.00 -1.75           O
ATOM   4760  CB  VAL A 340      42.176  40.555  17.411  1.00 -1.75           C
ATOM   4761  HB  VAL A 340      42.449  40.442  16.364  1.00 -1.75           H
ATOM   4762  CG1 VAL A 340      41.548  39.238  17.883  1.00 -1.75           C
ATOM   4763 1HG1 VAL A 340      41.274  39.305  18.936  1.00 -1.75           H
ATOM   4764 2HG1 VAL A 340      42.247  38.413  17.744  1.00 -1.75           H
ATOM   4765 3HG1 VAL A 340      40.650  39.029  17.299  1.00 -1.75           H
ATOM   4766  CG2 VAL A 340      41.138  41.678  17.527  1.00 -1.75           C
ATOM   4767 1HG2 VAL A 340      40.264  41.432  16.923  1.00 -1.75           H
ATOM   4768 2HG2 VAL A 340      41.550  42.618  17.170  1.00 -1.75           H
ATOM   4769 3HG2 VAL A 340      40.830  41.798  18.567  1.00 -1.75           H
ATOM   4770  N   VAL A 341      45.208  39.783  17.032  1.00 -6.52           N
ATOM   4771  H   VAL A 341      45.042  40.478  16.318  1.00 -6.52           H
ATOM   4772  CA  VAL A 341      46.235  38.773  16.800  1.00 -6.52           C
ATOM   4773  HA  VAL A 341      45.800  37.789  16.980  1.00 -6.52           H
ATOM   4774  C   VAL A 341      47.370  38.994  17.795  1.00 -6.52           C
ATOM   4775  O   VAL A 341      47.846  38.047  18.408  1.00 -6.52           O
ATOM   4776  CB  VAL A 341      46.753  38.842  15.333  1.00 -6.52           C
ATOM   4777  HB  VAL A 341      47.224  39.808  15.178  1.00 -6.52           H
ATOM   4778  CG1 VAL A 341      47.790  37.747  15.039  1.00 -6.52           C
ATOM   4779 1HG1 VAL A 341      47.347  36.761  15.185  1.00 -6.52           H
ATOM   4780 2HG1 VAL A 341      48.648  37.860  15.703  1.00 -6.52           H
ATOM   4781 3HG1 VAL A 341      48.138  37.836  14.010  1.00 -6.52           H
ATOM   4782  CG2 VAL A 341      45.581  38.734  14.343  1.00 -6.52           C
ATOM   4783 1HG2 VAL A 341      45.032  37.805  14.509  1.00 -6.52           H
ATOM   4784 2HG2 VAL A 341      45.962  38.748  13.321  1.00 -6.52           H
ATOM   4785 3HG2 VAL A 341      44.902  39.579  14.457  1.00 -6.52           H
ATOM   4786  N   ASP A 342      47.764  40.242  18.016  1.00-31.24           N
ATOM   4787  H   ASP A 342      47.331  41.003  17.504  1.00-31.24           H
ATOM   4788  CA  ASP A 342      48.840  40.543  18.967  1.00-31.24           C
ATOM   4789  HA  ASP A 342      49.754  40.041  18.652  1.00-31.24           H
ATOM   4790  C   ASP A 342      48.499  40.044  20.361  1.00-31.24           C
ATOM   4791  O   ASP A 342      49.323  39.434  21.035  1.00-31.24           O
ATOM   4792  CB  ASP A 342      49.084  42.052  19.097  1.00-31.24           C
ATOM   4793 1HB  ASP A 342      48.137  42.583  19.028  1.00-31.24           H
ATOM   4794 2HB  ASP A 342      49.508  42.239  20.084  1.00-31.24           H
ATOM   4795  CG  ASP A 342      50.057  42.600  18.072  1.00-31.24           C
ATOM   4796  OD1 ASP A 342      50.578  41.855  17.216  1.00-31.24           O
ATOM   4797  OD2 ASP A 342      50.342  43.820  18.139  1.00-31.24           O
ATOM   4798  N   GLU A 343      47.274  40.291  20.797  1.00-19.16           N
ATOM   4799  H   GLU A 343      46.621  40.782  20.192  1.00-19.16           H
ATOM   4800  CA  GLU A 343      46.842  39.913  22.139  1.00-19.16           C
ATOM   4801  HA  GLU A 343      47.521  40.355  22.865  1.00-19.16           H
ATOM   4802  C   GLU A 343      46.858  38.393  22.335  1.00-19.16           C
ATOM   4803  O   GLU A 343      47.263  37.887  23.390  1.00-19.16           O
ATOM   4804  CB  GLU A 343      45.440  40.482  22.357  1.00-19.16           C
ATOM   4805 1HB  GLU A 343      45.446  41.523  22.040  1.00-19.16           H
ATOM   4806 2HB  GLU A 343      44.744  39.935  21.727  1.00-19.16           H
ATOM   4807  CG  GLU A 343      44.948  40.433  23.786  1.00-19.16           C
ATOM   4808 1HG  GLU A 343      45.074  39.421  24.163  1.00-19.16           H
ATOM   4809 2HG  GLU A 343      45.555  41.106  24.390  1.00-19.16           H
ATOM   4810  CD  GLU A 343      43.485  40.827  23.910  1.00-19.16           C
ATOM   4811  OE1 GLU A 343      43.002  41.712  23.164  1.00-19.16           O
ATOM   4812  OE2 GLU A 343      42.786  40.254  24.777  1.00-19.16           O
ATOM   4813  N   ALA A 344      46.467  37.665  21.297  1.00-18.90           N
ATOM   4814  H   ALA A 344      46.154  38.129  20.453  1.00-18.90           H
ATOM   4815  CA  ALA A 344      46.473  36.205  21.329  1.00-18.90           C
ATOM   4816  HA  ALA A 344      45.962  35.872  22.233  1.00-18.90           H
ATOM   4817  C   ALA A 344      47.903  35.655  21.357  1.00-18.90           C
ATOM   4818  O   ALA A 344      48.220  34.728  22.103  1.00-18.90           O
[truncated: 1,394,414 more chars]
