# Supplementary material for: Characterization and diversity of the complete set of GH family 3 enzymes from Rhodothermus marinus DSM 4253
Source: Sci Rep. 2020 Jan 28;10:1329. doi: 10.1038/s41598-020-58015-5 (PMC6987092; doi:10.1038/s41598-020-58015-5)
Supplement: Supplementary file 3 — Supplementary Information. [file 41598_2020_58015_MOESM3_ESM.zip › Supplementary Information/Rmar_0925_4253.pdb]

COMPND    MOL_ID: 1;
COMPND   2 MOLECULE: UNCHARACTERIZED LIPOPROTEIN YBBD;
COMPND   3 CHAIN: A;
REMARK YASARA *************************************************************
REMARK YASARA *                                                           *
REMARK YASARA *                     Y  A  S  A  R  A                      *
REMARK YASARA *                                                           *
REMARK YASARA *   Yet Another Scientific Artificial Reality Application   *
REMARK YASARA *                                                           *
REMARK YASARA *            MOLECULE STRUCTURE FILE, PDB FORMAT            *
REMARK YASARA *                                                           *
REMARK YASARA * Just use YASARA every day to make your questions go away! *
REMARK YASARA *                                                           *
REMARK YASARA *                      www.YASARA.org                       *
REMARK YASARA *                                                           *
REMARK YASARA *************************************************************
REMARK YASARA
REMARK YASARA Written on:        Tue Oct 30 15:44:58 2018
REMARK YASARA Number of models: 1
REMARK YASARA Number of atoms:   8492
REMARK YASARA Please address questions or suggestions to: Eliza@yasara.org
REMARK YASARA
REMARK   2 RESOLUTION. 1.84 ANGSTROMS.
REMARK 290 CRYSTALLOGRAPHIC SYMMETRY TRANSFORMATIONS
REMARK 290 THE FOLLOWING TRANSFORMATIONS OPERATE ON THE ATOM/HETATM
REMARK 290 RECORDS IN THIS ENTRY TO PRODUCE CRYSTALLOGRAPHICALLY
REMARK 290 RELATED MOLECULES.
REMARK 290   SMTRY1   1  1.000000  0.000000  0.000000        0.00000
REMARK 290   SMTRY2   1  0.000000  1.000000  0.000000        0.00000
REMARK 290   SMTRY3   1  0.000000  0.000000  1.000000        0.00000
REMARK 350 COORDINATES FOR A COMPLETE MULTIMER REPRESENTING THE KNOWN
REMARK 350 BIOLOGICALLY SIGNIFICANT OLIGOMERIZATION STATE OF THE
REMARK 350 MOLECULE CAN BE GENERATED BY APPLYING BIOMT TRANSFORMATIONS
REMARK 350 GIVEN BELOW. BOTH NON-CRYSTALLOGRAPHIC AND
REMARK 350 CRYSTALLOGRAPHIC OPERATIONS ARE GIVEN.
REMARK 350
REMARK 350 BIOMOLECULE: 1
REMARK 350 APPLY THE FOLLOWING TO CHAINS: A
REMARK 350   BIOMT1   1  1.000000  0.000000  0.000000        0.00000
REMARK 350   BIOMT2   1  0.000000  1.000000  0.000000        0.00000
REMARK 350   BIOMT3   1  0.000000  0.000000  1.000000        0.00000
SEQRES   1 A  542  ASP ARG THR ARG PRO GLY ALA TRP THR GLU THR GLN LEU 
SEQRES   2 A  542  ARG THR LEU THR LEU ALA GLN GLN ILE GLY GLN LEU PHE 
SEQRES   3 A  542  ALA VAL ARG ALA ARG GLY VAL PHE GLN SER VAL ASP ASP 
SEQRES   4 A  542  PRO ASP TYR ARG GLU LEU VAL ARG LEU VAL GLU GLN PHE 
SEQRES   5 A  542  GLN VAL GLY GLY VAL ILE PHE PHE GLN GLY ASP PRO TYR 
SEQRES   6 A  542  SER GLN ALA MET LEU ALA ASN GLU LEU GLN ARG ARG SER 
SEQRES   7 A  542  ARG LEU PRO LEU LEU ILE ALA GLN ASP THR GLU TRP GLY 
SEQRES   8 A  542  VAL ALA MET ARG VAL ARG ARG THR THR SER PHE PRO ARG 
SEQRES   9 A  542  ALA MET ALA ILE GLY ALA THR GLY ASN PRO ASP TYR ALA 
SEQRES  10 A  542  TYR ALA VAL GLY TYR VAL THR ALA ARG GLU ALA ARG ALA 
SEQRES  11 A  542  LEU GLY VAL HIS GLN LEU TYR ALA PRO VAL ALA ASP VAL 
SEQRES  12 A  542  ASN ASN ASN PRO MET ASN PRO ILE ILE ASN VAL ARG ALA 
SEQRES  13 A  542  PHE GLY GLU ASP PRO LEU GLN VAL ALA THR MET VAL ARG 
SEQRES  14 A  542  ALA PHE VAL ARG GLY VAL GLN ASP ALA GLY ALA ILE ALA 
SEQRES  15 A  542  THR ALA LYS HIS PHE PRO GLY HIS GLY ASP THR SER ILE 
SEQRES  16 A  542  ASP SER HIS SER ASP LEU PRO VAL LEU ARG PHE ASP ARG 
SEQRES  17 A  542  LYS ARG LEU ASP THR LEU GLU LEU VAL PRO PHE ARG ALA 
SEQRES  18 A  542  ALA ILE LYS ALA GLY VAL GLN SER ILE MET THR GLY HIS 
SEQRES  19 A  542  LEU ALA LEU PRO ARG LEU ASP PRO THR PRO ASN LEU PRO 
SEQRES  20 A  542  ALA SER LEU SER ARG ARG ILE THR HIS GLU LEU LEU ARG 
SEQRES  21 A  542  GLU GLU LEU GLY PHE ASP GLY LEU VAL VAL THR ASP ALA 
SEQRES  22 A  542  LEU GLU MET GLN GLY VAL THR LYS HIS PHE GLY VAL GLY 
SEQRES  23 A  542  GLU ALA ALA VAL ARG ALA LEU GLU ALA GLY ALA ASP MET 
SEQRES  24 A  542  LEU LEU LEU SER GLU ASP VAL GLU ALA ALA ARG SER ALA 
SEQRES  25 A  542  ILE LEU GLN ALA VAL ALA GLN GLY ARG LEU SER ARG ALA 
SEQRES  26 A  542  ARG ILE GLU ALA SER VAL ARG ARG VAL LEU LEU ALA LYS 
SEQRES  27 A  542  GLU ARG LEU GLY LEU HIS ARG GLU ARG LEU VAL ASP LEU 
SEQRES  28 A  542  ASN ALA ILE PRO TYR VAL VAL GLY ILE ALA PRO HIS GLN 
SEQRES  29 A  542  ALA LEU SER GLN THR ILE ALA ARG ALA SER LEU THR LEU 
SEQRES  30 A  542  LEU ARG ASN GLU GLY ASN LEU LEU PRO LEU PRO ASP VAL 
SEQRES  31 A  542  PRO ALA THR PRO ARG GLN LEU GLN VAL ILE ILE LEU SER 
SEQRES  32 A  542  ASP SER ASP ASP PRO ALA THR GLY ARG PHE PHE VAL GLN 
SEQRES  33 A  542  THR LEU ARG GLU ILE ALA PRO ASP ASP ARG ILE ALA SER 
SEQRES  34 A  542  ARG LEU LEU ASP VAL ARG SER HIS PRO ASP ASP TYR ARG 
SEQRES  35 A  542  ALA ALA LEU GLU ALA ALA ALA ARG ALA ASP VAL VAL LEU 
SEQRES  36 A  542  VAL PRO ALA TYR LEU PHE VAL ARG SER GLY THR GLY ARG 
SEQRES  37 A  542  ILE ARG LEU PRO GLU ARG GLN ARG THR PHE LEU ASP ALA 
SEQRES  38 A  542  LEU ILE ALA GLN GLY ARG PRO VAL VAL LEU ILE ALA PHE 
SEQRES  39 A  542  GLY ASN PRO TYR LEU ILE MET ASP LEU GLN ARG PRO PRO 
SEQRES  40 A  542  ALA VAL TYR LEU ALA ALA TYR GLY GLY SER GLU SER THR 
SEQRES  41 A  542  GLN ARG ALA ALA VAL GLN ALA ILE PHE GLY GLN ALA PRO 
SEQRES  42 A  542  PHE THR GLY ARG LEU PRO ILE THR ILE 
HELIX    1   1 THR A   34  THR A   46  1                                  13
HELIX    2   2 LEU A   49  LEU A   56  1                                   8
HELIX    3   3 PRO A   71  PHE A   83  1                                  13
HELIX    4   4 PRO A   95  ARG A  108  1                                  14
HELIX    5   5 GLY A  122  ALA A  124  1                                   3
HELIX    6   6 ALA A  136  THR A  142  1                                   7
HELIX    7   7 PRO A  145  LEU A  162  1                                  18
HELIX    8   8 ASN A  184  ARG A  186  1                                   3
HELIX    9   9 PRO A  192  ALA A  209  1                                  18
HELIX   10  10 ARG A  239  THR A  244  1                                   6
HELIX   11  11 VAL A  248  LYS A  255  1                                   8
HELIX   12  12 ALA A  279  LEU A  281  1                                   3
HELIX   13  13 ARG A  283  GLU A  293  1                                  11
HELIX   14  14 GLN A  308  THR A  311  1                                   4
HELIX   15  15 VAL A  316  ALA A  326  1                                  11
HELIX   16  16 VAL A  337  ALA A  349  1                                  13
HELIX   17  17 ARG A  355  ARG A  371  1                                  17
HELIX   18  18 ILE A  385  TYR A  387  1                                   3
HELIX   19  19 ALA A  392  SER A  405  1                                  14
HELIX   20  20 GLU A  412  ASN A  414  1                                   3
HELIX   21  21 ASP A  438  ILE A  452  1                                  15
HELIX   22  22 PRO A  469  ARG A  481  1                                  13
HELIX   23  23 ARG A  501  ALA A  515  1                                  15
HELIX   24  24 PRO A  528  ASP A  533  1                                   6
HELIX   25  25 GLU A  549  ILE A  559  1                                  11
SHEET    1   1 1 ALA A  58  ALA A  61  0
SHEET    2   2 1 GLY A  87  PHE A  90  0
SHEET    3   3 1 LEU A 114  GLN A 117  0
SHEET    4   4 1 SER A 260  THR A 263  0
SHEET    5   5 1 LEU A 299  THR A 302  0
SHEET    6   6 1 THR A 407  ARG A 410  0
SHEET    7   7 1 ARG A 426  ILE A 432  0
SHEET    8   8 1 ASP A 456  LEU A 462  0
SHEET    9   9 1 VAL A 484  ALA A 489  0
SHEET   10  10 1 VAL A 520  ALA A 524  0
SHEET   11  11 1 VAL A 540  ALA A 543  0
CRYST1   58.473   73.206   83.788  79.83  69.45  88.22 P 1           2
ORIGX1      1.000000  0.000000  0.000000        0.00000
ORIGX2      0.000000  1.000000  0.000000        0.00000
ORIGX3      0.000000  0.000000  1.000000        0.00000
SCALE1      0.017102 -0.000531 -0.006419        0.00000
SCALE2      0.000000  0.013667 -0.002459        0.00000
SCALE3      0.000000  0.000000  0.012951        0.00000
ATOM      1  N   ASP A  32     -16.264  40.509  19.117  1.00-13.32           N
ATOM      2 1H   ASP A  32     -16.986  40.057  19.661  1.00-13.32           H
ATOM      3 2H   ASP A  32     -15.428  39.940  19.129  1.00-13.32           H
ATOM      4 3H   ASP A  32     -16.582  40.619  18.163  1.00-13.32           H
ATOM      5  CA  ASP A  32     -15.964  41.847  19.698  1.00-13.32           C
ATOM      6  HA  ASP A  32     -15.166  42.311  19.120  1.00-13.32           H
ATOM      7  C   ASP A  32     -15.520  41.718  21.146  1.00-13.32           C
ATOM      8  O   ASP A  32     -16.172  41.043  21.933  1.00-13.32           O
ATOM      9  CB  ASP A  32     -17.214  42.726  19.643  1.00-13.32           C
ATOM     10 1HB  ASP A  32     -17.539  42.824  18.608  1.00-13.32           H
ATOM     11 2HB  ASP A  32     -18.006  42.240  20.212  1.00-13.32           H
ATOM     12  CG  ASP A  32     -16.980  44.103  20.222  1.00-13.32           C
ATOM     13  OD1 ASP A  32     -17.934  44.706  20.747  1.00-13.32           O
ATOM     14  OD2 ASP A  32     -15.842  44.612  20.180  1.00-13.32           O
ATOM     15  N   ARG A  33     -14.431  42.376  21.525  1.00  9.10           N
ATOM     16  H   ARG A  33     -13.876  42.871  20.825  1.00  9.10           H
ATOM     17  CA  ARG A  33     -14.006  42.452  22.923  1.00  9.10           C
ATOM     18  HA  ARG A  33     -14.201  41.505  23.429  1.00  9.10           H
ATOM     19  C   ARG A  33     -14.727  43.561  23.668  1.00  9.10           C
ATOM     20  O   ARG A  33     -14.833  43.504  24.882  1.00  9.10           O
ATOM     21  CB  ARG A  33     -12.511  42.784  23.008  1.00  9.10           C
ATOM     22 1HB  ARG A  33     -12.324  43.675  22.408  1.00  9.10           H
ATOM     23 2HB  ARG A  33     -12.270  43.019  24.043  1.00  9.10           H
ATOM     24  CG  ARG A  33     -11.572  41.682  22.557  1.00  9.10           C
ATOM     25 1HG  ARG A  33     -11.627  40.855  23.263  1.00  9.10           H
ATOM     26 2HG  ARG A  33     -11.861  41.335  21.569  1.00  9.10           H
ATOM     27  CD  ARG A  33     -10.141  42.205  22.492  1.00  9.10           C
ATOM     28 1HD  ARG A  33     -10.090  43.004  21.751  1.00  9.10           H
ATOM     29 2HD  ARG A  33      -9.882  42.627  23.465  1.00  9.10           H
ATOM     30  NE  ARG A  33      -9.156  41.165  22.161  1.00  9.10           N
ATOM     31  HE  ARG A  33      -8.618  40.786  22.932  1.00  9.10           H
ATOM     32  CZ  ARG A  33      -8.848  40.709  20.954  1.00  9.10           C
ATOM     33  NH1 ARG A  33      -7.863  39.869  20.864  1.00  9.10           N
ATOM     34 1HH1 ARG A  33      -7.384  39.559  21.699  1.00  9.10           H
ATOM     35 2HH1 ARG A  33      -7.548  39.544  19.961  1.00  9.10           H
ATOM     36  NH2 ARG A  33      -9.464  41.046  19.851  1.00  9.10           N
ATOM     37 1HH2 ARG A  33     -10.244  41.678  19.882  1.00  9.10           H
ATOM     38 2HH2 ARG A  33      -9.159  40.657  18.970  1.00  9.10           H
ATOM     39  N   THR A  34     -15.143  44.611  22.975  1.00  9.41           N
ATOM     40  H   THR A  34     -15.146  44.578  21.960  1.00  9.41           H
ATOM     41  CA  THR A  34     -15.460  45.872  23.653  1.00  9.41           C
ATOM     42  HA  THR A  34     -14.773  45.960  24.495  1.00  9.41           H
ATOM     43  C   THR A  34     -16.861  45.989  24.248  1.00  9.41           C
ATOM     44  O   THR A  34     -16.988  46.272  25.440  1.00  9.41           O
ATOM     45  CB  THR A  34     -15.194  47.088  22.735  1.00  9.41           C
ATOM     46  HB  THR A  34     -15.427  48.003  23.279  1.00  9.41           H
ATOM     47  OG1 THR A  34     -16.006  47.018  21.556  1.00  9.41           O
ATOM     48  HG1 THR A  34     -15.842  46.179  21.104  1.00  9.41           H
ATOM     49  CG2 THR A  34     -13.743  47.138  22.279  1.00  9.41           C
ATOM     50 1HG2 THR A  34     -13.083  47.154  23.146  1.00  9.41           H
ATOM     51 2HG2 THR A  34     -13.583  48.047  21.699  1.00  9.41           H
ATOM     52 3HG2 THR A  34     -13.504  46.276  21.657  1.00  9.41           H
ATOM     53  N   ARG A  35     -17.923  45.723  23.496  1.00  2.04           N
ATOM     54  H   ARG A  35     -17.814  45.492  22.508  1.00  2.04           H
ATOM     55  CA  ARG A  35     -19.269  45.753  24.085  1.00  2.04           C
ATOM     56  HA  ARG A  35     -19.363  46.689  24.639  1.00  2.04           H
ATOM     57  C   ARG A  35     -19.466  44.623  25.104  1.00  2.04           C
ATOM     58  O   ARG A  35     -19.897  44.909  26.233  1.00  2.04           O
ATOM     59  CB  ARG A  35     -20.354  45.746  22.999  1.00  2.04           C
ATOM     60 1HB  ARG A  35     -20.127  46.539  22.287  1.00  2.04           H
ATOM     61 2HB  ARG A  35     -20.331  44.795  22.472  1.00  2.04           H
ATOM     62  CG  ARG A  35     -21.759  45.972  23.547  1.00  2.04           C
ATOM     63 1HG  ARG A  35     -22.040  45.127  24.174  1.00  2.04           H
ATOM     64 2HG  ARG A  35     -21.756  46.876  24.155  1.00  2.04           H
ATOM     65  CD  ARG A  35     -22.795  46.137  22.448  1.00  2.04           C
ATOM     66 1HD  ARG A  35     -23.748  46.403  22.905  1.00  2.04           H
ATOM     67 2HD  ARG A  35     -22.483  46.951  21.794  1.00  2.04           H
ATOM     68  NE  ARG A  35     -22.975  44.921  21.646  1.00  2.04           N
ATOM     69  HE  ARG A  35     -22.405  44.116  21.880  1.00  2.04           H
ATOM     70  CZ  ARG A  35     -23.812  44.762  20.631  1.00  2.04           C
ATOM     71  NH1 ARG A  35     -23.855  43.593  20.061  1.00  2.04           N
ATOM     72 1HH1 ARG A  35     -23.203  42.884  20.359  1.00  2.04           H
ATOM     73 2HH1 ARG A  35     -24.537  43.391  19.349  1.00  2.04           H
ATOM     74  NH2 ARG A  35     -24.588  45.712  20.171  1.00  2.04           N
ATOM     75 1HH2 ARG A  35     -24.526  46.637  20.568  1.00  2.04           H
ATOM     76 2HH2 ARG A  35     -25.233  45.522  19.424  1.00  2.04           H
ATOM     77  N   PRO A  36     -19.083  43.363  24.785  1.00  9.53           N
ATOM     78  CA  PRO A  36     -19.102  42.420  25.910  1.00  9.53           C
ATOM     79  HA  PRO A  36     -20.111  42.347  26.315  1.00  9.53           H
ATOM     80  C   PRO A  36     -18.117  42.755  27.030  1.00  9.53           C
ATOM     81  O   PRO A  36     -18.315  42.339  28.157  1.00  9.53           O
ATOM     82  CB  PRO A  36     -18.706  41.089  25.263  1.00  9.53           C
ATOM     83 1HB  PRO A  36     -17.636  40.928  25.366  1.00  9.53           H
ATOM     84 2HB  PRO A  36     -19.263  40.262  25.705  1.00  9.53           H
ATOM     85  CG  PRO A  36     -19.049  41.247  23.852  1.00  9.53           C
ATOM     86 1HG  PRO A  36     -18.498  40.540  23.232  1.00  9.53           H
ATOM     87 2HG  PRO A  36     -20.124  41.126  23.714  1.00  9.53           H
ATOM     88  CD  PRO A  36     -18.638  42.659  23.565  1.00  9.53           C
ATOM     89 1HD  PRO A  36     -17.556  42.733  23.450  1.00  9.53           H
ATOM     90 2HD  PRO A  36     -19.149  43.028  22.676  1.00  9.53           H
ATOM     91  N   GLY A  37     -17.072  43.522  26.766  1.00  4.05           N
ATOM     92  H   GLY A  37     -16.886  43.841  25.825  1.00  4.05           H
ATOM     93  CA  GLY A  37     -16.150  43.926  27.816  1.00  4.05           C
ATOM     94 1HA  GLY A  37     -15.768  43.038  28.316  1.00  4.05           H
ATOM     95 2HA  GLY A  37     -15.316  44.466  27.367  1.00  4.05           H
ATOM     96  C   GLY A  37     -16.807  44.821  28.843  1.00  4.05           C
ATOM     97  O   GLY A  37     -16.708  44.575  30.044  1.00  4.05           O
ATOM     98  N   ALA A  38     -17.555  45.815  28.383  1.00-11.76           N
ATOM     99  H   ALA A  38     -17.599  45.986  27.384  1.00-11.76           H
ATOM    100  CA  ALA A  38     -18.303  46.679  29.293  1.00-11.76           C
ATOM    101  HA  ALA A  38     -17.605  47.118  30.009  1.00-11.76           H
ATOM    102  C   ALA A  38     -19.345  45.867  30.074  1.00-11.76           C
ATOM    103  O   ALA A  38     -19.552  46.078  31.274  1.00-11.76           O
ATOM    104  CB  ALA A  38     -18.975  47.805  28.500  1.00-11.76           C
ATOM    105 1HB  ALA A  38     -19.542  48.444  29.179  1.00-11.76           H
ATOM    106 2HB  ALA A  38     -19.648  47.390  27.747  1.00-11.76           H
ATOM    107 3HB  ALA A  38     -18.212  48.408  28.004  1.00-11.76           H
ATOM    108  N   TRP A  39     -19.984  44.921  29.399  1.00  6.12           N
ATOM    109  H   TRP A  39     -19.795  44.802  28.410  1.00  6.12           H
ATOM    110  CA  TRP A  39     -20.975  44.057  30.038  1.00  6.12           C
ATOM    111  HA  TRP A  39     -21.703  44.686  30.551  1.00  6.12           H
ATOM    112  C   TRP A  39     -20.358  43.129  31.084  1.00  6.12           C
ATOM    113  O   TRP A  39     -20.872  42.996  32.189  1.00  6.12           O
ATOM    114  CB  TRP A  39     -21.708  43.255  28.960  1.00  6.12           C
ATOM    115 1HB  TRP A  39     -22.226  43.955  28.305  1.00  6.12           H
ATOM    116 2HB  TRP A  39     -20.970  42.724  28.366  1.00  6.12           H
ATOM    117  CG  TRP A  39     -22.699  42.241  29.462  1.00  6.12           C
ATOM    118  CD1 TRP A  39     -22.836  40.967  29.012  1.00  6.12           C
ATOM    119  HD1 TRP A  39     -22.217  40.527  28.238  1.00  6.12           H
ATOM    120  CD2 TRP A  39     -23.739  42.408  30.452  1.00  6.12           C
ATOM    121  NE1 TRP A  39     -23.865  40.319  29.632  1.00  6.12           N
ATOM    122  HE1 TRP A  39     -24.162  39.374  29.414  1.00  6.12           H
ATOM    123  CE2 TRP A  39     -24.425  41.161  30.550  1.00  6.12           C
ATOM    124  CE3 TRP A  39     -24.173  43.482  31.258  1.00  6.12           C
ATOM    125  HE3 TRP A  39     -23.697  44.448  31.189  1.00  6.12           H
ATOM    126  CZ2 TRP A  39     -25.499  40.958  31.438  1.00  6.12           C
ATOM    127  HZ2 TRP A  39     -26.005  40.005  31.485  1.00  6.12           H
ATOM    128  CZ3 TRP A  39     -25.251  43.280  32.160  1.00  6.12           C
ATOM    129  HZ3 TRP A  39     -25.594  44.098  32.779  1.00  6.12           H
ATOM    130  CH2 TRP A  39     -25.895  42.010  32.243  1.00  6.12           C
ATOM    131  HH2 TRP A  39     -26.713  41.868  32.936  1.00  6.12           H
ATOM    132  N   THR A  40     -19.217  42.529  30.794  1.00 -5.71           N
ATOM    133  H   THR A  40     -18.804  42.645  29.875  1.00 -5.71           H
ATOM    134  CA  THR A  40     -18.558  41.661  31.767  1.00 -5.71           C
ATOM    135  HA  THR A  40     -19.303  40.992  32.197  1.00 -5.71           H
ATOM    136  C   THR A  40     -17.948  42.446  32.912  1.00 -5.71           C
ATOM    137  O   THR A  40     -17.879  41.942  34.019  1.00 -5.71           O
ATOM    138  CB  THR A  40     -17.466  40.801  31.125  1.00 -5.71           C
ATOM    139  HB  THR A  40     -16.902  40.286  31.903  1.00 -5.71           H
ATOM    140  OG1 THR A  40     -16.590  41.614  30.341  1.00 -5.71           O
ATOM    141  HG1 THR A  40     -17.050  41.817  29.517  1.00 -5.71           H
ATOM    142  CG2 THR A  40     -18.074  39.791  30.206  1.00 -5.71           C
ATOM    143 1HG2 THR A  40     -17.282  39.257  29.701  1.00 -5.71           H
ATOM    144 2HG2 THR A  40     -18.708  40.265  29.460  1.00 -5.71           H
ATOM    145 3HG2 THR A  40     -18.671  39.082  30.780  1.00 -5.71           H
ATOM    146  N   GLU A  41     -17.571  43.696  32.697  1.00  1.69           N
ATOM    147  H   GLU A  41     -17.542  44.058  31.748  1.00  1.69           H
ATOM    148  CA  GLU A  41     -17.165  44.563  33.804  1.00  1.69           C
ATOM    149  HA  GLU A  41     -16.402  44.057  34.396  1.00  1.69           H
ATOM    150  C   GLU A  41     -18.372  44.846  34.704  1.00  1.69           C
ATOM    151  O   GLU A  41     -18.264  44.901  35.928  1.00  1.69           O
ATOM    152  CB  GLU A  41     -16.575  45.854  33.234  1.00  1.69           C
ATOM    153 1HB  GLU A  41     -15.790  45.583  32.530  1.00  1.69           H
ATOM    154 2HB  GLU A  41     -17.355  46.374  32.685  1.00  1.69           H
ATOM    155  CG  GLU A  41     -15.978  46.810  34.253  1.00  1.69           C
ATOM    156 1HG  GLU A  41     -16.760  47.147  34.933  1.00  1.69           H
ATOM    157 2HG  GLU A  41     -15.213  46.283  34.827  1.00  1.69           H
ATOM    158  CD  GLU A  41     -15.349  48.016  33.573  1.00  1.69           C
ATOM    159  OE1 GLU A  41     -14.139  48.271  33.777  1.00  1.69           O
ATOM    160  OE2 GLU A  41     -16.035  48.701  32.773  1.00  1.69           O
ATOM    161  N   THR A  42     -19.552  44.952  34.109  1.00 -5.14           N
ATOM    162  H   THR A  42     -19.610  44.889  33.100  1.00 -5.14           H
ATOM    163  CA  THR A  42     -20.774  45.153  34.888  1.00 -5.14           C
ATOM    164  HA  THR A  42     -20.619  46.003  35.549  1.00 -5.14           H
ATOM    165  C   THR A  42     -21.047  43.910  35.744  1.00 -5.14           C
ATOM    166  O   THR A  42     -21.339  44.019  36.941  1.00 -5.14           O
ATOM    167  CB  THR A  42     -21.988  45.452  33.964  1.00 -5.14           C
ATOM    168  HB  THR A  42     -22.230  44.570  33.377  1.00 -5.14           H
ATOM    169  OG1 THR A  42     -21.656  46.527  33.076  1.00 -5.14           O
ATOM    170  HG1 THR A  42     -20.881  46.277  32.559  1.00 -5.14           H
ATOM    171  CG2 THR A  42     -23.217  45.886  34.728  1.00 -5.14           C
ATOM    172 1HG2 THR A  42     -23.005  46.804  35.272  1.00 -5.14           H
ATOM    173 2HG2 THR A  42     -23.524  45.106  35.425  1.00 -5.14           H
ATOM    174 3HG2 THR A  42     -24.029  46.072  34.023  1.00 -5.14           H
ATOM    175  N   GLN A  43     -20.895  42.727  35.158  1.00 -8.12           N
ATOM    176  H   GLN A  43     -20.664  42.694  34.170  1.00 -8.12           H
ATOM    177  CA  GLN A  43     -21.084  41.464  35.881  1.00 -8.12           C
ATOM    178  HA  GLN A  43     -22.072  41.456  36.344  1.00 -8.12           H
ATOM    179  C   GLN A  43     -20.036  41.279  36.978  1.00 -8.12           C
ATOM    180  O   GLN A  43     -20.352  40.862  38.090  1.00 -8.12           O
ATOM    181  CB  GLN A  43     -20.964  40.278  34.917  1.00 -8.12           C
ATOM    182 1HB  GLN A  43     -20.004  40.352  34.413  1.00 -8.12           H
ATOM    183 2HB  GLN A  43     -20.977  39.355  35.498  1.00 -8.12           H
ATOM    184  CG  GLN A  43     -22.062  40.188  33.864  1.00 -8.12           C
ATOM    185 1HG  GLN A  43     -23.018  40.037  34.362  1.00 -8.12           H
ATOM    186 2HG  GLN A  43     -22.112  41.117  33.304  1.00 -8.12           H
ATOM    187  CD  GLN A  43     -21.832  39.056  32.884  1.00 -8.12           C
ATOM    188  OE1 GLN A  43     -20.713  38.607  32.662  1.00 -8.12           O
ATOM    189  NE2 GLN A  43     -22.889  38.574  32.299  1.00 -8.12           N
ATOM    190 1HE2 GLN A  43     -22.758  37.894  31.565  1.00 -8.12           H
ATOM    191 2HE2 GLN A  43     -23.805  38.902  32.567  1.00 -8.12           H
ATOM    192  N   LEU A  44     -18.796  41.631  36.668  1.00 14.21           N
ATOM    193  H   LEU A  44     -18.602  41.964  35.727  1.00 14.21           H
ATOM    194  CA  LEU A  44     -17.672  41.532  37.596  1.00 14.21           C
ATOM    195  HA  LEU A  44     -17.508  40.491  37.876  1.00 14.21           H
ATOM    196  C   LEU A  44     -17.945  42.336  38.853  1.00 14.21           C
ATOM    197  O   LEU A  44     -17.744  41.852  39.962  1.00 14.21           O
ATOM    198  CB  LEU A  44     -16.430  42.107  36.904  1.00 14.21           C
ATOM    199 1HB  LEU A  44     -16.234  41.512  36.013  1.00 14.21           H
ATOM    200 2HB  LEU A  44     -16.701  43.101  36.568  1.00 14.21           H
ATOM    201  CG  LEU A  44     -15.108  42.273  37.658  1.00 14.21           C
ATOM    202  HG  LEU A  44     -15.295  42.777  38.604  1.00 14.21           H
ATOM    203  CD1 LEU A  44     -14.451  40.939  37.932  1.00 14.21           C
ATOM    204 1HD1 LEU A  44     -15.112  40.315  38.533  1.00 14.21           H
ATOM    205 2HD1 LEU A  44     -13.526  41.095  38.480  1.00 14.21           H
ATOM    206 3HD1 LEU A  44     -14.226  40.432  36.993  1.00 14.21           H
ATOM    207  CD2 LEU A  44     -14.203  43.165  36.814  1.00 14.21           C
ATOM    208 1HD2 LEU A  44     -14.665  44.145  36.682  1.00 14.21           H
ATOM    209 2HD2 LEU A  44     -14.027  42.716  35.840  1.00 14.21           H
ATOM    210 3HD2 LEU A  44     -13.252  43.309  37.318  1.00 14.21           H
ATOM    211  N   ARG A  45     -18.417  43.561  38.682  1.00-18.24           N
ATOM    212  H   ARG A  45     -18.561  43.915  37.739  1.00-18.24           H
ATOM    213  CA  ARG A  45     -18.680  44.436  39.823  1.00-18.24           C
ATOM    214  HA  ARG A  45     -17.843  44.367  40.520  1.00-18.24           H
ATOM    215  C   ARG A  45     -19.925  44.039  40.600  1.00-18.24           C
ATOM    216  O   ARG A  45     -20.038  44.369  41.777  1.00-18.24           O
ATOM    217  CB  ARG A  45     -18.775  45.886  39.348  1.00-18.24           C
ATOM    218 1HB  ARG A  45     -19.509  45.953  38.546  1.00-18.24           H
ATOM    219 2HB  ARG A  45     -19.103  46.511  40.179  1.00-18.24           H
ATOM    220  CG  ARG A  45     -17.433  46.407  38.852  1.00-18.24           C
ATOM    221 1HG  ARG A  45     -16.717  46.374  39.674  1.00-18.24           H
ATOM    222 2HG  ARG A  45     -17.067  45.779  38.043  1.00-18.24           H
ATOM    223  CD  ARG A  45     -17.541  47.826  38.350  1.00-18.24           C
ATOM    224 1HD  ARG A  45     -18.256  47.863  37.527  1.00-18.24           H
ATOM    225 2HD  ARG A  45     -17.892  48.465  39.162  1.00-18.24           H
ATOM    226  NE  ARG A  45     -16.236  48.303  37.881  1.00-18.24           N
ATOM    227  HE  ARG A  45     -15.491  47.619  37.811  1.00-18.24           H
ATOM    228  CZ  ARG A  45     -15.927  49.545  37.549  1.00-18.24           C
ATOM    229  NH1 ARG A  45     -14.702  49.812  37.217  1.00-18.24           N
ATOM    230 1HH1 ARG A  45     -14.012  49.075  37.181  1.00-18.24           H
ATOM    231 2HH1 ARG A  45     -14.452  50.764  37.009  1.00-18.24           H
ATOM    232  NH2 ARG A  45     -16.772  50.541  37.559  1.00-18.24           N
ATOM    233 1HH2 ARG A  45     -17.735  50.377  37.824  1.00-18.24           H
ATOM    234 2HH2 ARG A  45     -16.458  51.461  37.306  1.00-18.24           H
ATOM    235  N   THR A  46     -20.831  43.308  39.969  1.00 -4.28           N
ATOM    236  H   THR A  46     -20.692  43.080  38.995  1.00 -4.28           H
ATOM    237  CA  THR A  46     -22.022  42.803  40.657  1.00 -4.28           C
ATOM    238  HA  THR A  46     -22.505  43.630  41.174  1.00 -4.28           H
ATOM    239  C   THR A  46     -21.636  41.744  41.700  1.00 -4.28           C
ATOM    240  O   THR A  46     -22.204  41.705  42.796  1.00 -4.28           O
ATOM    241  CB  THR A  46     -23.037  42.210  39.639  1.00 -4.28           C
ATOM    242  HB  THR A  46     -22.608  41.328  39.165  1.00 -4.28           H
ATOM    243  OG1 THR A  46     -23.335  43.188  38.635  1.00 -4.28           O
ATOM    244  HG1 THR A  46     -22.540  43.356  38.115  1.00 -4.28           H
ATOM    245  CG2 THR A  46     -24.364  41.842  40.278  1.00 -4.28           C
ATOM    246 1HG2 THR A  46     -24.792  42.714  40.774  1.00 -4.28           H
ATOM    247 2HG2 THR A  46     -24.223  41.039  41.000  1.00 -4.28           H
ATOM    248 3HG2 THR A  46     -25.050  41.501  39.503  1.00 -4.28           H
ATOM    249  N   LEU A  47     -20.652  40.909  41.389  1.00  5.33           N
ATOM    250  H   LEU A  47     -20.182  41.005  40.498  1.00  5.33           H
ATOM    251  CA  LEU A  47     -20.207  39.844  42.298  1.00  5.33           C
ATOM    252  HA  LEU A  47     -21.075  39.294  42.662  1.00  5.33           H
ATOM    253  C   LEU A  47     -19.434  40.373  43.513  1.00  5.33           C
ATOM    254  O   LEU A  47     -18.750  41.398  43.425  1.00  5.33           O
ATOM    255  CB  LEU A  47     -19.287  38.884  41.532  1.00  5.33           C
ATOM    256 1HB  LEU A  47     -18.449  39.473  41.163  1.00  5.33           H
ATOM    257 2HB  LEU A  47     -18.889  38.170  42.248  1.00  5.33           H
ATOM    258  CG  LEU A  47     -19.839  38.080  40.344  1.00  5.33           C
ATOM    259  HG  LEU A  47     -20.234  38.774  39.607  1.00  5.33           H
ATOM    260  CD1 LEU A  47     -18.696  37.293  39.696  1.00  5.33           C
ATOM    261 1HD1 LEU A  47     -17.912  37.979  39.374  1.00  5.33           H
ATOM    262 2HD1 LEU A  47     -19.070  36.760  38.821  1.00  5.33           H
ATOM    263 3HD1 LEU A  47     -18.283  36.573  40.403  1.00  5.33           H
ATOM    264  CD2 LEU A  47     -20.965  37.122  40.738  1.00  5.33           C
ATOM    265 1HD2 LEU A  47     -21.302  36.567  39.862  1.00  5.33           H
ATOM    266 2HD2 LEU A  47     -21.808  37.685  41.138  1.00  5.33           H
ATOM    267 3HD2 LEU A  47     -20.615  36.419  41.491  1.00  5.33           H
ATOM    268  N   THR A  48     -19.507  39.678  44.641  1.00-25.04           N
ATOM    269  H   THR A  48     -20.102  38.856  44.694  1.00-25.04           H
ATOM    270  CA  THR A  48     -18.684  40.026  45.809  1.00-25.04           C
ATOM    271  HA  THR A  48     -18.653  41.107  45.935  1.00-25.04           H
ATOM    272  C   THR A  48     -17.284  39.483  45.555  1.00-25.04           C
ATOM    273  O   THR A  48     -17.127  38.618  44.699  1.00-25.04           O
ATOM    274  CB  THR A  48     -19.176  39.361  47.117  1.00-25.04           C
ATOM    275  HB  THR A  48     -18.569  39.719  47.949  1.00-25.04           H
ATOM    276  OG1 THR A  48     -19.023  37.944  47.012  1.00-25.04           O
ATOM    277  HG1 THR A  48     -19.366  37.543  47.822  1.00-25.04           H
ATOM    278  CG2 THR A  48     -20.639  39.654  47.395  1.00-25.04           C
ATOM    279 1HG2 THR A  48     -20.899  39.269  48.380  1.00-25.04           H
ATOM    280 2HG2 THR A  48     -21.269  39.173  46.648  1.00-25.04           H
ATOM    281 3HG2 THR A  48     -20.811  40.731  47.380  1.00-25.04           H
ATOM    282  N   LEU A  49     -16.268  39.911  46.292  1.00 -9.90           N
ATOM    283  H   LEU A  49     -16.421  40.625  47.000  1.00 -9.90           H
ATOM    284  CA  LEU A  49     -14.909  39.399  46.075  1.00 -9.90           C
ATOM    285  HA  LEU A  49     -14.618  39.651  45.059  1.00 -9.90           H
ATOM    286  C   LEU A  49     -14.801  37.882  46.200  1.00 -9.90           C
ATOM    287  O   LEU A  49     -14.130  37.246  45.394  1.00 -9.90           O
ATOM    288  CB  LEU A  49     -13.921  40.068  47.041  1.00 -9.90           C
ATOM    289 1HB  LEU A  49     -14.016  41.145  46.923  1.00 -9.90           H
ATOM    290 2HB  LEU A  49     -14.228  39.819  48.056  1.00 -9.90           H
ATOM    291  CG  LEU A  49     -12.429  39.704  46.908  1.00 -9.90           C
ATOM    292  HG  LEU A  49     -12.311  38.644  47.130  1.00 -9.90           H
ATOM    293  CD1 LEU A  49     -11.853  39.964  45.517  1.00 -9.90           C
ATOM    294 1HD1 LEU A  49     -10.784  39.757  45.510  1.00 -9.90           H
ATOM    295 2HD1 LEU A  49     -12.026  40.998  45.229  1.00 -9.90           H
ATOM    296 3HD1 LEU A  49     -12.335  39.311  44.789  1.00 -9.90           H
ATOM    297  CD2 LEU A  49     -11.625  40.494  47.934  1.00 -9.90           C
ATOM    298 1HD2 LEU A  49     -11.997  40.287  48.939  1.00 -9.90           H
ATOM    299 2HD2 LEU A  49     -11.705  41.565  47.741  1.00 -9.90           H
ATOM    300 3HD2 LEU A  49     -10.577  40.199  47.890  1.00 -9.90           H
ATOM    301  N   ALA A  50     -15.505  37.284  47.151  1.00 -6.52           N
ATOM    302  H   ALA A  50     -16.072  37.833  47.777  1.00 -6.52           H
ATOM    303  CA  ALA A  50     -15.469  35.831  47.310  1.00 -6.52           C
ATOM    304  HA  ALA A  50     -14.431  35.521  47.446  1.00 -6.52           H
ATOM    305  C   ALA A  50     -16.015  35.123  46.062  1.00 -6.52           C
ATOM    306  O   ALA A  50     -15.517  34.079  45.645  1.00 -6.52           O
ATOM    307  CB  ALA A  50     -16.265  35.428  48.553  1.00 -6.52           C
ATOM    308 1HB  ALA A  50     -17.309  35.720  48.441  1.00 -6.52           H
ATOM    309 2HB  ALA A  50     -15.845  35.914  49.437  1.00 -6.52           H
ATOM    310 3HB  ALA A  50     -16.208  34.346  48.689  1.00 -6.52           H
ATOM    311  N   GLN A  51     -17.027  35.712  45.441  1.00-20.09           N
ATOM    312  H   GLN A  51     -17.394  36.586  45.795  1.00-20.09           H
ATOM    313  CA  GLN A  51     -17.616  35.138  44.235  1.00-20.09           C
ATOM    314  HA  GLN A  51     -17.691  34.056  44.348  1.00-20.09           H
ATOM    315  C   GLN A  51     -16.748  35.439  43.014  1.00-20.09           C
ATOM    316  O   GLN A  51     -16.643  34.613  42.113  1.00-20.09           O
ATOM    317  CB  GLN A  51     -19.012  35.717  44.024  1.00-20.09           C
ATOM    318 1HB  GLN A  51     -18.913  36.796  43.942  1.00-20.09           H
ATOM    319 2HB  GLN A  51     -19.412  35.332  43.087  1.00-20.09           H
ATOM    320  CG  GLN A  51     -20.005  35.411  45.139  1.00-20.09           C
ATOM    321 1HG  GLN A  51     -20.176  34.338  45.188  1.00-20.09           H
ATOM    322 2HG  GLN A  51     -19.597  35.729  46.094  1.00-20.09           H
ATOM    323  CD  GLN A  51     -21.320  36.124  44.925  1.00-20.09           C
ATOM    324  OE1 GLN A  51     -21.358  37.300  44.581  1.00-20.09           O
ATOM    325  NE2 GLN A  51     -22.408  35.425  45.109  1.00-20.09           N
ATOM    326 1HE2 GLN A  51     -23.292  35.882  44.993  1.00-20.09           H
ATOM    327 2HE2 GLN A  51     -22.351  34.449  45.373  1.00-20.09           H
ATOM    328  N   GLN A  52     -16.088  36.592  42.998  1.00-17.91           N
ATOM    329  H   GLN A  52     -16.225  37.255  43.755  1.00-17.91           H
ATOM    330  CA  GLN A  52     -15.172  36.939  41.910  1.00-17.91           C
ATOM    331  HA  GLN A  52     -15.704  36.881  40.961  1.00-17.91           H
ATOM    332  C   GLN A  52     -14.034  35.922  41.876  1.00-17.91           C
ATOM    333  O   GLN A  52     -13.763  35.343  40.832  1.00-17.91           O
ATOM    334  CB  GLN A  52     -14.575  38.349  42.083  1.00-17.91           C
ATOM    335 1HB  GLN A  52     -14.140  38.412  43.077  1.00-17.91           H
ATOM    336 2HB  GLN A  52     -13.770  38.470  41.359  1.00-17.91           H
ATOM    337  CG  GLN A  52     -15.546  39.516  41.896  1.00-17.91           C
ATOM    338 1HG  GLN A  52     -15.902  39.517  40.866  1.00-17.91           H
ATOM    339 2HG  GLN A  52     -16.403  39.387  42.546  1.00-17.91           H
ATOM    340  CD  GLN A  52     -14.920  40.867  42.204  1.00-17.91           C
ATOM    341  OE1 GLN A  52     -14.124  41.025  43.122  1.00-17.91           O
ATOM    342  NE2 GLN A  52     -15.279  41.858  41.448  1.00-17.91           N
ATOM    343 1HE2 GLN A  52     -14.761  42.724  41.522  1.00-17.91           H
ATOM    344 2HE2 GLN A  52     -16.061  41.760  40.813  1.00-17.91           H
ATOM    345  N   ILE A  53     -13.394  35.652  43.007  1.00  9.84           N
ATOM    346  H   ILE A  53     -13.653  36.128  43.868  1.00  9.84           H
ATOM    347  CA  ILE A  53     -12.270  34.708  43.017  1.00  9.84           C
ATOM    348  HA  ILE A  53     -11.642  34.957  42.163  1.00  9.84           H
ATOM    349  C   ILE A  53     -12.727  33.263  42.803  1.00  9.84           C
ATOM    350  O   ILE A  53     -11.932  32.397  42.465  1.00  9.84           O
ATOM    351  CB  ILE A  53     -11.371  34.860  44.285  1.00  9.84           C
ATOM    352  HB  ILE A  53     -10.485  34.241  44.144  1.00  9.84           H
ATOM    353  CG1 ILE A  53     -12.083  34.386  45.566  1.00  9.84           C
ATOM    354 1HG1 ILE A  53     -12.983  34.978  45.703  1.00  9.84           H
ATOM    355 2HG1 ILE A  53     -12.380  33.345  45.438  1.00  9.84           H
ATOM    356  CG2 ILE A  53     -10.909  36.334  44.409  1.00  9.84           C
ATOM    357 1HG2 ILE A  53     -10.651  36.729  43.430  1.00  9.84           H
ATOM    358 2HG2 ILE A  53     -10.033  36.395  45.054  1.00  9.84           H
ATOM    359 3HG2 ILE A  53     -11.701  36.947  44.835  1.00  9.84           H
ATOM    360  CD1 ILE A  53     -11.250  34.492  46.860  1.00  9.84           C
ATOM    361 1HD1 ILE A  53     -10.309  33.952  46.743  1.00  9.84           H
ATOM    362 2HD1 ILE A  53     -11.811  34.055  47.687  1.00  9.84           H
ATOM    363 3HD1 ILE A  53     -11.043  35.536  47.096  1.00  9.84           H
ATOM    364  N   GLY A  54     -14.024  33.013  42.915  1.00-16.58           N
ATOM    365  H   GLY A  54     -14.660  33.743  43.200  1.00-16.58           H
ATOM    366  CA  GLY A  54     -14.556  31.701  42.591  1.00-16.58           C
ATOM    367 1HA  GLY A  54     -14.004  30.941  43.140  1.00-16.58           H
ATOM    368 2HA  GLY A  54     -15.601  31.669  42.891  1.00-16.58           H
ATOM    369  C   GLY A  54     -14.485  31.391  41.108  1.00-16.58           C
ATOM    370  O   GLY A  54     -14.236  30.256  40.701  1.00-16.58           O
ATOM    371  N   GLN A  55     -14.624  32.419  40.282  1.00  5.15           N
ATOM    372  H   GLN A  55     -14.729  33.352  40.666  1.00  5.15           H
ATOM    373  CA  GLN A  55     -14.666  32.253  38.826  1.00  5.15           C
ATOM    374  HA  GLN A  55     -15.439  31.531  38.580  1.00  5.15           H
ATOM    375  C   GLN A  55     -13.350  31.742  38.248  1.00  5.15           C
ATOM    376  O   GLN A  55     -13.302  31.240  37.132  1.00  5.15           O
ATOM    377  CB  GLN A  55     -15.007  33.588  38.163  1.00  5.15           C
ATOM    378 1HB  GLN A  55     -14.279  34.320  38.500  1.00  5.15           H
ATOM    379 2HB  GLN A  55     -14.909  33.483  37.082  1.00  5.15           H
ATOM    380  CG  GLN A  55     -16.410  34.105  38.471  1.00  5.15           C
ATOM    381 1HG  GLN A  55     -16.572  34.099  39.546  1.00  5.15           H
ATOM    382 2HG  GLN A  55     -16.495  35.130  38.115  1.00  5.15           H
ATOM    383  CD  GLN A  55     -17.488  33.280  37.800  1.00  5.15           C
ATOM    384  OE1 GLN A  55     -17.603  33.266  36.580  1.00  5.15           O
ATOM    385  NE2 GLN A  55     -18.269  32.578  38.570  1.00  5.15           N
ATOM    386 1HE2 GLN A  55     -19.031  32.061  38.159  1.00  5.15           H
ATOM    387 2HE2 GLN A  55     -18.083  32.512  39.560  1.00  5.15           H
ATOM    388  N   LEU A  56     -12.285  31.846  39.024  1.00-11.84           N
ATOM    389  H   LEU A  56     -12.382  32.258  39.942  1.00-11.84           H
ATOM    390  CA  LEU A  56     -10.974  31.362  38.615  1.00-11.84           C
ATOM    391  HA  LEU A  56     -10.731  31.757  37.627  1.00-11.84           H
ATOM    392  C   LEU A  56     -10.915  29.832  38.569  1.00-11.84           C
ATOM    393  O   LEU A  56     -10.071  29.253  37.895  1.00-11.84           O
ATOM    394  CB  LEU A  56      -9.946  31.860  39.634  1.00-11.84           C
ATOM    395 1HB  LEU A  56     -10.183  31.383  40.586  1.00-11.84           H
ATOM    396 2HB  LEU A  56      -8.962  31.511  39.322  1.00-11.84           H
ATOM    397  CG  LEU A  56      -9.861  33.375  39.888  1.00-11.84           C
ATOM    398  HG  LEU A  56     -10.858  33.757  40.099  1.00-11.84           H
ATOM    399  CD1 LEU A  56      -9.009  33.612  41.123  1.00-11.84           C
ATOM    400 1HD1 LEU A  56      -9.487  33.145  41.986  1.00-11.84           H
ATOM    401 2HD1 LEU A  56      -8.916  34.678  41.312  1.00-11.84           H
ATOM    402 3HD1 LEU A  56      -8.026  33.172  40.986  1.00-11.84           H
ATOM    403  CD2 LEU A  56      -9.296  34.155  38.706  1.00-11.84           C
ATOM    404 1HD2 LEU A  56      -8.316  33.766  38.430  1.00-11.84           H
ATOM    405 2HD2 LEU A  56      -9.210  35.210  38.959  1.00-11.84           H
ATOM    406 3HD2 LEU A  56      -9.960  34.052  37.846  1.00-11.84           H
ATOM    407  N   PHE A  57     -11.774  29.152  39.314  1.00-14.98           N
ATOM    408  H   PHE A  57     -12.502  29.640  39.823  1.00-14.98           H
ATOM    409  CA  PHE A  57     -11.661  27.700  39.448  1.00-14.98           C
ATOM    410  HA  PHE A  57     -10.611  27.427  39.352  1.00-14.98           H
ATOM    411  C   PHE A  57     -12.456  26.894  38.423  1.00-14.98           C
ATOM    412  O   PHE A  57     -13.546  27.293  38.007  1.00-14.98           O
ATOM    413  CB  PHE A  57     -12.132  27.291  40.844  1.00-14.98           C
ATOM    414 1HB  PHE A  57     -13.194  27.517  40.934  1.00-14.98           H
ATOM    415 2HB  PHE A  57     -11.999  26.215  40.958  1.00-14.98           H
ATOM    416  CG  PHE A  57     -11.399  27.990  41.954  1.00-14.98           C
ATOM    417  CD1 PHE A  57     -12.090  28.840  42.834  1.00-14.98           C
ATOM    418  HD1 PHE A  57     -13.149  29.001  42.703  1.00-14.98           H
ATOM    419  CD2 PHE A  57     -10.019  27.798  42.134  1.00-14.98           C
ATOM    420  HD2 PHE A  57      -9.470  27.171  41.448  1.00-14.98           H
ATOM    421  CE1 PHE A  57     -11.417  29.480  43.904  1.00-14.98           C
ATOM    422  HE1 PHE A  57     -11.959  30.138  44.566  1.00-14.98           H
ATOM    423  CE2 PHE A  57      -9.332  28.419  43.206  1.00-14.98           C
ATOM    424  HE2 PHE A  57      -8.273  28.254  43.339  1.00-14.98           H
ATOM    425  CZ  PHE A  57     -10.039  29.255  44.098  1.00-14.98           C
ATOM    426  HZ  PHE A  57      -9.524  29.725  44.922  1.00-14.98           H
ATOM    427  N   ALA A  58     -11.945  25.712  38.098  1.00 18.63           N
ATOM    428  H   ALA A  58     -11.038  25.448  38.456  1.00 18.63           H
ATOM    429  CA  ALA A  58     -12.674  24.713  37.319  1.00 18.63           C
ATOM    430  HA  ALA A  58     -13.738  24.928  37.368  1.00 18.63           H
ATOM    431  C   ALA A  58     -12.408  23.366  37.996  1.00 18.63           C
ATOM    432  O   ALA A  58     -11.278  23.117  38.421  1.00 18.63           O
ATOM    433  CB  ALA A  58     -12.209  24.717  35.855  1.00 18.63           C
ATOM    434 1HB  ALA A  58     -12.435  25.683  35.403  1.00 18.63           H
ATOM    435 2HB  ALA A  58     -12.734  23.938  35.299  1.00 18.63           H
ATOM    436 3HB  ALA A  58     -11.136  24.538  35.801  1.00 18.63           H
ATOM    437  N   VAL A  59     -13.439  22.544  38.149  1.00 10.68           N
ATOM    438  H   VAL A  59     -14.330  22.794  37.739  1.00 10.68           H
ATOM    439  CA  VAL A  59     -13.388  21.309  38.951  1.00 10.68           C
ATOM    440  HA  VAL A  59     -12.352  21.035  39.148  1.00 10.68           H
ATOM    441  C   VAL A  59     -14.060  20.154  38.198  1.00 10.68           C
ATOM    442  O   VAL A  59     -14.761  20.404  37.221  1.00 10.68           O
ATOM    443  CB  VAL A  59     -14.112  21.527  40.320  1.00 10.68           C
ATOM    444  HB  VAL A  59     -14.101  20.587  40.871  1.00 10.68           H
ATOM    445  CG1 VAL A  59     -13.383  22.588  41.171  1.00 10.68           C
ATOM    446 1HG1 VAL A  59     -13.478  23.576  40.718  1.00 10.68           H
ATOM    447 2HG1 VAL A  59     -12.326  22.336  41.254  1.00 10.68           H
ATOM    448 3HG1 VAL A  59     -13.815  22.611  42.172  1.00 10.68           H
ATOM    449  CG2 VAL A  59     -15.577  21.967  40.121  1.00 10.68           C
ATOM    450 1HG2 VAL A  59     -16.041  22.132  41.091  1.00 10.68           H
ATOM    451 2HG2 VAL A  59     -16.134  21.184  39.604  1.00 10.68           H
ATOM    452 3HG2 VAL A  59     -15.635  22.893  39.548  1.00 10.68           H
ATOM    453  N   ARG A  60     -13.888  18.903  38.611  1.00 18.35           N
ATOM    454  H   ARG A  60     -13.299  18.700  39.416  1.00 18.35           H
ATOM    455  CA  ARG A  60     -14.603  17.793  37.959  1.00 18.35           C
ATOM    456  HA  ARG A  60     -14.613  17.936  36.879  1.00 18.35           H
ATOM    457  C   ARG A  60     -16.046  17.718  38.443  1.00 18.35           C
ATOM    458  O   ARG A  60     -16.354  18.140  39.558  1.00 18.35           O
ATOM    459  CB  ARG A  60     -13.950  16.448  38.291  1.00 18.35           C
ATOM    460 1HB  ARG A  60     -13.868  16.380  39.374  1.00 18.35           H
ATOM    461 2HB  ARG A  60     -14.609  15.648  37.956  1.00 18.35           H
ATOM    462  CG  ARG A  60     -12.583  16.201  37.672  1.00 18.35           C
ATOM    463 1HG  ARG A  60     -12.691  16.127  36.591  1.00 18.35           H
ATOM    464 2HG  ARG A  60     -11.915  17.023  37.912  1.00 18.35           H
ATOM    465  CD  ARG A  60     -11.984  14.909  38.212  1.00 18.35           C
ATOM    466 1HD  ARG A  60     -12.722  14.110  38.121  1.00 18.35           H
ATOM    467 2HD  ARG A  60     -11.107  14.648  37.615  1.00 18.35           H
ATOM    468  NE  ARG A  60     -11.573  15.059  39.617  1.00 18.35           N
ATOM    469  HE  ARG A  60     -11.516  16.001  39.981  1.00 18.35           H
ATOM    470  CZ  ARG A  60     -11.240  14.080  40.447  1.00 18.35           C
ATOM    471  NH1 ARG A  60     -10.712  14.385  41.592  1.00 18.35           N
ATOM    472 1HH1 ARG A  60     -10.571  15.361  41.828  1.00 18.35           H
ATOM    473 2HH1 ARG A  60     -10.414  13.658  42.221  1.00 18.35           H
ATOM    474  NH2 ARG A  60     -11.445  12.815  40.209  1.00 18.35           N
ATOM    475 1HH2 ARG A  60     -11.906  12.531  39.360  1.00 18.35           H
ATOM    476 2HH2 ARG A  60     -11.162  12.128  40.890  1.00 18.35           H
ATOM    477  N   ALA A  61     -16.897  17.108  37.634  1.00 10.15           N
ATOM    478  H   ALA A  61     -16.603  16.877  36.692  1.00 10.15           H
ATOM    479  CA  ALA A  61     -18.235  16.681  38.023  1.00 10.15           C
ATOM    480  HA  ALA A  61     -18.294  16.549  39.105  1.00 10.15           H
ATOM    481  C   ALA A  61     -18.454  15.331  37.330  1.00 10.15           C
ATOM    482  O   ALA A  61     -17.870  15.082  36.264  1.00 10.15           O
ATOM    483  CB  ALA A  61     -19.271  17.713  37.555  1.00 10.15           C
ATOM    484 1HB  ALA A  61     -20.275  17.346  37.771  1.00 10.15           H
ATOM    485 2HB  ALA A  61     -19.173  17.873  36.479  1.00 10.15           H
ATOM    486 3HB  ALA A  61     -19.109  18.656  38.078  1.00 10.15           H
ATOM    487  N   ARG A  62     -19.292  14.473  37.895  1.00 -4.90           N
ATOM    488  H   ARG A  62     -19.731  14.701  38.785  1.00 -4.90           H
ATOM    489  CA  ARG A  62     -19.674  13.235  37.207  1.00 -4.90           C
ATOM    490  HA  ARG A  62     -18.790  12.763  36.777  1.00 -4.90           H
ATOM    491  C   ARG A  62     -20.622  13.638  36.086  1.00 -4.90           C
ATOM    492  O   ARG A  62     -21.313  14.641  36.206  1.00 -4.90           O
ATOM    493  CB  ARG A  62     -20.378  12.246  38.146  1.00 -4.90           C
ATOM    494 1HB  ARG A  62     -21.256  12.728  38.576  1.00 -4.90           H
ATOM    495 2HB  ARG A  62     -20.713  11.397  37.550  1.00 -4.90           H
ATOM    496  CG  ARG A  62     -19.495  11.710  39.275  1.00 -4.90           C
ATOM    497 1HG  ARG A  62     -18.521  11.447  38.864  1.00 -4.90           H
ATOM    498 2HG  ARG A  62     -19.359  12.486  40.028  1.00 -4.90           H
ATOM    499  CD  ARG A  62     -20.100  10.466  39.929  1.00 -4.90           C
ATOM    500 1HD  ARG A  62     -20.255   9.705  39.164  1.00 -4.90           H
ATOM    501 2HD  ARG A  62     -19.396  10.079  40.668  1.00 -4.90           H
ATOM    502  NE  ARG A  62     -21.379  10.756  40.591  1.00 -4.90           N
ATOM    503  HE  ARG A  62     -21.688  11.719  40.595  1.00 -4.90           H
ATOM    504  CZ  ARG A  62     -22.167   9.888  41.209  1.00 -4.90           C
ATOM    505  NH1 ARG A  62     -23.309  10.316  41.651  1.00 -4.90           N
ATOM    506 1HH1 ARG A  62     -23.572  11.275  41.494  1.00 -4.90           H
ATOM    507 2HH1 ARG A  62     -23.919   9.693  42.163  1.00 -4.90           H
ATOM    508  NH2 ARG A  62     -21.873   8.634  41.427  1.00 -4.90           N
ATOM    509 1HH2 ARG A  62     -20.994   8.257  41.105  1.00 -4.90           H
ATOM    510 2HH2 ARG A  62     -22.523   8.051  41.923  1.00 -4.90           H
ATOM    511  N   GLY A  63     -20.689  12.850  35.024  1.00  4.81           N
ATOM    512  H   GLY A  63     -20.067  12.048  34.956  1.00  4.81           H
ATOM    513  CA  GLY A  63     -21.626  13.111  33.937  1.00  4.81           C
ATOM    514 1HA  GLY A  63     -21.954  14.149  33.965  1.00  4.81           H
ATOM    515 2HA  GLY A  63     -21.119  12.937  32.989  1.00  4.81           H
ATOM    516  C   GLY A  63     -22.848  12.213  33.991  1.00  4.81           C
ATOM    517  O   GLY A  63     -23.521  11.999  32.984  1.00  4.81           O
ATOM    518  N   VAL A  64     -23.074  11.615  35.154  1.00 32.86           N
ATOM    519  H   VAL A  64     -22.503  11.863  35.948  1.00 32.86           H
ATOM    520  CA  VAL A  64     -24.092  10.585  35.373  1.00 32.86           C
ATOM    521  HA  VAL A  64     -24.900  10.685  34.649  1.00 32.86           H
ATOM    522  C   VAL A  64     -24.682  10.710  36.777  1.00 32.86           C
ATOM    523  O   VAL A  64     -24.105  11.377  37.641  1.00 32.86           O
ATOM    524  CB  VAL A  64     -23.471   9.152  35.248  1.00 32.86           C
ATOM    525  HB  VAL A  64     -24.187   8.425  35.628  1.00 32.86           H
ATOM    526  CG1 VAL A  64     -23.201   8.790  33.789  1.00 32.86           C
ATOM    527 1HG1 VAL A  64     -22.460   9.467  33.372  1.00 32.86           H
ATOM    528 2HG1 VAL A  64     -24.128   8.862  33.222  1.00 32.86           H
ATOM    529 3HG1 VAL A  64     -22.829   7.766  33.730  1.00 32.86           H
ATOM    530  CG2 VAL A  64     -22.161   9.032  36.048  1.00 32.86           C
ATOM    531 1HG2 VAL A  64     -21.831   7.993  36.045  1.00 32.86           H
ATOM    532 2HG2 VAL A  64     -22.322   9.339  37.081  1.00 32.86           H
ATOM    533 3HG2 VAL A  64     -21.377   9.644  35.606  1.00 32.86           H
ATOM    534  N   PHE A  65     -25.796  10.017  36.991  1.00 22.75           N
ATOM    535  H   PHE A  65     -26.230   9.558  36.195  1.00 22.75           H
ATOM    536  CA  PHE A  65     -26.420   9.774  38.299  1.00 22.75           C
ATOM    537  HA  PHE A  65     -27.304   9.173  38.093  1.00 22.75           H
ATOM    538  C   PHE A  65     -26.935  10.984  39.088  1.00 22.75           C
ATOM    539  O   PHE A  65     -27.154  10.895  40.298  1.00 22.75           O
ATOM    540  CB  PHE A  65     -25.506   8.906  39.180  1.00 22.75           C
ATOM    541 1HB  PHE A  65     -24.650   9.503  39.486  1.00 22.75           H
ATOM    542 2HB  PHE A  65     -26.053   8.608  40.073  1.00 22.75           H
ATOM    543  CG  PHE A  65     -24.999   7.652  38.504  1.00 22.75           C
ATOM    544  CD1 PHE A  65     -23.642   7.296  38.602  1.00 22.75           C
ATOM    545  HD1 PHE A  65     -22.958   7.933  39.138  1.00 22.75           H
ATOM    546  CD2 PHE A  65     -25.869   6.806  37.791  1.00 22.75           C
ATOM    547  HD2 PHE A  65     -26.916   7.050  37.717  1.00 22.75           H
ATOM    548  CE1 PHE A  65     -23.151   6.111  37.996  1.00 22.75           C
ATOM    549  HE1 PHE A  65     -22.105   5.852  38.080  1.00 22.75           H
ATOM    550  CE2 PHE A  65     -25.393   5.624  37.170  1.00 22.75           C
ATOM    551  HE2 PHE A  65     -26.076   4.986  36.630  1.00 22.75           H
ATOM    552  CZ  PHE A  65     -24.029   5.278  37.272  1.00 22.75           C
ATOM    553  HZ  PHE A  65     -23.660   4.375  36.805  1.00 22.75           H
ATOM    554  N   GLN A  66     -27.197  12.093  38.404  1.00 16.06           N
ATOM    555  H   GLN A  66     -26.974  12.128  37.413  1.00 16.06           H
ATOM    556  CA  GLN A  66     -27.819  13.276  39.017  1.00 16.06           C
ATOM    557  HA  GLN A  66     -28.048  13.068  40.061  1.00 16.06           H
ATOM    558  C   GLN A  66     -29.137  13.594  38.312  1.00 16.06           C
ATOM    559  O   GLN A  66     -29.636  14.722  38.332  1.00 16.06           O
ATOM    560  CB  GLN A  66     -26.890  14.493  38.970  1.00 16.06           C
ATOM    561 1HB  GLN A  66     -26.647  14.724  37.933  1.00 16.06           H
ATOM    562 2HB  GLN A  66     -27.437  15.334  39.395  1.00 16.06           H
ATOM    563  CG  GLN A  66     -25.600  14.323  39.761  1.00 16.06           C
ATOM    564 1HG  GLN A  66     -25.837  13.885  40.729  1.00 16.06           H
ATOM    565 2HG  GLN A  66     -24.935  13.642  39.228  1.00 16.06           H
ATOM    566  CD  GLN A  66     -24.880  15.636  40.009  1.00 16.06           C
ATOM    567  OE1 GLN A  66     -25.423  16.728  39.842  1.00 16.06           O
ATOM    568  NE2 GLN A  66     -23.669  15.543  40.472  1.00 16.06           N
ATOM    569 1HE2 GLN A  66     -23.158  16.386  40.661  1.00 16.06           H
ATOM    570 2HE2 GLN A  66     -23.260  14.637  40.662  1.00 16.06           H
ATOM    571  N   SER A  67     -29.705  12.583  37.669  1.00 36.97           N
ATOM    572  H   SER A  67     -29.258  11.676  37.677  1.00 36.97           H
ATOM    573  CA  SER A  67     -30.973  12.719  36.948  1.00 36.97           C
ATOM    574  HA  SER A  67     -30.986  13.674  36.420  1.00 36.97           H
ATOM    575  C   SER A  67     -32.173  12.665  37.892  1.00 36.97           C
ATOM    576  O   SER A  67     -33.321  12.863  37.488  1.00 36.97           O
ATOM    577  CB  SER A  67     -31.077  11.596  35.921  1.00 36.97           C
ATOM    578 1HB  SER A  67     -31.147  10.640  36.440  1.00 36.97           H
ATOM    579 2HB  SER A  67     -31.967  11.742  35.308  1.00 36.97           H
ATOM    580  OG  SER A  67     -29.917  11.596  35.098  1.00 36.97           O
ATOM    581  HG  SER A  67     -30.006  10.871  34.458  1.00 36.97           H
ATOM    582  N   VAL A  68     -31.881  12.396  39.155  1.00 -8.88           N
ATOM    583  H   VAL A  68     -30.918  12.239  39.408  1.00 -8.88           H
ATOM    584  CA  VAL A  68     -32.845  12.344  40.251  1.00 -8.88           C
ATOM    585  HA  VAL A  68     -33.775  12.844  39.985  1.00 -8.88           H
ATOM    586  C   VAL A  68     -32.162  13.094  41.390  1.00 -8.88           C
ATOM    587  O   VAL A  68     -30.971  13.415  41.277  1.00 -8.88           O
ATOM    588  CB  VAL A  68     -33.150  10.876  40.682  1.00 -8.88           C
ATOM    589  HB  VAL A  68     -33.776  10.905  41.570  1.00 -8.88           H
ATOM    590  CG1 VAL A  68     -33.925  10.133  39.587  1.00 -8.88           C
ATOM    591 1HG1 VAL A  68     -33.318  10.028  38.688  1.00 -8.88           H
ATOM    592 2HG1 VAL A  68     -34.837  10.680  39.345  1.00 -8.88           H
ATOM    593 3HG1 VAL A  68     -34.201   9.140  39.946  1.00 -8.88           H
ATOM    594  CG2 VAL A  68     -31.864  10.104  41.018  1.00 -8.88           C
ATOM    595 1HG2 VAL A  68     -32.128   9.113  41.390  1.00 -8.88           H
ATOM    596 2HG2 VAL A  68     -31.301  10.621  41.793  1.00 -8.88           H
ATOM    597 3HG2 VAL A  68     -31.239   9.990  40.134  1.00 -8.88           H
ATOM    598  N   ASP A  69     -32.867  13.370  42.476  1.00 15.02           N
ATOM    599  H   ASP A  69     -33.856  13.148  42.508  1.00 15.02           H
ATOM    600  CA  ASP A  69     -32.233  13.887  43.689  1.00 15.02           C
ATOM    601  HA  ASP A  69     -31.642  14.773  43.457  1.00 15.02           H
ATOM    602  C   ASP A  69     -31.316  12.799  44.249  1.00 15.02           C
ATOM    603  O   ASP A  69     -31.664  11.616  44.247  1.00 15.02           O
ATOM    604  CB  ASP A  69     -33.287  14.232  44.739  1.00 15.02           C
ATOM    605 1HB  ASP A  69     -33.961  14.989  44.337  1.00 15.02           H
ATOM    606 2HB  ASP A  69     -33.865  13.334  44.954  1.00 15.02           H
ATOM    607  CG  ASP A  69     -32.671  14.729  46.031  1.00 15.02           C
ATOM    608  OD1 ASP A  69     -31.683  15.498  45.994  1.00 15.02           O
ATOM    609  OD2 ASP A  69     -33.151  14.326  47.111  1.00 15.02           O
ATOM    610  N   ASP A  70     -30.134  13.178  44.705  1.00 14.95           N
ATOM    611  H   ASP A  70     -29.926  14.164  44.793  1.00 14.95           H
ATOM    612  CA  ASP A  70     -29.092  12.230  45.093  1.00 14.95           C
ATOM    613  HA  ASP A  70     -29.522  11.377  45.616  1.00 14.95           H
ATOM    614  C   ASP A  70     -28.126  12.986  45.999  1.00 14.95           C
ATOM    615  O   ASP A  70     -27.994  14.204  45.828  1.00 14.95           O
ATOM    616  CB  ASP A  70     -28.345  11.768  43.833  1.00 14.95           C
ATOM    617 1HB  ASP A  70     -29.072  11.456  43.083  1.00 14.95           H
ATOM    618 2HB  ASP A  70     -27.770  12.601  43.431  1.00 14.95           H
ATOM    619  CG  ASP A  70     -27.410  10.614  44.106  1.00 14.95           C
ATOM    620  OD1 ASP A  70     -27.885   9.459  44.173  1.00 14.95           O
ATOM    621  OD2 ASP A  70     -26.195  10.841  44.294  1.00 14.95           O
ATOM    622  N   PRO A  71     -27.432  12.315  46.940  1.00-10.95           N
ATOM    623  CA  PRO A  71     -26.456  13.124  47.681  1.00-10.95           C
ATOM    624  HA  PRO A  71     -26.977  13.897  48.247  1.00-10.95           H
ATOM    625  C   PRO A  71     -25.378  13.781  46.815  1.00-10.95           C
ATOM    626  O   PRO A  71     -24.968  14.896  47.116  1.00-10.95           O
ATOM    627  CB  PRO A  71     -25.823  12.113  48.643  1.00-10.95           C
ATOM    628 1HB  PRO A  71     -24.917  11.692  48.205  1.00-10.95           H
ATOM    629 2HB  PRO A  71     -25.600  12.578  49.604  1.00-10.95           H
ATOM    630  CG  PRO A  71     -26.853  11.057  48.798  1.00-10.95           C
ATOM    631 1HG  PRO A  71     -26.410  10.121  49.139  1.00-10.95           H
ATOM    632 2HG  PRO A  71     -27.627  11.393  49.490  1.00-10.95           H
ATOM    633  CD  PRO A  71     -27.418  10.919  47.417  1.00-10.95           C
ATOM    634 1HD  PRO A  71     -26.763  10.309  46.795  1.00-10.95           H
ATOM    635 2HD  PRO A  71     -28.424  10.500  47.453  1.00-10.95           H
ATOM    636  N   ASP A  72     -24.951  13.158  45.719  1.00 -5.30           N
ATOM    637  H   ASP A  72     -25.310  12.237  45.475  1.00 -5.30           H
ATOM    638  CA  ASP A  72     -23.945  13.777  44.845  1.00 -5.30           C
ATOM    639  HA  ASP A  72     -23.100  14.107  45.449  1.00 -5.30           H
ATOM    640  C   ASP A  72     -24.516  14.975  44.096  1.00 -5.30           C
ATOM    641  O   ASP A  72     -23.824  15.951  43.820  1.00 -5.30           O
ATOM    642  CB  ASP A  72     -23.448  12.787  43.800  1.00 -5.30           C
ATOM    643 1HB  ASP A  72     -23.125  11.872  44.296  1.00 -5.30           H
ATOM    644 2HB  ASP A  72     -24.274  12.550  43.128  1.00 -5.30           H
ATOM    645  CG  ASP A  72     -22.297  13.341  42.971  1.00 -5.30           C
ATOM    646  OD1 ASP A  72     -21.301  13.828  43.551  1.00 -5.30           O
ATOM    647  OD2 ASP A  72     -22.354  13.254  41.721  1.00 -5.30           O
ATOM    648  N   TYR A  73     -25.805  14.911  43.797  1.00 22.60           N
ATOM    649  H   TYR A  73     -26.333  14.091  44.057  1.00 22.60           H
ATOM    650  CA  TYR A  73     -26.489  16.024  43.148  1.00 22.60           C
ATOM    651  HA  TYR A  73     -25.942  16.328  42.260  1.00 22.60           H
ATOM    652  C   TYR A  73     -26.492  17.205  44.103  1.00 22.60           C
ATOM    653  O   TYR A  73     -26.092  18.309  43.732  1.00 22.60           O
ATOM    654  CB  TYR A  73     -27.914  15.620  42.749  1.00 22.60           C
ATOM    655 1HB  TYR A  73     -27.871  14.983  41.868  1.00 22.60           H
ATOM    656 2HB  TYR A  73     -28.352  15.044  43.555  1.00 22.60           H
ATOM    657  CG  TYR A  73     -28.834  16.788  42.487  1.00 22.60           C
ATOM    658  CD1 TYR A  73     -28.711  17.572  41.322  1.00 22.60           C
ATOM    659  HD1 TYR A  73     -27.962  17.325  40.581  1.00 22.60           H
ATOM    660  CD2 TYR A  73     -29.833  17.126  43.424  1.00 22.60           C
ATOM    661  HD2 TYR A  73     -29.956  16.536  44.323  1.00 22.60           H
ATOM    662  CE1 TYR A  73     -29.557  18.700  41.117  1.00 22.60           C
ATOM    663  HE1 TYR A  73     -29.464  19.300  40.226  1.00 22.60           H
ATOM    664  CE2 TYR A  73     -30.680  18.241  43.214  1.00 22.60           C
ATOM    665  HE2 TYR A  73     -31.440  18.489  43.938  1.00 22.60           H
ATOM    666  CZ  TYR A  73     -30.519  19.029  42.075  1.00 22.60           C
ATOM    667  OH  TYR A  73     -31.305  20.139  41.911  1.00 22.60           O
ATOM    668  HH  TYR A  73     -31.009  20.692  41.175  1.00 22.60           H
ATOM    669  N   ARG A  74     -26.861  16.980  45.358  1.00-14.70           N
ATOM    670  H   ARG A  74     -27.151  16.045  45.637  1.00-14.70           H
ATOM    671  CA  ARG A  74     -26.882  18.069  46.337  1.00-14.70           C
ATOM    672  HA  ARG A  74     -27.419  18.909  45.897  1.00-14.70           H
ATOM    673  C   ARG A  74     -25.480  18.565  46.667  1.00-14.70           C
ATOM    674  O   ARG A  74     -25.295  19.754  46.918  1.00-14.70           O
ATOM    675  CB  ARG A  74     -27.629  17.642  47.601  1.00-14.70           C
ATOM    676 1HB  ARG A  74     -27.131  16.775  48.040  1.00-14.70           H
ATOM    677 2HB  ARG A  74     -27.595  18.464  48.314  1.00-14.70           H
ATOM    678  CG  ARG A  74     -29.093  17.300  47.316  1.00-14.70           C
ATOM    679 1HG  ARG A  74     -29.532  18.103  46.724  1.00-14.70           H
ATOM    680 2HG  ARG A  74     -29.139  16.379  46.738  1.00-14.70           H
ATOM    681  CD  ARG A  74     -29.924  17.129  48.582  1.00-14.70           C
ATOM    682 1HD  ARG A  74     -29.926  18.074  49.122  1.00-14.70           H
ATOM    683 2HD  ARG A  74     -30.952  16.891  48.305  1.00-14.70           H
ATOM    684  NE  ARG A  74     -29.401  16.086  49.475  1.00-14.70           N
ATOM    685  HE  ARG A  74     -28.805  16.408  50.226  1.00-14.70           H
ATOM    686  CZ  ARG A  74     -29.647  14.784  49.405  1.00-14.70           C
ATOM    687  NH1 ARG A  74     -29.160  14.008  50.328  1.00-14.70           N
ATOM    688 1HH1 ARG A  74     -28.655  14.404  51.103  1.00-14.70           H
ATOM    689 2HH1 ARG A  74     -29.318  13.013  50.286  1.00-14.70           H
ATOM    690  NH2 ARG A  74     -30.377  14.225  48.478  1.00-14.70           N
ATOM    691 1HH2 ARG A  74     -30.813  14.791  47.761  1.00-14.70           H
ATOM    692 2HH2 ARG A  74     -30.524  13.227  48.498  1.00-14.70           H
ATOM    693  N   GLU A  75     -24.485  17.696  46.589  1.00-15.12           N
ATOM    694  H   GLU A  75     -24.696  16.717  46.427  1.00-15.12           H
ATOM    695  CA  GLU A  75     -23.084  18.091  46.746  1.00-15.12           C
ATOM    696  HA  GLU A  75     -22.965  18.638  47.681  1.00-15.12           H
ATOM    697  C   GLU A  75     -22.614  18.992  45.605  1.00-15.12           C
ATOM    698  O   GLU A  75     -21.836  19.919  45.820  1.00-15.12           O
ATOM    699  CB  GLU A  75     -22.194  16.845  46.762  1.00-15.12           C
ATOM    700 1HB  GLU A  75     -22.775  16.011  46.385  1.00-15.12           H
ATOM    701 2HB  GLU A  75     -21.359  16.995  46.081  1.00-15.12           H
ATOM    702  CG  GLU A  75     -21.646  16.471  48.127  1.00-15.12           C
ATOM    703 1HG  GLU A  75     -22.472  16.399  48.834  1.00-15.12           H
ATOM    704 2HG  GLU A  75     -21.165  15.497  48.052  1.00-15.12           H
ATOM    705  CD  GLU A  75     -20.627  17.472  48.637  1.00-15.12           C
ATOM    706  OE1 GLU A  75     -19.629  17.753  47.933  1.00-15.12           O
ATOM    707  OE2 GLU A  75     -20.808  18.018  49.749  1.00-15.12           O
ATOM    708  N   LEU A  76     -23.077  18.751  44.387  1.00 14.67           N
ATOM    709  H   LEU A  76     -23.679  17.948  44.221  1.00 14.67           H
ATOM    710  CA  LEU A  76     -22.700  19.611  43.268  1.00 14.67           C
ATOM    711  HA  LEU A  76     -21.642  19.849  43.372  1.00 14.67           H
ATOM    712  C   LEU A  76     -23.475  20.927  43.308  1.00 14.67           C
ATOM    713  O   LEU A  76     -22.913  21.982  43.022  1.00 14.67           O
ATOM    714  CB  LEU A  76     -22.888  18.878  41.935  1.00 14.67           C
ATOM    715 1HB  LEU A  76     -22.393  17.911  42.027  1.00 14.67           H
ATOM    716 2HB  LEU A  76     -23.953  18.691  41.790  1.00 14.67           H
ATOM    717  CG  LEU A  76     -22.339  19.564  40.667  1.00 14.67           C
ATOM    718  HG  LEU A  76     -22.911  20.476  40.494  1.00 14.67           H
ATOM    719  CD1 LEU A  76     -20.857  19.939  40.759  1.00 14.67           C
ATOM    720 1HD1 LEU A  76     -20.260  19.062  41.016  1.00 14.67           H
ATOM    721 2HD1 LEU A  76     -20.716  20.707  41.518  1.00 14.67           H
ATOM    722 3HD1 LEU A  76     -20.514  20.339  39.805  1.00 14.67           H
ATOM    723  CD2 LEU A  76     -22.530  18.643  39.464  1.00 14.67           C
ATOM    724 1HD2 LEU A  76     -22.146  19.120  38.564  1.00 14.67           H
ATOM    725 2HD2 LEU A  76     -23.588  18.433  39.321  1.00 14.67           H
ATOM    726 3HD2 LEU A  76     -21.991  17.706  39.616  1.00 14.67           H
ATOM    727  N   VAL A  77     -24.732  20.895  43.735  1.00 -7.88           N
ATOM    728  H   VAL A  77     -25.171  19.997  43.931  1.00 -7.88           H
ATOM    729  CA  VAL A  77     -25.499  22.130  43.965  1.00 -7.88           C
ATOM    730  HA  VAL A  77     -25.520  22.713  43.045  1.00 -7.88           H
ATOM    731  C   VAL A  77     -24.779  22.967  45.024  1.00 -7.88           C
ATOM    732  O   VAL A  77     -24.612  24.180  44.853  1.00 -7.88           O
ATOM    733  CB  VAL A  77     -26.973  21.832  44.410  1.00 -7.88           C
ATOM    734  HB  VAL A  77     -26.944  21.156  45.263  1.00 -7.88           H
ATOM    735  CG1 VAL A  77     -27.726  23.106  44.834  1.00 -7.88           C
ATOM    736 1HG1 VAL A  77     -27.250  23.552  45.705  1.00 -7.88           H
ATOM    737 2HG1 VAL A  77     -28.753  22.850  45.104  1.00 -7.88           H
ATOM    738 3HG1 VAL A  77     -27.744  23.827  44.016  1.00 -7.88           H
ATOM    739  CG2 VAL A  77     -27.771  21.162  43.280  1.00 -7.88           C
ATOM    740 1HG2 VAL A  77     -28.743  20.847  43.664  1.00 -7.88           H
ATOM    741 2HG2 VAL A  77     -27.254  20.284  42.908  1.00 -7.88           H
ATOM    742 3HG2 VAL A  77     -27.928  21.860  42.457  1.00 -7.88           H
ATOM    743  N   ARG A  78     -24.294  22.329  46.084  1.00-18.72           N
ATOM    744  H   ARG A  78     -24.476  21.335  46.199  1.00-18.72           H
ATOM    745  CA  ARG A  78     -23.513  23.026  47.109  1.00-18.72           C
ATOM    746  HA  ARG A  78     -24.109  23.839  47.521  1.00-18.72           H
ATOM    747  C   ARG A  78     -22.251  23.628  46.515  1.00-18.72           C
ATOM    748  O   ARG A  78     -21.981  24.800  46.727  1.00-18.72           O
ATOM    749  CB  ARG A  78     -23.112  22.067  48.238  1.00-18.72           C
ATOM    750 1HB  ARG A  78     -24.007  21.595  48.643  1.00-18.72           H
ATOM    751 2HB  ARG A  78     -22.478  21.291  47.819  1.00-18.72           H
ATOM    752  CG  ARG A  78     -22.351  22.745  49.374  1.00-18.72           C
ATOM    753 1HG  ARG A  78     -21.525  23.323  48.963  1.00-18.72           H
ATOM    754 2HG  ARG A  78     -23.022  23.427  49.891  1.00-18.72           H
ATOM    755  CD  ARG A  78     -21.773  21.758  50.378  1.00-18.72           C
ATOM    756 1HD  ARG A  78     -21.336  22.322  51.200  1.00-18.72           H
ATOM    757 2HD  ARG A  78     -22.580  21.139  50.775  1.00-18.72           H
ATOM    758  NE  ARG A  78     -20.743  20.885  49.790  1.00-18.72           N
ATOM    759  HE  ARG A  78     -21.009  19.928  49.590  1.00-18.72           H
ATOM    760  CZ  ARG A  78     -19.480  21.199  49.542  1.00-18.72           C
ATOM    761  NH1 ARG A  78     -18.698  20.308  49.009  1.00-18.72           N
ATOM    762 1HH1 ARG A  78     -19.053  19.382  48.797  1.00-18.72           H
ATOM    763 2HH1 ARG A  78     -17.744  20.559  48.796  1.00-18.72           H
ATOM    764  NH2 ARG A  78     -18.956  22.369  49.778  1.00-18.72           N
ATOM    765 1HH2 ARG A  78     -19.531  23.132  50.107  1.00-18.72           H
ATOM    766 2HH2 ARG A  78     -17.965  22.506  49.658  1.00-18.72           H
ATOM    767  N   LEU A  79     -21.478  22.838  45.785  1.00-10.09           N
ATOM    768  H   LEU A  79     -21.759  21.876  45.630  1.00-10.09           H
ATOM    769  CA  LEU A  79     -20.195  23.293  45.256  1.00-10.09           C
ATOM    770  HA  LEU A  79     -19.564  23.592  46.093  1.00-10.09           H
ATOM    771  C   LEU A  79     -20.339  24.499  44.332  1.00-10.09           C
ATOM    772  O   LEU A  79     -19.572  25.459  44.431  1.00-10.09           O
ATOM    773  CB  LEU A  79     -19.529  22.126  44.520  1.00-10.09           C
ATOM    774 1HB  LEU A  79     -19.483  21.295  45.221  1.00-10.09           H
ATOM    775 2HB  LEU A  79     -20.192  21.830  43.708  1.00-10.09           H
ATOM    776  CG  LEU A  79     -18.126  22.295  43.915  1.00-10.09           C
ATOM    777  HG  LEU A  79     -18.172  23.036  43.119  1.00-10.09           H
ATOM    778  CD1 LEU A  79     -17.076  22.740  44.925  1.00-10.09           C
ATOM    779 1HD1 LEU A  79     -17.293  23.752  45.259  1.00-10.09           H
ATOM    780 2HD1 LEU A  79     -16.090  22.737  44.460  1.00-10.09           H
ATOM    781 3HD1 LEU A  79     -17.067  22.068  45.786  1.00-10.09           H
ATOM    782  CD2 LEU A  79     -17.709  20.955  43.313  1.00-10.09           C
ATOM    783 1HD2 LEU A  79     -18.395  20.674  42.513  1.00-10.09           H
ATOM    784 2HD2 LEU A  79     -17.712  20.179  44.080  1.00-10.09           H
ATOM    785 3HD2 LEU A  79     -16.705  21.030  42.899  1.00-10.09           H
ATOM    786  N   VAL A  80     -21.337  24.481  43.461  1.00  3.10           N
ATOM    787  H   VAL A  80     -21.953  23.675  43.405  1.00  3.10           H
ATOM    788  CA  VAL A  80     -21.550  25.612  42.561  1.00  3.10           C
ATOM    789  HA  VAL A  80     -20.593  25.880  42.115  1.00  3.10           H
ATOM    790  C   VAL A  80     -22.027  26.821  43.366  1.00  3.10           C
ATOM    791  O   VAL A  80     -21.505  27.914  43.186  1.00  3.10           O
ATOM    792  CB  VAL A  80     -22.540  25.253  41.408  1.00  3.10           C
ATOM    793  HB  VAL A  80     -23.473  24.904  41.846  1.00  3.10           H
ATOM    794  CG1 VAL A  80     -22.840  26.466  40.517  1.00  3.10           C
ATOM    795 1HG1 VAL A  80     -23.360  27.233  41.096  1.00  3.10           H
ATOM    796 2HG1 VAL A  80     -23.487  26.168  39.693  1.00  3.10           H
ATOM    797 3HG1 VAL A  80     -21.917  26.885  40.117  1.00  3.10           H
ATOM    798  CG2 VAL A  80     -21.956  24.128  40.528  1.00  3.10           C
ATOM    799 1HG2 VAL A  80     -21.015  24.450  40.079  1.00  3.10           H
ATOM    800 2HG2 VAL A  80     -22.662  23.877  39.737  1.00  3.10           H
ATOM    801 3HG2 VAL A  80     -21.777  23.235  41.124  1.00  3.10           H
ATOM    802  N   GLU A  81     -22.973  26.657  44.280  1.00 10.13           N
ATOM    803  H   GLU A  81     -23.363  25.738  44.456  1.00 10.13           H
ATOM    804  CA  GLU A  81     -23.510  27.815  44.998  1.00 10.13           C
ATOM    805  HA  GLU A  81     -23.779  28.571  44.261  1.00 10.13           H
ATOM    806  C   GLU A  81     -22.525  28.454  45.978  1.00 10.13           C
ATOM    807  O   GLU A  81     -22.372  29.680  46.021  1.00 10.13           O
ATOM    808  CB  GLU A  81     -24.782  27.415  45.756  1.00 10.13           C
ATOM    809 1HB  GLU A  81     -25.480  26.976  45.042  1.00 10.13           H
ATOM    810 2HB  GLU A  81     -24.528  26.648  46.491  1.00 10.13           H
ATOM    811  CG  GLU A  81     -25.482  28.563  46.482  1.00 10.13           C
ATOM    812 1HG  GLU A  81     -26.332  28.164  47.036  1.00 10.13           H
ATOM    813 2HG  GLU A  81     -24.791  29.001  47.202  1.00 10.13           H
ATOM    814  CD  GLU A  81     -25.966  29.661  45.545  1.00 10.13           C
ATOM    815  OE1 GLU A  81     -26.397  29.367  44.406  1.00 10.13           O
ATOM    816  OE2 GLU A  81     -25.913  30.845  45.933  1.00 10.13           O
ATOM    817  N   GLN A  82     -21.868  27.622  46.774  1.00-12.70           N
ATOM    818  H   GLN A  82     -22.011  26.619  46.677  1.00-12.70           H
ATOM    819  CA  GLN A  82     -20.980  28.093  47.832  1.00-12.70           C
ATOM    820  HA  GLN A  82     -21.517  28.822  48.438  1.00-12.70           H
ATOM    821  C   GLN A  82     -19.751  28.778  47.251  1.00-12.70           C
ATOM    822  O   GLN A  82     -19.302  29.804  47.776  1.00-12.70           O
ATOM    823  CB  GLN A  82     -20.586  26.908  48.730  1.00-12.70           C
ATOM    824 1HB  GLN A  82     -21.508  26.432  49.065  1.00-12.70           H
ATOM    825 2HB  GLN A  82     -20.024  26.183  48.142  1.00-12.70           H
ATOM    826  CG  GLN A  82     -19.764  27.271  49.965  1.00-12.70           C
ATOM    827 1HG  GLN A  82     -18.746  27.513  49.664  1.00-12.70           H
ATOM    828 2HG  GLN A  82     -20.203  28.154  50.423  1.00-12.70           H
ATOM    829  CD  GLN A  82     -19.733  26.171  51.016  1.00-12.70           C
ATOM    830  OE1 GLN A  82     -19.834  24.980  50.731  1.00-12.70           O
ATOM    831  NE2 GLN A  82     -19.623  26.570  52.252  1.00-12.70           N
ATOM    832 1HE2 GLN A  82     -19.689  25.898  53.000  1.00-12.70           H
ATOM    833 2HE2 GLN A  82     -19.488  27.550  52.452  1.00-12.70           H
ATOM    834  N   PHE A  83     -19.219  28.236  46.163  1.00 25.42           N
ATOM    835  H   PHE A  83     -19.650  27.420  45.744  1.00 25.42           H
ATOM    836  CA  PHE A  83     -17.961  28.734  45.614  1.00 25.42           C
ATOM    837  HA  PHE A  83     -17.511  29.395  46.352  1.00 25.42           H
ATOM    838  C   PHE A  83     -18.041  29.548  44.335  1.00 25.42           C
ATOM    839  O   PHE A  83     -17.086  30.261  44.056  1.00 25.42           O
ATOM    840  CB  PHE A  83     -16.980  27.576  45.438  1.00 25.42           C
ATOM    841 1HB  PHE A  83     -17.409  26.835  44.767  1.00 25.42           H
ATOM    842 2HB  PHE A  83     -16.066  27.960  44.985  1.00 25.42           H
ATOM    843  CG  PHE A  83     -16.614  26.926  46.737  1.00 25.42           C
ATOM    844  CD1 PHE A  83     -15.595  27.480  47.527  1.00 25.42           C
ATOM    845  HD1 PHE A  83     -15.038  28.331  47.162  1.00 25.42           H
ATOM    846  CD2 PHE A  83     -17.312  25.803  47.211  1.00 25.42           C
ATOM    847  HD2 PHE A  83     -18.095  25.362  46.611  1.00 25.42           H
ATOM    848  CE1 PHE A  83     -15.298  26.950  48.801  1.00 25.42           C
ATOM    849  HE1 PHE A  83     -14.529  27.397  49.409  1.00 25.42           H
ATOM    850  CE2 PHE A  83     -17.017  25.256  48.479  1.00 25.42           C
ATOM    851  HE2 PHE A  83     -17.563  24.399  48.840  1.00 25.42           H
ATOM    852  CZ  PHE A  83     -16.016  25.843  49.281  1.00 25.42           C
ATOM    853  HZ  PHE A  83     -15.799  25.445  50.259  1.00 25.42           H
ATOM    854  N   GLN A  84     -19.141  29.474  43.593  1.00 22.03           N
ATOM    855  H   GLN A  84     -19.905  28.872  43.882  1.00 22.03           H
ATOM    856  CA  GLN A  84     -19.307  30.198  42.323  1.00 22.03           C
ATOM    857  HA  GLN A  84     -20.204  29.818  41.833  1.00 22.03           H
ATOM    858  C   GLN A  84     -18.140  29.917  41.380  1.00 22.03           C
ATOM    859  O   GLN A  84     -17.516  30.830  40.840  1.00 22.03           O
ATOM    860  CB  GLN A  84     -19.517  31.705  42.539  1.00 22.03           C
ATOM    861 1HB  GLN A  84     -18.665  32.113  43.081  1.00 22.03           H
ATOM    862 2HB  GLN A  84     -19.568  32.195  41.566  1.00 22.03           H
ATOM    863  CG  GLN A  84     -20.797  32.040  43.298  1.00 22.03           C
ATOM    864 1HG  GLN A  84     -20.768  31.568  44.278  1.00 22.03           H
ATOM    865 2HG  GLN A  84     -20.849  33.118  43.431  1.00 22.03           H
ATOM    866  CD  GLN A  84     -22.049  31.601  42.567  1.00 22.03           C
ATOM    867  OE1 GLN A  84     -22.244  31.915  41.401  1.00 22.03           O
ATOM    868  NE2 GLN A  84     -22.894  30.868  43.229  1.00 22.03           N
ATOM    869 1HE2 GLN A  84     -23.706  30.512  42.747  1.00 22.03           H
ATOM    870 2HE2 GLN A  84     -22.719  30.643  44.195  1.00 22.03           H
ATOM    871  N   VAL A  85     -17.853  28.631  41.208  1.00 12.30           N
ATOM    872  H   VAL A  85     -18.405  27.936  41.683  1.00 12.30           H
ATOM    873  CA  VAL A  85     -16.774  28.184  40.325  1.00 12.30           C
ATOM    874  HA  VAL A  85     -15.849  28.624  40.679  1.00 12.30           H
ATOM    875  C   VAL A  85     -17.019  28.697  38.904  1.00 12.30           C
ATOM    876  O   VAL A  85     -18.164  28.901  38.493  1.00 12.30           O
ATOM    877  CB  VAL A  85     -16.595  26.634  40.346  1.00 12.30           C
ATOM    878  HB  VAL A  85     -15.790  26.375  39.658  1.00 12.30           H
ATOM    879  CG1 VAL A  85     -16.189  26.159  41.751  1.00 12.30           C
ATOM    880 1HG1 VAL A  85     -17.005  26.308  42.461  1.00 12.30           H
ATOM    881 2HG1 VAL A  85     -15.313  26.715  42.090  1.00 12.30           H
ATOM    882 3HG1 VAL A  85     -15.938  25.099  41.719  1.00 12.30           H
ATOM    883  CG2 VAL A  85     -17.871  25.888  39.909  1.00 12.30           C
ATOM    884 1HG2 VAL A  85     -17.674  24.815  39.892  1.00 12.30           H
ATOM    885 2HG2 VAL A  85     -18.152  26.198  38.903  1.00 12.30           H
ATOM    886 3HG2 VAL A  85     -18.694  26.092  40.591  1.00 12.30           H
ATOM    887  N   GLY A  86     -15.960  28.929  38.142  1.00 -3.25           N
ATOM    888  H   GLY A  86     -15.025  28.744  38.491  1.00 -3.25           H
ATOM    889  CA  GLY A  86     -16.118  29.467  36.800  1.00 -3.25           C
ATOM    890 1HA  GLY A  86     -16.842  30.279  36.819  1.00 -3.25           H
ATOM    891 2HA  GLY A  86     -15.161  29.852  36.452  1.00 -3.25           H
ATOM    892  C   GLY A  86     -16.582  28.407  35.828  1.00 -3.25           C
ATOM    893  O   GLY A  86     -17.227  28.701  34.814  1.00 -3.25           O
ATOM    894  N   GLY A  87     -16.272  27.162  36.145  1.00 -5.74           N
ATOM    895  H   GLY A  87     -15.741  26.962  36.984  1.00 -5.74           H
ATOM    896  CA  GLY A  87     -16.674  26.061  35.296  1.00 -5.74           C
ATOM    897 1HA  GLY A  87     -17.715  26.196  35.007  1.00 -5.74           H
ATOM    898 2HA  GLY A  87     -16.061  26.080  34.397  1.00 -5.74           H
ATOM    899  C   GLY A  87     -16.537  24.702  35.939  1.00 -5.74           C
ATOM    900  O   GLY A  87     -16.046  24.574  37.061  1.00 -5.74           O
ATOM    901  N   VAL A  88     -16.970  23.685  35.214  1.00-12.70           N
ATOM    902  H   VAL A  88     -17.335  23.859  34.283  1.00-12.70           H
ATOM    903  CA  VAL A  88     -16.875  22.295  35.653  1.00-12.70           C
ATOM    904  HA  VAL A  88     -16.123  22.208  36.434  1.00-12.70           H
ATOM    905  C   VAL A  88     -16.416  21.518  34.427  1.00-12.70           C
ATOM    906  O   VAL A  88     -16.536  22.021  33.307  1.00-12.70           O
ATOM    907  CB  VAL A  88     -18.226  21.726  36.195  1.00-12.70           C
ATOM    908  HB  VAL A  88     -18.083  20.670  36.426  1.00-12.70           H
ATOM    909  CG1 VAL A  88     -18.656  22.439  37.487  1.00-12.70           C
ATOM    910 1HG1 VAL A  88     -17.861  22.362  38.228  1.00-12.70           H
ATOM    911 2HG1 VAL A  88     -19.553  21.969  37.887  1.00-12.70           H
ATOM    912 3HG1 VAL A  88     -18.859  23.494  37.293  1.00-12.70           H
ATOM    913  CG2 VAL A  88     -19.354  21.842  35.162  1.00-12.70           C
ATOM    914 1HG2 VAL A  88     -19.555  22.887  34.925  1.00-12.70           H
ATOM    915 2HG2 VAL A  88     -20.255  21.387  35.567  1.00-12.70           H
ATOM    916 3HG2 VAL A  88     -19.081  21.310  34.251  1.00-12.70           H
ATOM    917  N   ILE A  89     -15.907  20.310  34.603  1.00 15.16           N
ATOM    918  H   ILE A  89     -15.748  19.963  35.544  1.00 15.16           H
ATOM    919  CA  ILE A  89     -15.584  19.438  33.476  1.00 15.16           C
ATOM    920  HA  ILE A  89     -15.976  19.892  32.572  1.00 15.16           H
ATOM    921  C   ILE A  89     -16.378  18.164  33.733  1.00 15.16           C
ATOM    922  O   ILE A  89     -16.424  17.696  34.873  1.00 15.16           O
ATOM    923  CB  ILE A  89     -14.028  19.234  33.268  1.00 15.16           C
ATOM    924  HB  ILE A  89     -13.858  19.127  32.197  1.00 15.16           H
ATOM    925  CG1 ILE A  89     -13.475  17.961  33.947  1.00 15.16           C
ATOM    926 1HG1 ILE A  89     -13.547  18.085  35.026  1.00 15.16           H
ATOM    927 2HG1 ILE A  89     -14.090  17.111  33.657  1.00 15.16           H
ATOM    928  CG2 ILE A  89     -13.252  20.488  33.759  1.00 15.16           C
ATOM    929 1HG2 ILE A  89     -12.206  20.425  33.461  1.00 15.16           H
ATOM    930 2HG2 ILE A  89     -13.298  20.572  34.846  1.00 15.16           H
ATOM    931 3HG2 ILE A  89     -13.670  21.389  33.311  1.00 15.16           H
ATOM    932  CD1 ILE A  89     -12.018  17.596  33.597  1.00 15.16           C
ATOM    933 1HD1 ILE A  89     -11.771  16.633  34.043  1.00 15.16           H
ATOM    934 2HD1 ILE A  89     -11.333  18.349  33.988  1.00 15.16           H
ATOM    935 3HD1 ILE A  89     -11.903  17.524  32.515  1.00 15.16           H
ATOM    936  N   PHE A  90     -17.031  17.605  32.725  1.00 -0.86           N
ATOM    937  H   PHE A  90     -17.025  18.034  31.806  1.00 -0.86           H
ATOM    938  CA  PHE A  90     -17.650  16.293  32.919  1.00 -0.86           C
ATOM    939  HA  PHE A  90     -18.071  16.219  33.920  1.00 -0.86           H
ATOM    940  C   PHE A  90     -16.490  15.325  32.804  1.00 -0.86           C
ATOM    941  O   PHE A  90     -15.718  15.396  31.848  1.00 -0.86           O
ATOM    942  CB  PHE A  90     -18.712  15.935  31.874  1.00 -0.86           C
ATOM    943 1HB  PHE A  90     -18.314  16.116  30.876  1.00 -0.86           H
ATOM    944 2HB  PHE A  90     -18.924  14.870  31.969  1.00 -0.86           H
ATOM    945  CG  PHE A  90     -20.015  16.674  32.040  1.00 -0.86           C
ATOM    946  CD1 PHE A  90     -20.618  16.804  33.308  1.00 -0.86           C
ATOM    947  HD1 PHE A  90     -20.146  16.385  34.185  1.00 -0.86           H
ATOM    948  CD2 PHE A  90     -20.676  17.199  30.915  1.00 -0.86           C
ATOM    949  HD2 PHE A  90     -20.235  17.099  29.935  1.00 -0.86           H
ATOM    950  CE1 PHE A  90     -21.852  17.471  33.457  1.00 -0.86           C
ATOM    951  HE1 PHE A  90     -22.285  17.582  34.438  1.00 -0.86           H
ATOM    952  CE2 PHE A  90     -21.933  17.845  31.047  1.00 -0.86           C
ATOM    953  HE2 PHE A  90     -22.445  18.221  30.173  1.00 -0.86           H
ATOM    954  CZ  PHE A  90     -22.518  17.985  32.323  1.00 -0.86           C
ATOM    955  HZ  PHE A  90     -23.474  18.475  32.431  1.00 -0.86           H
ATOM    956  N   PHE A  91     -16.331  14.458  33.790  1.00 16.78           N
ATOM    957  H   PHE A  91     -16.964  14.478  34.585  1.00 16.78           H
ATOM    958  CA  PHE A  91     -15.215  13.519  33.784  1.00 16.78           C
ATOM    959  HA  PHE A  91     -14.295  14.078  33.616  1.00 16.78           H
ATOM    960  C   PHE A  91     -15.344  12.488  32.659  1.00 16.78           C
ATOM    961  O   PHE A  91     -14.402  12.292  31.882  1.00 16.78           O
ATOM    962  CB  PHE A  91     -15.144  12.845  35.157  1.00 16.78           C
ATOM    963 1HB  PHE A  91     -15.043  13.624  35.914  1.00 16.78           H
ATOM    964 2HB  PHE A  91     -16.075  12.310  35.343  1.00 16.78           H
ATOM    965  CG  PHE A  91     -13.999  11.885  35.308  1.00 16.78           C
ATOM    966  CD1 PHE A  91     -12.669  12.333  35.207  1.00 16.78           C
ATOM    967  HD1 PHE A  91     -12.460  13.375  35.008  1.00 16.78           H
ATOM    968  CD2 PHE A  91     -14.247  10.526  35.578  1.00 16.78           C
ATOM    969  HD2 PHE A  91     -15.264  10.167  35.662  1.00 16.78           H
ATOM    970  CE1 PHE A  91     -11.588  11.429  35.360  1.00 16.78           C
ATOM    971  HE1 PHE A  91     -10.572  11.782  35.268  1.00 16.78           H
ATOM    972  CE2 PHE A  91     -13.175   9.618  35.763  1.00 16.78           C
ATOM    973  HE2 PHE A  91     -13.376   8.580  35.997  1.00 16.78           H
ATOM    974  CZ  PHE A  91     -11.843  10.070  35.638  1.00 16.78           C
ATOM    975  HZ  PHE A  91     -11.021   9.380  35.764  1.00 16.78           H
ATOM    976  N   GLN A  92     -16.515  11.869  32.574  1.00 18.82           N
ATOM    977  H   GLN A  92     -17.246  12.125  33.227  1.00 18.82           H
ATOM    978  CA  GLN A  92     -16.893  10.847  31.589  1.00 18.82           C
ATOM    979  HA  GLN A  92     -16.499  11.071  30.600  1.00 18.82           H
ATOM    980  C   GLN A  92     -18.421  10.974  31.615  1.00 18.82           C
ATOM    981  O   GLN A  92     -18.917  11.779  32.412  1.00 18.82           O
ATOM    982  CB  GLN A  92     -16.473   9.436  32.039  1.00 18.82           C
ATOM    983 1HB  GLN A  92     -16.811   9.281  33.064  1.00 18.82           H
ATOM    984 2HB  GLN A  92     -16.975   8.709  31.402  1.00 18.82           H
ATOM    985  CG  GLN A  92     -14.972   9.156  31.965  1.00 18.82           C
ATOM    986 1HG  GLN A  92     -14.624   9.357  30.952  1.00 18.82           H
ATOM    987 2HG  GLN A  92     -14.452   9.823  32.649  1.00 18.82           H
ATOM    988  CD  GLN A  92     -14.610   7.734  32.329  1.00 18.82           C
ATOM    989  OE1 GLN A  92     -15.094   6.772  31.743  1.00 18.82           O
ATOM    990  NE2 GLN A  92     -13.741   7.583  33.290  1.00 18.82           N
ATOM    991 1HE2 GLN A  92     -13.481   6.650  33.574  1.00 18.82           H
ATOM    992 2HE2 GLN A  92     -13.334   8.390  33.731  1.00 18.82           H
ATOM    993  N   GLY A  93     -19.180  10.187  30.860  1.00  9.42           N
ATOM    994  H   GLY A  93     -18.766   9.567  30.167  1.00  9.42           H
ATOM    995  CA  GLY A  93     -20.618  10.114  31.092  1.00  9.42           C
ATOM    996 1HA  GLY A  93     -20.766   9.415  31.913  1.00  9.42           H
ATOM    997 2HA  GLY A  93     -20.967  11.086  31.437  1.00  9.42           H
ATOM    998  C   GLY A  93     -21.554   9.686  29.977  1.00  9.42           C
ATOM    999  O   GLY A  93     -21.215   9.565  28.804  1.00  9.42           O
ATOM   1000  N   ASP A  94     -22.796   9.452  30.365  1.00 20.14           N
ATOM   1001  H   ASP A  94     -23.041   9.593  31.334  1.00 20.14           H
ATOM   1002  CA  ASP A  94     -23.850   9.042  29.442  1.00 20.14           C
ATOM   1003  HA  ASP A  94     -23.463   8.318  28.730  1.00 20.14           H
ATOM   1004  C   ASP A  94     -24.380  10.263  28.686  1.00 20.14           C
ATOM   1005  O   ASP A  94     -24.537  11.320  29.291  1.00 20.14           O
ATOM   1006  CB  ASP A  94     -24.959   8.400  30.272  1.00 20.14           C
ATOM   1007 1HB  ASP A  94     -24.585   7.479  30.715  1.00 20.14           H
ATOM   1008 2HB  ASP A  94     -25.227   9.078  31.074  1.00 20.14           H
ATOM   1009  CG  ASP A  94     -26.190   8.109  29.463  1.00 20.14           C
ATOM   1010  OD1 ASP A  94     -27.095   8.974  29.396  1.00 20.14           O
ATOM   1011  OD2 ASP A  94     -26.272   7.016  28.866  1.00 20.14           O
ATOM   1012  N   PRO A  95     -24.649  10.156  27.369  1.00 29.11           N
ATOM   1013  CA  PRO A  95     -24.974  11.425  26.699  1.00 29.11           C
ATOM   1014  HA  PRO A  95     -24.166  12.138  26.866  1.00 29.11           H
ATOM   1015  C   PRO A  95     -26.278  12.103  27.109  1.00 29.11           C
ATOM   1016  O   PRO A  95     -26.322  13.326  27.208  1.00 29.11           O
ATOM   1017  CB  PRO A  95     -25.009  11.029  25.218  1.00 29.11           C
ATOM   1018 1HB  PRO A  95     -25.727  11.635  24.667  1.00 29.11           H
ATOM   1019 2HB  PRO A  95     -24.019  11.122  24.779  1.00 29.11           H
ATOM   1020  CG  PRO A  95     -25.406   9.604  25.235  1.00 29.11           C
ATOM   1021 1HG  PRO A  95     -26.478   9.514  25.412  1.00 29.11           H
ATOM   1022 2HG  PRO A  95     -25.135   9.112  24.305  1.00 29.11           H
ATOM   1023  CD  PRO A  95     -24.620   9.048  26.396  1.00 29.11           C
ATOM   1024 1HD  PRO A  95     -25.101   8.154  26.792  1.00 29.11           H
ATOM   1025 2HD  PRO A  95     -23.593   8.838  26.095  1.00 29.11           H
ATOM   1026  N   TYR A  96     -27.340  11.356  27.378  1.00 -5.92           N
ATOM   1027  H   TYR A  96     -27.296  10.347  27.306  1.00 -5.92           H
ATOM   1028  CA  TYR A  96     -28.590  11.996  27.770  1.00 -5.92           C
ATOM   1029  HA  TYR A  96     -28.789  12.825  27.092  1.00 -5.92           H
ATOM   1030  C   TYR A  96     -28.433  12.543  29.182  1.00 -5.92           C
ATOM   1031  O   TYR A  96     -28.899  13.633  29.506  1.00 -5.92           O
ATOM   1032  CB  TYR A  96     -29.747  10.998  27.690  1.00 -5.92           C
ATOM   1033 1HB  TYR A  96     -29.731  10.541  26.700  1.00 -5.92           H
ATOM   1034 2HB  TYR A  96     -29.588  10.216  28.429  1.00 -5.92           H
ATOM   1035  CG  TYR A  96     -31.127  11.597  27.909  1.00 -5.92           C
ATOM   1036  CD1 TYR A  96     -31.460  12.884  27.429  1.00 -5.92           C
ATOM   1037  HD1 TYR A  96     -30.731  13.486  26.907  1.00 -5.92           H
ATOM   1038  CD2 TYR A  96     -32.125  10.857  28.580  1.00 -5.92           C
ATOM   1039  HD2 TYR A  96     -31.896   9.875  28.971  1.00 -5.92           H
ATOM   1040  CE1 TYR A  96     -32.764  13.409  27.606  1.00 -5.92           C
ATOM   1041  HE1 TYR A  96     -33.007  14.393  27.247  1.00 -5.92           H
ATOM   1042  CE2 TYR A  96     -33.442  11.376  28.730  1.00 -5.92           C
ATOM   1043  HE2 TYR A  96     -34.205  10.791  29.221  1.00 -5.92           H
ATOM   1044  CZ  TYR A  96     -33.744  12.642  28.225  1.00 -5.92           C
ATOM   1045  OH  TYR A  96     -35.014  13.151  28.312  1.00 -5.92           O
ATOM   1046  HH  TYR A  96     -35.652  12.477  28.579  1.00 -5.92           H
ATOM   1047  N   SER A  97     -27.711  11.807  30.015  1.00 -8.16           N
ATOM   1048  H   SER A  97     -27.333  10.918  29.702  1.00 -8.16           H
ATOM   1049  CA  SER A  97     -27.461  12.253  31.381  1.00 -8.16           C
ATOM   1050  HA  SER A  97     -28.422  12.474  31.846  1.00 -8.16           H
ATOM   1051  C   SER A  97     -26.623  13.525  31.415  1.00 -8.16           C
ATOM   1052  O   SER A  97     -26.953  14.441  32.161  1.00 -8.16           O
ATOM   1053  CB  SER A  97     -26.779  11.151  32.183  1.00 -8.16           C
ATOM   1054 1HB  SER A  97     -25.778  10.987  31.786  1.00 -8.16           H
ATOM   1055 2HB  SER A  97     -26.701  11.455  33.226  1.00 -8.16           H
ATOM   1056  OG  SER A  97     -27.532   9.951  32.083  1.00 -8.16           O
ATOM   1057  HG  SER A  97     -27.430   9.593  31.189  1.00 -8.16           H
ATOM   1058  N   GLN A  98     -25.602  13.631  30.570  1.00-12.12           N
ATOM   1059  H   GLN A  98     -25.342  12.842  29.987  1.00-12.12           H
ATOM   1060  CA  GLN A  98     -24.828  14.869  30.474  1.00-12.12           C
ATOM   1061  HA  GLN A  98     -24.507  15.166  31.472  1.00-12.12           H
ATOM   1062  C   GLN A  98     -25.683  15.999  29.916  1.00-12.12           C
ATOM   1063  O   GLN A  98     -25.568  17.118  30.387  1.00-12.12           O
ATOM   1064  CB  GLN A  98     -23.590  14.723  29.579  1.00-12.12           C
ATOM   1065 1HB  GLN A  98     -23.880  14.260  28.636  1.00-12.12           H
ATOM   1066 2HB  GLN A  98     -23.228  15.729  29.364  1.00-12.12           H
ATOM   1067  CG  GLN A  98     -22.430  13.941  30.196  1.00-12.12           C
ATOM   1068 1HG  GLN A  98     -22.196  14.377  31.167  1.00-12.12           H
ATOM   1069 2HG  GLN A  98     -22.726  12.905  30.345  1.00-12.12           H
ATOM   1070  CD  GLN A  98     -21.171  13.978  29.343  1.00-12.12           C
ATOM   1071  OE1 GLN A  98     -21.104  14.647  28.320  1.00-12.12           O
ATOM   1072  NE2 GLN A  98     -20.157  13.266  29.761  1.00-12.12           N
ATOM   1073 1HE2 GLN A  98     -19.327  13.212  29.189  1.00-12.12           H
ATOM   1074 2HE2 GLN A  98     -20.204  12.774  30.635  1.00-12.12           H
ATOM   1075  N   ALA A  99     -26.551  15.734  28.946  1.00-17.55           N
ATOM   1076  H   ALA A  99     -26.612  14.798  28.561  1.00-17.55           H
ATOM   1077  CA  ALA A  99     -27.393  16.789  28.381  1.00-17.55           C
ATOM   1078  HA  ALA A  99     -26.740  17.588  28.031  1.00-17.55           H
ATOM   1079  C   ALA A  99     -28.346  17.390  29.422  1.00-17.55           C
ATOM   1080  O   ALA A  99     -28.494  18.612  29.525  1.00-17.55           O
ATOM   1081  CB  ALA A  99     -28.180  16.234  27.187  1.00-17.55           C
ATOM   1082 1HB  ALA A  99     -28.844  15.432  27.513  1.00-17.55           H
ATOM   1083 2HB  ALA A  99     -27.486  15.837  26.445  1.00-17.55           H
ATOM   1084 3HB  ALA A  99     -28.777  17.026  26.737  1.00-17.55           H
ATOM   1085  N   MET A 100     -28.986  16.532  30.207  1.00 -9.37           N
ATOM   1086  H   MET A 100     -28.848  15.534  30.074  1.00 -9.37           H
ATOM   1087  CA  MET A 100     -29.902  17.001  31.247  1.00 -9.37           C
ATOM   1088  HA  MET A 100     -30.594  17.724  30.817  1.00 -9.37           H
ATOM   1089  C   MET A 100     -29.134  17.694  32.367  1.00 -9.37           C
ATOM   1090  O   MET A 100     -29.575  18.711  32.909  1.00 -9.37           O
ATOM   1091  CB  MET A 100     -30.702  15.834  31.832  1.00 -9.37           C
ATOM   1092 1HB  MET A 100     -30.005  15.093  32.220  1.00 -9.37           H
ATOM   1093 2HB  MET A 100     -31.301  16.211  32.662  1.00 -9.37           H
ATOM   1094  CG  MET A 100     -31.644  15.164  30.835  1.00 -9.37           C
ATOM   1095 1HG  MET A 100     -32.315  15.918  30.430  1.00 -9.37           H
ATOM   1096 2HG  MET A 100     -31.067  14.740  30.015  1.00 -9.37           H
ATOM   1097  SD  MET A 100     -32.638  13.858  31.591  1.00 -9.37           S
ATOM   1098  CE  MET A 100     -31.436  12.539  31.815  1.00 -9.37           C
ATOM   1099 1HE  MET A 100     -30.954  12.320  30.861  1.00 -9.37           H
ATOM   1100 2HE  MET A 100     -31.941  11.643  32.177  1.00 -9.37           H
ATOM   1101 3HE  MET A 100     -30.682  12.845  32.539  1.00 -9.37           H
ATOM   1102  N   LEU A 101     -27.975  17.155  32.717  1.00 29.46           N
ATOM   1103  H   LEU A 101     -27.648  16.308  32.265  1.00 29.46           H
ATOM   1104  CA  LEU A 101     -27.166  17.736  33.783  1.00 29.46           C
ATOM   1105  HA  LEU A 101     -27.804  17.900  34.649  1.00 29.46           H
ATOM   1106  C   LEU A 101     -26.597  19.086  33.369  1.00 29.46           C
ATOM   1107  O   LEU A 101     -26.598  20.007  34.170  1.00 29.46           O
ATOM   1108  CB  LEU A 101     -26.054  16.761  34.181  1.00 29.46           C
ATOM   1109 1HB  LEU A 101     -26.541  15.818  34.430  1.00 29.46           H
ATOM   1110 2HB  LEU A 101     -25.431  16.585  33.304  1.00 29.46           H
ATOM   1111  CG  LEU A 101     -25.116  17.108  35.346  1.00 29.46           C
ATOM   1112  HG  LEU A 101     -24.434  17.887  35.012  1.00 29.46           H
ATOM   1113  CD1 LEU A 101     -25.817  17.608  36.598  1.00 29.46           C
ATOM   1114 1HD1 LEU A 101     -26.560  16.883  36.930  1.00 29.46           H
ATOM   1115 2HD1 LEU A 101     -26.308  18.557  36.391  1.00 29.46           H
ATOM   1116 3HD1 LEU A 101     -25.087  17.762  37.393  1.00 29.46           H
ATOM   1117  CD2 LEU A 101     -24.307  15.864  35.690  1.00 29.46           C
ATOM   1118 1HD2 LEU A 101     -23.576  16.100  36.465  1.00 29.46           H
ATOM   1119 2HD2 LEU A 101     -23.766  15.516  34.811  1.00 29.46           H
ATOM   1120 3HD2 LEU A 101     -24.959  15.067  36.049  1.00 29.46           H
ATOM   1121  N   ALA A 102     -26.165  19.238  32.126  1.00-23.78           N
ATOM   1122  H   ALA A 102     -26.182  18.449  31.484  1.00-23.78           H
ATOM   1123  CA  ALA A 102     -25.624  20.509  31.654  1.00-23.78           C
ATOM   1124  HA  ALA A 102     -24.789  20.786  32.297  1.00-23.78           H
ATOM   1125  C   ALA A 102     -26.672  21.616  31.744  1.00-23.78           C
ATOM   1126  O   ALA A 102     -26.377  22.714  32.208  1.00-23.78           O
ATOM   1127  CB  ALA A 102     -25.111  20.365  30.213  1.00-23.78           C
ATOM   1128 1HB  ALA A 102     -24.696  21.316  29.874  1.00-23.78           H
ATOM   1129 2HB  ALA A 102     -25.926  20.074  29.549  1.00-23.78           H
ATOM   1130 3HB  ALA A 102     -24.333  19.604  30.170  1.00-23.78           H
ATOM   1131  N   ASN A 103     -27.903  21.333  31.341  1.00  1.73           N
ATOM   1132  H   ASN A 103     -28.117  20.423  30.951  1.00  1.73           H
ATOM   1133  CA  ASN A 103     -28.938  22.362  31.423  1.00  1.73           C
ATOM   1134  HA  ASN A 103     -28.588  23.243  30.889  1.00  1.73           H
ATOM   1135  C   ASN A 103     -29.221  22.761  32.867  1.00  1.73           C
ATOM   1136  O   ASN A 103     -29.365  23.939  33.188  1.00  1.73           O
ATOM   1137  CB  ASN A 103     -30.243  21.889  30.789  1.00  1.73           C
ATOM   1138 1HB  ASN A 103     -30.035  21.480  29.802  1.00  1.73           H
ATOM   1139 2HB  ASN A 103     -30.682  21.106  31.406  1.00  1.73           H
ATOM   1140  CG  ASN A 103     -31.235  23.017  30.645  1.00  1.73           C
ATOM   1141  OD1 ASN A 103     -30.945  24.026  30.016  1.00  1.73           O
ATOM   1142  ND2 ASN A 103     -32.377  22.889  31.251  1.00  1.73           N
ATOM   1143 1HD2 ASN A 103     -33.054  23.627  31.152  1.00  1.73           H
ATOM   1144 2HD2 ASN A 103     -32.559  22.082  31.833  1.00  1.73           H
ATOM   1145  N   GLU A 104     -29.290  21.777  33.749  1.00 -8.94           N
ATOM   1146  H   GLU A 104     -29.180  20.818  33.439  1.00 -8.94           H
ATOM   1147  CA  GLU A 104     -29.575  22.029  35.159  1.00 -8.94           C
ATOM   1148  HA  GLU A 104     -30.440  22.689  35.220  1.00 -8.94           H
ATOM   1149  C   GLU A 104     -28.394  22.708  35.871  1.00 -8.94           C
ATOM   1150  O   GLU A 104     -28.566  23.477  36.817  1.00 -8.94           O
ATOM   1151  CB  GLU A 104     -29.941  20.695  35.814  1.00 -8.94           C
ATOM   1152 1HB  GLU A 104     -30.641  20.180  35.158  1.00 -8.94           H
ATOM   1153 2HB  GLU A 104     -29.041  20.085  35.884  1.00 -8.94           H
ATOM   1154  CG  GLU A 104     -30.573  20.798  37.193  1.00 -8.94           C
ATOM   1155 1HG  GLU A 104     -30.651  19.796  37.614  1.00 -8.94           H
ATOM   1156 2HG  GLU A 104     -29.910  21.383  37.828  1.00 -8.94           H
ATOM   1157  CD  GLU A 104     -31.953  21.447  37.201  1.00 -8.94           C
ATOM   1158  OE1 GLU A 104     -32.704  21.373  36.199  1.00 -8.94           O
ATOM   1159  OE2 GLU A 104     -32.307  22.042  38.244  1.00 -8.94           O
ATOM   1160  N   LEU A 105     -27.183  22.466  35.394  1.00-17.31           N
ATOM   1161  H   LEU A 105     -27.067  21.778  34.654  1.00-17.31           H
ATOM   1162  CA  LEU A 105     -25.996  23.165  35.886  1.00-17.31           C
ATOM   1163  HA  LEU A 105     -25.958  23.097  36.969  1.00-17.31           H
ATOM   1164  C   LEU A 105     -26.058  24.635  35.503  1.00-17.31           C
ATOM   1165  O   LEU A 105     -25.742  25.512  36.306  1.00-17.31           O
ATOM   1166  CB  LEU A 105     -24.733  22.538  35.292  1.00-17.31           C
ATOM   1167 1HB  LEU A 105     -24.972  22.191  34.290  1.00-17.31           H
ATOM   1168 2HB  LEU A 105     -23.973  23.310  35.197  1.00-17.31           H
ATOM   1169  CG  LEU A 105     -24.123  21.372  36.077  1.00-17.31           C
ATOM   1170  HG  LEU A 105     -24.918  20.687  36.367  1.00-17.31           H
ATOM   1171  CD1 LEU A 105     -23.139  20.619  35.191  1.00-17.31           C
ATOM   1172 1HD1 LEU A 105     -22.663  19.821  35.761  1.00-17.31           H
ATOM   1173 2HD1 LEU A 105     -22.381  21.298  34.803  1.00-17.31           H
ATOM   1174 3HD1 LEU A 105     -23.678  20.172  34.355  1.00-17.31           H
ATOM   1175  CD2 LEU A 105     -23.413  21.869  37.338  1.00-17.31           C
ATOM   1176 1HD2 LEU A 105     -23.030  21.021  37.895  1.00-17.31           H
ATOM   1177 2HD2 LEU A 105     -24.108  22.414  37.970  1.00-17.31           H
ATOM   1178 3HD2 LEU A 105     -22.582  22.521  37.069  1.00-17.31           H
ATOM   1179  N   GLN A 106     -26.508  24.912  34.288  1.00  1.55           N
ATOM   1180  H   GLN A 106     -26.729  24.160  33.644  1.00  1.55           H
ATOM   1181  CA  GLN A 106     -26.677  26.296  33.859  1.00  1.55           C
ATOM   1182  HA  GLN A 106     -25.759  26.843  34.071  1.00  1.55           H
ATOM   1183  C   GLN A 106     -27.796  26.970  34.648  1.00  1.55           C
ATOM   1184  O   GLN A 106     -27.676  28.140  34.991  1.00  1.55           O
ATOM   1185  CB  GLN A 106     -26.957  26.368  32.352  1.00  1.55           C
ATOM   1186 1HB  GLN A 106     -27.813  25.736  32.133  1.00  1.55           H
ATOM   1187 2HB  GLN A 106     -27.218  27.395  32.094  1.00  1.55           H
ATOM   1188  CG  GLN A 106     -25.797  25.933  31.450  1.00  1.55           C
ATOM   1189 1HG  GLN A 106     -25.373  25.001  31.816  1.00  1.55           H
ATOM   1190 2HG  GLN A 106     -26.185  25.761  30.448  1.00  1.55           H
ATOM   1191  CD  GLN A 106     -24.697  26.963  31.360  1.00  1.55           C
ATOM   1192  OE1 GLN A 106     -24.044  27.287  32.339  1.00  1.55           O
ATOM   1193  NE2 GLN A 106     -24.489  27.499  30.189  1.00  1.55           N
ATOM   1194 1HE2 GLN A 106     -23.780  28.201  30.095  1.00  1.55           H
ATOM   1195 2HE2 GLN A 106     -25.016  27.178  29.392  1.00  1.55           H
ATOM   1196  N   ARG A 107     -28.853  26.246  35.001  1.00-21.05           N
ATOM   1197  H   ARG A 107     -28.932  25.290  34.670  1.00-21.05           H
ATOM   1198  CA  ARG A 107     -29.917  26.814  35.845  1.00-21.05           C
ATOM   1199  HA  ARG A 107     -30.266  27.746  35.400  1.00-21.05           H
ATOM   1200  C   ARG A 107     -29.467  27.140  37.264  1.00-21.05           C
ATOM   1201  O   ARG A 107     -29.863  28.162  37.824  1.00-21.05           O
ATOM   1202  CB  ARG A 107     -31.104  25.852  35.974  1.00-21.05           C
ATOM   1203 1HB  ARG A 107     -30.731  24.877  36.283  1.00-21.05           H
ATOM   1204 2HB  ARG A 107     -31.752  26.227  36.766  1.00-21.05           H
ATOM   1205  CG  ARG A 107     -31.959  25.680  34.731  1.00-21.05           C
ATOM   1206 1HG  ARG A 107     -32.420  26.632  34.472  1.00-21.05           H
ATOM   1207 2HG  ARG A 107     -31.350  25.335  33.903  1.00-21.05           H
ATOM   1208  CD  ARG A 107     -33.037  24.654  35.017  1.00-21.05           C
ATOM   1209 1HD  ARG A 107     -32.558  23.707  35.261  1.00-21.05           H
ATOM   1210 2HD  ARG A 107     -33.617  24.984  35.880  1.00-21.05           H
ATOM   1211  NE  ARG A 107     -33.953  24.452  33.887  1.00-21.05           N
ATOM   1212  HE  ARG A 107     -33.847  25.058  33.085  1.00-21.05           H
ATOM   1213  CZ  ARG A 107     -34.926  23.554  33.824  1.00-21.05           C
ATOM   1214  NH1 ARG A 107     -35.729  23.587  32.801  1.00-21.05           N
ATOM   1215 1HH1 ARG A 107     -35.620  24.310  32.107  1.00-21.05           H
ATOM   1216 2HH1 ARG A 107     -36.469  22.908  32.712  1.00-21.05           H
ATOM   1217  NH2 ARG A 107     -35.104  22.619  34.719  1.00-21.05           N
ATOM   1218 1HH2 ARG A 107     -34.454  22.537  35.486  1.00-21.05           H
ATOM   1219 2HH2 ARG A 107     -35.869  21.968  34.627  1.00-21.05           H
ATOM   1220  N   ARG A 108     -28.689  26.259  37.881  1.00 10.08           N
ATOM   1221  H   ARG A 108     -28.399  25.419  37.391  1.00 10.08           H
ATOM   1222  CA  ARG A 108     -28.327  26.444  39.293  1.00 10.08           C
ATOM   1223  HA  ARG A 108     -29.227  26.781  39.810  1.00 10.08           H
ATOM   1224  C   ARG A 108     -27.271  27.528  39.509  1.00 10.08           C
ATOM   1225  O   ARG A 108     -27.201  28.120  40.590  1.00 10.08           O
ATOM   1226  CB  ARG A 108     -27.917  25.105  39.933  1.00 10.08           C
ATOM   1227 1HB  ARG A 108     -27.952  25.222  41.015  1.00 10.08           H
ATOM   1228 2HB  ARG A 108     -28.663  24.360  39.656  1.00 10.08           H
ATOM   1229  CG  ARG A 108     -26.528  24.573  39.567  1.00 10.08           C
ATOM   1230 1HG  ARG A 108     -26.419  24.582  38.490  1.00 10.08           H
ATOM   1231 2HG  ARG A 108     -25.779  25.236  39.998  1.00 10.08           H
ATOM   1232  CD  ARG A 108     -26.264  23.151  40.069  1.00 10.08           C
ATOM   1233 1HD  ARG A 108     -25.199  22.949  39.969  1.00 10.08           H
ATOM   1234 2HD  ARG A 108     -26.532  23.092  41.125  1.00 10.08           H
ATOM   1235  NE  ARG A 108     -27.012  22.138  39.304  1.00 10.08           N
ATOM   1236  HE  ARG A 108     -27.700  22.488  38.655  1.00 10.08           H
ATOM   1237  CZ  ARG A 108     -26.866  20.818  39.378  1.00 10.08           C
ATOM   1238  NH1 ARG A 108     -27.555  20.075  38.567  1.00 10.08           N
ATOM   1239 1HH1 ARG A 108     -28.203  20.499  37.931  1.00 10.08           H
ATOM   1240 2HH1 ARG A 108     -27.469  19.069  38.586  1.00 10.08           H
ATOM   1241  NH2 ARG A 108     -26.044  20.211  40.195  1.00 10.08           N
ATOM   1242 1HH2 ARG A 108     -25.508  20.751  40.849  1.00 10.08           H
ATOM   1243 2HH2 ARG A 108     -25.968  19.204  40.172  1.00 10.08           H
ATOM   1244  N   SER A 109     -26.464  27.802  38.494  1.00 14.74           N
ATOM   1245  H   SER A 109     -26.586  27.310  37.619  1.00 14.74           H
ATOM   1246  CA  SER A 109     -25.387  28.792  38.590  1.00 14.74           C
ATOM   1247  HA  SER A 109     -24.946  28.746  39.584  1.00 14.74           H
ATOM   1248  C   SER A 109     -25.917  30.211  38.342  1.00 14.74           C
ATOM   1249  O   SER A 109     -26.869  30.385  37.579  1.00 14.74           O
ATOM   1250  CB  SER A 109     -24.311  28.426  37.571  1.00 14.74           C
ATOM   1251 1HB  SER A 109     -24.030  27.384  37.723  1.00 14.74           H
ATOM   1252 2HB  SER A 109     -24.712  28.536  36.562  1.00 14.74           H
ATOM   1253  OG  SER A 109     -23.154  29.228  37.719  1.00 14.74           O
ATOM   1254  HG  SER A 109     -23.180  29.902  37.020  1.00 14.74           H
ATOM   1255  N   ARG A 110     -25.353  31.229  38.985  1.00-10.28           N
ATOM   1256  H   ARG A 110     -24.562  31.055  39.595  1.00-10.28           H
ATOM   1257  CA  ARG A 110     -25.864  32.606  38.843  1.00-10.28           C
ATOM   1258  HA  ARG A 110     -26.950  32.582  38.939  1.00-10.28           H
ATOM   1259  C   ARG A 110     -25.539  33.223  37.486  1.00-10.28           C
ATOM   1260  O   ARG A 110     -26.341  33.960  36.905  1.00-10.28           O
ATOM   1261  CB  ARG A 110     -25.305  33.512  39.947  1.00-10.28           C
ATOM   1262 1HB  ARG A 110     -24.220  33.558  39.863  1.00-10.28           H
ATOM   1263 2HB  ARG A 110     -25.706  34.516  39.799  1.00-10.28           H
ATOM   1264  CG  ARG A 110     -25.672  33.048  41.349  1.00-10.28           C
ATOM   1265 1HG  ARG A 110     -26.744  32.861  41.389  1.00-10.28           H
ATOM   1266 2HG  ARG A 110     -25.142  32.124  41.573  1.00-10.28           H
ATOM   1267  CD  ARG A 110     -25.325  34.085  42.406  1.00-10.28           C
ATOM   1268 1HD  ARG A 110     -24.263  34.324  42.345  1.00-10.28           H
ATOM   1269 2HD  ARG A 110     -25.908  34.985  42.212  1.00-10.28           H
ATOM   1270  NE  ARG A 110     -25.636  33.577  43.750  1.00-10.28           N
ATOM   1271  HE  ARG A 110     -25.734  32.578  43.849  1.00-10.28           H
ATOM   1272  CZ  ARG A 110     -25.814  34.298  44.847  1.00-10.28           C
ATOM   1273  NH1 ARG A 110     -26.026  33.674  45.963  1.00-10.28           N
ATOM   1274 1HH1 ARG A 110     -26.013  32.656  45.977  1.00-10.28           H
ATOM   1275 2HH1 ARG A 110     -26.198  34.190  46.806  1.00-10.28           H
ATOM   1276  NH2 ARG A 110     -25.821  35.607  44.883  1.00-10.28           N
ATOM   1277 1HH2 ARG A 110     -25.701  36.135  44.036  1.00-10.28           H
ATOM   1278 2HH2 ARG A 110     -25.992  36.068  45.764  1.00-10.28           H
ATOM   1279  N   LEU A 111     -24.366  32.889  36.979  1.00  1.17           N
ATOM   1280  H   LEU A 111     -23.755  32.296  37.532  1.00  1.17           H
ATOM   1281  CA  LEU A 111     -23.885  33.279  35.655  1.00  1.17           C
ATOM   1282  HA  LEU A 111     -24.640  33.828  35.096  1.00  1.17           H
ATOM   1283  C   LEU A 111     -23.627  31.929  34.996  1.00  1.17           C
ATOM   1284  O   LEU A 111     -23.497  30.942  35.722  1.00  1.17           O
ATOM   1285  CB  LEU A 111     -22.594  34.105  35.783  1.00  1.17           C
ATOM   1286 1HB  LEU A 111     -21.879  33.516  36.356  1.00  1.17           H
ATOM   1287 2HB  LEU A 111     -22.179  34.253  34.787  1.00  1.17           H
ATOM   1288  CG  LEU A 111     -22.716  35.487  36.449  1.00  1.17           C
ATOM   1289  HG  LEU A 111     -23.177  35.368  37.429  1.00  1.17           H
ATOM   1290  CD1 LEU A 111     -21.333  36.097  36.646  1.00  1.17           C
ATOM   1291 1HD1 LEU A 111     -20.717  35.422  37.241  1.00  1.17           H
ATOM   1292 2HD1 LEU A 111     -21.420  37.047  37.171  1.00  1.17           H
ATOM   1293 3HD1 LEU A 111     -20.857  36.261  35.679  1.00  1.17           H
ATOM   1294  CD2 LEU A 111     -23.572  36.447  35.621  1.00  1.17           C
ATOM   1295 1HD2 LEU A 111     -23.599  37.426  36.101  1.00  1.17           H
ATOM   1296 2HD2 LEU A 111     -24.593  36.073  35.559  1.00  1.17           H
ATOM   1297 3HD2 LEU A 111     -23.158  36.553  34.617  1.00  1.17           H
ATOM   1298  N   PRO A 112     -23.562  31.844  33.656  1.00 -4.27           N
ATOM   1299  CA  PRO A 112     -23.354  30.487  33.132  1.00 -4.27           C
ATOM   1300  HA  PRO A 112     -24.118  29.808  33.512  1.00 -4.27           H
ATOM   1301  C   PRO A 112     -21.973  29.919  33.468  1.00 -4.27           C
ATOM   1302  O   PRO A 112     -21.041  30.662  33.756  1.00 -4.27           O
ATOM   1303  CB  PRO A 112     -23.535  30.680  31.627  1.00 -4.27           C
ATOM   1304 1HB  PRO A 112     -22.927  29.969  31.074  1.00 -4.27           H
ATOM   1305 2HB  PRO A 112     -24.587  30.575  31.356  1.00 -4.27           H
ATOM   1306  CG  PRO A 112     -23.092  32.074  31.383  1.00 -4.27           C
ATOM   1307 1HG  PRO A 112     -22.003  32.127  31.389  1.00 -4.27           H
ATOM   1308 2HG  PRO A 112     -23.490  32.455  30.443  1.00 -4.27           H
ATOM   1309  CD  PRO A 112     -23.666  32.825  32.557  1.00 -4.27           C
ATOM   1310 1HD  PRO A 112     -23.075  33.719  32.764  1.00 -4.27           H
ATOM   1311 2HD  PRO A 112     -24.711  33.081  32.377  1.00 -4.27           H
ATOM   1312  N   LEU A 113     -21.836  28.604  33.442  1.00  6.69           N
ATOM   1313  H   LEU A 113     -22.636  28.036  33.169  1.00  6.69           H
ATOM   1314  CA  LEU A 113     -20.578  27.910  33.726  1.00  6.69           C
ATOM   1315  HA  LEU A 113     -19.916  28.527  34.333  1.00  6.69           H
ATOM   1316  C   LEU A 113     -19.901  27.565  32.414  1.00  6.69           C
ATOM   1317  O   LEU A 113     -20.578  27.209  31.455  1.00  6.69           O
ATOM   1318  CB  LEU A 113     -20.874  26.583  34.434  1.00  6.69           C
ATOM   1319 1HB  LEU A 113     -21.619  26.056  33.837  1.00  6.69           H
ATOM   1320 2HB  LEU A 113     -19.965  25.981  34.433  1.00  6.69           H
ATOM   1321  CG  LEU A 113     -21.386  26.657  35.876  1.00  6.69           C
ATOM   1322  HG  LEU A 113     -22.177  27.399  35.924  1.00  6.69           H
ATOM   1323  CD1 LEU A 113     -21.965  25.320  36.301  1.00  6.69           C
ATOM   1324 1HD1 LEU A 113     -22.326  25.385  37.327  1.00  6.69           H
ATOM   1325 2HD1 LEU A 113     -21.212  24.534  36.226  1.00  6.69           H
ATOM   1326 3HD1 LEU A 113     -22.809  25.082  35.656  1.00  6.69           H
ATOM   1327  CD2 LEU A 113     -20.280  27.052  36.842  1.00  6.69           C
ATOM   1328 1HD2 LEU A 113     -19.495  26.297  36.854  1.00  6.69           H
ATOM   1329 2HD2 LEU A 113     -20.691  27.159  37.845  1.00  6.69           H
ATOM   1330 3HD2 LEU A 113     -19.848  28.007  36.545  1.00  6.69           H
ATOM   1331  N   LEU A 114     -18.577  27.571  32.384  1.00 14.47           N
ATOM   1332  H   LEU A 114     -18.051  27.908  33.184  1.00 14.47           H
ATOM   1333  CA  LEU A 114     -17.857  26.962  31.266  1.00 14.47           C
ATOM   1334  HA  LEU A 114     -18.369  27.168  30.326  1.00 14.47           H
ATOM   1335  C   LEU A 114     -17.886  25.462  31.533  1.00 14.47           C
ATOM   1336  O   LEU A 114     -17.206  24.984  32.437  1.00 14.47           O
ATOM   1337  CB  LEU A 114     -16.399  27.443  31.192  1.00 14.47           C
ATOM   1338 1HB  LEU A 114     -15.948  27.290  32.173  1.00 14.47           H
ATOM   1339 2HB  LEU A 114     -15.874  26.798  30.489  1.00 14.47           H
ATOM   1340  CG  LEU A 114     -16.129  28.896  30.773  1.00 14.47           C
ATOM   1341  HG  LEU A 114     -16.697  29.554  31.426  1.00 14.47           H
ATOM   1342  CD1 LEU A 114     -14.650  29.231  30.933  1.00 14.47           C
ATOM   1343 1HD1 LEU A 114     -14.471  30.270  30.659  1.00 14.47           H
ATOM   1344 2HD1 LEU A 114     -14.045  28.581  30.297  1.00 14.47           H
ATOM   1345 3HD1 LEU A 114     -14.348  29.088  31.972  1.00 14.47           H
ATOM   1346  CD2 LEU A 114     -16.555  29.164  29.330  1.00 14.47           C
ATOM   1347 1HD2 LEU A 114     -17.629  29.028  29.227  1.00 14.47           H
ATOM   1348 2HD2 LEU A 114     -16.043  28.475  28.658  1.00 14.47           H
ATOM   1349 3HD2 LEU A 114     -16.306  30.189  29.053  1.00 14.47           H
ATOM   1350  N   ILE A 115     -18.683  24.707  30.795  1.00 -7.88           N
ATOM   1351  H   ILE A 115     -19.263  25.127  30.075  1.00 -7.88           H
ATOM   1352  CA  ILE A 115     -18.739  23.260  30.973  1.00 -7.88           C
ATOM   1353  HA  ILE A 115     -18.360  22.997  31.958  1.00 -7.88           H
ATOM   1354  C   ILE A 115     -17.777  22.736  29.915  1.00 -7.88           C
ATOM   1355  O   ILE A 115     -17.913  23.052  28.727  1.00 -7.88           O
ATOM   1356  CB  ILE A 115     -20.184  22.689  30.843  1.00 -7.88           C
ATOM   1357  HB  ILE A 115     -20.553  22.891  29.837  1.00 -7.88           H
ATOM   1358  CG1 ILE A 115     -21.111  23.393  31.861  1.00 -7.88           C
ATOM   1359 1HG1 ILE A 115     -20.741  23.186  32.864  1.00 -7.88           H
ATOM   1360 2HG1 ILE A 115     -21.054  24.469  31.704  1.00 -7.88           H
ATOM   1361  CG2 ILE A 115     -20.179  21.155  31.080  1.00 -7.88           C
ATOM   1362 1HG2 ILE A 115     -21.169  20.746  30.880  1.00 -7.88           H
ATOM   1363 2HG2 ILE A 115     -19.904  20.928  32.110  1.00 -7.88           H
ATOM   1364 3HG2 ILE A 115     -19.473  20.669  30.410  1.00 -7.88           H
ATOM   1365  CD1 ILE A 115     -22.594  23.008  31.810  1.00 -7.88           C
ATOM   1366 1HD1 ILE A 115     -22.970  23.116  30.792  1.00 -7.88           H
ATOM   1367 2HD1 ILE A 115     -23.161  23.667  32.468  1.00 -7.88           H
ATOM   1368 3HD1 ILE A 115     -22.729  21.979  32.142  1.00 -7.88           H
ATOM   1369  N   ALA A 116     -16.774  21.994  30.360  1.00  0.92           N
ATOM   1370  H   ALA A 116     -16.722  21.785  31.351  1.00  0.92           H
ATOM   1371  CA  ALA A 116     -15.711  21.490  29.495  1.00  0.92           C
ATOM   1372  HA  ALA A 116     -15.880  21.844  28.480  1.00  0.92           H
ATOM   1373  C   ALA A 116     -15.693  19.958  29.471  1.00  0.92           C
ATOM   1374  O   ALA A 116     -16.333  19.304  30.299  1.00  0.92           O
ATOM   1375  CB  ALA A 116     -14.359  22.037  29.983  1.00  0.92           C
ATOM   1376 1HB  ALA A 116     -13.571  21.769  29.279  1.00  0.92           H
ATOM   1377 2HB  ALA A 116     -14.121  21.622  30.963  1.00  0.92           H
ATOM   1378 3HB  ALA A 116     -14.406  23.123  30.062  1.00  0.92           H
ATOM   1379  N   GLN A 117     -14.902  19.393  28.569  1.00 13.52           N
ATOM   1380  H   GLN A 117     -14.493  19.965  27.837  1.00 13.52           H
ATOM   1381  CA  GLN A 117     -14.511  17.987  28.647  1.00 13.52           C
ATOM   1382  HA  GLN A 117     -14.440  17.710  29.700  1.00 13.52           H
ATOM   1383  C   GLN A 117     -13.115  17.817  28.044  1.00 13.52           C
ATOM   1384  O   GLN A 117     -12.700  18.560  27.149  1.00 13.52           O
ATOM   1385  CB  GLN A 117     -15.552  17.060  27.996  1.00 13.52           C
ATOM   1386 1HB  GLN A 117     -15.195  16.033  28.075  1.00 13.52           H
ATOM   1387 2HB  GLN A 117     -16.464  17.140  28.585  1.00 13.52           H
ATOM   1388  CG  GLN A 117     -15.905  17.344  26.533  1.00 13.52           C
ATOM   1389 1HG  GLN A 117     -16.263  18.366  26.441  1.00 13.52           H
ATOM   1390 2HG  GLN A 117     -15.007  17.244  25.928  1.00 13.52           H
ATOM   1391  CD  GLN A 117     -16.973  16.399  25.993  1.00 13.52           C
ATOM   1392  OE1 GLN A 117     -16.810  15.785  24.943  1.00 13.52           O
ATOM   1393  NE2 GLN A 117     -18.066  16.268  26.701  1.00 13.52           N
ATOM   1394 1HE2 GLN A 117     -18.786  15.644  26.375  1.00 13.52           H
ATOM   1395 2HE2 GLN A 117     -18.176  16.773  27.563  1.00 13.52           H
ATOM   1396  N   ASP A 118     -12.379  16.851  28.571  1.00 24.12           N
ATOM   1397  H   ASP A 118     -12.796  16.241  29.274  1.00 24.12           H
ATOM   1398  CA  ASP A 118     -10.968  16.624  28.243  1.00 24.12           C
ATOM   1399  HA  ASP A 118     -10.496  17.582  28.026  1.00 24.12           H
ATOM   1400  C   ASP A 118     -10.787  15.711  27.026  1.00 24.12           C
ATOM   1401  O   ASP A 118     -10.000  14.767  27.042  1.00 24.12           O
ATOM   1402  CB  ASP A 118     -10.298  15.997  29.471  1.00 24.12           C
ATOM   1403 1HB  ASP A 118     -10.574  16.571  30.355  1.00 24.12           H
ATOM   1404 2HB  ASP A 118     -10.668  14.978  29.594  1.00 24.12           H
ATOM   1405  CG  ASP A 118      -8.786  15.963  29.366  1.00 24.12           C
ATOM   1406  OD1 ASP A 118      -8.196  16.873  28.751  1.00 24.12           O
ATOM   1407  OD2 ASP A 118      -8.160  15.036  29.932  1.00 24.12           O
ATOM   1408  N   THR A 119     -11.610  15.894  26.008  1.00 50.39           N
ATOM   1409  H   THR A 119     -12.244  16.682  26.010  1.00 50.39           H
ATOM   1410  CA  THR A 119     -11.656  14.946  24.896  1.00 50.39           C
ATOM   1411  HA  THR A 119     -11.741  13.951  25.325  1.00 50.39           H
ATOM   1412  C   THR A 119     -10.415  14.950  24.017  1.00 50.39           C
ATOM   1413  O   THR A 119     -10.085  15.932  23.362  1.00 50.39           O
ATOM   1414  CB  THR A 119     -12.898  15.194  24.032  1.00 50.39           C
ATOM   1415  HB  THR A 119     -12.814  16.159  23.531  1.00 50.39           H
ATOM   1416  OG1 THR A 119     -14.031  15.204  24.899  1.00 50.39           O
ATOM   1417  HG1 THR A 119     -14.817  15.390  24.374  1.00 50.39           H
ATOM   1418  CG2 THR A 119     -13.123  14.102  23.005  1.00 50.39           C
ATOM   1419 1HG2 THR A 119     -13.118  13.126  23.487  1.00 50.39           H
ATOM   1420 2HG2 THR A 119     -12.351  14.147  22.239  1.00 50.39           H
ATOM   1421 3HG2 THR A 119     -14.090  14.254  22.525  1.00 50.39           H
ATOM   1422  N   GLU A 120      -9.754  13.801  23.991  1.00 16.04           N
ATOM   1423  H   GLU A 120     -10.058  13.050  24.600  1.00 16.04           H
ATOM   1424  CA  GLU A 120      -8.578  13.571  23.149  1.00 16.04           C
ATOM   1425  HA  GLU A 120      -8.359  14.466  22.565  1.00 16.04           H
ATOM   1426  C   GLU A 120      -8.909  12.439  22.180  1.00 16.04           C
ATOM   1427  O   GLU A 120      -8.033  11.892  21.503  1.00 16.04           O
ATOM   1428  CB  GLU A 120      -7.363  13.257  24.019  1.00 16.04           C
ATOM   1429 1HB  GLU A 120      -7.600  12.403  24.650  1.00 16.04           H
ATOM   1430 2HB  GLU A 120      -6.519  12.999  23.379  1.00 16.04           H
ATOM   1431  CG  GLU A 120      -6.960  14.428  24.898  1.00 16.04           C
ATOM   1432 1HG  GLU A 120      -6.707  15.277  24.260  1.00 16.04           H
ATOM   1433 2HG  GLU A 120      -7.796  14.710  25.535  1.00 16.04           H
ATOM   1434  CD  GLU A 120      -5.782  14.102  25.782  1.00 16.04           C
ATOM   1435  OE1 GLU A 120      -4.735  14.776  25.675  1.00 16.04           O
ATOM   1436  OE2 GLU A 120      -5.891  13.205  26.652  1.00 16.04           O
ATOM   1437  N   TRP A 121     -10.209  12.159  22.141  1.00 47.19           N
ATOM   1438  H   TRP A 121     -10.797  12.649  22.794  1.00 47.19           H
ATOM   1439  CA  TRP A 121     -10.899  11.238  21.231  1.00 47.19           C
ATOM   1440  HA  TRP A 121     -11.879  11.067  21.678  1.00 47.19           H
ATOM   1441  C   TRP A 121     -10.308   9.831  21.073  1.00 47.19           C
ATOM   1442  O   TRP A 121      -9.425   9.413  21.825  1.00 47.19           O
ATOM   1443  CB  TRP A 121     -11.210  11.944  19.897  1.00 47.19           C
ATOM   1444 1HB  TRP A 121     -11.866  11.308  19.304  1.00 47.19           H
ATOM   1445 2HB  TRP A 121     -11.764  12.855  20.122  1.00 47.19           H
ATOM   1446  CG  TRP A 121     -10.031  12.319  19.051  1.00 47.19           C
ATOM   1447  CD1 TRP A 121      -9.464  11.571  18.080  1.00 47.19           C
ATOM   1448  HD1 TRP A 121      -9.783  10.570  17.817  1.00 47.19           H
ATOM   1449  CD2 TRP A 121      -9.287  13.556  19.062  1.00 47.19           C
ATOM   1450  NE1 TRP A 121      -8.450  12.235  17.458  1.00 47.19           N
ATOM   1451  HE1 TRP A 121      -7.932  11.847  16.672  1.00 47.19           H
ATOM   1452  CE2 TRP A 121      -8.290  13.454  18.048  1.00 47.19           C
ATOM   1453  CE3 TRP A 121      -9.331  14.724  19.850  1.00 47.19           C
ATOM   1454  HE3 TRP A 121     -10.082  14.839  20.618  1.00 47.19           H
ATOM   1455  CZ2 TRP A 121      -7.350  14.475  17.806  1.00 47.19           C
ATOM   1456  HZ2 TRP A 121      -6.618  14.380  17.018  1.00 47.19           H
ATOM   1457  CZ3 TRP A 121      -8.363  15.738  19.637  1.00 47.19           C
ATOM   1458  HZ3 TRP A 121      -8.373  16.623  20.254  1.00 47.19           H
ATOM   1459  CH2 TRP A 121      -7.387  15.603  18.607  1.00 47.19           C
ATOM   1460  HH2 TRP A 121      -6.675  16.400  18.439  1.00 47.19           H
ATOM   1461  N   GLY A 122     -10.893   9.028  20.197  1.00 25.39           N
ATOM   1462  H   GLY A 122     -11.611   9.377  19.585  1.00 25.39           H
ATOM   1463  CA  GLY A 122     -10.564   7.614  20.177  1.00 25.39           C
ATOM   1464 1HA  GLY A 122     -11.026   7.128  19.318  1.00 25.39           H
ATOM   1465 2HA  GLY A 122      -9.483   7.485  20.135  1.00 25.39           H
ATOM   1466  C   GLY A 122     -11.098   7.006  21.456  1.00 25.39           C
ATOM   1467  O   GLY A 122     -12.211   7.334  21.868  1.00 25.39           O
ATOM   1468  N   VAL A 123     -10.297   6.203  22.141  1.00 26.08           N
ATOM   1469  H   VAL A 123      -9.398   5.934  21.750  1.00 26.08           H
ATOM   1470  CA  VAL A 123     -10.677   5.703  23.466  1.00 26.08           C
ATOM   1471  HA  VAL A 123     -11.667   5.258  23.388  1.00 26.08           H
ATOM   1472  C   VAL A 123     -10.778   6.809  24.524  1.00 26.08           C
ATOM   1473  O   VAL A 123     -11.398   6.606  25.566  1.00 26.08           O
ATOM   1474  CB  VAL A 123      -9.707   4.601  23.980  1.00 26.08           C
ATOM   1475  HB  VAL A 123     -10.007   4.325  24.990  1.00 26.08           H
ATOM   1476  CG1 VAL A 123      -9.812   3.344  23.110  1.00 26.08           C
ATOM   1477 1HG1 VAL A 123      -9.158   2.564  23.506  1.00 26.08           H
ATOM   1478 2HG1 VAL A 123      -9.528   3.555  22.082  1.00 26.08           H
ATOM   1479 3HG1 VAL A 123     -10.837   2.971  23.124  1.00 26.08           H
ATOM   1480  CG2 VAL A 123      -8.252   5.098  24.029  1.00 26.08           C
ATOM   1481 1HG2 VAL A 123      -8.171   5.965  24.685  1.00 26.08           H
ATOM   1482 2HG2 VAL A 123      -7.897   5.357  23.032  1.00 26.08           H
ATOM   1483 3HG2 VAL A 123      -7.615   4.307  24.426  1.00 26.08           H
ATOM   1484  N   ALA A 124     -10.237   7.993  24.260  1.00 24.67           N
ATOM   1485  H   ALA A 124      -9.762   8.138  23.376  1.00 24.67           H
ATOM   1486  CA  ALA A 124     -10.334   9.131  25.175  1.00 24.67           C
ATOM   1487  HA  ALA A 124     -10.530   8.760  26.182  1.00 24.67           H
ATOM   1488  C   ALA A 124     -11.496  10.053  24.784  1.00 24.67           C
ATOM   1489  O   ALA A 124     -11.459  11.274  24.991  1.00 24.67           O
ATOM   1490  CB  ALA A 124      -9.018   9.888  25.202  1.00 24.67           C
ATOM   1491 1HB  ALA A 124      -8.821  10.316  24.222  1.00 24.67           H
ATOM   1492 2HB  ALA A 124      -8.211   9.210  25.477  1.00 24.67           H
ATOM   1493 3HB  ALA A 124      -9.069  10.691  25.938  1.00 24.67           H
ATOM   1494  N   MET A 125     -12.527   9.455  24.206  1.00 32.94           N
ATOM   1495  H   MET A 125     -12.430   8.504  23.872  1.00 32.94           H
ATOM   1496  CA  MET A 125     -13.849  10.070  24.167  1.00 32.94           C
ATOM   1497  HA  MET A 125     -13.780  11.060  23.718  1.00 32.94           H
ATOM   1498  C   MET A 125     -14.298  10.198  25.628  1.00 32.94           C
ATOM   1499  O   MET A 125     -13.903   9.388  26.480  1.00 32.94           O
ATOM   1500  CB  MET A 125     -14.820   9.207  23.349  1.00 32.94           C
ATOM   1501 1HB  MET A 125     -15.737   9.772  23.201  1.00 32.94           H
ATOM   1502 2HB  MET A 125     -14.376   9.018  22.372  1.00 32.94           H
ATOM   1503  CG  MET A 125     -15.185   7.871  23.987  1.00 32.94           C
ATOM   1504 1HG  MET A 125     -14.277   7.300  24.180  1.00 32.94           H
ATOM   1505 2HG  MET A 125     -15.688   8.063  24.935  1.00 32.94           H
ATOM   1506  SD  MET A 125     -16.284   6.886  22.959  1.00 32.94           S
ATOM   1507  CE  MET A 125     -16.888   5.692  24.173  1.00 32.94           C
ATOM   1508 1HE  MET A 125     -16.051   5.138  24.599  1.00 32.94           H
ATOM   1509 2HE  MET A 125     -17.578   4.997  23.695  1.00 32.94           H
ATOM   1510 3HE  MET A 125     -17.408   6.221  24.973  1.00 32.94           H
ATOM   1511  N   ARG A 126     -15.091  11.212  25.948  1.00 20.49           N
ATOM   1512  H   ARG A 126     -15.410  11.848  25.219  1.00 20.49           H
ATOM   1513  CA  ARG A 126     -15.488  11.477  27.343  1.00 20.49           C
ATOM   1514  HA  ARG A 126     -15.043  10.728  27.998  1.00 20.49           H
ATOM   1515  C   ARG A 126     -16.991  11.371  27.520  1.00 20.49           C
ATOM   1516  O   ARG A 126     -17.559  11.858  28.494  1.00 20.49           O
ATOM   1517  CB  ARG A 126     -14.997  12.859  27.791  1.00 20.49           C
ATOM   1518 1HB  ARG A 126     -15.531  13.617  27.217  1.00 20.49           H
ATOM   1519 2HB  ARG A 126     -15.242  12.994  28.847  1.00 20.49           H
ATOM   1520  CG  ARG A 126     -13.499  13.098  27.610  1.00 20.49           C
ATOM   1521 1HG  ARG A 126     -13.264  13.040  26.549  1.00 20.49           H
ATOM   1522 2HG  ARG A 126     -13.266  14.104  27.955  1.00 20.49           H
ATOM   1523  CD  ARG A 126     -12.606  12.105  28.349  1.00 20.49           C
ATOM   1524 1HD  ARG A 126     -12.857  12.110  29.410  1.00 20.49           H
ATOM   1525 2HD  ARG A 126     -12.771  11.109  27.943  1.00 20.49           H
ATOM   1526  NE  ARG A 126     -11.195  12.462  28.169  1.00 20.49           N
ATOM   1527  HE  ARG A 126     -10.998  13.370  27.771  1.00 20.49           H
ATOM   1528  CZ  ARG A 126     -10.136  11.733  28.482  1.00 20.49           C
ATOM   1529  NH1 ARG A 126      -8.965  12.276  28.322  1.00 20.49           N
ATOM   1530 1HH1 ARG A 126      -8.904  13.227  27.989  1.00 20.49           H
ATOM   1531 2HH1 ARG A 126      -8.130  11.758  28.542  1.00 20.49           H
ATOM   1532  NH2 ARG A 126     -10.187  10.496  28.891  1.00 20.49           N
ATOM   1533 1HH2 ARG A 126     -11.080  10.034  28.982  1.00 20.49           H
ATOM   1534 2HH2 ARG A 126      -9.333  10.010  29.121  1.00 20.49           H
ATOM   1535  N   VAL A 127     -17.633  10.765  26.538  1.00  2.23           N
ATOM   1536  H   VAL A 127     -17.119  10.380  25.759  1.00  2.23           H
ATOM   1537  CA  VAL A 127     -19.075  10.563  26.545  1.00  2.23           C
ATOM   1538  HA  VAL A 127     -19.452  10.592  27.564  1.00  2.23           H
ATOM   1539  C   VAL A 127     -19.208   9.172  25.946  1.00  2.23           C
ATOM   1540  O   VAL A 127     -18.444   8.838  25.047  1.00  2.23           O
ATOM   1541  CB  VAL A 127     -19.834  11.590  25.656  1.00  2.23           C
ATOM   1542  HB  VAL A 127     -19.719  11.294  24.616  1.00  2.23           H
ATOM   1543  CG1 VAL A 127     -21.326  11.603  25.987  1.00  2.23           C
ATOM   1544 1HG1 VAL A 127     -21.474  11.903  27.027  1.00  2.23           H
ATOM   1545 2HG1 VAL A 127     -21.755  10.616  25.837  1.00  2.23           H
ATOM   1546 3HG1 VAL A 127     -21.840  12.314  25.339  1.00  2.23           H
ATOM   1547  CG2 VAL A 127     -19.270  13.008  25.810  1.00  2.23           C
ATOM   1548 1HG2 VAL A 127     -19.821  13.693  25.174  1.00  2.23           H
ATOM   1549 2HG2 VAL A 127     -18.229  13.037  25.502  1.00  2.23           H
ATOM   1550 3HG2 VAL A 127     -19.348  13.334  26.848  1.00  2.23           H
ATOM   1551  N   ARG A 128     -20.170   8.376  26.389  1.00  2.36           N
ATOM   1552  H   ARG A 128     -20.756   8.708  27.152  1.00  2.36           H
ATOM   1553  CA  ARG A 128     -20.369   7.016  25.861  1.00  2.36           C
ATOM   1554  HA  ARG A 128     -19.477   6.427  26.080  1.00  2.36           H
ATOM   1555  C   ARG A 128     -20.606   6.903  24.356  1.00  2.36           C
ATOM   1556  O   ARG A 128     -20.325   5.856  23.777  1.00  2.36           O
ATOM   1557  CB  ARG A 128     -21.574   6.359  26.544  1.00  2.36           C
ATOM   1558 1HB  ARG A 128     -22.444   6.990  26.386  1.00  2.36           H
ATOM   1559 2HB  ARG A 128     -21.758   5.407  26.050  1.00  2.36           H
ATOM   1560  CG  ARG A 128     -21.430   6.090  28.036  1.00  2.36           C
ATOM   1561 1HG  ARG A 128     -20.633   5.367  28.197  1.00  2.36           H
ATOM   1562 2HG  ARG A 128     -21.184   7.013  28.555  1.00  2.36           H
ATOM   1563  CD  ARG A 128     -22.731   5.540  28.605  1.00  2.36           C
ATOM   1564 1HD  ARG A 128     -22.654   5.508  29.692  1.00  2.36           H
ATOM   1565 2HD  ARG A 128     -23.545   6.211  28.333  1.00  2.36           H
ATOM   1566  NE  ARG A 128     -23.030   4.190  28.112  1.00  2.36           N
ATOM   1567  HE  ARG A 128     -22.248   3.633  27.790  1.00  2.36           H
ATOM   1568  CZ  ARG A 128     -24.221   3.612  28.068  1.00  2.36           C
ATOM   1569  NH1 ARG A 128     -24.292   2.385  27.642  1.00  2.36           N
ATOM   1570 1HH1 ARG A 128     -23.455   1.910  27.348  1.00  2.36           H
ATOM   1571 2HH1 ARG A 128     -25.192   1.929  27.604  1.00  2.36           H
ATOM   1572  NH2 ARG A 128     -25.342   4.202  28.395  1.00  2.36           N
ATOM   1573 1HH2 ARG A 128     -25.347   5.169  28.680  1.00  2.36           H
ATOM   1574 2HH2 ARG A 128     -26.205   3.676  28.347  1.00  2.36           H
ATOM   1575  N   ARG A 129     -21.154   7.943  23.738  1.00 19.41           N
ATOM   1576  H   ARG A 129     -21.312   8.785  24.265  1.00 19.41           H
ATOM   1577  CA  ARG A 129     -21.595   7.880  22.335  1.00 19.41           C
ATOM   1578  HA  ARG A 129     -21.488   6.850  21.993  1.00 19.41           H
ATOM   1579  C   ARG A 129     -20.822   8.756  21.345  1.00 19.41           C
ATOM   1580  O   ARG A 129     -21.107   8.712  20.153  1.00 19.41           O
ATOM   1581  CB  ARG A 129     -23.093   8.229  22.294  1.00 19.41           C
ATOM   1582 1HB  ARG A 129     -23.532   7.877  23.227  1.00 19.41           H
ATOM   1583 2HB  ARG A 129     -23.199   9.311  22.271  1.00 19.41           H
ATOM   1584  CG  ARG A 129     -23.922   7.613  21.153  1.00 19.41           C
ATOM   1585 1HG  ARG A 129     -23.472   7.836  20.187  1.00 19.41           H
ATOM   1586 2HG  ARG A 129     -23.944   6.532  21.290  1.00 19.41           H
ATOM   1587  CD  ARG A 129     -25.354   8.150  21.168  1.00 19.41           C
ATOM   1588 1HD  ARG A 129     -25.678   8.217  22.207  1.00 19.41           H
ATOM   1589 2HD  ARG A 129     -25.375   9.151  20.738  1.00 19.41           H
ATOM   1590  NE  ARG A 129     -26.302   7.268  20.468  1.00 19.41           N
ATOM   1591  HE  ARG A 129     -26.778   6.587  21.044  1.00 19.41           H
ATOM   1592  CZ  ARG A 129     -26.620   7.276  19.181  1.00 19.41           C
ATOM   1593  NH1 ARG A 129     -27.493   6.408  18.755  1.00 19.41           N
ATOM   1594 1HH1 ARG A 129     -27.868   5.711  19.379  1.00 19.41           H
ATOM   1595 2HH1 ARG A 129     -27.781   6.439  17.789  1.00 19.41           H
ATOM   1596  NH2 ARG A 129     -26.166   8.131  18.302  1.00 19.41           N
ATOM   1597 1HH2 ARG A 129     -25.531   8.867  18.585  1.00 19.41           H
ATOM   1598 2HH2 ARG A 129     -26.468   8.066  17.346  1.00 19.41           H
ATOM   1599  N   THR A 130     -19.873   9.565  21.796  1.00 19.37           N
ATOM   1600  H   THR A 130     -19.570   9.546  22.759  1.00 19.37           H
ATOM   1601  CA  THR A 130     -19.189  10.475  20.873  1.00 19.37           C
ATOM   1602  HA  THR A 130     -19.931  11.027  20.295  1.00 19.37           H
ATOM   1603  C   THR A 130     -18.344   9.688  19.878  1.00 19.37           C
ATOM   1604  O   THR A 130     -17.989   8.529  20.115  1.00 19.37           O
ATOM   1605  CB  THR A 130     -18.306  11.490  21.619  1.00 19.37           C
ATOM   1606  HB  THR A 130     -17.432  11.742  21.019  1.00 19.37           H
ATOM   1607  OG1 THR A 130     -17.909  10.937  22.875  1.00 19.37           O
ATOM   1608  HG1 THR A 130     -17.302  11.563  23.284  1.00 19.37           H
ATOM   1609  CG2 THR A 130     -19.076  12.752  21.939  1.00 19.37           C
ATOM   1610 1HG2 THR A 130     -19.946  12.519  22.553  1.00 19.37           H
ATOM   1611 2HG2 THR A 130     -19.393  13.225  21.012  1.00 19.37           H
ATOM   1612 3HG2 THR A 130     -18.431  13.442  22.479  1.00 19.37           H
ATOM   1613  N   THR A 131     -18.085  10.291  18.728  1.00  0.58           N
ATOM   1614  H   THR A 131     -18.371  11.255  18.581  1.00  0.58           H
ATOM   1615  CA  THR A 131     -17.434   9.577  17.636  1.00  0.58           C
ATOM   1616  HA  THR A 131     -17.987   8.657  17.463  1.00  0.58           H
ATOM   1617  C   THR A 131     -15.992   9.199  17.991  1.00  0.58           C
ATOM   1618  O   THR A 131     -15.185  10.036  18.408  1.00  0.58           O
ATOM   1619  CB  THR A 131     -17.495  10.422  16.350  1.00  0.58           C
ATOM   1620  HB  THR A 131     -16.911  11.330  16.484  1.00  0.58           H
ATOM   1621  OG1 THR A 131     -18.858  10.765  16.076  1.00  0.58           O
ATOM   1622  HG1 THR A 131     -19.179  11.355  16.772  1.00  0.58           H
ATOM   1623  CG2 THR A 131     -16.987   9.662  15.145  1.00  0.58           C
ATOM   1624 1HG2 THR A 131     -17.563   8.746  15.009  1.00  0.58           H
ATOM   1625 2HG2 THR A 131     -15.933   9.423  15.270  1.00  0.58           H
ATOM   1626 3HG2 THR A 131     -17.100  10.289  14.263  1.00  0.58           H
ATOM   1627  N   SER A 132     -15.653   7.925  17.842  1.00 36.23           N
ATOM   1628  H   SER A 132     -16.345   7.267  17.488  1.00 36.23           H
ATOM   1629  CA  SER A 132     -14.322   7.422  18.187  1.00 36.23           C
ATOM   1630  HA  SER A 132     -13.962   7.987  19.047  1.00 36.23           H
ATOM   1631  C   SER A 132     -13.349   7.646  17.024  1.00 36.23           C
ATOM   1632  O   SER A 132     -12.926   6.717  16.331  1.00 36.23           O
ATOM   1633  CB  SER A 132     -14.398   5.946  18.592  1.00 36.23           C
ATOM   1634 1HB  SER A 132     -15.242   5.813  19.269  1.00 36.23           H
ATOM   1635 2HB  SER A 132     -14.564   5.334  17.704  1.00 36.23           H
ATOM   1636  OG  SER A 132     -13.214   5.526  19.257  1.00 36.23           O
ATOM   1637  HG  SER A 132     -13.260   5.837  20.170  1.00 36.23           H
ATOM   1638  N   PHE A 133     -13.035   8.910  16.782  1.00  4.21           N
ATOM   1639  H   PHE A 133     -13.460   9.633  17.351  1.00  4.21           H
ATOM   1640  CA  PHE A 133     -12.116   9.300  15.714  1.00  4.21           C
ATOM   1641  HA  PHE A 133     -12.510   8.934  14.772  1.00  4.21           H
ATOM   1642  C   PHE A 133     -10.712   8.728  15.900  1.00  4.21           C
ATOM   1643  O   PHE A 133     -10.279   8.534  17.041  1.00  4.21           O
ATOM   1644  CB  PHE A 133     -12.012  10.823  15.649  1.00  4.21           C
ATOM   1645 1HB  PHE A 133     -11.859  11.218  16.651  1.00  4.21           H
ATOM   1646 2HB  PHE A 133     -11.142  11.084  15.045  1.00  4.21           H
ATOM   1647  CG  PHE A 133     -13.204  11.478  15.027  1.00  4.21           C
ATOM   1648  CD1 PHE A 133     -14.090  12.256  15.792  1.00  4.21           C
ATOM   1649  HD1 PHE A 133     -13.933  12.373  16.856  1.00  4.21           H
ATOM   1650  CD2 PHE A 133     -13.431  11.336  13.647  1.00  4.21           C
ATOM   1651  HD2 PHE A 133     -12.745  10.757  13.047  1.00  4.21           H
ATOM   1652  CE1 PHE A 133     -15.187  12.904  15.178  1.00  4.21           C
ATOM   1653  HE1 PHE A 133     -15.856  13.511  15.771  1.00  4.21           H
ATOM   1654  CE2 PHE A 133     -14.535  11.949  13.027  1.00  4.21           C
ATOM   1655  HE2 PHE A 133     -14.707  11.816  11.971  1.00  4.21           H
ATOM   1656  CZ  PHE A 133     -15.412  12.740  13.788  1.00  4.21           C
ATOM   1657  HZ  PHE A 133     -16.256  13.213  13.312  1.00  4.21           H
ATOM   1658  N   PRO A 134      -9.980   8.468  14.797  1.00-17.96           N
ATOM   1659  CA  PRO A 134      -8.593   8.019  14.974  1.00-17.96           C
ATOM   1660  HA  PRO A 134      -8.566   7.055  15.474  1.00-17.96           H
ATOM   1661  C   PRO A 134      -7.764   9.036  15.735  1.00-17.96           C
ATOM   1662  O   PRO A 134      -7.961  10.238  15.572  1.00-17.96           O
ATOM   1663  CB  PRO A 134      -8.079   7.896  13.539  1.00-17.96           C
ATOM   1664 1HB  PRO A 134      -7.610   8.827  13.220  1.00-17.96           H
ATOM   1665 2HB  PRO A 134      -7.383   7.064  13.445  1.00-17.96           H
ATOM   1666  CG  PRO A 134      -9.278   7.650  12.772  1.00-17.96           C
ATOM   1667 1HG  PRO A 134      -9.115   7.866  11.721  1.00-17.96           H
ATOM   1668 2HG  PRO A 134      -9.590   6.616  12.909  1.00-17.96           H
ATOM   1669  CD  PRO A 134     -10.291   8.571  13.361  1.00-17.96           C
ATOM   1670 1HD  PRO A 134     -10.144   9.593  13.006  1.00-17.96           H
ATOM   1671 2HD  PRO A 134     -11.296   8.215  13.142  1.00-17.96           H
ATOM   1672  N   ARG A 135      -6.855   8.549  16.568  1.00 22.59           N
ATOM   1673  H   ARG A 135      -6.731   7.549  16.624  1.00 22.59           H
ATOM   1674  CA  ARG A 135      -6.025   9.402  17.421  1.00 22.59           C
ATOM   1675  HA  ARG A 135      -6.664  10.009  18.064  1.00 22.59           H
ATOM   1676  C   ARG A 135      -5.177  10.358  16.589  1.00 22.59           C
ATOM   1677  O   ARG A 135      -4.960  10.129  15.405  1.00 22.59           O
ATOM   1678  CB  ARG A 135      -5.129   8.514  18.286  1.00 22.59           C
ATOM   1679 1HB  ARG A 135      -4.598   7.824  17.630  1.00 22.59           H
ATOM   1680 2HB  ARG A 135      -4.393   9.137  18.781  1.00 22.59           H
ATOM   1681  CG  ARG A 135      -5.848   7.707  19.366  1.00 22.59           C
ATOM   1682 1HG  ARG A 135      -6.659   7.122  18.935  1.00 22.59           H
ATOM   1683 2HG  ARG A 135      -5.127   7.026  19.813  1.00 22.59           H
ATOM   1684  CD  ARG A 135      -6.379   8.595  20.471  1.00 22.59           C
ATOM   1685 1HD  ARG A 135      -5.874   9.559  20.423  1.00 22.59           H
ATOM   1686 2HD  ARG A 135      -7.452   8.747  20.338  1.00 22.59           H
ATOM   1687  NE  ARG A 135      -6.108   7.987  21.780  1.00 22.59           N
ATOM   1688  HE  ARG A 135      -5.895   6.997  21.800  1.00 22.59           H
ATOM   1689  CZ  ARG A 135      -6.064   8.619  22.941  1.00 22.59           C
ATOM   1690  NH1 ARG A 135      -5.622   7.973  23.981  1.00 22.59           N
ATOM   1691 1HH1 ARG A 135      -5.342   7.010  23.878  1.00 22.59           H
ATOM   1692 2HH1 ARG A 135      -5.551   8.439  24.871  1.00 22.59           H
ATOM   1693  NH2 ARG A 135      -6.391   9.872  23.098  1.00 22.59           N
ATOM   1694 1HH2 ARG A 135      -6.813  10.381  22.336  1.00 22.59           H
ATOM   1695 2HH2 ARG A 135      -6.251  10.304  24.001  1.00 22.59           H
ATOM   1696  N   ALA A 136      -4.703  11.435  17.195  1.00 -5.41           N
ATOM   1697  H   ALA A 136      -4.849  11.551  18.192  1.00 -5.41           H
ATOM   1698  CA  ALA A 136      -4.000  12.488  16.463  1.00 -5.41           C
ATOM   1699  HA  ALA A 136      -4.692  12.908  15.736  1.00 -5.41           H
ATOM   1700  C   ALA A 136      -2.775  12.010  15.676  1.00 -5.41           C
ATOM   1701  O   ALA A 136      -2.525  12.499  14.576  1.00 -5.41           O
ATOM   1702  CB  ALA A 136      -3.604  13.583  17.429  1.00 -5.41           C
ATOM   1703 1HB  ALA A 136      -4.477  13.966  17.954  1.00 -5.41           H
ATOM   1704 2HB  ALA A 136      -3.126  14.398  16.888  1.00 -5.41           H
ATOM   1705 3HB  ALA A 136      -2.896  13.180  18.148  1.00 -5.41           H
ATOM   1706  N   MET A 137      -2.045  11.030  16.184  1.00  4.50           N
ATOM   1707  H   MET A 137      -2.244  10.680  17.114  1.00  4.50           H
ATOM   1708  CA  MET A 137      -0.897  10.505  15.443  1.00  4.50           C
ATOM   1709  HA  MET A 137      -0.292  11.354  15.127  1.00  4.50           H
ATOM   1710  C   MET A 137      -1.325   9.742  14.181  1.00  4.50           C
ATOM   1711  O   MET A 137      -0.629   9.750  13.170  1.00  4.50           O
ATOM   1712  CB  MET A 137      -0.045   9.645  16.380  1.00  4.50           C
ATOM   1713 1HB  MET A 137       0.138  10.221  17.285  1.00  4.50           H
ATOM   1714 2HB  MET A 137      -0.611   8.757  16.657  1.00  4.50           H
ATOM   1715  CG  MET A 137       1.305   9.218  15.809  1.00  4.50           C
ATOM   1716 1HG  MET A 137       1.826   8.612  16.551  1.00  4.50           H
ATOM   1717 2HG  MET A 137       1.131   8.606  14.923  1.00  4.50           H
ATOM   1718  SD  MET A 137       2.365  10.608  15.336  1.00  4.50           S
ATOM   1719  CE  MET A 137       2.836  11.318  16.914  1.00  4.50           C
ATOM   1720 1HE  MET A 137       1.959  11.754  17.393  1.00  4.50           H
ATOM   1721 2HE  MET A 137       3.585  12.092  16.760  1.00  4.50           H
ATOM   1722 3HE  MET A 137       3.242  10.543  17.560  1.00  4.50           H
ATOM   1723  N   ALA A 138      -2.517   9.157  14.186  1.00 -7.04           N
ATOM   1724  H   ALA A 138      -3.083   9.178  15.022  1.00 -7.04           H
ATOM   1725  CA  ALA A 138      -3.063   8.523  12.985  1.00 -7.04           C
ATOM   1726  HA  ALA A 138      -2.289   7.903  12.529  1.00 -7.04           H
ATOM   1727  C   ALA A 138      -3.479   9.599  11.975  1.00 -7.04           C
ATOM   1728  O   ALA A 138      -3.327   9.433  10.770  1.00 -7.04           O
ATOM   1729  CB  ALA A 138      -4.260   7.629  13.351  1.00 -7.04           C
ATOM   1730 1HB  ALA A 138      -5.079   8.238  13.727  1.00 -7.04           H
ATOM   1731 2HB  ALA A 138      -3.969   6.906  14.115  1.00 -7.04           H
ATOM   1732 3HB  ALA A 138      -4.594   7.087  12.467  1.00 -7.04           H
ATOM   1733  N   ILE A 139      -3.966  10.732  12.462  1.00-11.96           N
ATOM   1734  H   ILE A 139      -4.096  10.830  13.461  1.00-11.96           H
ATOM   1735  CA  ILE A 139      -4.298  11.849  11.573  1.00-11.96           C
ATOM   1736  HA  ILE A 139      -4.953  11.483  10.782  1.00-11.96           H
ATOM   1737  C   ILE A 139      -2.980  12.310  10.934  1.00-11.96           C
ATOM   1738  O   ILE A 139      -2.898  12.494   9.716  1.00-11.96           O
ATOM   1739  CB  ILE A 139      -5.028  13.013  12.320  1.00-11.96           C
ATOM   1740  HB  ILE A 139      -4.364  13.411  13.085  1.00-11.96           H
ATOM   1741  CG1 ILE A 139      -6.311  12.492  13.004  1.00-11.96           C
ATOM   1742 1HG1 ILE A 139      -7.017  12.187  12.233  1.00-11.96           H
ATOM   1743 2HG1 ILE A 139      -6.067  11.614  13.595  1.00-11.96           H
ATOM   1744  CG2 ILE A 139      -5.382  14.150  11.338  1.00-11.96           C
ATOM   1745 1HG2 ILE A 139      -6.089  13.791  10.590  1.00-11.96           H
ATOM   1746 2HG2 ILE A 139      -4.486  14.502  10.830  1.00-11.96           H
ATOM   1747 3HG2 ILE A 139      -5.818  14.994  11.872  1.00-11.96           H
ATOM   1748  CD1 ILE A 139      -7.013  13.488  13.942  1.00-11.96           C
ATOM   1749 1HD1 ILE A 139      -7.467  14.294  13.365  1.00-11.96           H
ATOM   1750 2HD1 ILE A 139      -6.298  13.904  14.649  1.00-11.96           H
ATOM   1751 3HD1 ILE A 139      -7.793  12.967  14.495  1.00-11.96           H
ATOM   1752  N   GLY A 140      -1.923  12.387  11.733  1.00 -3.52           N
ATOM   1753  H   GLY A 140      -2.038  12.229  12.731  1.00 -3.52           H
ATOM   1754  CA  GLY A 140      -0.590  12.683  11.227  1.00 -3.52           C
ATOM   1755 1HA  GLY A 140      -0.586  13.679  10.791  1.00 -3.52           H
ATOM   1756 2HA  GLY A 140       0.108  12.675  12.065  1.00 -3.52           H
ATOM   1757  C   GLY A 140      -0.086  11.709  10.177  1.00 -3.52           C
ATOM   1758  O   GLY A 140       0.544  12.112   9.199  1.00 -3.52           O
ATOM   1759  N   ALA A 141      -0.403  10.429  10.326  1.00-11.30           N
ATOM   1760  H   ALA A 141      -0.914  10.142  11.153  1.00-11.30           H
ATOM   1761  CA  ALA A 141      -0.010   9.404   9.359  1.00-11.30           C
ATOM   1762  HA  ALA A 141       1.076   9.420   9.271  1.00-11.30           H
ATOM   1763  C   ALA A 141      -0.581   9.646   7.960  1.00-11.30           C
ATOM   1764  O   ALA A 141       0.062   9.302   6.965  1.00-11.30           O
ATOM   1765  CB  ALA A 141      -0.418   8.022   9.875  1.00-11.30           C
ATOM   1766 1HB  ALA A 141      -1.501   7.925   9.886  1.00-11.30           H
ATOM   1767 2HB  ALA A 141      -0.035   7.877  10.887  1.00-11.30           H
ATOM   1768 3HB  ALA A 141       0.002   7.252   9.226  1.00-11.30           H
ATOM   1769  N   THR A 142      -1.754  10.260   7.863  1.00 -0.05           N
ATOM   1770  H   THR A 142      -2.257  10.511   8.707  1.00 -0.05           H
ATOM   1771  CA  THR A 142      -2.335  10.572   6.549  1.00 -0.05           C
ATOM   1772  HA  THR A 142      -2.218   9.700   5.904  1.00 -0.05           H
ATOM   1773  C   THR A 142      -1.665  11.769   5.881  1.00 -0.05           C
ATOM   1774  O   THR A 142      -1.740  11.945   4.663  1.00 -0.05           O
ATOM   1775  CB  THR A 142      -3.842  10.934   6.617  1.00 -0.05           C
ATOM   1776  HB  THR A 142      -4.223  11.034   5.600  1.00 -0.05           H
ATOM   1777  OG1 THR A 142      -4.024  12.181   7.295  1.00 -0.05           O
ATOM   1778  HG1 THR A 142      -3.706  12.100   8.206  1.00 -0.05           H
ATOM   1779  CG2 THR A 142      -4.652   9.890   7.350  1.00 -0.05           C
ATOM   1780 1HG2 THR A 142      -5.710  10.123   7.257  1.00 -0.05           H
ATOM   1781 2HG2 THR A 142      -4.388   9.879   8.406  1.00 -0.05           H
ATOM   1782 3HG2 THR A 142      -4.467   8.908   6.914  1.00 -0.05           H
ATOM   1783  N   GLY A 143      -1.055  12.633   6.684  1.00 -4.91           N
ATOM   1784  H   GLY A 143      -0.987  12.437   7.676  1.00 -4.91           H
ATOM   1785  CA  GLY A 143      -0.490  13.875   6.182  1.00 -4.91           C
ATOM   1786 1HA  GLY A 143       0.141  14.310   6.958  1.00 -4.91           H
ATOM   1787 2HA  GLY A 143       0.139  13.650   5.319  1.00 -4.91           H
ATOM   1788  C   GLY A 143      -1.516  14.912   5.755  1.00 -4.91           C
ATOM   1789  O   GLY A 143      -1.159  15.894   5.105  1.00 -4.91           O
ATOM   1790  N   ASN A 144      -2.791  14.692   6.059  1.00  1.44           N
ATOM   1791  H   ASN A 144      -3.036  13.866   6.592  1.00  1.44           H
ATOM   1792  CA  ASN A 144      -3.878  15.570   5.615  1.00  1.44           C
ATOM   1793  HA  ASN A 144      -3.533  16.180   4.783  1.00  1.44           H
ATOM   1794  C   ASN A 144      -4.423  16.495   6.713  1.00  1.44           C
ATOM   1795  O   ASN A 144      -5.211  16.046   7.555  1.00  1.44           O
ATOM   1796  CB  ASN A 144      -5.032  14.709   5.094  1.00  1.44           C
ATOM   1797 1HB  ASN A 144      -4.664  14.054   4.305  1.00  1.44           H
ATOM   1798 2HB  ASN A 144      -5.412  14.094   5.906  1.00  1.44           H
ATOM   1799  CG  ASN A 144      -6.167  15.538   4.548  1.00  1.44           C
ATOM   1800  OD1 ASN A 144      -6.003  16.705   4.218  1.00  1.44           O
ATOM   1801  ND2 ASN A 144      -7.326  14.955   4.462  1.00  1.44           N
ATOM   1802 1HD2 ASN A 144      -8.108  15.457   4.070  1.00  1.44           H
ATOM   1803 2HD2 ASN A 144      -7.438  14.007   4.781  1.00  1.44           H
ATOM   1804  N   PRO A 145      -4.062  17.794   6.703  1.00 -2.88           N
ATOM   1805  CA  PRO A 145      -4.603  18.632   7.783  1.00 -2.88           C
ATOM   1806  HA  PRO A 145      -4.395  18.177   8.747  1.00 -2.88           H
ATOM   1807  C   PRO A 145      -6.104  18.900   7.710  1.00 -2.88           C
ATOM   1808  O   PRO A 145      -6.709  19.270   8.712  1.00 -2.88           O
ATOM   1809  CB  PRO A 145      -3.786  19.920   7.654  1.00 -2.88           C
ATOM   1810 1HB  PRO A 145      -4.352  20.783   8.003  1.00 -2.88           H
ATOM   1811 2HB  PRO A 145      -2.851  19.828   8.209  1.00 -2.88           H
ATOM   1812  CG  PRO A 145      -3.501  20.014   6.209  1.00 -2.88           C
ATOM   1813 1HG  PRO A 145      -4.382  20.373   5.677  1.00 -2.88           H
ATOM   1814 2HG  PRO A 145      -2.647  20.664   6.021  1.00 -2.88           H
ATOM   1815  CD  PRO A 145      -3.189  18.588   5.815  1.00 -2.88           C
ATOM   1816 1HD  PRO A 145      -3.434  18.421   4.766  1.00 -2.88           H
ATOM   1817 2HD  PRO A 145      -2.142  18.357   6.014  1.00 -2.88           H
ATOM   1818  N   ASP A 146      -6.755  18.643   6.583  1.00  9.44           N
ATOM   1819  H   ASP A 146      -6.260  18.334   5.756  1.00  9.44           H
ATOM   1820  CA  ASP A 146      -8.210  18.789   6.529  1.00  9.44           C
ATOM   1821  HA  ASP A 146      -8.482  19.794   6.854  1.00  9.44           H
ATOM   1822  C   ASP A 146      -8.910  17.787   7.446  1.00  9.44           C
ATOM   1823  O   ASP A 146      -9.977  18.063   7.987  1.00  9.44           O
ATOM   1824  CB  ASP A 146      -8.727  18.583   5.113  1.00  9.44           C
ATOM   1825 1HB  ASP A 146      -8.193  19.247   4.433  1.00  9.44           H
ATOM   1826 2HB  ASP A 146      -8.536  17.552   4.820  1.00  9.44           H
ATOM   1827  CG  ASP A 146     -10.213  18.843   5.011  1.00  9.44           C
ATOM   1828  OD1 ASP A 146     -10.655  19.994   5.221  1.00  9.44           O
ATOM   1829  OD2 ASP A 146     -10.965  17.892   4.704  1.00  9.44           O
ATOM   1830  N   TYR A 147      -8.295  16.639   7.693  1.00 -0.08           N
ATOM   1831  H   TYR A 147      -7.406  16.426   7.260  1.00 -0.08           H
ATOM   1832  CA  TYR A 147      -8.888  15.691   8.632  1.00 -0.08           C
ATOM   1833  HA  TYR A 147      -9.942  15.567   8.390  1.00 -0.08           H
ATOM   1834  C   TYR A 147      -8.814  16.239  10.053  1.00 -0.08           C
ATOM   1835  O   TYR A 147      -9.696  15.969  10.857  1.00 -0.08           O
ATOM   1836  CB  TYR A 147      -8.204  14.322   8.581  1.00 -0.08           C
ATOM   1837 1HB  TYR A 147      -7.131  14.466   8.696  1.00 -0.08           H
ATOM   1838 2HB  TYR A 147      -8.559  13.740   9.431  1.00 -0.08           H
ATOM   1839  CG  TYR A 147      -8.448  13.497   7.327  1.00 -0.08           C
ATOM   1840  CD1 TYR A 147      -7.474  12.572   6.895  1.00 -0.08           C
ATOM   1841  HD1 TYR A 147      -6.549  12.476   7.445  1.00 -0.08           H
ATOM   1842  CD2 TYR A 147      -9.659  13.582   6.595  1.00 -0.08           C
ATOM   1843  HD2 TYR A 147     -10.444  14.261   6.897  1.00 -0.08           H
ATOM   1844  CE1 TYR A 147      -7.694  11.755   5.749  1.00 -0.08           C
ATOM   1845  HE1 TYR A 147      -6.938  11.059   5.419  1.00 -0.08           H
ATOM   1846  CE2 TYR A 147      -9.878  12.762   5.453  1.00 -0.08           C
ATOM   1847  HE2 TYR A 147     -10.805  12.835   4.906  1.00 -0.08           H
ATOM   1848  CZ  TYR A 147      -8.891  11.864   5.039  1.00 -0.08           C
ATOM   1849  OH  TYR A 147      -9.091  11.097   3.919  1.00 -0.08           O
ATOM   1850  HH  TYR A 147      -9.910  11.326   3.471  1.00 -0.08           H
ATOM   1851  N   ALA A 148      -7.812  17.048  10.373  1.00-14.42           N
ATOM   1852  H   ALA A 148      -7.106  17.280   9.687  1.00-14.42           H
ATOM   1853  CA  ALA A 148      -7.742  17.650  11.701  1.00-14.42           C
ATOM   1854  HA  ALA A 148      -7.895  16.867  12.444  1.00-14.42           H
ATOM   1855  C   ALA A 148      -8.865  18.682  11.866  1.00-14.42           C
ATOM   1856  O   ALA A 148      -9.469  18.765  12.936  1.00-14.42           O
ATOM   1857  CB  ALA A 148      -6.366  18.279  11.934  1.00-14.42           C
ATOM   1858 1HB  ALA A 148      -6.315  18.677  12.947  1.00-14.42           H
ATOM   1859 2HB  ALA A 148      -6.194  19.089  11.227  1.00-14.42           H
ATOM   1860 3HB  ALA A 148      -5.590  17.524  11.815  1.00-14.42           H
ATOM   1861  N   TYR A 149      -9.191  19.412  10.802  1.00-14.04           N
ATOM   1862  H   TYR A 149      -8.652  19.322   9.949  1.00-14.04           H
ATOM   1863  CA  TYR A 149     -10.348  20.313  10.836  1.00-14.04           C
ATOM   1864  HA  TYR A 149     -10.244  21.008  11.666  1.00-14.04           H
ATOM   1865  C   TYR A 149     -11.599  19.487  11.079  1.00-14.04           C
ATOM   1866  O   TYR A 149     -12.399  19.818  11.948  1.00-14.04           O
ATOM   1867  CB  TYR A 149     -10.524  21.103   9.526  1.00-14.04           C
ATOM   1868 1HB  TYR A 149      -9.696  21.802   9.417  1.00-14.04           H
ATOM   1869 2HB  TYR A 149     -10.494  20.409   8.690  1.00-14.04           H
ATOM   1870  CG  TYR A 149     -11.838  21.869   9.438  1.00-14.04           C
ATOM   1871  CD1 TYR A 149     -11.932  23.212   9.856  1.00-14.04           C
ATOM   1872  HD1 TYR A 149     -11.052  23.713  10.236  1.00-14.04           H
ATOM   1873  CD2 TYR A 149     -13.007  21.248   8.939  1.00-14.04           C
ATOM   1874  HD2 TYR A 149     -12.960  20.226   8.582  1.00-14.04           H
ATOM   1875  CE1 TYR A 149     -13.180  23.918   9.795  1.00-14.04           C
ATOM   1876  HE1 TYR A 149     -13.243  24.948  10.112  1.00-14.04           H
ATOM   1877  CE2 TYR A 149     -14.252  21.932   8.916  1.00-14.04           C
ATOM   1878  HE2 TYR A 149     -15.146  21.430   8.576  1.00-14.04           H
ATOM   1879  CZ  TYR A 149     -14.324  23.262   9.331  1.00-14.04           C
ATOM   1880  OH  TYR A 149     -15.544  23.885   9.255  1.00-14.04           O
ATOM   1881  HH  TYR A 149     -15.546  24.792   9.577  1.00-14.04           H
ATOM   1882  N   ALA A 150     -11.762  18.411  10.324  1.00 -7.80           N
ATOM   1883  H   ALA A 150     -11.059  18.170   9.633  1.00 -7.80           H
ATOM   1884  CA  ALA A 150     -12.975  17.609  10.404  1.00 -7.80           C
ATOM   1885  HA  ALA A 150     -13.822  18.267  10.205  1.00 -7.80           H
ATOM   1886  C   ALA A 150     -13.180  17.003  11.797  1.00 -7.80           C
ATOM   1887  O   ALA A 150     -14.273  17.080  12.358  1.00 -7.80           O
ATOM   1888  CB  ALA A 150     -12.931  16.526   9.325  1.00 -7.80           C
ATOM   1889 1HB  ALA A 150     -12.644  16.970   8.371  1.00 -7.80           H
ATOM   1890 2HB  ALA A 150     -13.918  16.086   9.215  1.00 -7.80           H
ATOM   1891 3HB  ALA A 150     -12.210  15.752   9.590  1.00 -7.80           H
ATOM   1892  N   VAL A 151     -12.130  16.438  12.380  1.00-29.21           N
ATOM   1893  H   VAL A 151     -11.245  16.387  11.882  1.00-29.21           H
ATOM   1894  CA  VAL A 151     -12.234  15.867  13.724  1.00-29.21           C
ATOM   1895  HA  VAL A 151     -13.078  15.179  13.745  1.00-29.21           H
ATOM   1896  C   VAL A 151     -12.527  16.979  14.722  1.00-29.21           C
ATOM   1897  O   VAL A 151     -13.405  16.815  15.568  1.00-29.21           O
ATOM   1898  CB  VAL A 151     -10.948  15.082  14.129  1.00-29.21           C
ATOM   1899  HB  VAL A 151     -10.083  15.735  14.011  1.00-29.21           H
ATOM   1900  CG1 VAL A 151     -11.000  14.606  15.592  1.00-29.21           C
ATOM   1901 1HG1 VAL A 151     -10.127  13.994  15.814  1.00-29.21           H
ATOM   1902 2HG1 VAL A 151     -11.902  14.022  15.767  1.00-29.21           H
ATOM   1903 3HG1 VAL A 151     -10.997  15.461  16.266  1.00-29.21           H
ATOM   1904  CG2 VAL A 151     -10.775  13.859  13.217  1.00-29.21           C
ATOM   1905 1HG2 VAL A 151     -10.614  14.172  12.191  1.00-29.21           H
ATOM   1906 2HG2 VAL A 151     -11.668  13.242  13.256  1.00-29.21           H
ATOM   1907 3HG2 VAL A 151      -9.920  13.269  13.538  1.00-29.21           H
ATOM   1908  N   GLY A 152     -11.851  18.116  14.627  1.00-26.72           N
ATOM   1909  H   GLY A 152     -11.151  18.247  13.902  1.00-26.72           H
ATOM   1910  CA  GLY A 152     -12.090  19.184  15.586  1.00-26.72           C
ATOM   1911 1HA  GLY A 152     -11.946  18.785  16.589  1.00-26.72           H
ATOM   1912 2HA  GLY A 152     -11.373  19.989  15.423  1.00-26.72           H
ATOM   1913  C   GLY A 152     -13.493  19.746  15.501  1.00-26.72           C
ATOM   1914  O   GLY A 152     -14.136  19.983  16.522  1.00-26.72           O
ATOM   1915  N   TYR A 153     -13.994  19.915  14.286  1.00-14.14           N
ATOM   1916  H   TYR A 153     -13.425  19.686  13.474  1.00-14.14           H
ATOM   1917  CA  TYR A 153     -15.332  20.448  14.064  1.00-14.14           C
ATOM   1918  HA  TYR A 153     -15.422  21.404  14.580  1.00-14.14           H
ATOM   1919  C   TYR A 153     -16.397  19.510  14.611  1.00-14.14           C
ATOM   1920  O   TYR A 153     -17.284  19.936  15.348  1.00-14.14           O
ATOM   1921  CB  TYR A 153     -15.553  20.662  12.565  1.00-14.14           C
ATOM   1922 1HB  TYR A 153     -14.707  21.222  12.166  1.00-14.14           H
ATOM   1923 2HB  TYR A 153     -15.578  19.693  12.067  1.00-14.14           H
ATOM   1924  CG  TYR A 153     -16.818  21.416  12.222  1.00-14.14           C
ATOM   1925  CD1 TYR A 153     -16.790  22.811  12.030  1.00-14.14           C
ATOM   1926  HD1 TYR A 153     -15.867  23.353  12.170  1.00-14.14           H
ATOM   1927  CD2 TYR A 153     -18.045  20.738  12.051  1.00-14.14           C
ATOM   1928  HD2 TYR A 153     -18.096  19.668  12.205  1.00-14.14           H
ATOM   1929  CE1 TYR A 153     -17.959  23.515  11.632  1.00-14.14           C
ATOM   1930  HE1 TYR A 153     -17.922  24.579  11.467  1.00-14.14           H
ATOM   1931  CE2 TYR A 153     -19.217  21.442  11.665  1.00-14.14           C
ATOM   1932  HE2 TYR A 153     -20.149  20.914  11.530  1.00-14.14           H
ATOM   1933  CZ  TYR A 153     -19.153  22.821  11.438  1.00-14.14           C
ATOM   1934  OH  TYR A 153     -20.264  23.495  10.998  1.00-14.14           O
ATOM   1935  HH  TYR A 153     -20.064  24.404  10.742  1.00-14.14           H
ATOM   1936  N   VAL A 154     -16.318  18.226  14.286  1.00-13.05           N
ATOM   1937  H   VAL A 154     -15.570  17.893  13.683  1.00-13.05           H
ATOM   1938  CA  VAL A 154     -17.339  17.287  14.752  1.00-13.05           C
ATOM   1939  HA  VAL A 154     -18.319  17.709  14.534  1.00-13.05           H
ATOM   1940  C   VAL A 154     -17.244  17.109  16.261  1.00-13.05           C
ATOM   1941  O   VAL A 154     -18.259  17.176  16.942  1.00-13.05           O
ATOM   1942  CB  VAL A 154     -17.239  15.911  14.043  1.00-13.05           C
ATOM   1943  HB  VAL A 154     -16.238  15.511  14.200  1.00-13.05           H
ATOM   1944  CG1 VAL A 154     -18.263  14.916  14.610  1.00-13.05           C
ATOM   1945 1HG1 VAL A 154     -18.235  13.989  14.042  1.00-13.05           H
ATOM   1946 2HG1 VAL A 154     -19.268  15.338  14.554  1.00-13.05           H
ATOM   1947 3HG1 VAL A 154     -18.030  14.684  15.650  1.00-13.05           H
ATOM   1948  CG2 VAL A 154     -17.479  16.062  12.531  1.00-13.05           C
ATOM   1949 1HG2 VAL A 154     -18.474  16.461  12.346  1.00-13.05           H
ATOM   1950 2HG2 VAL A 154     -17.388  15.091  12.045  1.00-13.05           H
ATOM   1951 3HG2 VAL A 154     -16.743  16.732  12.091  1.00-13.05           H
ATOM   1952  N   THR A 155     -16.047  16.947  16.809  1.00 -7.21           N
ATOM   1953  H   THR A 155     -15.219  16.949  16.222  1.00 -7.21           H
ATOM   1954  CA  THR A 155     -15.890  16.740  18.253  1.00 -7.21           C
ATOM   1955  HA  THR A 155     -16.450  15.851  18.544  1.00 -7.21           H
ATOM   1956  C   THR A 155     -16.458  17.924  19.032  1.00 -7.21           C
ATOM   1957  O   THR A 155     -17.132  17.751  20.056  1.00 -7.21           O
ATOM   1958  CB  THR A 155     -14.395  16.524  18.601  1.00 -7.21           C
ATOM   1959  HB  THR A 155     -13.829  17.420  18.340  1.00 -7.21           H
ATOM   1960  OG1 THR A 155     -13.909  15.415  17.840  1.00 -7.21           O
ATOM   1961  HG1 THR A 155     -13.648  15.753  16.973  1.00 -7.21           H
ATOM   1962  CG2 THR A 155     -14.152  16.190  20.055  1.00 -7.21           C
ATOM   1963 1HG2 THR A 155     -13.088  16.016  20.206  1.00 -7.21           H
ATOM   1964 2HG2 THR A 155     -14.702  15.288  20.323  1.00 -7.21           H
ATOM   1965 3HG2 THR A 155     -14.473  17.012  20.691  1.00 -7.21           H
ATOM   1966  N   ALA A 156     -16.253  19.128  18.516  1.00-19.23           N
ATOM   1967  H   ALA A 156     -15.688  19.239  17.680  1.00-19.23           H
ATOM   1968  CA  ALA A 156     -16.841  20.311  19.125  1.00-19.23           C
ATOM   1969  HA  ALA A 156     -16.636  20.285  20.196  1.00-19.23           H
ATOM   1970  C   ALA A 156     -18.357  20.354  18.942  1.00-19.23           C
ATOM   1971  O   ALA A 156     -19.072  20.665  19.884  1.00-19.23           O
ATOM   1972  CB  ALA A 156     -16.199  21.550  18.537  1.00-19.23           C
ATOM   1973 1HB  ALA A 156     -15.139  21.555  18.781  1.00-19.23           H
ATOM   1974 2HB  ALA A 156     -16.673  22.444  18.941  1.00-19.23           H
ATOM   1975 3HB  ALA A 156     -16.308  21.541  17.452  1.00-19.23           H
ATOM   1976  N   ARG A 157     -18.872  20.059  17.756  1.00-12.33           N
ATOM   1977  H   ARG A 157     -18.259  19.803  16.984  1.00-12.33           H
ATOM   1978  CA  ARG A 157     -20.317  20.151  17.529  1.00-12.33           C
ATOM   1979  HA  ARG A 157     -20.640  21.132  17.880  1.00-12.33           H
ATOM   1980  C   ARG A 157     -21.080  19.106  18.338  1.00-12.33           C
ATOM   1981  O   ARG A 157     -22.159  19.395  18.857  1.00-12.33           O
ATOM   1982  CB  ARG A 157     -20.632  20.060  16.030  1.00-12.33           C
ATOM   1983 1HB  ARG A 157     -19.884  20.645  15.495  1.00-12.33           H
ATOM   1984 2HB  ARG A 157     -20.563  19.023  15.698  1.00-12.33           H
ATOM   1985  CG  ARG A 157     -22.000  20.635  15.678  1.00-12.33           C
ATOM   1986 1HG  ARG A 157     -22.784  20.000  16.087  1.00-12.33           H
ATOM   1987 2HG  ARG A 157     -22.077  21.618  16.139  1.00-12.33           H
ATOM   1988  CD  ARG A 157     -22.211  20.807  14.177  1.00-12.33           C
ATOM   1989 1HD  ARG A 157     -23.081  21.446  14.020  1.00-12.33           H
ATOM   1990 2HD  ARG A 157     -21.342  21.315  13.756  1.00-12.33           H
ATOM   1991  NE  ARG A 157     -22.423  19.536  13.469  1.00-12.33           N
ATOM   1992  HE  ARG A 157     -21.612  19.089  13.062  1.00-12.33           H
ATOM   1993  CZ  ARG A 157     -23.587  18.932  13.273  1.00-12.33           C
ATOM   1994  NH1 ARG A 157     -23.581  17.818  12.604  1.00-12.33           N
ATOM   1995 1HH1 ARG A 157     -22.722  17.500  12.187  1.00-12.33           H
ATOM   1996 2HH1 ARG A 157     -24.435  17.284  12.502  1.00-12.33           H
ATOM   1997  NH2 ARG A 157     -24.736  19.366  13.725  1.00-12.33           N
ATOM   1998 1HH2 ARG A 157     -24.776  20.186  14.310  1.00-12.33           H
ATOM   1999 2HH2 ARG A 157     -25.590  18.889  13.481  1.00-12.33           H
ATOM   2000  N   GLU A 158     -20.490  17.933  18.519  1.00-29.59           N
ATOM   2001  H   GLU A 158     -19.610  17.741  18.044  1.00-29.59           H
ATOM   2002  CA  GLU A 158     -21.058  16.902  19.389  1.00-29.59           C
ATOM   2003  HA  GLU A 158     -22.082  16.689  19.084  1.00-29.59           H
ATOM   2004  C   GLU A 158     -21.093  17.409  20.830  1.00-29.59           C
ATOM   2005  O   GLU A 158     -22.102  17.266  21.519  1.00-29.59           O
ATOM   2006  CB  GLU A 158     -20.231  15.606  19.344  1.00-29.59           C
ATOM   2007 1HB  GLU A 158     -19.186  15.853  19.528  1.00-29.59           H
ATOM   2008 2HB  GLU A 158     -20.577  14.965  20.153  1.00-29.59           H
ATOM   2009  CG  GLU A 158     -20.330  14.802  18.045  1.00-29.59           C
ATOM   2010 1HG  GLU A 158     -21.381  14.601  17.847  1.00-29.59           H
ATOM   2011 2HG  GLU A 158     -19.944  15.393  17.219  1.00-29.59           H
ATOM   2012  CD  GLU A 158     -19.573  13.474  18.111  1.00-29.59           C
ATOM   2013  OE1 GLU A 158     -18.352  13.448  18.375  1.00-29.59           O
ATOM   2014  OE2 GLU A 158     -20.205  12.415  17.911  1.00-29.59           O
ATOM   2015  N   ALA A 159     -20.015  18.034  21.283  1.00-14.29           N
ATOM   2016  H   ALA A 159     -19.203  18.145  20.687  1.00-14.29           H
ATOM   2017  CA  ALA A 159     -19.974  18.564  22.643  1.00-14.29           C
ATOM   2018  HA  ALA A 159     -20.228  17.758  23.331  1.00-14.29           H
ATOM   2019  C   ALA A 159     -21.012  19.680  22.827  1.00-14.29           C
ATOM   2020  O   ALA A 159     -21.743  19.701  23.814  1.00-14.29           O
ATOM   2021  CB  ALA A 159     -18.558  19.063  22.970  1.00-14.29           C
ATOM   2022 1HB  ALA A 159     -18.278  19.870  22.291  1.00-14.29           H
ATOM   2023 2HB  ALA A 159     -17.846  18.244  22.872  1.00-14.29           H
ATOM   2024 3HB  ALA A 159     -18.530  19.442  23.991  1.00-14.29           H
ATOM   2025  N   ARG A 160     -21.125  20.588  21.868  1.00 -4.26           N
ATOM   2026  H   ARG A 160     -20.505  20.546  21.062  1.00 -4.26           H
ATOM   2027  CA  ARG A 160     -22.089  21.685  21.994  1.00 -4.26           C
ATOM   2028  HA  ARG A 160     -21.950  22.145  22.973  1.00 -4.26           H
ATOM   2029  C   ARG A 160     -23.533  21.216  21.927  1.00 -4.26           C
ATOM   2030  O   ARG A 160     -24.396  21.845  22.532  1.00 -4.26           O
ATOM   2031  CB  ARG A 160     -21.856  22.767  20.943  1.00 -4.26           C
ATOM   2032 1HB  ARG A 160     -21.939  22.327  19.949  1.00 -4.26           H
ATOM   2033 2HB  ARG A 160     -22.647  23.508  21.057  1.00 -4.26           H
ATOM   2034  CG  ARG A 160     -20.515  23.481  21.064  1.00 -4.26           C
ATOM   2035 1HG  ARG A 160     -20.347  23.786  22.096  1.00 -4.26           H
ATOM   2036 2HG  ARG A 160     -19.717  22.809  20.767  1.00 -4.26           H
ATOM   2037  CD  ARG A 160     -20.487  24.701  20.169  1.00 -4.26           C
ATOM   2038 1HD  ARG A 160     -19.454  25.014  20.035  1.00 -4.26           H
ATOM   2039 2HD  ARG A 160     -20.904  24.432  19.199  1.00 -4.26           H
ATOM   2040  NE  ARG A 160     -21.244  25.815  20.756  1.00 -4.26           N
ATOM   2041  HE  ARG A 160     -21.272  25.858  21.766  1.00 -4.26           H
ATOM   2042  CZ  ARG A 160     -21.888  26.772  20.102  1.00 -4.26           C
ATOM   2043  NH1 ARG A 160     -22.513  27.678  20.791  1.00 -4.26           N
ATOM   2044 1HH1 ARG A 160     -22.427  27.703  21.797  1.00 -4.26           H
ATOM   2045 2HH1 ARG A 160     -23.082  28.365  20.324  1.00 -4.26           H
ATOM   2046  NH2 ARG A 160     -21.973  26.843  18.801  1.00 -4.26           N
ATOM   2047 1HH2 ARG A 160     -21.445  26.205  18.229  1.00 -4.26           H
ATOM   2048 2HH2 ARG A 160     -22.577  27.534  18.379  1.00 -4.26           H
ATOM   2049  N   ALA A 161     -23.802  20.089  21.281  1.00 -0.32           N
ATOM   2050  H   ALA A 161     -23.068  19.613  20.774  1.00 -0.32           H
ATOM   2051  CA  ALA A 161     -25.148  19.516  21.298  1.00 -0.32           C
ATOM   2052  HA  ALA A 161     -25.858  20.277  20.972  1.00 -0.32           H
ATOM   2053  C   ALA A 161     -25.510  19.100  22.728  1.00 -0.32           C
ATOM   2054  O   ALA A 161     -26.618  19.341  23.200  1.00 -0.32           O
ATOM   2055  CB  ALA A 161     -25.232  18.315  20.340  1.00 -0.32           C
ATOM   2056 1HB  ALA A 161     -24.544  17.531  20.657  1.00 -0.32           H
ATOM   2057 2HB  ALA A 161     -24.976  18.635  19.329  1.00 -0.32           H
ATOM   2058 3HB  ALA A 161     -26.249  17.921  20.338  1.00 -0.32           H
ATOM   2059  N   LEU A 162     -24.549  18.520  23.435  1.00 -6.67           N
ATOM   2060  H   LEU A 162     -23.651  18.344  22.995  1.00 -6.67           H
ATOM   2061  CA  LEU A 162     -24.729  18.132  24.837  1.00 -6.67           C
ATOM   2062  HA  LEU A 162     -25.653  17.568  24.940  1.00 -6.67           H
ATOM   2063  C   LEU A 162     -24.805  19.347  25.757  1.00 -6.67           C
ATOM   2064  O   LEU A 162     -25.339  19.256  26.856  1.00 -6.67           O
ATOM   2065  CB  LEU A 162     -23.554  17.260  25.295  1.00 -6.67           C
ATOM   2066 1HB  LEU A 162     -22.646  17.844  25.181  1.00 -6.67           H
ATOM   2067 2HB  LEU A 162     -23.674  17.045  26.357  1.00 -6.67           H
ATOM   2068  CG  LEU A 162     -23.356  15.932  24.555  1.00 -6.67           C
ATOM   2069  HG  LEU A 162     -23.480  16.099  23.488  1.00 -6.67           H
ATOM   2070  CD1 LEU A 162     -21.953  15.417  24.782  1.00 -6.67           C
ATOM   2071 1HD1 LEU A 162     -21.805  14.505  24.207  1.00 -6.67           H
ATOM   2072 2HD1 LEU A 162     -21.791  15.213  25.843  1.00 -6.67           H
ATOM   2073 3HD1 LEU A 162     -21.231  16.159  24.444  1.00 -6.67           H
ATOM   2074  CD2 LEU A 162     -24.360  14.886  25.002  1.00 -6.67           C
ATOM   2075 1HD2 LEU A 162     -25.372  15.250  24.840  1.00 -6.67           H
ATOM   2076 2HD2 LEU A 162     -24.230  14.667  26.064  1.00 -6.67           H
ATOM   2077 3HD2 LEU A 162     -24.220  13.974  24.426  1.00 -6.67           H
ATOM   2078  N   GLY A 163     -24.304  20.482  25.294  1.00-17.10           N
ATOM   2079  H   GLY A 163     -23.923  20.505  24.358  1.00-17.10           H
ATOM   2080  CA  GLY A 163     -24.275  21.699  26.092  1.00-17.10           C
ATOM   2081 1HA  GLY A 163     -24.462  22.551  25.440  1.00-17.10           H
ATOM   2082 2HA  GLY A 163     -25.055  21.665  26.851  1.00-17.10           H
ATOM   2083  C   GLY A 163     -22.937  21.908  26.771  1.00-17.10           C
ATOM   2084  O   GLY A 163     -22.862  22.522  27.833  1.00-17.10           O
ATOM   2085  N   VAL A 164     -21.884  21.384  26.162  1.00  7.57           N
ATOM   2086  H   VAL A 164     -22.005  20.900  25.279  1.00  7.57           H
ATOM   2087  CA  VAL A 164     -20.518  21.465  26.676  1.00  7.57           C
ATOM   2088  HA  VAL A 164     -20.509  21.968  27.642  1.00  7.57           H
ATOM   2089  C   VAL A 164     -19.746  22.300  25.651  1.00  7.57           C
ATOM   2090  O   VAL A 164     -19.783  21.995  24.465  1.00  7.57           O
ATOM   2091  CB  VAL A 164     -19.927  20.031  26.809  1.00  7.57           C
ATOM   2092  HB  VAL A 164     -19.901  19.575  25.823  1.00  7.57           H
ATOM   2093  CG1 VAL A 164     -18.512  20.058  27.362  1.00  7.57           C
ATOM   2094 1HG1 VAL A 164     -18.500  20.557  28.328  1.00  7.57           H
ATOM   2095 2HG1 VAL A 164     -17.849  20.583  26.674  1.00  7.57           H
ATOM   2096 3HG1 VAL A 164     -18.153  19.041  27.491  1.00  7.57           H
ATOM   2097  CG2 VAL A 164     -20.820  19.150  27.703  1.00  7.57           C
ATOM   2098 1HG2 VAL A 164     -21.803  19.030  27.250  1.00  7.57           H
ATOM   2099 2HG2 VAL A 164     -20.937  19.607  28.685  1.00  7.57           H
ATOM   2100 3HG2 VAL A 164     -20.376  18.161  27.811  1.00  7.57           H
ATOM   2101  N   HIS A 165     -19.121  23.392  26.068  1.00 10.98           N
ATOM   2102  H   HIS A 165     -19.015  23.558  27.064  1.00 10.98           H
ATOM   2103  CA  HIS A 165     -18.669  24.425  25.123  1.00 10.98           C
ATOM   2104  HA  HIS A 165     -18.884  24.090  24.107  1.00 10.98           H
ATOM   2105  C   HIS A 165     -17.175  24.730  25.152  1.00 10.98           C
ATOM   2106  O   HIS A 165     -16.703  25.664  24.502  1.00 10.98           O
ATOM   2107  CB  HIS A 165     -19.494  25.695  25.340  1.00 10.98           C
ATOM   2108 1HB  HIS A 165     -19.360  26.035  26.367  1.00 10.98           H
ATOM   2109 2HB  HIS A 165     -19.132  26.472  24.667  1.00 10.98           H
ATOM   2110  CG  HIS A 165     -20.954  25.504  25.066  1.00 10.98           C
ATOM   2111  ND1 HIS A 165     -21.478  25.545  23.792  1.00 10.98           N
ATOM   2112  CD2 HIS A 165     -21.988  25.255  25.916  1.00 10.98           C
ATOM   2113  HD2 HIS A 165     -21.884  25.156  26.987  1.00 10.98           H
ATOM   2114  CE1 HIS A 165     -22.821  25.336  23.936  1.00 10.98           C
ATOM   2115  HE1 HIS A 165     -23.522  25.317  23.113  1.00 10.98           H
ATOM   2116  NE2 HIS A 165     -23.174  25.165  25.229  1.00 10.98           N
ATOM   2117  HE2 HIS A 165     -24.109  25.020  25.593  1.00 10.98           H
ATOM   2118  N   GLN A 166     -16.408  23.912  25.856  1.00 -2.09           N
ATOM   2119  H   GLN A 166     -16.831  23.179  26.408  1.00 -2.09           H
ATOM   2120  CA  GLN A 166     -14.948  24.003  25.823  1.00 -2.09           C
ATOM   2121  HA  GLN A 166     -14.633  24.592  24.963  1.00 -2.09           H
ATOM   2122  C   GLN A 166     -14.361  22.605  25.669  1.00 -2.09           C
ATOM   2123  O   GLN A 166     -14.822  21.652  26.304  1.00 -2.09           O
ATOM   2124  CB  GLN A 166     -14.440  24.689  27.098  1.00 -2.09           C
ATOM   2125 1HB  GLN A 166     -14.895  25.678  27.153  1.00 -2.09           H
ATOM   2126 2HB  GLN A 166     -14.774  24.113  27.958  1.00 -2.09           H
ATOM   2127  CG  GLN A 166     -12.917  24.845  27.180  1.00 -2.09           C
ATOM   2128 1HG  GLN A 166     -12.460  23.862  27.302  1.00 -2.09           H
ATOM   2129 2HG  GLN A 166     -12.554  25.278  26.251  1.00 -2.09           H
ATOM   2130  CD  GLN A 166     -12.472  25.731  28.327  1.00 -2.09           C
ATOM   2131  OE1 GLN A 166     -13.209  25.972  29.273  1.00 -2.09           O
ATOM   2132  NE2 GLN A 166     -11.261  26.215  28.260  1.00 -2.09           N
ATOM   2133 1HE2 GLN A 166     -10.942  26.812  29.002  1.00 -2.09           H
ATOM   2134 2HE2 GLN A 166     -10.662  25.986  27.479  1.00 -2.09           H
ATOM   2135  N   LEU A 167     -13.334  22.485  24.840  1.00 -5.16           N
ATOM   2136  H   LEU A 167     -13.010  23.293  24.314  1.00 -5.16           H
ATOM   2137  CA  LEU A 167     -12.580  21.242  24.717  1.00 -5.16           C
ATOM   2138  HA  LEU A 167     -12.991  20.473  25.370  1.00 -5.16           H
ATOM   2139  C   LEU A 167     -11.157  21.546  25.136  1.00 -5.16           C
ATOM   2140  O   LEU A 167     -10.609  22.583  24.757  1.00 -5.16           O
ATOM   2141  CB  LEU A 167     -12.545  20.739  23.271  1.00 -5.16           C
ATOM   2142 1HB  LEU A 167     -12.106  21.529  22.660  1.00 -5.16           H
ATOM   2143 2HB  LEU A 167     -11.861  19.891  23.244  1.00 -5.16           H
ATOM   2144  CG  LEU A 167     -13.844  20.293  22.585  1.00 -5.16           C
ATOM   2145  HG  LEU A 167     -14.543  21.129  22.569  1.00 -5.16           H
ATOM   2146  CD1 LEU A 167     -13.507  19.906  21.146  1.00 -5.16           C
ATOM   2147 1HD1 LEU A 167     -14.411  19.583  20.635  1.00 -5.16           H
ATOM   2148 2HD1 LEU A 167     -12.780  19.093  21.129  1.00 -5.16           H
ATOM   2149 3HD1 LEU A 167     -13.100  20.767  20.619  1.00 -5.16           H
ATOM   2150  CD2 LEU A 167     -14.508  19.112  23.293  1.00 -5.16           C
ATOM   2151 1HD2 LEU A 167     -13.810  18.279  23.374  1.00 -5.16           H
ATOM   2152 2HD2 LEU A 167     -15.386  18.794  22.729  1.00 -5.16           H
ATOM   2153 3HD2 LEU A 167     -14.828  19.419  24.288  1.00 -5.16           H
ATOM   2154  N   TYR A 168     -10.530  20.625  25.848  1.00 23.28           N
ATOM   2155  H   TYR A 168     -11.031  19.801  26.158  1.00 23.28           H
ATOM   2156  CA  TYR A 168      -9.104  20.741  26.148  1.00 23.28           C
ATOM   2157  HA  TYR A 168      -8.832  21.790  26.166  1.00 23.28           H
ATOM   2158  C   TYR A 168      -8.313  20.086  25.022  1.00 23.28           C
ATOM   2159  O   TYR A 168      -7.676  19.053  25.205  1.00 23.28           O
ATOM   2160  CB  TYR A 168      -8.758  20.139  27.510  1.00 23.28           C
ATOM   2161 1HB  TYR A 168      -9.008  19.080  27.497  1.00 23.28           H
ATOM   2162 2HB  TYR A 168      -7.684  20.236  27.666  1.00 23.28           H
ATOM   2163  CG  TYR A 168      -9.470  20.786  28.686  1.00 23.28           C
ATOM   2164  CD1 TYR A 168      -9.881  19.999  29.780  1.00 23.28           C
ATOM   2165  HD1 TYR A 168      -9.697  18.935  29.775  1.00 23.28           H
ATOM   2166  CD2 TYR A 168      -9.711  22.181  28.735  1.00 23.28           C
ATOM   2167  HD2 TYR A 168      -9.400  22.821  27.924  1.00 23.28           H
ATOM   2168  CE1 TYR A 168     -10.519  20.587  30.902  1.00 23.28           C
ATOM   2169  HE1 TYR A 168     -10.821  19.976  31.738  1.00 23.28           H
ATOM   2170  CE2 TYR A 168     -10.364  22.767  29.853  1.00 23.28           C
ATOM   2171  HE2 TYR A 168     -10.550  23.831  29.882  1.00 23.28           H
ATOM   2172  CZ  TYR A 168     -10.755  21.963  30.924  1.00 23.28           C
ATOM   2173  OH  TYR A 168     -11.384  22.520  32.003  1.00 23.28           O
ATOM   2174  HH  TYR A 168     -11.565  23.464  31.888  1.00 23.28           H
ATOM   2175  N   ALA A 169      -8.417  20.665  23.837  1.00 23.33           N
ATOM   2176  H   ALA A 169      -8.948  21.523  23.755  1.00 23.33           H
ATOM   2177  CA  ALA A 169      -7.780  20.154  22.633  1.00 23.33           C
ATOM   2178  HA  ALA A 169      -6.824  19.694  22.881  1.00 23.33           H
ATOM   2179  C   ALA A 169      -7.563  21.380  21.734  1.00 23.33           C
ATOM   2180  O   ALA A 169      -8.295  22.368  21.888  1.00 23.33           O
ATOM   2181  CB  ALA A 169      -8.717  19.125  21.963  1.00 23.33           C
ATOM   2182 1HB  ALA A 169      -8.273  18.762  21.037  1.00 23.33           H
ATOM   2183 2HB  ALA A 169      -9.680  19.587  21.743  1.00 23.33           H
ATOM   2184 3HB  ALA A 169      -8.872  18.279  22.637  1.00 23.33           H
ATOM   2185  N   PRO A 170      -6.620  21.331  20.774  1.00 -9.37           N
ATOM   2186  CA  PRO A 170      -5.668  20.271  20.395  1.00 -9.37           C
ATOM   2187  HA  PRO A 170      -6.171  19.307  20.329  1.00 -9.37           H
ATOM   2188  C   PRO A 170      -4.438  20.142  21.291  1.00 -9.37           C
ATOM   2189  O   PRO A 170      -4.056  21.071  22.005  1.00 -9.37           O
ATOM   2190  CB  PRO A 170      -5.225  20.711  19.000  1.00 -9.37           C
ATOM   2191 1HB  PRO A 170      -4.225  20.345  18.767  1.00 -9.37           H
ATOM   2192 2HB  PRO A 170      -5.936  20.364  18.255  1.00 -9.37           H
ATOM   2193  CG  PRO A 170      -5.243  22.182  19.078  1.00 -9.37           C
ATOM   2194 1HG  PRO A 170      -4.346  22.536  19.587  1.00 -9.37           H
ATOM   2195 2HG  PRO A 170      -5.315  22.618  18.082  1.00 -9.37           H
ATOM   2196  CD  PRO A 170      -6.466  22.508  19.899  1.00 -9.37           C
ATOM   2197 1HD  PRO A 170      -6.301  23.414  20.485  1.00 -9.37           H
ATOM   2198 2HD  PRO A 170      -7.341  22.617  19.257  1.00 -9.37           H
ATOM   2199  N   VAL A 171      -3.760  19.009  21.194  1.00 15.53           N
ATOM   2200  H   VAL A 171      -4.133  18.222  20.670  1.00 15.53           H
ATOM   2201  CA  VAL A 171      -2.397  18.905  21.704  1.00 15.53           C
ATOM   2202  HA  VAL A 171      -2.300  19.473  22.627  1.00 15.53           H
ATOM   2203  C   VAL A 171      -1.534  19.545  20.620  1.00 15.53           C
ATOM   2204  O   VAL A 171      -1.593  19.161  19.453  1.00 15.53           O
ATOM   2205  CB  VAL A 171      -2.000  17.428  21.964  1.00 15.53           C
ATOM   2206  HB  VAL A 171      -2.145  16.875  21.042  1.00 15.53           H
ATOM   2207  CG1 VAL A 171      -0.538  17.282  22.377  1.00 15.53           C
ATOM   2208 1HG1 VAL A 171      -0.314  17.931  23.226  1.00 15.53           H
ATOM   2209 2HG1 VAL A 171       0.105  17.531  21.534  1.00 15.53           H
ATOM   2210 3HG1 VAL A 171      -0.336  16.246  22.653  1.00 15.53           H
ATOM   2211  CG2 VAL A 171      -2.894  16.823  23.055  1.00 15.53           C
ATOM   2212 1HG2 VAL A 171      -2.614  15.785  23.223  1.00 15.53           H
ATOM   2213 2HG2 VAL A 171      -3.939  16.848  22.743  1.00 15.53           H
ATOM   2214 3HG2 VAL A 171      -2.776  17.376  23.983  1.00 15.53           H
ATOM   2215  N   ALA A 172      -0.755  20.542  21.011  1.00 34.53           N
ATOM   2216  H   ALA A 172      -0.769  20.816  21.992  1.00 34.53           H
ATOM   2217  CA  ALA A 172       0.133  21.281  20.119  1.00 34.53           C
ATOM   2218  HA  ALA A 172      -0.047  20.983  19.087  1.00 34.53           H
ATOM   2219  C   ALA A 172       1.573  20.917  20.484  1.00 34.53           C
ATOM   2220  O   ALA A 172       2.528  21.597  20.127  1.00 34.53           O
ATOM   2221  CB  ALA A 172      -0.122  22.789  20.270  1.00 34.53           C
ATOM   2222 1HB  ALA A 172       0.533  23.340  19.595  1.00 34.53           H
ATOM   2223 2HB  ALA A 172       0.084  23.098  21.297  1.00 34.53           H
ATOM   2224 3HB  ALA A 172      -1.160  23.011  20.023  1.00 34.53           H
ATOM   2225  N   ASP A 173       1.716  19.841  21.235  1.00 22.94           N
ATOM   2226  H   ASP A 173       0.904  19.309  21.500  1.00 22.94           H
ATOM   2227  CA  ASP A 173       3.029  19.389  21.672  1.00 22.94           C
ATOM   2228  HA  ASP A 173       3.645  20.258  21.890  1.00 22.94           H
ATOM   2229  C   ASP A 173       3.675  18.584  20.549  1.00 22.94           C
ATOM   2230  O   ASP A 173       3.139  17.563  20.121  1.00 22.94           O
ATOM   2231  CB  ASP A 173       2.922  18.544  22.943  1.00 22.94           C
ATOM   2232 1HB  ASP A 173       2.277  17.689  22.748  1.00 22.94           H
ATOM   2233 2HB  ASP A 173       3.911  18.174  23.206  1.00 22.94           H
ATOM   2234  CG  ASP A 173       2.359  19.328  24.112  1.00 22.94           C
ATOM   2235  OD1 ASP A 173       2.649  20.537  24.247  1.00 22.94           O
ATOM   2236  OD2 ASP A 173       1.597  18.743  24.911  1.00 22.94           O
ATOM   2237  N   VAL A 174       4.810  19.047  20.045  1.00  9.08           N
ATOM   2238  H   VAL A 174       5.212  19.899  20.413  1.00  9.08           H
ATOM   2239  CA  VAL A 174       5.520  18.338  18.979  1.00  9.08           C
ATOM   2240  HA  VAL A 174       4.800  17.975  18.247  1.00  9.08           H
ATOM   2241  C   VAL A 174       6.226  17.160  19.633  1.00  9.08           C
ATOM   2242  O   VAL A 174       7.040  17.343  20.539  1.00  9.08           O
ATOM   2243  CB  VAL A 174       6.571  19.241  18.288  1.00  9.08           C
ATOM   2244  HB  VAL A 174       7.304  19.544  19.031  1.00  9.08           H
ATOM   2245  CG1 VAL A 174       7.294  18.491  17.168  1.00  9.08           C
ATOM   2246 1HG1 VAL A 174       8.031  19.145  16.703  1.00  9.08           H
ATOM   2247 2HG1 VAL A 174       6.586  18.160  16.406  1.00  9.08           H
ATOM   2248 3HG1 VAL A 174       7.822  17.625  17.565  1.00  9.08           H
ATOM   2249  CG2 VAL A 174       5.921  20.504  17.735  1.00  9.08           C
ATOM   2250 1HG2 VAL A 174       5.435  21.060  18.535  1.00  9.08           H
ATOM   2251 2HG2 VAL A 174       5.188  20.254  16.970  1.00  9.08           H
ATOM   2252 3HG2 VAL A 174       6.686  21.149  17.306  1.00  9.08           H
ATOM   2253  N   ASN A 175       5.921  15.943  19.211  1.00 12.19           N
ATOM   2254  H   ASN A 175       5.329  15.825  18.395  1.00 12.19           H
ATOM   2255  CA  ASN A 175       6.426  14.753  19.885  1.00 12.19           C
ATOM   2256  HA  ASN A 175       6.509  14.989  20.943  1.00 12.19           H
ATOM   2257  C   ASN A 175       7.823  14.376  19.396  1.00 12.19           C
ATOM   2258  O   ASN A 175       8.041  13.375  18.725  1.00 12.19           O
ATOM   2259  CB  ASN A 175       5.443  13.595  19.724  1.00 12.19           C
ATOM   2260 1HB  ASN A 175       4.453  13.932  20.011  1.00 12.19           H
ATOM   2261 2HB  ASN A 175       5.425  13.282  18.680  1.00 12.19           H
ATOM   2262  CG  ASN A 175       5.808  12.405  20.567  1.00 12.19           C
ATOM   2263  OD1 ASN A 175       5.653  11.278  20.146  1.00 12.19           O
ATOM   2264  ND2 ASN A 175       6.279  12.635  21.762  1.00 12.19           N
ATOM   2265 1HD2 ASN A 175       6.623  11.847  22.288  1.00 12.19           H
ATOM   2266 2HD2 ASN A 175       6.355  13.569  22.122  1.00 12.19           H
ATOM   2267  N   ASN A 176       8.771  15.231  19.749  1.00  0.91           N
ATOM   2268  H   ASN A 176       8.500  16.041  20.294  1.00  0.91           H
ATOM   2269  CA  ASN A 176      10.171  15.073  19.374  1.00  0.91           C
ATOM   2270  HA  ASN A 176      10.230  14.878  18.304  1.00  0.91           H
ATOM   2271  C   ASN A 176      10.835  13.902  20.102  1.00  0.91           C
ATOM   2272  O   ASN A 176      11.887  13.424  19.677  1.00  0.91           O
ATOM   2273  CB  ASN A 176      10.916  16.373  19.669  1.00  0.91           C
ATOM   2274 1HB  ASN A 176      10.349  17.209  19.263  1.00  0.91           H
ATOM   2275 2HB  ASN A 176      11.004  16.495  20.742  1.00  0.91           H
ATOM   2276  CG  ASN A 176      12.291  16.397  19.059  1.00  0.91           C
ATOM   2277  OD1 ASN A 176      12.441  16.547  17.854  1.00  0.91           O
ATOM   2278  ND2 ASN A 176      13.297  16.245  19.867  1.00  0.91           N
ATOM   2279 1HD2 ASN A 176      14.232  16.259  19.493  1.00  0.91           H
ATOM   2280 2HD2 ASN A 176      13.138  16.067  20.849  1.00  0.91           H
ATOM   2281  N   ASN A 177      10.192  13.412  21.157  1.00 -0.34           N
ATOM   2282  H   ASN A 177       9.403  13.925  21.532  1.00 -0.34           H
ATOM   2283  CA  ASN A 177      10.510  12.116  21.769  1.00 -0.34           C
ATOM   2284  HA  ASN A 177      11.470  11.756  21.399  1.00 -0.34           H
ATOM   2285  C   ASN A 177       9.429  11.078  21.416  1.00 -0.34           C
ATOM   2286  O   ASN A 177       8.502  10.867  22.208  1.00 -0.34           O
ATOM   2287  CB  ASN A 177      10.614  12.263  23.296  1.00 -0.34           C
ATOM   2288 1HB  ASN A 177      11.362  13.020  23.531  1.00 -0.34           H
ATOM   2289 2HB  ASN A 177       9.655  12.593  23.693  1.00 -0.34           H
ATOM   2290  CG  ASN A 177      10.998  10.968  23.988  1.00 -0.34           C
ATOM   2291  OD1 ASN A 177      11.293   9.955  23.354  1.00 -0.34           O
ATOM   2292  ND2 ASN A 177      10.978  10.980  25.292  1.00 -0.34           N
ATOM   2293 1HD2 ASN A 177      11.236  10.149  25.794  1.00 -0.34           H
ATOM   2294 2HD2 ASN A 177      10.731  11.823  25.788  1.00 -0.34           H
ATOM   2295  N   PRO A 178       9.531  10.393  20.258  1.00 -5.35           N
ATOM   2296  CA  PRO A 178       8.511   9.390  19.912  1.00 -5.35           C
ATOM   2297  HA  PRO A 178       7.548   9.873  19.772  1.00 -5.35           H
ATOM   2298  C   PRO A 178       8.335   8.220  20.880  1.00 -5.35           C
ATOM   2299  O   PRO A 178       7.334   7.500  20.812  1.00 -5.35           O
ATOM   2300  CB  PRO A 178       9.011   8.850  18.569  1.00 -5.35           C
ATOM   2301 1HB  PRO A 178       9.636   7.974  18.732  1.00 -5.35           H
ATOM   2302 2HB  PRO A 178       8.178   8.605  17.916  1.00 -5.35           H
ATOM   2303  CG  PRO A 178       9.804   9.933  18.001  1.00 -5.35           C
ATOM   2304 1HG  PRO A 178      10.492   9.562  17.241  1.00 -5.35           H
ATOM   2305 2HG  PRO A 178       9.148  10.702  17.589  1.00 -5.35           H
ATOM   2306  CD  PRO A 178      10.544  10.457  19.188  1.00 -5.35           C
ATOM   2307 1HD  PRO A 178      11.394   9.820  19.430  1.00 -5.35           H
ATOM   2308 2HD  PRO A 178      10.859  11.476  18.991  1.00 -5.35           H
ATOM   2309  N   MET A 179       9.276   8.014  21.793  1.00  2.96           N
ATOM   2310  H   MET A 179      10.091   8.613  21.831  1.00  2.96           H
ATOM   2311  CA  MET A 179       9.143   6.950  22.781  1.00  2.96           C
ATOM   2312  HA  MET A 179       8.562   6.150  22.335  1.00  2.96           H
ATOM   2313  C   MET A 179       8.397   7.386  24.039  1.00  2.96           C
ATOM   2314  O   MET A 179       8.159   6.566  24.923  1.00  2.96           O
ATOM   2315  CB  MET A 179      10.502   6.360  23.155  1.00  2.96           C
ATOM   2316 1HB  MET A 179      11.138   7.141  23.570  1.00  2.96           H
ATOM   2317 2HB  MET A 179      10.344   5.600  23.919  1.00  2.96           H
ATOM   2318  CG  MET A 179      11.208   5.707  21.978  1.00  2.96           C
ATOM   2319 1HG  MET A 179      10.505   5.058  21.454  1.00  2.96           H
ATOM   2320 2HG  MET A 179      11.554   6.480  21.290  1.00  2.96           H
ATOM   2321  SD  MET A 179      12.611   4.713  22.519  1.00  2.96           S
ATOM   2322  CE  MET A 179      11.817   3.178  23.046  1.00  2.96           C
ATOM   2323 1HE  MET A 179      12.574   2.486  23.418  1.00  2.96           H
ATOM   2324 2HE  MET A 179      11.302   2.722  22.200  1.00  2.96           H
ATOM   2325 3HE  MET A 179      11.098   3.383  23.840  1.00  2.96           H
ATOM   2326  N   ASN A 180       7.996   8.649  24.126  1.00 -7.78           N
ATOM   2327  H   ASN A 180       8.202   9.297  23.373  1.00 -7.78           H
ATOM   2328  CA  ASN A 180       7.215   9.122  25.272  1.00 -7.78           C
ATOM   2329  HA  ASN A 180       7.722   8.818  26.183  1.00 -7.78           H
ATOM   2330  C   ASN A 180       5.816   8.481  25.230  1.00 -7.78           C
ATOM   2331  O   ASN A 180       5.052   8.727  24.290  1.00 -7.78           O
ATOM   2332  CB  ASN A 180       7.113  10.655  25.255  1.00 -7.78           C
ATOM   2333 1HB  ASN A 180       8.116  11.075  25.220  1.00 -7.78           H
ATOM   2334 2HB  ASN A 180       6.573  10.968  24.365  1.00 -7.78           H
ATOM   2335  CG  ASN A 180       6.396  11.206  26.465  1.00 -7.78           C
ATOM   2336  OD1 ASN A 180       5.260  10.847  26.736  1.00 -7.78           O
ATOM   2337  ND2 ASN A 180       7.024  12.091  27.180  1.00 -7.78           N
ATOM   2338 1HD2 ASN A 180       6.555  12.484  27.978  1.00 -7.78           H
ATOM   2339 2HD2 ASN A 180       7.972  12.364  26.957  1.00 -7.78           H
ATOM   2340  N   PRO A 181       5.459   7.639  26.219  1.00 17.21           N
ATOM   2341  CA  PRO A 181       4.174   6.945  26.060  1.00 17.21           C
ATOM   2342  HA  PRO A 181       4.073   6.555  25.049  1.00 17.21           H
ATOM   2343  C   PRO A 181       2.942   7.773  26.406  1.00 17.21           C
ATOM   2344  O   PRO A 181       1.821   7.383  26.085  1.00 17.21           O
ATOM   2345  CB  PRO A 181       4.310   5.779  27.039  1.00 17.21           C
ATOM   2346 1HB  PRO A 181       3.335   5.446  27.393  1.00 17.21           H
ATOM   2347 2HB  PRO A 181       4.851   4.956  26.572  1.00 17.21           H
ATOM   2348  CG  PRO A 181       5.107   6.350  28.145  1.00 17.21           C
ATOM   2349 1HG  PRO A 181       4.475   6.966  28.784  1.00 17.21           H
ATOM   2350 2HG  PRO A 181       5.582   5.563  28.725  1.00 17.21           H
ATOM   2351  CD  PRO A 181       6.141   7.195  27.452  1.00 17.21           C
ATOM   2352 1HD  PRO A 181       6.421   8.044  28.075  1.00 17.21           H
ATOM   2353 2HD  PRO A 181       7.015   6.591  27.204  1.00 17.21           H
ATOM   2354  N   ILE A 182       3.126   8.898  27.084  1.00 23.95           N
ATOM   2355  H   ILE A 182       4.066   9.202  27.311  1.00 23.95           H
ATOM   2356  CA  ILE A 182       2.005   9.713  27.541  1.00 23.95           C
ATOM   2357  HA  ILE A 182       1.173   9.063  27.805  1.00 23.95           H
ATOM   2358  C   ILE A 182       1.568  10.625  26.397  1.00 23.95           C
ATOM   2359  O   ILE A 182       0.385  10.757  26.110  1.00 23.95           O
ATOM   2360  CB  ILE A 182       2.404  10.563  28.796  1.00 23.95           C
ATOM   2361  HB  ILE A 182       3.187  11.262  28.498  1.00 23.95           H
ATOM   2362  CG1 ILE A 182       2.991   9.678  29.920  1.00 23.95           C
ATOM   2363 1HG1 ILE A 182       3.896   9.198  29.551  1.00 23.95           H
ATOM   2364 2HG1 ILE A 182       3.293  10.338  30.732  1.00 23.95           H
ATOM   2365  CG2 ILE A 182       1.207  11.388  29.323  1.00 23.95           C
ATOM   2366 1HG2 ILE A 182       0.353  10.735  29.516  1.00 23.95           H
ATOM   2367 2HG2 ILE A 182       0.922  12.140  28.587  1.00 23.95           H
ATOM   2368 3HG2 ILE A 182       1.482  11.897  30.246  1.00 23.95           H
ATOM   2369  CD1 ILE A 182       2.076   8.582  30.520  1.00 23.95           C
ATOM   2370 1HD1 ILE A 182       1.193   9.030  30.975  1.00 23.95           H
ATOM   2371 2HD1 ILE A 182       2.627   8.041  31.292  1.00 23.95           H
ATOM   2372 3HD1 ILE A 182       1.770   7.874  29.748  1.00 23.95           H
ATOM   2373  N   ILE A 183       2.531  11.266  25.748  1.00 31.91           N
ATOM   2374  H   ILE A 183       3.495  11.118  26.029  1.00 31.91           H
ATOM   2375  CA  ILE A 183       2.242  12.246  24.696  1.00 31.91           C
ATOM   2376  HA  ILE A 183       1.380  12.835  25.005  1.00 31.91           H
ATOM   2377  C   ILE A 183       1.892  11.612  23.344  1.00 31.91           C
ATOM   2378  O   ILE A 183       0.983  12.081  22.659  1.00 31.91           O
ATOM   2379  CB  ILE A 183       3.463  13.221  24.518  1.00 31.91           C
ATOM   2380  HB  ILE A 183       4.330  12.623  24.232  1.00 31.91           H
ATOM   2381  CG1 ILE A 183       3.812  13.946  25.842  1.00 31.91           C
ATOM   2382 1HG1 ILE A 183       4.061  13.202  26.596  1.00 31.91           H
ATOM   2383 2HG1 ILE A 183       4.711  14.536  25.669  1.00 31.91           H
ATOM   2384  CG2 ILE A 183       3.215  14.263  23.397  1.00 31.91           C
ATOM   2385 1HG2 ILE A 183       4.008  15.007  23.386  1.00 31.91           H
ATOM   2386 2HG2 ILE A 183       2.257  14.768  23.549  1.00 31.91           H
ATOM   2387 3HG2 ILE A 183       3.197  13.765  22.428  1.00 31.91           H
ATOM   2388  CD1 ILE A 183       2.740  14.889  26.444  1.00 31.91           C
ATOM   2389 1HD1 ILE A 183       1.827  14.334  26.661  1.00 31.91           H
ATOM   2390 2HD1 ILE A 183       2.519  15.705  25.754  1.00 31.91           H
ATOM   2391 3HD1 ILE A 183       3.122  15.311  27.373  1.00 31.91           H
ATOM   2392  N   ASN A 184       2.620  10.577  22.941  1.00 37.10           N
ATOM   2393  H   ASN A 184       3.179  10.067  23.611  1.00 37.10           H
ATOM   2394  CA  ASN A 184       2.732  10.208  21.523  1.00 37.10           C
ATOM   2395  HA  ASN A 184       3.308  10.995  21.035  1.00 37.10           H
ATOM   2396  C   ASN A 184       1.461  10.091  20.688  1.00 37.10           C
ATOM   2397  O   ASN A 184       1.346  10.809  19.704  1.00 37.10           O
ATOM   2398  CB  ASN A 184       3.539   8.915  21.407  1.00 37.10           C
ATOM   2399 1HB  ASN A 184       4.559   9.105  21.738  1.00 37.10           H
ATOM   2400 2HB  ASN A 184       3.094   8.165  22.051  1.00 37.10           H
ATOM   2401  CG  ASN A 184       3.577   8.350  20.008  1.00 37.10           C
ATOM   2402  OD1 ASN A 184       2.862   7.415  19.682  1.00 37.10           O
ATOM   2403  ND2 ASN A 184       4.446   8.861  19.194  1.00 37.10           N
ATOM   2404 1HD2 ASN A 184       4.530   8.474  18.272  1.00 37.10           H
ATOM   2405 2HD2 ASN A 184       5.018   9.641  19.495  1.00 37.10           H
ATOM   2406  N   VAL A 185       0.495   9.255  21.044  1.00 21.38           N
ATOM   2407  H   VAL A 185       0.582   8.698  21.892  1.00 21.38           H
ATOM   2408  CA  VAL A 185      -0.668   9.076  20.165  1.00 21.38           C
ATOM   2409  HA  VAL A 185      -0.289   8.942  19.153  1.00 21.38           H
ATOM   2410  C   VAL A 185      -1.589  10.299  20.124  1.00 21.38           C
ATOM   2411  O   VAL A 185      -2.391  10.465  19.201  1.00 21.38           O
ATOM   2412  CB  VAL A 185      -1.478   7.790  20.514  1.00 21.38           C
ATOM   2413  HB  VAL A 185      -2.285   7.688  19.790  1.00 21.38           H
ATOM   2414  CG1 VAL A 185      -0.576   6.548  20.398  1.00 21.38           C
ATOM   2415 1HG1 VAL A 185      -0.139   6.506  19.399  1.00 21.38           H
ATOM   2416 2HG1 VAL A 185      -1.169   5.647  20.553  1.00 21.38           H
ATOM   2417 3HG1 VAL A 185       0.225   6.575  21.136  1.00 21.38           H
ATOM   2418  CG2 VAL A 185      -2.108   7.853  21.916  1.00 21.38           C
ATOM   2419 1HG2 VAL A 185      -2.629   6.918  22.122  1.00 21.38           H
ATOM   2420 2HG2 VAL A 185      -2.830   8.666  21.961  1.00 21.38           H
ATOM   2421 3HG2 VAL A 185      -1.344   8.002  22.678  1.00 21.38           H
ATOM   2422  N   ARG A 186      -1.466  11.175  21.115  1.00 13.14           N
ATOM   2423  H   ARG A 186      -0.738  11.029  21.806  1.00 13.14           H
ATOM   2424  CA  ARG A 186      -2.329  12.354  21.243  1.00 13.14           C
ATOM   2425  HA  ARG A 186      -3.306  12.138  20.806  1.00 13.14           H
ATOM   2426  C   ARG A 186      -1.748  13.554  20.508  1.00 13.14           C
ATOM   2427  O   ARG A 186      -2.448  14.539  20.283  1.00 13.14           O
ATOM   2428  CB  ARG A 186      -2.512  12.703  22.724  1.00 13.14           C
ATOM   2429 1HB  ARG A 186      -1.525  12.870  23.158  1.00 13.14           H
ATOM   2430 2HB  ARG A 186      -3.082  13.627  22.806  1.00 13.14           H
ATOM   2431  CG  ARG A 186      -3.232  11.625  23.528  1.00 13.14           C
ATOM   2432 1HG  ARG A 186      -4.283  11.894  23.630  1.00 13.14           H
ATOM   2433 2HG  ARG A 186      -3.172  10.678  22.997  1.00 13.14           H
ATOM   2434  CD  ARG A 186      -2.617  11.432  24.903  1.00 13.14           C
ATOM   2435 1HD  ARG A 186      -3.016  10.511  25.331  1.00 13.14           H
ATOM   2436 2HD  ARG A 186      -1.539  11.323  24.792  1.00 13.14           H
ATOM   2437  NE  ARG A 186      -2.906  12.537  25.830  1.00 13.14           N
ATOM   2438  HE  ARG A 186      -3.454  13.312  25.477  1.00 13.14           H
ATOM   2439  CZ  ARG A 186      -2.581  12.593  27.114  1.00 13.14           C
ATOM   2440  NH1 ARG A 186      -3.011  13.602  27.811  1.00 13.14           N
ATOM   2441 1HH1 ARG A 186      -3.649  14.252  27.373  1.00 13.14           H
ATOM   2442 2HH1 ARG A 186      -2.730  13.717  28.772  1.00 13.14           H
ATOM   2443  NH2 ARG A 186      -1.871  11.688  27.724  1.00 13.14           N
ATOM   2444 1HH2 ARG A 186      -1.375  11.000  27.176  1.00 13.14           H
ATOM   2445 2HH2 ARG A 186      -1.832  11.670  28.732  1.00 13.14           H
ATOM   2446  N   ALA A 187      -0.477  13.472  20.146  1.00  0.90           N
ATOM   2447  H   ALA A 187       0.043  12.636  20.369  1.00  0.90           H
ATOM   2448  CA  ALA A 187       0.199  14.514  19.377  1.00  0.90           C
ATOM   2449  HA  ALA A 187      -0.251  15.485  19.589  1.00  0.90           H
ATOM   2450  C   ALA A 187       0.049  14.196  17.888  1.00  0.90           C
ATOM   2451  O   ALA A 187      -0.197  13.056  17.531  1.00  0.90           O
ATOM   2452  CB  ALA A 187       1.670  14.544  19.765  1.00  0.90           C
ATOM   2453 1HB  ALA A 187       1.761  14.800  20.819  1.00  0.90           H
ATOM   2454 2HB  ALA A 187       2.198  15.294  19.176  1.00  0.90           H
ATOM   2455 3HB  ALA A 187       2.116  13.562  19.589  1.00  0.90           H
ATOM   2456  N   PHE A 188       0.235  15.180  17.019  1.00  8.97           N
ATOM   2457  H   PHE A 188       0.444  16.106  17.357  1.00  8.97           H
ATOM   2458  CA  PHE A 188       0.096  14.962  15.574  1.00  8.97           C
ATOM   2459  HA  PHE A 188      -0.620  14.157  15.409  1.00  8.97           H
ATOM   2460  C   PHE A 188       1.382  14.574  14.831  1.00  8.97           C
ATOM   2461  O   PHE A 188       1.340  14.281  13.637  1.00  8.97           O
ATOM   2462  CB  PHE A 188      -0.466  16.229  14.918  1.00  8.97           C
ATOM   2463 1HB  PHE A 188       0.182  17.071  15.153  1.00  8.97           H
ATOM   2464 2HB  PHE A 188      -0.461  16.086  13.838  1.00  8.97           H
ATOM   2465  CG  PHE A 188      -1.879  16.554  15.325  1.00  8.97           C
ATOM   2466  CD1 PHE A 188      -2.141  17.438  16.390  1.00  8.97           C
ATOM   2467  HD1 PHE A 188      -1.323  17.880  16.941  1.00  8.97           H
ATOM   2468  CD2 PHE A 188      -2.963  15.999  14.616  1.00  8.97           C
ATOM   2469  HD2 PHE A 188      -2.776  15.318  13.797  1.00  8.97           H
ATOM   2470  CE1 PHE A 188      -3.472  17.763  16.753  1.00  8.97           C
ATOM   2471  HE1 PHE A 188      -3.654  18.429  17.584  1.00  8.97           H
ATOM   2472  CE2 PHE A 188      -4.301  16.333  14.952  1.00  8.97           C
ATOM   2473  HE2 PHE A 188      -5.120  15.918  14.386  1.00  8.97           H
ATOM   2474  CZ  PHE A 188      -4.555  17.215  16.029  1.00  8.97           C
ATOM   2475  HZ  PHE A 188      -5.571  17.468  16.297  1.00  8.97           H
ATOM   2476  N   GLY A 189       2.538  14.610  15.482  1.00  4.83           N
ATOM   2477  H   GLY A 189       2.578  14.854  16.458  1.00  4.83           H
ATOM   2478  CA  GLY A 189       3.778  14.322  14.772  1.00  4.83           C
ATOM   2479 1HA  GLY A 189       3.802  13.259  14.532  1.00  4.83           H
ATOM   2480 2HA  GLY A 189       3.767  14.873  13.832  1.00  4.83           H
ATOM   2481  C   GLY A 189       5.066  14.685  15.484  1.00  4.83           C
ATOM   2482  O   GLY A 189       5.035  15.179  16.610  1.00  4.83           O
ATOM   2483  N   GLU A 190       6.179  14.446  14.802  1.00 20.48           N
ATOM   2484  H   GLU A 190       6.082  14.060  13.867  1.00 20.48           H
ATOM   2485  CA  GLU A 190       7.543  14.720  15.281  1.00 20.48           C
ATOM   2486  HA  GLU A 190       7.537  14.929  16.351  1.00 20.48           H
ATOM   2487  C   GLU A 190       8.102  15.935  14.528  1.00 20.48           C
ATOM   2488  O   GLU A 190       8.927  16.681  15.048  1.00 20.48           O
ATOM   2489  CB  GLU A 190       8.427  13.490  15.002  1.00 20.48           C
ATOM   2490 1HB  GLU A 190       7.948  12.624  15.453  1.00 20.48           H
ATOM   2491 2HB  GLU A 190       8.451  13.346  13.922  1.00 20.48           H
ATOM   2492  CG  GLU A 190       9.873  13.536  15.515  1.00 20.48           C
ATOM   2493 1HG  GLU A 190      10.350  14.445  15.148  1.00 20.48           H
ATOM   2494 2HG  GLU A 190       9.860  13.566  16.603  1.00 20.48           H
ATOM   2495  CD  GLU A 190      10.713  12.342  15.053  1.00 20.48           C
ATOM   2496  OE1 GLU A 190      10.220  11.488  14.278  1.00 20.48           O
ATOM   2497  OE2 GLU A 190      11.918  12.279  15.399  1.00 20.48           O
ATOM   2498  N   ASP A 191       7.630  16.147  13.304  1.00  2.04           N
ATOM   2499  H   ASP A 191       6.963  15.497  12.904  1.00  2.04           H
ATOM   2500  CA  ASP A 191       8.012  17.318  12.505  1.00  2.04           C
ATOM   2501  HA  ASP A 191       9.079  17.505  12.609  1.00  2.04           H
ATOM   2502  C   ASP A 191       7.205  18.528  12.993  1.00  2.04           C
ATOM   2503  O   ASP A 191       5.972  18.535  12.864  1.00  2.04           O
ATOM   2504  CB  ASP A 191       7.694  17.045  11.027  1.00  2.04           C
ATOM   2505 1HB  ASP A 191       8.234  16.154  10.709  1.00  2.04           H
ATOM   2506 2HB  ASP A 191       6.628  16.847  10.930  1.00  2.04           H
ATOM   2507  CG  ASP A 191       8.056  18.207  10.099  1.00  2.04           C
ATOM   2508  OD1 ASP A 191       8.414  19.313  10.553  1.00  2.04           O
ATOM   2509  OD2 ASP A 191       7.944  18.017   8.867  1.00  2.04           O
ATOM   2510  N   PRO A 192       7.863  19.581  13.521  1.00 -5.62           N
ATOM   2511  CA  PRO A 192       7.039  20.684  14.028  1.00 -5.62           C
ATOM   2512  HA  PRO A 192       6.346  20.313  14.782  1.00 -5.62           H
ATOM   2513  C   PRO A 192       6.230  21.432  12.971  1.00 -5.62           C
ATOM   2514  O   PRO A 192       5.184  22.003  13.286  1.00 -5.62           O
ATOM   2515  CB  PRO A 192       8.078  21.600  14.685  1.00 -5.62           C
ATOM   2516 1HB  PRO A 192       7.774  22.641  14.620  1.00 -5.62           H
ATOM   2517 2HB  PRO A 192       8.236  21.314  15.723  1.00 -5.62           H
ATOM   2518  CG  PRO A 192       9.315  21.359  13.922  1.00 -5.62           C
ATOM   2519 1HG  PRO A 192       9.275  21.878  12.963  1.00 -5.62           H
ATOM   2520 2HG  PRO A 192      10.194  21.668  14.489  1.00 -5.62           H
ATOM   2521  CD  PRO A 192       9.297  19.868  13.722  1.00 -5.62           C
ATOM   2522 1HD  PRO A 192       9.887  19.592  12.846  1.00 -5.62           H
ATOM   2523 2HD  PRO A 192       9.665  19.356  14.614  1.00 -5.62           H
ATOM   2524  N   LEU A 193       6.659  21.400  11.716  1.00-27.79           N
ATOM   2525  H   LEU A 193       7.504  20.886  11.479  1.00-27.79           H
ATOM   2526  CA  LEU A 193       5.931  22.079  10.648  1.00-27.79           C
ATOM   2527  HA  LEU A 193       5.690  23.094  10.964  1.00-27.79           H
ATOM   2528  C   LEU A 193       4.629  21.346  10.342  1.00-27.79           C
ATOM   2529  O   LEU A 193       3.600  21.969  10.086  1.00-27.79           O
ATOM   2530  CB  LEU A 193       6.782  22.136   9.376  1.00-27.79           C
ATOM   2531 1HB  LEU A 193       7.011  21.112   9.086  1.00-27.79           H
ATOM   2532 2HB  LEU A 193       6.169  22.572   8.590  1.00-27.79           H
ATOM   2533  CG  LEU A 193       8.105  22.916   9.421  1.00-27.79           C
ATOM   2534  HG  LEU A 193       8.702  22.545  10.253  1.00-27.79           H
ATOM   2535  CD1 LEU A 193       8.887  22.680   8.131  1.00-27.79           C
ATOM   2536 1HD1 LEU A 193       8.323  23.045   7.273  1.00-27.79           H
ATOM   2537 2HD1 LEU A 193       9.078  21.611   8.010  1.00-27.79           H
ATOM   2538 3HD1 LEU A 193       9.844  23.198   8.186  1.00-27.79           H
ATOM   2539  CD2 LEU A 193       7.890  24.420   9.610  1.00-27.79           C
ATOM   2540 1HD2 LEU A 193       8.855  24.926   9.636  1.00-27.79           H
ATOM   2541 2HD2 LEU A 193       7.378  24.608  10.550  1.00-27.79           H
ATOM   2542 3HD2 LEU A 193       7.294  24.824   8.790  1.00-27.79           H
ATOM   2543  N   GLN A 194       4.657  20.023  10.405  1.00-11.33           N
ATOM   2544  H   GLN A 194       5.520  19.554  10.639  1.00-11.33           H
ATOM   2545  CA  GLN A 194       3.453  19.236  10.146  1.00-11.33           C
ATOM   2546  HA  GLN A 194       2.933  19.653   9.282  1.00-11.33           H
ATOM   2547  C   GLN A 194       2.491  19.288  11.328  1.00-11.33           C
ATOM   2548  O   GLN A 194       1.275  19.301  11.136  1.00-11.33           O
ATOM   2549  CB  GLN A 194       3.803  17.780   9.840  1.00-11.33           C
ATOM   2550 1HB  GLN A 194       4.443  17.391  10.630  1.00-11.33           H
ATOM   2551 2HB  GLN A 194       2.880  17.207   9.833  1.00-11.33           H
ATOM   2552  CG  GLN A 194       4.483  17.599   8.489  1.00-11.33           C
ATOM   2553 1HG  GLN A 194       3.851  18.030   7.713  1.00-11.33           H
ATOM   2554 2HG  GLN A 194       5.430  18.133   8.496  1.00-11.33           H
ATOM   2555  CD  GLN A 194       4.740  16.145   8.148  1.00-11.33           C
ATOM   2556  OE1 GLN A 194       3.817  15.366   7.896  1.00-11.33           O
ATOM   2557  NE2 GLN A 194       5.986  15.763   8.127  1.00-11.33           N
ATOM   2558 1HE2 GLN A 194       6.200  14.799   7.936  1.00-11.33           H
ATOM   2559 2HE2 GLN A 194       6.722  16.433   8.314  1.00-11.33           H
ATOM   2560  N   VAL A 195       3.010  19.373  12.545  1.00  0.53           N
ATOM   2561  H   VAL A 195       4.016  19.319  12.675  1.00  0.53           H
ATOM   2562  CA  VAL A 195       2.139  19.542  13.713  1.00  0.53           C
ATOM   2563  HA  VAL A 195       1.369  18.771  13.688  1.00  0.53           H
ATOM   2564  C   VAL A 195       1.449  20.895  13.584  1.00  0.53           C
ATOM   2565  O   VAL A 195       0.256  21.012  13.839  1.00  0.53           O
ATOM   2566  CB  VAL A 195       2.919  19.429  15.060  1.00  0.53           C
ATOM   2567  HB  VAL A 195       3.717  20.169  15.065  1.00  0.53           H
ATOM   2568  CG1 VAL A 195       2.010  19.670  16.283  1.00  0.53           C
ATOM   2569 1HG1 VAL A 195       2.586  19.560  17.204  1.00  0.53           H
ATOM   2570 2HG1 VAL A 195       1.183  18.960  16.290  1.00  0.53           H
ATOM   2571 3HG1 VAL A 195       1.604  20.679  16.251  1.00  0.53           H
ATOM   2572  CG2 VAL A 195       3.533  18.038  15.199  1.00  0.53           C
ATOM   2573 1HG2 VAL A 195       2.750  17.285  15.190  1.00  0.53           H
ATOM   2574 2HG2 VAL A 195       4.089  17.967  16.132  1.00  0.53           H
ATOM   2575 3HG2 VAL A 195       4.218  17.839  14.379  1.00  0.53           H
ATOM   2576  N   ALA A 196       2.166  21.912  13.127  1.00 -3.99           N
ATOM   2577  H   ALA A 196       3.145  21.783  12.898  1.00 -3.99           H
ATOM   2578  CA  ALA A 196       1.580  23.238  12.976  1.00 -3.99           C
ATOM   2579  HA  ALA A 196       1.211  23.548  13.953  1.00 -3.99           H
ATOM   2580  C   ALA A 196       0.380  23.284  12.024  1.00 -3.99           C
ATOM   2581  O   ALA A 196      -0.638  23.898  12.352  1.00 -3.99           O
ATOM   2582  CB  ALA A 196       2.665  24.214  12.536  1.00 -3.99           C
ATOM   2583 1HB  ALA A 196       2.245  25.208  12.409  1.00 -3.99           H
ATOM   2584 2HB  ALA A 196       3.092  23.895  11.591  1.00 -3.99           H
ATOM   2585 3HB  ALA A 196       3.451  24.247  13.287  1.00 -3.99           H
ATOM   2586  N   THR A 197       0.456  22.623  10.879  1.00-22.42           N
ATOM   2587  H   THR A 197       1.288  22.096  10.637  1.00-22.42           H
ATOM   2588  CA  THR A 197      -0.658  22.672   9.932  1.00-22.42           C
ATOM   2589  HA  THR A 197      -0.936  23.715   9.778  1.00-22.42           H
ATOM   2590  C   THR A 197      -1.878  21.939  10.481  1.00-22.42           C
ATOM   2591  O   THR A 197      -3.020  22.373  10.287  1.00-22.42           O
ATOM   2592  CB  THR A 197      -0.287  22.056   8.566  1.00-22.42           C
ATOM   2593  HB  THR A 197      -1.162  22.060   7.915  1.00-22.42           H
ATOM   2594  OG1 THR A 197       0.166  20.716   8.758  1.00-22.42           O
ATOM   2595  HG1 THR A 197       0.369  20.348   7.887  1.00-22.42           H
ATOM   2596  CG2 THR A 197       0.846  22.807   7.889  1.00-22.42           C
ATOM   2597 1HG2 THR A 197       1.008  22.390   6.896  1.00-22.42           H
ATOM   2598 2HG2 THR A 197       1.763  22.709   8.466  1.00-22.42           H
ATOM   2599 3HG2 THR A 197       0.588  23.861   7.791  1.00-22.42           H
ATOM   2600  N   MET A 198      -1.640  20.862  11.219  1.00-15.45           N
ATOM   2601  H   MET A 198      -0.684  20.547  11.338  1.00-15.45           H
ATOM   2602  CA  MET A 198      -2.721  20.103  11.847  1.00-15.45           C
ATOM   2603  HA  MET A 198      -3.475  19.860  11.098  1.00-15.45           H
ATOM   2604  C   MET A 198      -3.386  20.920  12.948  1.00-15.45           C
ATOM   2605  O   MET A 198      -4.608  20.985  13.029  1.00-15.45           O
ATOM   2606  CB  MET A 198      -2.168  18.814  12.458  1.00-15.45           C
ATOM   2607 1HB  MET A 198      -1.345  19.075  13.123  1.00-15.45           H
ATOM   2608 2HB  MET A 198      -2.951  18.347  13.053  1.00-15.45           H
ATOM   2609  CG  MET A 198      -1.664  17.799  11.447  1.00-15.45           C
ATOM   2610 1HG  MET A 198      -1.042  18.299  10.706  1.00-15.45           H
ATOM   2611 2HG  MET A 198      -1.062  17.054  11.964  1.00-15.45           H
ATOM   2612  SD  MET A 198      -3.021  16.963  10.632  1.00-15.45           S
ATOM   2613  CE  MET A 198      -2.158  15.933   9.460  1.00-15.45           C
ATOM   2614 1HE  MET A 198      -1.378  15.369   9.969  1.00-15.45           H
ATOM   2615 2HE  MET A 198      -1.702  16.558   8.691  1.00-15.45           H
ATOM   2616 3HE  MET A 198      -2.862  15.241   8.997  1.00-15.45           H
ATOM   2617  N   VAL A 199      -2.591  21.570  13.785  1.00-11.94           N
ATOM   2618  H   VAL A 199      -1.582  21.493  13.678  1.00-11.94           H
ATOM   2619  CA  VAL A 199      -3.121  22.373  14.890  1.00-11.94           C
ATOM   2620  HA  VAL A 199      -3.806  21.760  15.473  1.00-11.94           H
ATOM   2621  C   VAL A 199      -3.922  23.554  14.352  1.00-11.94           C
ATOM   2622  O   VAL A 199      -5.021  23.821  14.849  1.00-11.94           O
ATOM   2623  CB  VAL A 199      -1.962  22.838  15.823  1.00-11.94           C
ATOM   2624  HB  VAL A 199      -1.171  23.263  15.204  1.00-11.94           H
ATOM   2625  CG1 VAL A 199      -2.397  23.906  16.830  1.00-11.94           C
ATOM   2626 1HG1 VAL A 199      -2.695  24.814  16.304  1.00-11.94           H
ATOM   2627 2HG1 VAL A 199      -1.560  24.154  17.485  1.00-11.94           H
ATOM   2628 3HG1 VAL A 199      -3.231  23.546  17.428  1.00-11.94           H
ATOM   2629  CG2 VAL A 199      -1.400  21.634  16.593  1.00-11.94           C
ATOM   2630 1HG2 VAL A 199      -0.506  21.937  17.136  1.00-11.94           H
ATOM   2631 2HG2 VAL A 199      -1.127  20.831  15.908  1.00-11.94           H
ATOM   2632 3HG2 VAL A 199      -2.138  21.250  17.300  1.00-11.94           H
ATOM   2633  N   ARG A 200      -3.433  24.228  13.318  1.00-13.72           N
ATOM   2634  H   ARG A 200      -2.533  23.965  12.922  1.00-13.72           H
ATOM   2635  CA  ARG A 200      -4.159  25.372  12.749  1.00-13.72           C
ATOM   2636  HA  ARG A 200      -4.301  26.116  13.532  1.00-13.72           H
ATOM   2637  C   ARG A 200      -5.530  24.946  12.249  1.00-13.72           C
ATOM   2638  O   ARG A 200      -6.540  25.593  12.533  1.00-13.72           O
ATOM   2639  CB  ARG A 200      -3.339  25.986  11.608  1.00-13.72           C
ATOM   2640 1HB  ARG A 200      -2.322  26.094  11.965  1.00-13.72           H
ATOM   2641 2HB  ARG A 200      -3.322  25.296  10.766  1.00-13.72           H
ATOM   2642  CG  ARG A 200      -3.805  27.355  11.118  1.00-13.72           C
ATOM   2643 1HG  ARG A 200      -4.769  27.265  10.616  1.00-13.72           H
ATOM   2644 2HG  ARG A 200      -3.896  28.024  11.968  1.00-13.72           H
ATOM   2645  CD  ARG A 200      -2.776  27.943  10.169  1.00-13.72           C
ATOM   2646 1HD  ARG A 200      -1.814  27.959  10.682  1.00-13.72           H
ATOM   2647 2HD  ARG A 200      -2.697  27.300   9.293  1.00-13.72           H
ATOM   2648  NE  ARG A 200      -3.102  29.308   9.732  1.00-13.72           N
ATOM   2649  HE  ARG A 200      -4.033  29.648   9.944  1.00-13.72           H
ATOM   2650  CZ  ARG A 200      -2.300  30.134   9.072  1.00-13.72           C
ATOM   2651  NH1 ARG A 200      -2.757  31.298   8.705  1.00-13.72           N
ATOM   2652 1HH1 ARG A 200      -3.715  31.543   8.887  1.00-13.72           H
ATOM   2653 2HH1 ARG A 200      -2.138  31.948   8.242  1.00-13.72           H
ATOM   2654  NH2 ARG A 200      -1.042  29.882   8.820  1.00-13.72           N
ATOM   2655 1HH2 ARG A 200      -0.634  29.010   9.126  1.00-13.72           H
ATOM   2656 2HH2 ARG A 200      -0.483  30.561   8.334  1.00-13.72           H
ATOM   2657  N   ALA A 201      -5.573  23.824  11.549  1.00-12.87           N
ATOM   2658  H   ALA A 201      -4.720  23.315  11.356  1.00-12.87           H
ATOM   2659  CA  ALA A 201      -6.832  23.322  11.020  1.00-12.87           C
ATOM   2660  HA  ALA A 201      -7.332  24.139  10.498  1.00-12.87           H
ATOM   2661  C   ALA A 201      -7.764  22.838  12.137  1.00-12.87           C
ATOM   2662  O   ALA A 201      -8.973  23.046  12.072  1.00-12.87           O
ATOM   2663  CB  ALA A 201      -6.541  22.206  10.021  1.00-12.87           C
ATOM   2664 1HB  ALA A 201      -6.013  21.388  10.516  1.00-12.87           H
ATOM   2665 2HB  ALA A 201      -5.923  22.590   9.209  1.00-12.87           H
ATOM   2666 3HB  ALA A 201      -7.473  21.828   9.606  1.00-12.87           H
ATOM   2667  N   PHE A 202      -7.220  22.212  13.171  1.00-14.71           N
ATOM   2668  H   PHE A 202      -6.217  22.046  13.190  1.00-14.71           H
ATOM   2669  CA  PHE A 202      -8.041  21.697  14.265  1.00-14.71           C
ATOM   2670  HA  PHE A 202      -8.821  21.064  13.839  1.00-14.71           H
ATOM   2671  C   PHE A 202      -8.714  22.829  15.036  1.00-14.71           C
ATOM   2672  O   PHE A 202      -9.906  22.761  15.334  1.00-14.71           O
ATOM   2673  CB  PHE A 202      -7.188  20.852  15.216  1.00-14.71           C
ATOM   2674 1HB  PHE A 202      -6.586  20.168  14.624  1.00-14.71           H
ATOM   2675 2HB  PHE A 202      -6.514  21.506  15.771  1.00-14.71           H
ATOM   2676  CG  PHE A 202      -7.995  20.031  16.188  1.00-14.71           C
ATOM   2677  CD1 PHE A 202      -8.251  18.675  15.920  1.00-14.71           C
ATOM   2678  HD1 PHE A 202      -7.882  18.227  15.008  1.00-14.71           H
ATOM   2679  CD2 PHE A 202      -8.492  20.598  17.375  1.00-14.71           C
ATOM   2680  HD2 PHE A 202      -8.316  21.642  17.586  1.00-14.71           H
ATOM   2681  CE1 PHE A 202      -8.995  17.886  16.826  1.00-14.71           C
ATOM   2682  HE1 PHE A 202      -9.182  16.845  16.610  1.00-14.71           H
ATOM   2683  CE2 PHE A 202      -9.223  19.816  18.302  1.00-14.71           C
ATOM   2684  HE2 PHE A 202      -9.590  20.261  19.215  1.00-14.71           H
ATOM   2685  CZ  PHE A 202      -9.484  18.460  18.022  1.00-14.71           C
ATOM   2686  HZ  PHE A 202     -10.058  17.862  18.716  1.00-14.71           H
ATOM   2687  N   VAL A 203      -7.972  23.890  15.331  1.00  6.52           N
ATOM   2688  H   VAL A 203      -6.989  23.907  15.068  1.00  6.52           H
ATOM   2689  CA  VAL A 203      -8.543  25.049  16.029  1.00  6.52           C
ATOM   2690  HA  VAL A 203      -9.022  24.716  16.948  1.00  6.52           H
ATOM   2691  C   VAL A 203      -9.608  25.686  15.145  1.00  6.52           C
ATOM   2692  O   VAL A 203     -10.694  26.020  15.627  1.00  6.52           O
ATOM   2693  CB  VAL A 203      -7.450  26.097  16.379  1.00  6.52           C
ATOM   2694  HB  VAL A 203      -6.911  26.337  15.465  1.00  6.52           H
ATOM   2695  CG1 VAL A 203      -8.053  27.397  16.944  1.00  6.52           C
ATOM   2696 1HG1 VAL A 203      -7.256  28.102  17.175  1.00  6.52           H
ATOM   2697 2HG1 VAL A 203      -8.628  27.195  17.847  1.00  6.52           H
ATOM   2698 3HG1 VAL A 203      -8.701  27.868  16.203  1.00  6.52           H
ATOM   2699  CG2 VAL A 203      -6.451  25.520  17.390  1.00  6.52           C
ATOM   2700 1HG2 VAL A 203      -6.013  24.601  17.006  1.00  6.52           H
ATOM   2701 2HG2 VAL A 203      -6.948  25.313  18.338  1.00  6.52           H
ATOM   2702 3HG2 VAL A 203      -5.646  26.236  17.553  1.00  6.52           H
ATOM   2703  N   ARG A 204      -9.335  25.796  13.848  1.00-20.49           N
ATOM   2704  H   ARG A 204      -8.424  25.511  13.499  1.00-20.49           H
ATOM   2705  CA  ARG A 204     -10.316  26.334  12.903  1.00-20.49           C
ATOM   2706  HA  ARG A 204     -10.576  27.347  13.211  1.00-20.49           H
ATOM   2707  C   ARG A 204     -11.599  25.508  12.946  1.00-20.49           C
ATOM   2708  O   ARG A 204     -12.685  26.079  12.959  1.00-20.49           O
ATOM   2709  CB  ARG A 204      -9.711  26.391  11.491  1.00-20.49           C
ATOM   2710 1HB  ARG A 204      -8.801  26.989  11.542  1.00-20.49           H
ATOM   2711 2HB  ARG A 204      -9.441  25.383  11.182  1.00-20.49           H
ATOM   2712  CG  ARG A 204     -10.624  26.990  10.426  1.00-20.49           C
ATOM   2713 1HG  ARG A 204     -11.453  26.309  10.246  1.00-20.49           H
ATOM   2714 2HG  ARG A 204     -11.023  27.933  10.794  1.00-20.49           H
ATOM   2715  CD  ARG A 204      -9.901  27.260   9.105  1.00-20.49           C
ATOM   2716 1HD  ARG A 204     -10.600  27.725   8.410  1.00-20.49           H
ATOM   2717 2HD  ARG A 204      -9.093  27.969   9.297  1.00-20.49           H
ATOM   2718  NE  ARG A 204      -9.321  26.056   8.490  1.00-20.49           N
ATOM   2719  HE  ARG A 204      -8.335  25.895   8.643  1.00-20.49           H
ATOM   2720  CZ  ARG A 204      -9.941  25.175   7.719  1.00-20.49           C
ATOM   2721  NH1 ARG A 204      -9.258  24.161   7.282  1.00-20.49           N
ATOM   2722 1HH1 ARG A 204      -8.271  24.106   7.468  1.00-20.49           H
ATOM   2723 2HH1 ARG A 204      -9.728  23.451   6.737  1.00-20.49           H
ATOM   2724  NH2 ARG A 204     -11.198  25.233   7.373  1.00-20.49           N
ATOM   2725 1HH2 ARG A 204     -11.785  25.992   7.691  1.00-20.49           H
ATOM   2726 2HH2 ARG A 204     -11.574  24.495   6.799  1.00-20.49           H
ATOM   2727  N   GLY A 205     -11.483  24.193  13.055  1.00-10.55           N
ATOM   2728  H   GLY A 205     -10.562  23.771  13.026  1.00-10.55           H
ATOM   2729  CA  GLY A 205     -12.648  23.334  13.212  1.00-10.55           C
ATOM   2730 1HA  GLY A 205     -13.316  23.480  12.366  1.00-10.55           H
ATOM   2731 2HA  GLY A 205     -12.313  22.296  13.213  1.00-10.55           H
ATOM   2732  C   GLY A 205     -13.442  23.585  14.477  1.00-10.55           C
ATOM   2733  O   GLY A 205     -14.635  23.880  14.417  1.00-10.55           O
ATOM   2734  N   VAL A 206     -12.784  23.507  15.625  1.00 -4.29           N
ATOM   2735  H   VAL A 206     -11.787  23.311  15.609  1.00 -4.29           H
ATOM   2736  CA  VAL A 206     -13.452  23.675  16.921  1.00 -4.29           C
ATOM   2737  HA  VAL A 206     -14.217  22.907  17.021  1.00 -4.29           H
ATOM   2738  C   VAL A 206     -14.145  25.035  17.017  1.00 -4.29           C
ATOM   2739  O   VAL A 206     -15.279  25.145  17.495  1.00 -4.29           O
ATOM   2740  CB  VAL A 206     -12.421  23.523  18.086  1.00 -4.29           C
ATOM   2741  HB  VAL A 206     -11.609  24.230  17.921  1.00 -4.29           H
ATOM   2742  CG1 VAL A 206     -13.032  23.808  19.465  1.00 -4.29           C
ATOM   2743 1HG1 VAL A 206     -13.888  23.160  19.641  1.00 -4.29           H
ATOM   2744 2HG1 VAL A 206     -13.352  24.848  19.523  1.00 -4.29           H
ATOM   2745 3HG1 VAL A 206     -12.292  23.638  20.246  1.00 -4.29           H
ATOM   2746  CG2 VAL A 206     -11.834  22.111  18.108  1.00 -4.29           C
ATOM   2747 1HG2 VAL A 206     -11.114  22.026  18.920  1.00 -4.29           H
ATOM   2748 2HG2 VAL A 206     -11.320  21.898  17.174  1.00 -4.29           H
ATOM   2749 3HG2 VAL A 206     -12.627  21.375  18.250  1.00 -4.29           H
ATOM   2750  N   GLN A 207     -13.482  26.079  16.544  1.00 -5.86           N
ATOM   2751  H   GLN A 207     -12.564  25.954  16.128  1.00 -5.86           H
ATOM   2752  CA  GLN A 207     -14.025  27.426  16.678  1.00 -5.86           C
ATOM   2753  HA  GLN A 207     -14.580  27.466  17.617  1.00 -5.86           H
ATOM   2754  C   GLN A 207     -15.024  27.800  15.583  1.00 -5.86           C
ATOM   2755  O   GLN A 207     -15.888  28.645  15.817  1.00 -5.86           O
ATOM   2756  CB  GLN A 207     -12.880  28.431  16.818  1.00 -5.86           C
ATOM   2757 1HB  GLN A 207     -12.234  28.375  15.941  1.00 -5.86           H
ATOM   2758 2HB  GLN A 207     -13.309  29.430  16.885  1.00 -5.86           H
ATOM   2759  CG  GLN A 207     -12.067  28.140  18.094  1.00 -5.86           C
ATOM   2760 1HG  GLN A 207     -12.761  28.100  18.929  1.00 -5.86           H
ATOM   2761 2HG  GLN A 207     -11.585  27.169  18.003  1.00 -5.86           H
ATOM   2762  CD  GLN A 207     -11.006  29.160  18.448  1.00 -5.86           C
ATOM   2763  OE1 GLN A 207     -10.399  29.069  19.514  1.00 -5.86           O
ATOM   2764  NE2 GLN A 207     -10.767  30.118  17.595  1.00 -5.86           N
ATOM   2765 1HE2 GLN A 207     -10.076  30.818  17.831  1.00 -5.86           H
ATOM   2766 2HE2 GLN A 207     -11.268  30.164  16.726  1.00 -5.86           H
ATOM   2767  N   ASP A 208     -15.022  27.121  14.440  1.00-32.39           N
ATOM   2768  H   ASP A 208     -14.285  26.455  14.231  1.00-32.39           H
ATOM   2769  CA  ASP A 208     -16.110  27.311  13.469  1.00-32.39           C
ATOM   2770  HA  ASP A 208     -16.320  28.377  13.385  1.00-32.39           H
ATOM   2771  C   ASP A 208     -17.361  26.606  13.988  1.00-32.39           C
ATOM   2772  O   ASP A 208     -18.472  27.114  13.865  1.00-32.39           O
ATOM   2773  CB  ASP A 208     -15.768  26.776  12.075  1.00-32.39           C
ATOM   2774 1HB  ASP A 208     -14.796  27.160  11.775  1.00-32.39           H
ATOM   2775 2HB  ASP A 208     -15.714  25.688  12.116  1.00-32.39           H
ATOM   2776  CG  ASP A 208     -16.794  27.189  11.022  1.00-32.39           C
ATOM   2777  OD1 ASP A 208     -16.906  26.495   9.991  1.00-32.39           O
ATOM   2778  OD2 ASP A 208     -17.492  28.217  11.189  1.00-32.39           O
ATOM   2779  N   ALA A 209     -17.181  25.478  14.665  1.00  0.54           N
ATOM   2780  H   ALA A 209     -16.256  25.063  14.716  1.00  0.54           H
ATOM   2781  CA  ALA A 209     -18.291  24.807  15.343  1.00  0.54           C
ATOM   2782  HA  ALA A 209     -19.128  24.724  14.646  1.00  0.54           H
ATOM   2783  C   ALA A 209     -18.770  25.610  16.564  1.00  0.54           C
ATOM   2784  O   ALA A 209     -19.880  25.407  17.060  1.00  0.54           O
ATOM   2785  CB  ALA A 209     -17.865  23.401  15.747  1.00  0.54           C
ATOM   2786 1HB  ALA A 209     -17.621  22.820  14.856  1.00  0.54           H
ATOM   2787 2HB  ALA A 209     -18.681  22.907  16.278  1.00  0.54           H
ATOM   2788 3HB  ALA A 209     -16.990  23.453  16.390  1.00  0.54           H
ATOM   2789  N   GLY A 210     -17.951  26.553  17.013  1.00  7.58           N
ATOM   2790  H   GLY A 210     -17.040  26.646  16.589  1.00  7.58           H
ATOM   2791  CA  GLY A 210     -18.349  27.512  18.033  1.00  7.58           C
ATOM   2792 1HA  GLY A 210     -17.883  28.466  17.789  1.00  7.58           H
ATOM   2793 2HA  GLY A 210     -19.427  27.656  17.976  1.00  7.58           H
ATOM   2794  C   GLY A 210     -17.991  27.198  19.471  1.00  7.58           C
ATOM   2795  O   GLY A 210     -18.617  27.745  20.375  1.00  7.58           O
ATOM   2796  N   ALA A 211     -17.017  26.327  19.702  1.00 22.22           N
ATOM   2797  H   ALA A 211     -16.521  25.913  18.921  1.00 22.22           H
ATOM   2798  CA  ALA A 211     -16.578  25.983  21.056  1.00 22.22           C
ATOM   2799  HA  ALA A 211     -17.292  26.359  21.792  1.00 22.22           H
ATOM   2800  C   ALA A 211     -15.216  26.635  21.319  1.00 22.22           C
ATOM   2801  O   ALA A 211     -14.524  27.028  20.380  1.00 22.22           O
ATOM   2802  CB  ALA A 211     -16.491  24.457  21.201  1.00 22.22           C
ATOM   2803 1HB  ALA A 211     -15.799  24.059  20.461  1.00 22.22           H
ATOM   2804 2HB  ALA A 211     -17.475  24.016  21.045  1.00 22.22           H
ATOM   2805 3HB  ALA A 211     -16.140  24.198  22.200  1.00 22.22           H
ATOM   2806  N   ILE A 212     -14.807  26.730  22.577  1.00 -2.70           N
ATOM   2807  H   ILE A 212     -15.426  26.428  23.324  1.00 -2.70           H
ATOM   2808  CA  ILE A 212     -13.461  27.206  22.916  1.00 -2.70           C
ATOM   2809  HA  ILE A 212     -13.202  28.051  22.278  1.00 -2.70           H
ATOM   2810  C   ILE A 212     -12.468  26.075  22.647  1.00 -2.70           C
ATOM   2811  O   ILE A 212     -12.575  24.984  23.226  1.00 -2.70           O
ATOM   2812  CB  ILE A 212     -13.357  27.654  24.410  1.00 -2.70           C
ATOM   2813  HB  ILE A 212     -13.738  26.849  25.033  1.00 -2.70           H
ATOM   2814  CG1 ILE A 212     -14.227  28.904  24.639  1.00 -2.70           C
ATOM   2815 1HG1 ILE A 212     -13.807  29.731  24.064  1.00 -2.70           H
ATOM   2816 2HG1 ILE A 212     -15.224  28.704  24.257  1.00 -2.70           H
ATOM   2817  CG2 ILE A 212     -11.888  27.936  24.836  1.00 -2.70           C
ATOM   2818 1HG2 ILE A 212     -11.842  28.230  25.884  1.00 -2.70           H
ATOM   2819 2HG2 ILE A 212     -11.457  28.727  24.226  1.00 -2.70           H
ATOM   2820 3HG2 ILE A 212     -11.282  27.037  24.727  1.00 -2.70           H
ATOM   2821  CD1 ILE A 212     -14.366  29.352  26.101  1.00 -2.70           C
ATOM   2822 1HD1 ILE A 212     -14.704  28.515  26.713  1.00 -2.70           H
ATOM   2823 2HD1 ILE A 212     -15.101  30.155  26.160  1.00 -2.70           H
ATOM   2824 3HD1 ILE A 212     -13.415  29.723  26.480  1.00 -2.70           H
ATOM   2825  N   ALA A 213     -11.483  26.355  21.802  1.00  7.00           N
ATOM   2826  H   ALA A 213     -11.484  27.234  21.307  1.00  7.00           H
ATOM   2827  CA  ALA A 213     -10.322  25.484  21.654  1.00  7.00           C
ATOM   2828  HA  ALA A 213     -10.616  24.444  21.802  1.00  7.00           H
ATOM   2829  C   ALA A 213      -9.333  25.899  22.743  1.00  7.00           C
ATOM   2830  O   ALA A 213      -9.138  27.094  22.983  1.00  7.00           O
ATOM   2831  CB  ALA A 213      -9.691  25.654  20.266  1.00  7.00           C
ATOM   2832 1HB  ALA A 213      -8.861  24.956  20.157  1.00  7.00           H
ATOM   2833 2HB  ALA A 213      -9.323  26.675  20.151  1.00  7.00           H
ATOM   2834 3HB  ALA A 213     -10.433  25.453  19.495  1.00  7.00           H
ATOM   2835  N   THR A 214      -8.705  24.918  23.370  1.00 20.21           N
ATOM   2836  H   THR A 214      -8.889  23.959  23.097  1.00 20.21           H
ATOM   2837  CA  THR A 214      -7.734  25.153  24.436  1.00 20.21           C
ATOM   2838  HA  THR A 214      -7.510  26.215  24.501  1.00 20.21           H
ATOM   2839  C   THR A 214      -6.471  24.382  24.072  1.00 20.21           C
ATOM   2840  O   THR A 214      -6.353  23.191  24.371  1.00 20.21           O
ATOM   2841  CB  THR A 214      -8.276  24.679  25.800  1.00 20.21           C
ATOM   2842  HB  THR A 214      -8.291  23.594  25.819  1.00 20.21           H
ATOM   2843  OG1 THR A 214      -9.619  25.146  25.967  1.00 20.21           O
ATOM   2844  HG1 THR A 214     -10.166  24.634  25.358  1.00 20.21           H
ATOM   2845  CG2 THR A 214      -7.445  25.185  26.957  1.00 20.21           C
ATOM   2846 1HG2 THR A 214      -7.881  24.841  27.895  1.00 20.21           H
ATOM   2847 2HG2 THR A 214      -7.419  26.272  26.953  1.00 20.21           H
ATOM   2848 3HG2 THR A 214      -6.431  24.799  26.871  1.00 20.21           H
ATOM   2849  N   ALA A 215      -5.562  25.025  23.354  1.00  2.89           N
ATOM   2850  H   ALA A 215      -5.689  26.005  23.143  1.00  2.89           H
ATOM   2851  CA  ALA A 215      -4.363  24.330  22.893  1.00  2.89           C
ATOM   2852  HA  ALA A 215      -4.663  23.386  22.444  1.00  2.89           H
ATOM   2853  C   ALA A 215      -3.472  24.034  24.107  1.00  2.89           C
ATOM   2854  O   ALA A 215      -3.351  24.877  25.001  1.00  2.89           O
ATOM   2855  CB  ALA A 215      -3.623  25.169  21.845  1.00  2.89           C
ATOM   2856 1HB  ALA A 215      -2.753  24.618  21.486  1.00  2.89           H
ATOM   2857 2HB  ALA A 215      -3.292  26.107  22.290  1.00  2.89           H
ATOM   2858 3HB  ALA A 215      -4.285  25.377  21.005  1.00  2.89           H
ATOM   2859  N   LYS A 216      -2.867  22.854  24.150  1.00  4.31           N
ATOM   2860  H   LYS A 216      -2.997  22.205  23.378  1.00  4.31           H
ATOM   2861  CA  LYS A 216      -2.061  22.423  25.300  1.00  4.31           C
ATOM   2862  HA  LYS A 216      -1.774  23.306  25.870  1.00  4.31           H
ATOM   2863  C   LYS A 216      -0.786  21.709  24.834  1.00  4.31           C
ATOM   2864  O   LYS A 216      -0.823  21.142  23.749  1.00  4.31           O
ATOM   2865  CB  LYS A 216      -2.950  21.528  26.180  1.00  4.31           C
ATOM   2866 1HB  LYS A 216      -2.437  21.342  27.121  1.00  4.31           H
ATOM   2867 2HB  LYS A 216      -3.857  22.088  26.396  1.00  4.31           H
ATOM   2868  CG  LYS A 216      -3.375  20.189  25.589  1.00  4.31           C
ATOM   2869 1HG  LYS A 216      -3.814  20.340  24.604  1.00  4.31           H
ATOM   2870 2HG  LYS A 216      -2.505  19.539  25.501  1.00  4.31           H
ATOM   2871  CD  LYS A 216      -4.416  19.537  26.490  1.00  4.31           C
ATOM   2872 1HD  LYS A 216      -4.040  19.497  27.511  1.00  4.31           H
ATOM   2873 2HD  LYS A 216      -5.324  20.142  26.472  1.00  4.31           H
ATOM   2874  CE  LYS A 216      -4.745  18.127  26.027  1.00  4.31           C
ATOM   2875 1HE  LYS A 216      -5.036  18.153  24.975  1.00  4.31           H
ATOM   2876 2HE  LYS A 216      -3.859  17.498  26.132  1.00  4.31           H
ATOM   2877  NZ  LYS A 216      -5.863  17.538  26.822  1.00  4.31           N
ATOM   2878 1HZ  LYS A 216      -6.741  17.961  26.541  1.00  4.31           H
ATOM   2879 2HZ  LYS A 216      -5.718  17.704  27.811  1.00  4.31           H
ATOM   2880 3HZ  LYS A 216      -5.910  16.541  26.663  1.00  4.31           H
ATOM   2881  N   HIS A 217       0.333  21.699  25.553  1.00 37.16           N
ATOM   2882  H   HIS A 217       1.143  21.273  25.100  1.00 37.16           H
ATOM   2883  CA  HIS A 217       0.564  22.254  26.897  1.00 37.16           C
ATOM   2884  HA  HIS A 217      -0.330  22.736  27.289  1.00 37.16           H
ATOM   2885  C   HIS A 217       1.699  23.285  26.811  1.00 37.16           C
ATOM   2886  O   HIS A 217       2.867  22.925  26.897  1.00 37.16           O
ATOM   2887  CB  HIS A 217       0.998  21.129  27.851  1.00 37.16           C
ATOM   2888 1HB  HIS A 217       1.928  20.700  27.478  1.00 37.16           H
ATOM   2889 2HB  HIS A 217       1.184  21.554  28.833  1.00 37.16           H
ATOM   2890  CG  HIS A 217       0.010  20.012  27.988  1.00 37.16           C
ATOM   2891  ND1 HIS A 217      -0.004  18.904  27.150  1.00 37.16           N
ATOM   2892  HD1 HIS A 217       0.609  18.779  26.330  1.00 37.16           H
ATOM   2893  CD2 HIS A 217      -0.941  19.752  28.921  1.00 37.16           C
ATOM   2894  HD2 HIS A 217      -1.191  20.378  29.770  1.00 37.16           H
ATOM   2895  CE1 HIS A 217      -0.922  18.048  27.571  1.00 37.16           C
ATOM   2896  HE1 HIS A 217      -1.146  17.089  27.116  1.00 37.16           H
ATOM   2897  NE2 HIS A 217      -1.508  18.543  28.635  1.00 37.16           N
ATOM   2898  HE2 HIS A 217      -2.260  18.095  29.166  1.00 37.16           H
ATOM   2899  N   PHE A 218       1.363  24.559  26.651  1.00  8.44           N
ATOM   2900  H   PHE A 218       0.385  24.818  26.707  1.00  8.44           H
ATOM   2901  CA  PHE A 218       2.346  25.619  26.394  1.00  8.44           C
ATOM   2902  HA  PHE A 218       2.808  25.429  25.426  1.00  8.44           H
ATOM   2903  C   PHE A 218       3.444  25.711  27.467  1.00  8.44           C
ATOM   2904  O   PHE A 218       3.146  25.586  28.657  1.00  8.44           O
ATOM   2905  CB  PHE A 218       1.597  26.957  26.337  1.00  8.44           C
ATOM   2906 1HB  PHE A 218       0.866  26.908  25.530  1.00  8.44           H
ATOM   2907 2HB  PHE A 218       1.065  27.096  27.277  1.00  8.44           H
ATOM   2908  CG  PHE A 218       2.486  28.154  26.118  1.00  8.44           C
ATOM   2909  CD1 PHE A 218       2.825  28.555  24.816  1.00  8.44           C
ATOM   2910  HD1 PHE A 218       2.422  28.020  23.969  1.00  8.44           H
ATOM   2911  CD2 PHE A 218       3.016  28.868  27.212  1.00  8.44           C
ATOM   2912  HD2 PHE A 218       2.755  28.582  28.221  1.00  8.44           H
ATOM   2913  CE1 PHE A 218       3.707  29.643  24.596  1.00  8.44           C
ATOM   2914  HE1 PHE A 218       3.954  29.944  23.589  1.00  8.44           H
ATOM   2915  CE2 PHE A 218       3.910  29.947  27.009  1.00  8.44           C
ATOM   2916  HE2 PHE A 218       4.317  30.483  27.854  1.00  8.44           H
ATOM   2917  CZ  PHE A 218       4.261  30.331  25.698  1.00  8.44           C
ATOM   2918  HZ  PHE A 218       4.944  31.153  25.541  1.00  8.44           H
ATOM   2919  N   PRO A 219       4.712  25.976  27.092  1.00 13.15           N
ATOM   2920  CA  PRO A 219       5.322  26.198  25.771  1.00 13.15           C
ATOM   2921  HA  PRO A 219       4.730  26.903  25.196  1.00 13.15           H
ATOM   2922  C   PRO A 219       5.515  24.946  24.926  1.00 13.15           C
ATOM   2923  O   PRO A 219       5.671  25.043  23.716  1.00 13.15           O
ATOM   2924  CB  PRO A 219       6.657  26.851  26.124  1.00 13.15           C
ATOM   2925 1HB  PRO A 219       7.409  26.649  25.361  1.00 13.15           H
ATOM   2926 2HB  PRO A 219       6.522  27.925  26.256  1.00 13.15           H
ATOM   2927  CG  PRO A 219       7.016  26.229  27.408  1.00 13.15           C
ATOM   2928 1HG  PRO A 219       7.432  25.236  27.239  1.00 13.15           H
ATOM   2929 2HG  PRO A 219       7.721  26.856  27.951  1.00 13.15           H
ATOM   2930  CD  PRO A 219       5.717  26.128  28.159  1.00 13.15           C
ATOM   2931 1HD  PRO A 219       5.723  25.262  28.821  1.00 13.15           H
ATOM   2932 2HD  PRO A 219       5.528  27.043  28.722  1.00 13.15           H
ATOM   2933  N   GLY A 220       5.457  23.777  25.541  1.00 30.63           N
ATOM   2934  H   GLY A 220       5.325  23.719  26.541  1.00 30.63           H
ATOM   2935  CA  GLY A 220       5.553  22.524  24.821  1.00 30.63           C
ATOM   2936 1HA  GLY A 220       4.628  22.333  24.278  1.00 30.63           H
ATOM   2937 2HA  GLY A 220       6.394  22.544  24.129  1.00 30.63           H
ATOM   2938  C   GLY A 220       5.771  21.446  25.858  1.00 30.63           C
ATOM   2939  O   GLY A 220       6.075  21.773  27.003  1.00 30.63           O
ATOM   2940  N   HIS A 221       5.627  20.189  25.470  1.00 37.32           N
ATOM   2941  H   HIS A 221       5.366  20.024  24.505  1.00 37.32           H
ATOM   2942  CA  HIS A 221       5.805  19.046  26.369  1.00 37.32           C
ATOM   2943  HA  HIS A 221       6.519  19.311  27.149  1.00 37.32           H
ATOM   2944  C   HIS A 221       6.309  17.783  25.669  1.00 37.32           C
ATOM   2945  O   HIS A 221       6.600  16.777  26.315  1.00 37.32           O
ATOM   2946  CB  HIS A 221       4.457  18.729  27.023  1.00 37.32           C
ATOM   2947 1HB  HIS A 221       3.695  19.333  26.537  1.00 37.32           H
ATOM   2948 2HB  HIS A 221       4.211  17.680  26.863  1.00 37.32           H
ATOM   2949  CG  HIS A 221       4.415  19.019  28.489  1.00 37.32           C
ATOM   2950  ND1 HIS A 221       4.556  18.073  29.475  1.00 37.32           N
ATOM   2951  HD1 HIS A 221       4.722  17.076  29.339  1.00 37.32           H
ATOM   2952  CD2 HIS A 221       4.204  20.186  29.149  1.00 37.32           C
ATOM   2953  HD2 HIS A 221       4.060  21.145  28.668  1.00 37.32           H
ATOM   2954  CE1 HIS A 221       4.420  18.676  30.654  1.00 37.32           C
ATOM   2955  HE1 HIS A 221       4.477  18.168  31.606  1.00 37.32           H
ATOM   2956  NE2 HIS A 221       4.198  19.968  30.511  1.00 37.32           N
ATOM   2957  N   GLY A 222       6.395  17.792  24.347  1.00 -3.88           N
ATOM   2958  H   GLY A 222       6.294  18.654  23.822  1.00 -3.88           H
ATOM   2959  CA  GLY A 222       6.569  16.544  23.619  1.00 -3.88           C
ATOM   2960 1HA  GLY A 222       5.969  15.784  24.117  1.00 -3.88           H
ATOM   2961 2HA  GLY A 222       6.163  16.671  22.619  1.00 -3.88           H
ATOM   2962  C   GLY A 222       7.975  15.992  23.504  1.00 -3.88           C
ATOM   2963  O   GLY A 222       8.151  14.912  22.939  1.00 -3.88           O
ATOM   2964  N   ASP A 223       8.965  16.688  24.048  1.00  5.42           N
ATOM   2965  H   ASP A 223       8.781  17.618  24.418  1.00  5.42           H
ATOM   2966  CA  ASP A 223      10.334  16.163  24.131  1.00  5.42           C
ATOM   2967  HA  ASP A 223      10.400  15.266  23.517  1.00  5.42           H
ATOM   2968  C   ASP A 223      10.711  15.786  25.566  1.00  5.42           C
ATOM   2969  O   ASP A 223      11.868  15.485  25.867  1.00  5.42           O
ATOM   2970  CB  ASP A 223      11.343  17.180  23.593  1.00  5.42           C
ATOM   2971 1HB  ASP A 223      10.901  17.698  22.741  1.00  5.42           H
ATOM   2972 2HB  ASP A 223      11.560  17.912  24.370  1.00  5.42           H
ATOM   2973  CG  ASP A 223      12.643  16.526  23.138  1.00  5.42           C
ATOM   2974  OD1 ASP A 223      13.714  17.160  23.223  1.00  5.42           O
ATOM   2975  OD2 ASP A 223      12.603  15.400  22.603  1.00  5.42           O
ATOM   2976  N   THR A 224       9.741  15.830  26.471  1.00  6.80           N
ATOM   2977  H   THR A 224       8.802  16.068  26.188  1.00  6.80           H
ATOM   2978  CA  THR A 224       9.994  15.482  27.875  1.00  6.80           C
ATOM   2979  HA  THR A 224      10.910  15.972  28.203  1.00  6.80           H
ATOM   2980  C   THR A 224      10.185  13.974  28.033  1.00  6.80           C
ATOM   2981  O   THR A 224       9.764  13.185  27.178  1.00  6.80           O
ATOM   2982  CB  THR A 224       8.848  15.913  28.818  1.00  6.80           C
ATOM   2983  HB  THR A 224       9.058  15.548  29.824  1.00  6.80           H
ATOM   2984  OG1 THR A 224       7.613  15.354  28.367  1.00  6.80           O
ATOM   2985  HG1 THR A 224       7.309  15.857  27.597  1.00  6.80           H
ATOM   2986  CG2 THR A 224       8.685  17.426  28.875  1.00  6.80           C
ATOM   2987 1HG2 THR A 224       7.825  17.672  29.499  1.00  6.80           H
ATOM   2988 2HG2 THR A 224       8.530  17.834  27.877  1.00  6.80           H
ATOM   2989 3HG2 THR A 224       9.578  17.874  29.313  1.00  6.80           H
ATOM   2990  N   SER A 225      10.850  13.583  29.112  1.00 23.46           N
ATOM   2991  H   SER A 225      11.201  14.284  29.758  1.00 23.46           H
ATOM   2992  CA  SER A 225      11.234  12.188  29.332  1.00 23.46           C
ATOM   2993  HA  SER A 225      11.165  11.661  28.381  1.00 23.46           H
ATOM   2994  C   SER A 225      10.452  11.369  30.366  1.00 23.46           C
ATOM   2995  O   SER A 225      10.500  10.136  30.326  1.00 23.46           O
ATOM   2996  CB  SER A 225      12.709  12.203  29.728  1.00 23.46           C
ATOM   2997 1HB  SER A 225      12.811  12.643  30.722  1.00 23.46           H
ATOM   2998 2HB  SER A 225      13.103  11.187  29.737  1.00 23.46           H
ATOM   2999  OG  SER A 225      13.415  12.999  28.789  1.00 23.46           O
ATOM   3000  HG  SER A 225      14.318  13.138  29.110  1.00 23.46           H
ATOM   3001  N   ILE A 226       9.752  12.018  31.290  1.00 11.27           N
ATOM   3002  H   ILE A 226       9.699  13.023  31.260  1.00 11.27           H
ATOM   3003  CA  ILE A 226       9.041  11.331  32.385  1.00 11.27           C
ATOM   3004  HA  ILE A 226       8.954  10.273  32.147  1.00 11.27           H
ATOM   3005  C   ILE A 226       7.621  11.883  32.525  1.00 11.27           C
ATOM   3006  O   ILE A 226       7.307  12.928  31.944  1.00 11.27           O
ATOM   3007  CB  ILE A 226       9.816  11.445  33.740  1.00 11.27           C
ATOM   3008  HB  ILE A 226       9.252  10.900  34.497  1.00 11.27           H
ATOM   3009  CG1 ILE A 226       9.937  12.911  34.199  1.00 11.27           C
ATOM   3010 1HG1 ILE A 226      10.495  13.472  33.449  1.00 11.27           H
ATOM   3011 2HG1 ILE A 226       8.937  13.338  34.269  1.00 11.27           H
ATOM   3012  CG2 ILE A 226      11.205  10.773  33.620  1.00 11.27           C
ATOM   3013 1HG2 ILE A 226      11.103   9.779  33.183  1.00 11.27           H
ATOM   3014 2HG2 ILE A 226      11.650  10.661  34.609  1.00 11.27           H
ATOM   3015 3HG2 ILE A 226      11.872  11.369  32.996  1.00 11.27           H
ATOM   3016  CD1 ILE A 226      10.627  13.113  35.549  1.00 11.27           C
ATOM   3017 1HD1 ILE A 226      11.701  12.952  35.450  1.00 11.27           H
ATOM   3018 2HD1 ILE A 226      10.225  12.414  36.283  1.00 11.27           H
ATOM   3019 3HD1 ILE A 226      10.454  14.131  35.896  1.00 11.27           H
ATOM   3020  N   ASP A 227       6.751  11.184  33.245  1.00  1.84           N
ATOM   3021  H   ASP A 227       7.054  10.353  33.744  1.00  1.84           H
ATOM   3022  CA  ASP A 227       5.344  11.581  33.347  1.00  1.84           C
ATOM   3023  HA  ASP A 227       5.006  11.868  32.354  1.00  1.84           H
ATOM   3024  C   ASP A 227       5.121  12.772  34.287  1.00  1.84           C
ATOM   3025  O   ASP A 227       5.332  12.691  35.496  1.00  1.84           O
ATOM   3026  CB  ASP A 227       4.480  10.396  33.805  1.00  1.84           C
ATOM   3027 1HB  ASP A 227       4.739   9.522  33.206  1.00  1.84           H
ATOM   3028 2HB  ASP A 227       4.697  10.177  34.850  1.00  1.84           H
ATOM   3029  CG  ASP A 227       2.986  10.665  33.651  1.00  1.84           C
ATOM   3030  OD1 ASP A 227       2.611  11.750  33.148  1.00  1.84           O
ATOM   3031  OD2 ASP A 227       2.154   9.816  34.035  1.00  1.84           O
ATOM   3032  N   SER A 228       4.609  13.867  33.742  1.00 21.98           N
ATOM   3033  H   SER A 228       4.395  13.862  32.751  1.00 21.98           H
ATOM   3034  CA  SER A 228       4.312  15.079  34.507  1.00 21.98           C
ATOM   3035  HA  SER A 228       5.186  15.329  35.100  1.00 21.98           H
ATOM   3036  C   SER A 228       3.146  14.930  35.484  1.00 21.98           C
ATOM   3037  O   SER A 228       2.935  15.773  36.363  1.00 21.98           O
ATOM   3038  CB  SER A 228       4.030  16.228  33.541  1.00 21.98           C
ATOM   3039 1HB  SER A 228       3.856  17.141  34.111  1.00 21.98           H
ATOM   3040 2HB  SER A 228       4.896  16.370  32.897  1.00 21.98           H
ATOM   3041  OG  SER A 228       2.902  15.955  32.724  1.00 21.98           O
ATOM   3042  HG  SER A 228       3.116  15.246  32.101  1.00 21.98           H
ATOM   3043  N   HIS A 229       2.399  13.838  35.374  1.00  3.18           N
ATOM   3044  H   HIS A 229       2.546  13.201  34.597  1.00  3.18           H
ATOM   3045  CA  HIS A 229       1.404  13.517  36.397  1.00  3.18           C
ATOM   3046  HA  HIS A 229       0.783  14.391  36.592  1.00  3.18           H
ATOM   3047  C   HIS A 229       2.091  13.106  37.694  1.00  3.18           C
ATOM   3048  O   HIS A 229       1.509  13.252  38.768  1.00  3.18           O
ATOM   3049  CB  HIS A 229       0.507  12.353  35.969  1.00  3.18           C
ATOM   3050 1HB  HIS A 229       1.126  11.484  35.748  1.00  3.18           H
ATOM   3051 2HB  HIS A 229      -0.140  12.098  36.809  1.00  3.18           H
ATOM   3052  CG  HIS A 229      -0.366  12.652  34.792  1.00  3.18           C
ATOM   3053  ND1 HIS A 229      -0.132  12.156  33.516  1.00  3.18           N
ATOM   3054  HD1 HIS A 229       0.689  11.609  33.248  1.00  3.18           H
ATOM   3055  CD2 HIS A 229      -1.533  13.335  34.688  1.00  3.18           C
ATOM   3056  HD2 HIS A 229      -2.034  13.852  35.499  1.00  3.18           H
ATOM   3057  CE1 HIS A 229      -1.126  12.517  32.716  1.00  3.18           C
ATOM   3058  HE1 HIS A 229      -1.229  12.245  31.669  1.00  3.18           H
ATOM   3059  NE2 HIS A 229      -1.978  13.240  33.401  1.00  3.18           N
ATOM   3060  HE2 HIS A 229      -2.840  13.651  33.044  1.00  3.18           H
ATOM   3061  N   SER A 230       3.293  12.557  37.583  1.00  6.52           N
ATOM   3062  H   SER A 230       3.756  12.539  36.682  1.00  6.52           H
ATOM   3063  CA  SER A 230       3.935  11.823  38.672  1.00  6.52           C
ATOM   3064  HA  SER A 230       3.222  11.695  39.485  1.00  6.52           H
ATOM   3065  C   SER A 230       5.212  12.438  39.243  1.00  6.52           C
ATOM   3066  O   SER A 230       5.646  12.087  40.344  1.00  6.52           O
ATOM   3067  CB  SER A 230       4.286  10.443  38.134  1.00  6.52           C
ATOM   3068 1HB  SER A 230       5.146  10.534  37.469  1.00  6.52           H
ATOM   3069 2HB  SER A 230       4.539   9.780  38.961  1.00  6.52           H
ATOM   3070  OG  SER A 230       3.197   9.912  37.396  1.00  6.52           O
ATOM   3071  HG  SER A 230       3.490   9.076  37.009  1.00  6.52           H
ATOM   3072  N   ASP A 231       5.822  13.349  38.499  1.00 31.27           N
ATOM   3073  H   ASP A 231       5.447  13.611  37.595  1.00 31.27           H
ATOM   3074  CA  ASP A 231       7.071  13.995  38.898  1.00 31.27           C
ATOM   3075  HA  ASP A 231       7.073  14.208  39.967  1.00 31.27           H
ATOM   3076  C   ASP A 231       7.152  15.292  38.094  1.00 31.27           C
ATOM   3077  O   ASP A 231       6.310  15.509  37.225  1.00 31.27           O
ATOM   3078  CB  ASP A 231       8.249  13.082  38.534  1.00 31.27           C
ATOM   3079 1HB  ASP A 231       7.985  12.052  38.779  1.00 31.27           H
ATOM   3080 2HB  ASP A 231       8.418  13.146  37.461  1.00 31.27           H
ATOM   3081  CG  ASP A 231       9.530  13.433  39.277  1.00 31.27           C
ATOM   3082  OD1 ASP A 231      10.521  12.682  39.145  1.00 31.27           O
ATOM   3083  OD2 ASP A 231       9.567  14.424  40.031  1.00 31.27           O
ATOM   3084  N   LEU A 232       8.153  16.122  38.347  1.00 38.67           N
ATOM   3085  H   LEU A 232       8.800  15.879  39.094  1.00 38.67           H
ATOM   3086  CA  LEU A 232       8.423  17.322  37.553  1.00 38.67           C
ATOM   3087  HA  LEU A 232       7.491  17.699  37.140  1.00 38.67           H
ATOM   3088  C   LEU A 232       9.402  17.001  36.411  1.00 38.67           C
ATOM   3089  O   LEU A 232      10.602  16.804  36.667  1.00 38.67           O
ATOM   3090  CB  LEU A 232       9.042  18.398  38.462  1.00 38.67           C
ATOM   3091 1HB  LEU A 232       8.330  18.617  39.258  1.00 38.67           H
ATOM   3092 2HB  LEU A 232       9.928  17.969  38.926  1.00 38.67           H
ATOM   3093  CG  LEU A 232       9.462  19.731  37.813  1.00 38.67           C
ATOM   3094  HG  LEU A 232      10.150  19.522  36.997  1.00 38.67           H
ATOM   3095  CD1 LEU A 232       8.269  20.473  37.254  1.00 38.67           C
ATOM   3096 1HD1 LEU A 232       8.576  21.440  36.865  1.00 38.67           H
ATOM   3097 2HD1 LEU A 232       7.517  20.618  38.025  1.00 38.67           H
ATOM   3098 3HD1 LEU A 232       7.841  19.901  36.436  1.00 38.67           H
ATOM   3099  CD2 LEU A 232      10.189  20.609  38.819  1.00 38.67           C
ATOM   3100 1HD2 LEU A 232      11.064  20.080  39.195  1.00 38.67           H
ATOM   3101 2HD2 LEU A 232       9.533  20.859  39.651  1.00 38.67           H
ATOM   3102 3HD2 LEU A 232      10.523  21.527  38.339  1.00 38.67           H
ATOM   3103  N   PRO A 233       8.931  16.929  35.150  1.00  2.78           N
ATOM   3104  CA  PRO A 233       9.952  16.817  34.103  1.00  2.78           C
ATOM   3105  HA  PRO A 233      10.677  16.042  34.345  1.00  2.78           H
ATOM   3106  C   PRO A 233      10.659  18.155  33.908  1.00  2.78           C
ATOM   3107  O   PRO A 233      10.084  19.221  34.132  1.00  2.78           O
ATOM   3108  CB  PRO A 233       9.142  16.406  32.871  1.00  2.78           C
ATOM   3109 1HB  PRO A 233       9.607  16.776  31.958  1.00  2.78           H
ATOM   3110 2HB  PRO A 233       9.041  15.324  32.835  1.00  2.78           H
ATOM   3111  CG  PRO A 233       7.833  17.016  33.074  1.00  2.78           C
ATOM   3112 1HG  PRO A 233       7.859  18.046  32.741  1.00  2.78           H
ATOM   3113 2HG  PRO A 233       7.068  16.466  32.527  1.00  2.78           H
ATOM   3114  CD  PRO A 233       7.579  16.958  34.563  1.00  2.78           C
ATOM   3115 1HD  PRO A 233       7.020  17.834  34.897  1.00  2.78           H
ATOM   3116 2HD  PRO A 233       7.055  16.038  34.819  1.00  2.78           H
ATOM   3117  N   VAL A 234      11.915  18.107  33.500  1.00 -8.16           N
ATOM   3118  H   VAL A 234      12.356  17.210  33.317  1.00 -8.16           H
ATOM   3119  CA  VAL A 234      12.723  19.312  33.329  1.00 -8.16           C
ATOM   3120  HA  VAL A 234      12.102  20.202  33.423  1.00 -8.16           H
ATOM   3121  C   VAL A 234      13.311  19.258  31.928  1.00 -8.16           C
ATOM   3122  O   VAL A 234      13.789  18.203  31.503  1.00 -8.16           O
ATOM   3123  CB  VAL A 234      13.856  19.366  34.406  1.00 -8.16           C
ATOM   3124  HB  VAL A 234      14.493  18.491  34.285  1.00 -8.16           H
ATOM   3125  CG1 VAL A 234      14.717  20.623  34.253  1.00 -8.16           C
ATOM   3126 1HG1 VAL A 234      15.445  20.672  35.062  1.00 -8.16           H
ATOM   3127 2HG1 VAL A 234      14.082  21.508  34.286  1.00 -8.16           H
ATOM   3128 3HG1 VAL A 234      15.252  20.593  33.304  1.00 -8.16           H
ATOM   3129  CG2 VAL A 234      13.265  19.335  35.832  1.00 -8.16           C
ATOM   3130 1HG2 VAL A 234      12.554  20.149  35.968  1.00 -8.16           H
ATOM   3131 2HG2 VAL A 234      14.064  19.430  36.569  1.00 -8.16           H
ATOM   3132 3HG2 VAL A 234      12.756  18.388  36.006  1.00 -8.16           H
ATOM   3133  N   LEU A 235      13.297  20.375  31.213  1.00  9.00           N
ATOM   3134  H   LEU A 235      12.828  21.202  31.577  1.00  9.00           H
ATOM   3135  CA  LEU A 235      14.058  20.518  29.973  1.00  9.00           C
ATOM   3136  HA  LEU A 235      14.782  19.711  29.873  1.00  9.00           H
ATOM   3137  C   LEU A 235      14.809  21.827  30.161  1.00  9.00           C
ATOM   3138  O   LEU A 235      14.331  22.712  30.861  1.00  9.00           O
ATOM   3139  CB  LEU A 235      13.163  20.555  28.726  1.00  9.00           C
ATOM   3140 1HB  LEU A 235      12.434  21.351  28.861  1.00  9.00           H
ATOM   3141 2HB  LEU A 235      13.795  20.825  27.882  1.00  9.00           H
ATOM   3142  CG  LEU A 235      12.402  19.276  28.335  1.00  9.00           C
ATOM   3143  HG  LEU A 235      11.742  18.999  29.156  1.00  9.00           H
ATOM   3144  CD1 LEU A 235      11.541  19.543  27.098  1.00  9.00           C
ATOM   3145 1HD1 LEU A 235      10.865  20.373  27.288  1.00  9.00           H
ATOM   3146 2HD1 LEU A 235      10.954  18.657  26.861  1.00  9.00           H
ATOM   3147 3HD1 LEU A 235      12.172  19.787  26.243  1.00  9.00           H
ATOM   3148  CD2 LEU A 235      13.328  18.096  28.045  1.00  9.00           C
ATOM   3149 1HD2 LEU A 235      13.854  17.802  28.952  1.00  9.00           H
ATOM   3150 2HD2 LEU A 235      14.062  18.368  27.287  1.00  9.00           H
ATOM   3151 3HD2 LEU A 235      12.751  17.243  27.691  1.00  9.00           H
ATOM   3152  N   ARG A 236      15.995  21.950  29.586  1.00 -5.06           N
ATOM   3153  H   ARG A 236      16.354  21.177  29.018  1.00 -5.06           H
ATOM   3154  CA  ARG A 236      16.835  23.137  29.768  1.00 -5.06           C
ATOM   3155  HA  ARG A 236      16.269  23.899  30.301  1.00 -5.06           H
ATOM   3156  C   ARG A 236      17.221  23.717  28.415  1.00 -5.06           C
ATOM   3157  O   ARG A 236      18.273  24.326  28.270  1.00 -5.06           O
ATOM   3158  CB  ARG A 236      18.075  22.791  30.605  1.00 -5.06           C
ATOM   3159 1HB  ARG A 236      18.655  22.034  30.081  1.00 -5.06           H
ATOM   3160 2HB  ARG A 236      18.685  23.687  30.714  1.00 -5.06           H
ATOM   3161  CG  ARG A 236      17.741  22.274  32.005  1.00 -5.06           C
ATOM   3162 1HG  ARG A 236      17.097  22.999  32.496  1.00 -5.06           H
ATOM   3163 2HG  ARG A 236      17.209  21.327  31.925  1.00 -5.06           H
ATOM   3164  CD  ARG A 236      18.991  22.067  32.854  1.00 -5.06           C
ATOM   3165 1HD  ARG A 236      19.647  21.351  32.358  1.00 -5.06           H
ATOM   3166 2HD  ARG A 236      19.517  23.019  32.926  1.00 -5.06           H
ATOM   3167  NE  ARG A 236      18.681  21.596  34.215  1.00 -5.06           N
ATOM   3168  HE  ARG A 236      18.621  22.296  34.940  1.00 -5.06           H
ATOM   3169  CZ  ARG A 236      18.500  20.339  34.595  1.00 -5.06           C
ATOM   3170  NH1 ARG A 236      18.244  20.110  35.852  1.00 -5.06           N
ATOM   3171 1HH1 ARG A 236      18.234  20.881  36.499  1.00 -5.06           H
ATOM   3172 2HH1 ARG A 236      18.076  19.171  36.180  1.00 -5.06           H
ATOM   3173  NH2 ARG A 236      18.543  19.313  33.786  1.00 -5.06           N
ATOM   3174 1HH2 ARG A 236      18.762  19.458  32.810  1.00 -5.06           H
ATOM   3175 2HH2 ARG A 236      18.375  18.389  34.138  1.00 -5.06           H
ATOM   3176  N   PHE A 237      16.376  23.514  27.420  1.00  2.60           N
ATOM   3177  H   PHE A 237      15.534  22.990  27.577  1.00  2.60           H
ATOM   3178  CA  PHE A 237      16.642  24.064  26.095  1.00  2.60           C
ATOM   3179  HA  PHE A 237      17.647  23.766  25.793  1.00  2.60           H
ATOM   3180  C   PHE A 237      16.594  25.589  26.093  1.00  2.60           C
ATOM   3181  O   PHE A 237      15.838  26.212  26.841  1.00  2.60           O
ATOM   3182  CB  PHE A 237      15.646  23.520  25.072  1.00  2.60           C
ATOM   3183 1HB  PHE A 237      14.634  23.740  25.409  1.00  2.60           H
ATOM   3184 2HB  PHE A 237      15.810  24.034  24.128  1.00  2.60           H
ATOM   3185  CG  PHE A 237      15.781  22.043  24.832  1.00  2.60           C
ATOM   3186  CD1 PHE A 237      14.721  21.167  25.123  1.00  2.60           C
ATOM   3187  HD1 PHE A 237      13.785  21.557  25.496  1.00  2.60           H
ATOM   3188  CD2 PHE A 237      16.983  21.517  24.319  1.00  2.60           C
ATOM   3189  HD2 PHE A 237      17.803  22.178  24.075  1.00  2.60           H
ATOM   3190  CE1 PHE A 237      14.866  19.769  24.930  1.00  2.60           C
ATOM   3191  HE1 PHE A 237      14.045  19.101  25.142  1.00  2.60           H
ATOM   3192  CE2 PHE A 237      17.143  20.125  24.132  1.00  2.60           C
ATOM   3193  HE2 PHE A 237      18.079  19.732  23.755  1.00  2.60           H
ATOM   3194  CZ  PHE A 237      16.086  19.249  24.447  1.00  2.60           C
ATOM   3195  HZ  PHE A 237      16.206  18.183  24.311  1.00  2.60           H
ATOM   3196  N   ASP A 238      17.419  26.169  25.236  1.00  0.44           N
ATOM   3197  H   ASP A 238      18.013  25.582  24.659  1.00  0.44           H
ATOM   3198  CA  ASP A 238      17.503  27.615  25.043  1.00  0.44           C
ATOM   3199  HA  ASP A 238      17.569  28.121  26.004  1.00  0.44           H
ATOM   3200  C   ASP A 238      16.263  28.107  24.297  1.00  0.44           C
ATOM   3201  O   ASP A 238      15.701  27.372  23.479  1.00  0.44           O
ATOM   3202  CB  ASP A 238      18.761  27.912  24.218  1.00  0.44           C
ATOM   3203 1HB  ASP A 238      19.601  27.385  24.667  1.00  0.44           H
ATOM   3204 2HB  ASP A 238      18.619  27.541  23.203  1.00  0.44           H
ATOM   3205  CG  ASP A 238      19.093  29.389  24.161  1.00  0.44           C
ATOM   3206  OD1 ASP A 238      19.954  29.851  24.941  1.00  0.44           O
ATOM   3207  OD2 ASP A 238      18.494  30.118  23.346  1.00  0.44           O
ATOM   3208  N   ARG A 239      15.863  29.357  24.505  1.00  8.95           N
ATOM   3209  H   ARG A 239      16.381  29.941  25.160  1.00  8.95           H
ATOM   3210  CA  ARG A 239      14.725  29.934  23.780  1.00  8.95           C
ATOM   3211  HA  ARG A 239      13.833  29.363  24.024  1.00  8.95           H
ATOM   3212  C   ARG A 239      14.905  29.833  22.269  1.00  8.95           C
ATOM   3213  O   ARG A 239      13.934  29.563  21.576  1.00  8.95           O
ATOM   3214  CB  ARG A 239      14.498  31.395  24.194  1.00  8.95           C
ATOM   3215 1HB  ARG A 239      14.394  31.439  25.276  1.00  8.95           H
ATOM   3216 2HB  ARG A 239      15.374  31.978  23.910  1.00  8.95           H
ATOM   3217  CG  ARG A 239      13.258  32.034  23.556  1.00  8.95           C
ATOM   3218 1HG  ARG A 239      13.397  32.060  22.477  1.00  8.95           H
ATOM   3219 2HG  ARG A 239      12.379  31.429  23.780  1.00  8.95           H
ATOM   3220  CD  ARG A 239      13.023  33.453  24.041  1.00  8.95           C
ATOM   3221 1HD  ARG A 239      12.747  33.428  25.097  1.00  8.95           H
ATOM   3222 2HD  ARG A 239      13.949  34.020  23.932  1.00  8.95           H
ATOM   3223  NE  ARG A 239      11.971  34.123  23.261  1.00  8.95           N
ATOM   3224  HE  ARG A 239      11.605  33.633  22.454  1.00  8.95           H
ATOM   3225  CZ  ARG A 239      11.480  35.334  23.489  1.00  8.95           C
ATOM   3226  NH1 ARG A 239      10.599  35.833  22.675  1.00  8.95           N
ATOM   3227 1HH1 ARG A 239      10.299  35.313  21.865  1.00  8.95           H
ATOM   3228 2HH1 ARG A 239      10.238  36.758  22.861  1.00  8.95           H
ATOM   3229  NH2 ARG A 239      11.820  36.078  24.504  1.00  8.95           N
ATOM   3230 1HH2 ARG A 239      12.513  35.759  25.160  1.00  8.95           H
ATOM   3231 2HH2 ARG A 239      11.383  36.985  24.607  1.00  8.95           H
ATOM   3232  N   LYS A 240      16.118  29.945  21.745  1.00-11.92           N
ATOM   3233  H   LYS A 240      16.914  30.130  22.354  1.00-11.92           H
ATOM   3234  CA  LYS A 240      16.334  29.787  20.299  1.00-11.92           C
ATOM   3235  HA  LYS A 240      15.729  30.527  19.775  1.00-11.92           H
ATOM   3236  C   LYS A 240      15.917  28.412  19.779  1.00-11.92           C
ATOM   3237  O   LYS A 240      15.391  28.296  18.668  1.00-11.92           O
ATOM   3238  CB  LYS A 240      17.806  30.006  19.945  1.00-11.92           C
ATOM   3239 1HB  LYS A 240      18.418  29.353  20.568  1.00-11.92           H
ATOM   3240 2HB  LYS A 240      17.953  29.721  18.905  1.00-11.92           H
ATOM   3241  CG  LYS A 240      18.290  31.439  20.113  1.00-11.92           C
ATOM   3242 1HG  LYS A 240      17.651  32.101  19.530  1.00-11.92           H
ATOM   3243 2HG  LYS A 240      18.234  31.723  21.162  1.00-11.92           H
ATOM   3244  CD  LYS A 240      19.727  31.576  19.628  1.00-11.92           C
ATOM   3245 1HD  LYS A 240      20.366  30.897  20.197  1.00-11.92           H
ATOM   3246 2HD  LYS A 240      19.768  31.305  18.573  1.00-11.92           H
ATOM   3247  CE  LYS A 240      20.234  33.001  19.795  1.00-11.92           C
ATOM   3248 1HE  LYS A 240      19.540  33.681  19.302  1.00-11.92           H
ATOM   3249 2HE  LYS A 240      20.262  33.248  20.859  1.00-11.92           H
ATOM   3250  NZ  LYS A 240      21.601  33.181  19.204  1.00-11.92           N
ATOM   3251 1HZ  LYS A 240      22.278  32.624  19.711  1.00-11.92           H
ATOM   3252 2HZ  LYS A 240      21.869  34.157  19.265  1.00-11.92           H
ATOM   3253 3HZ  LYS A 240      21.604  32.898  18.232  1.00-11.92           H
ATOM   3254  N   ARG A 241      16.116  27.376  20.583  1.00-19.64           N
ATOM   3255  H   ARG A 241      16.517  27.538  21.499  1.00-19.64           H
ATOM   3256  CA  ARG A 241      15.741  26.010  20.205  1.00-19.64           C
ATOM   3257  HA  ARG A 241      16.071  25.816  19.183  1.00-19.64           H
ATOM   3258  C   ARG A 241      14.228  25.879  20.269  1.00-19.64           C
ATOM   3259  O   ARG A 241      13.604  25.319  19.371  1.00-19.64           O
ATOM   3260  CB  ARG A 241      16.418  25.020  21.167  1.00-19.64           C
ATOM   3261 1HB  ARG A 241      17.468  25.303  21.233  1.00-19.64           H
ATOM   3262 2HB  ARG A 241      15.987  25.139  22.159  1.00-19.64           H
ATOM   3263  CG  ARG A 241      16.373  23.537  20.794  1.00-19.64           C
ATOM   3264 1HG  ARG A 241      16.569  23.424  19.728  1.00-19.64           H
ATOM   3265 2HG  ARG A 241      17.178  23.042  21.339  1.00-19.64           H
ATOM   3266  CD  ARG A 241      15.068  22.822  21.152  1.00-19.64           C
ATOM   3267 1HD  ARG A 241      14.791  23.073  22.176  1.00-19.64           H
ATOM   3268 2HD  ARG A 241      14.270  23.131  20.477  1.00-19.64           H
ATOM   3269  NE  ARG A 241      15.267  21.372  21.053  1.00-19.64           N
ATOM   3270  HE  ARG A 241      16.148  21.061  20.664  1.00-19.64           H
ATOM   3271  CZ  ARG A 241      14.435  20.426  21.462  1.00-19.64           C
ATOM   3272  NH1 ARG A 241      14.865  19.199  21.455  1.00-19.64           N
ATOM   3273 1HH1 ARG A 241      15.783  18.992  21.100  1.00-19.64           H
ATOM   3274 2HH1 ARG A 241      14.303  18.468  21.869  1.00-19.64           H
ATOM   3275  NH2 ARG A 241      13.223  20.650  21.890  1.00-19.64           N
ATOM   3276 1HH2 ARG A 241      12.815  21.575  21.829  1.00-19.64           H
ATOM   3277 2HH2 ARG A 241      12.671  19.902  22.269  1.00-19.64           H
ATOM   3278  N   LEU A 242      13.643  26.421  21.326  1.00  5.40           N
ATOM   3279  H   LEU A 242      14.216  26.876  22.027  1.00  5.40           H
ATOM   3280  CA  LEU A 242      12.198  26.342  21.534  1.00  5.40           C
ATOM   3281  HA  LEU A 242      11.888  25.297  21.494  1.00  5.40           H
ATOM   3282  C   LEU A 242      11.454  27.104  20.440  1.00  5.40           C
ATOM   3283  O   LEU A 242      10.414  26.671  19.955  1.00  5.40           O
ATOM   3284  CB  LEU A 242      11.832  26.928  22.906  1.00  5.40           C
ATOM   3285 1HB  LEU A 242      12.146  27.971  22.909  1.00  5.40           H
ATOM   3286 2HB  LEU A 242      10.745  26.914  22.997  1.00  5.40           H
ATOM   3287  CG  LEU A 242      12.421  26.259  24.162  1.00  5.40           C
ATOM   3288  HG  LEU A 242      13.499  26.189  24.047  1.00  5.40           H
ATOM   3289  CD1 LEU A 242      12.137  27.115  25.393  1.00  5.40           C
ATOM   3290 1HD1 LEU A 242      12.639  26.677  26.258  1.00  5.40           H
ATOM   3291 2HD1 LEU A 242      11.065  27.171  25.581  1.00  5.40           H
ATOM   3292 3HD1 LEU A 242      12.534  28.118  25.247  1.00  5.40           H
ATOM   3293  CD2 LEU A 242      11.881  24.853  24.401  1.00  5.40           C
ATOM   3294 1HD2 LEU A 242      12.298  24.448  25.322  1.00  5.40           H
ATOM   3295 2HD2 LEU A 242      12.177  24.204  23.575  1.00  5.40           H
ATOM   3296 3HD2 LEU A 242      10.793  24.871  24.472  1.00  5.40           H
ATOM   3297  N   ASP A 243      12.018  28.220  20.004  1.00  9.28           N
ATOM   3298  H   ASP A 243      12.878  28.545  20.438  1.00  9.28           H
ATOM   3299  CA  ASP A 243      11.416  29.060  18.967  1.00  9.28           C
ATOM   3300  HA  ASP A 243      10.419  29.356  19.284  1.00  9.28           H
ATOM   3301  C   ASP A 243      11.295  28.358  17.626  1.00  9.28           C
ATOM   3302  O   ASP A 243      10.378  28.619  16.850  1.00  9.28           O
ATOM   3303  CB  ASP A 243      12.275  30.306  18.752  1.00  9.28           C
ATOM   3304 1HB  ASP A 243      12.486  30.756  19.722  1.00  9.28           H
ATOM   3305 2HB  ASP A 243      13.217  30.019  18.286  1.00  9.28           H
ATOM   3306  CG  ASP A 243      11.586  31.334  17.888  1.00  9.28           C
ATOM   3307  OD1 ASP A 243      12.015  31.622  16.744  1.00  9.28           O
ATOM   3308  OD2 ASP A 243      10.580  31.885  18.370  1.00  9.28           O
ATOM   3309  N   THR A 244      12.227  27.454  17.367  1.00 -0.39           N
ATOM   3310  H   THR A 244      12.932  27.253  18.065  1.00 -0.39           H
ATOM   3311  CA  THR A 244      12.309  26.752  16.092  1.00 -0.39           C
ATOM   3312  HA  THR A 244      11.754  27.303  15.335  1.00 -0.39           H
ATOM   3313  C   THR A 244      11.715  25.348  16.140  1.00 -0.39           C
ATOM   3314  O   THR A 244      11.698  24.660  15.116  1.00 -0.39           O
ATOM   3315  CB  THR A 244      13.781  26.680  15.632  1.00 -0.39           C
ATOM   3316  HB  THR A 244      13.866  26.030  14.761  1.00 -0.39           H
ATOM   3317  OG1 THR A 244      14.592  26.192  16.702  1.00 -0.39           O
ATOM   3318  HG1 THR A 244      14.960  26.953  17.166  1.00 -0.39           H
ATOM   3319  CG2 THR A 244      14.314  28.054  15.275  1.00 -0.39           C
ATOM   3320 1HG2 THR A 244      15.360  27.966  14.978  1.00 -0.39           H
ATOM   3321 2HG2 THR A 244      14.239  28.727  16.127  1.00 -0.39           H
ATOM   3322 3HG2 THR A 244      13.743  28.465  14.441  1.00 -0.39           H
ATOM   3323  N   LEU A 245      11.204  24.923  17.290  1.00 22.46           N
ATOM   3324  H   LEU A 245      11.262  25.513  18.110  1.00 22.46           H
ATOM   3325  CA  LEU A 245      10.537  23.619  17.397  1.00 22.46           C
ATOM   3326  HA  LEU A 245      10.252  23.303  16.394  1.00 22.46           H
ATOM   3327  C   LEU A 245       9.246  23.679  18.218  1.00 22.46           C
ATOM   3328  O   LEU A 245       8.156  23.543  17.668  1.00 22.46           O
ATOM   3329  CB  LEU A 245      11.535  22.583  17.940  1.00 22.46           C
ATOM   3330 1HB  LEU A 245      12.464  22.756  17.401  1.00 22.46           H
ATOM   3331 2HB  LEU A 245      11.734  22.793  18.990  1.00 22.46           H
ATOM   3332  CG  LEU A 245      11.226  21.081  17.790  1.00 22.46           C
ATOM   3333  HG  LEU A 245      10.902  20.899  16.767  1.00 22.46           H
ATOM   3334  CD1 LEU A 245      12.508  20.288  18.024  1.00 22.46           C
ATOM   3335 1HD1 LEU A 245      13.272  20.608  17.313  1.00 22.46           H
ATOM   3336 2HD1 LEU A 245      12.320  19.228  17.866  1.00 22.46           H
ATOM   3337 3HD1 LEU A 245      12.873  20.447  19.037  1.00 22.46           H
ATOM   3338  CD2 LEU A 245      10.156  20.551  18.735  1.00 22.46           C
ATOM   3339 1HD2 LEU A 245      10.444  20.742  19.770  1.00 22.46           H
ATOM   3340 2HD2 LEU A 245      10.029  19.481  18.581  1.00 22.46           H
ATOM   3341 3HD2 LEU A 245       9.206  21.041  18.530  1.00 22.46           H
ATOM   3342  N   GLU A 246       9.345  23.912  19.518  1.00 25.82           N
ATOM   3343  H   GLU A 246      10.258  24.053  19.935  1.00 25.82           H
ATOM   3344  CA  GLU A 246       8.177  23.910  20.401  1.00 25.82           C
ATOM   3345  HA  GLU A 246       7.687  22.938  20.335  1.00 25.82           H
ATOM   3346  C   GLU A 246       7.127  24.971  20.065  1.00 25.82           C
ATOM   3347  O   GLU A 246       5.921  24.711  20.145  1.00 25.82           O
ATOM   3348  CB  GLU A 246       8.636  24.150  21.845  1.00 25.82           C
ATOM   3349 1HB  GLU A 246       9.497  24.814  21.835  1.00 25.82           H
ATOM   3350 2HB  GLU A 246       7.833  24.667  22.362  1.00 25.82           H
ATOM   3351  CG  GLU A 246       8.965  22.901  22.660  1.00 25.82           C
ATOM   3352 1HG  GLU A 246       9.039  23.190  23.710  1.00 25.82           H
ATOM   3353 2HG  GLU A 246       8.134  22.202  22.567  1.00 25.82           H
ATOM   3354  CD  GLU A 246      10.254  22.183  22.266  1.00 25.82           C
ATOM   3355  OE1 GLU A 246      11.179  22.781  21.669  1.00 25.82           O
ATOM   3356  OE2 GLU A 246      10.346  20.971  22.588  1.00 25.82           O
ATOM   3357  N   LEU A 247       7.565  26.168  19.699  1.00 11.34           N
ATOM   3358  H   LEU A 247       8.568  26.333  19.646  1.00 11.34           H
ATOM   3359  CA  LEU A 247       6.644  27.281  19.449  1.00 11.34           C
ATOM   3360  HA  LEU A 247       5.777  27.151  20.095  1.00 11.34           H
ATOM   3361  C   LEU A 247       6.118  27.351  18.016  1.00 11.34           C
ATOM   3362  O   LEU A 247       5.270  28.186  17.703  1.00 11.34           O
ATOM   3363  CB  LEU A 247       7.303  28.618  19.821  1.00 11.34           C
ATOM   3364 1HB  LEU A 247       8.175  28.754  19.181  1.00 11.34           H
ATOM   3365 2HB  LEU A 247       6.593  29.411  19.583  1.00 11.34           H
ATOM   3366  CG  LEU A 247       7.740  28.824  21.283  1.00 11.34           C
ATOM   3367  HG  LEU A 247       8.495  28.082  21.534  1.00 11.34           H
ATOM   3368  CD1 LEU A 247       8.357  30.215  21.452  1.00 11.34           C
ATOM   3369 1HD1 LEU A 247       7.617  30.987  21.231  1.00 11.34           H
ATOM   3370 2HD1 LEU A 247       9.203  30.332  20.777  1.00 11.34           H
ATOM   3371 3HD1 LEU A 247       8.714  30.339  22.474  1.00 11.34           H
ATOM   3372  CD2 LEU A 247       6.575  28.679  22.276  1.00 11.34           C
ATOM   3373 1HD2 LEU A 247       6.918  28.915  23.284  1.00 11.34           H
ATOM   3374 2HD2 LEU A 247       6.211  27.651  22.274  1.00 11.34           H
ATOM   3375 3HD2 LEU A 247       5.763  29.354  22.005  1.00 11.34           H
ATOM   3376  N   VAL A 248       6.571  26.467  17.143  1.00 25.70           N
ATOM   3377  H   VAL A 248       7.241  25.764  17.433  1.00 25.70           H
ATOM   3378  CA  VAL A 248       6.096  26.471  15.754  1.00 25.70           C
ATOM   3379  HA  VAL A 248       6.253  27.473  15.353  1.00 25.70           H
ATOM   3380  C   VAL A 248       4.585  26.182  15.670  1.00 25.70           C
ATOM   3381  O   VAL A 248       3.845  26.991  15.087  1.00 25.70           O
ATOM   3382  CB  VAL A 248       6.943  25.498  14.881  1.00 25.70           C
ATOM   3383  HB  VAL A 248       6.838  24.493  15.277  1.00 25.70           H
ATOM   3384  CG1 VAL A 248       6.496  25.479  13.419  1.00 25.70           C
ATOM   3385 1HG1 VAL A 248       5.464  25.149  13.345  1.00 25.70           H
ATOM   3386 2HG1 VAL A 248       7.117  24.780  12.859  1.00 25.70           H
ATOM   3387 3HG1 VAL A 248       6.595  26.471  12.978  1.00 25.70           H
ATOM   3388  CG2 VAL A 248       8.424  25.881  14.953  1.00 25.70           C
ATOM   3389 1HG2 VAL A 248       8.791  25.793  15.972  1.00 25.70           H
ATOM   3390 2HG2 VAL A 248       8.568  26.905  14.605  1.00 25.70           H
ATOM   3391 3HG2 VAL A 248       9.006  25.206  14.324  1.00 25.70           H
ATOM   3392  N   PRO A 249       4.072  25.097  16.295  1.00  7.98           N
ATOM   3393  CA  PRO A 249       2.605  25.001  16.242  1.00  7.98           C
ATOM   3394  HA  PRO A 249       2.255  25.129  15.221  1.00  7.98           H
ATOM   3395  C   PRO A 249       1.856  25.982  17.141  1.00  7.98           C
ATOM   3396  O   PRO A 249       0.675  26.233  16.921  1.00  7.98           O
ATOM   3397  CB  PRO A 249       2.347  23.566  16.694  1.00  7.98           C
ATOM   3398 1HB  PRO A 249       1.374  23.476  17.174  1.00  7.98           H
ATOM   3399 2HB  PRO A 249       2.422  22.884  15.850  1.00  7.98           H
ATOM   3400  CG  PRO A 249       3.423  23.303  17.632  1.00  7.98           C
ATOM   3401 1HG  PRO A 249       3.209  23.779  18.590  1.00  7.98           H
ATOM   3402 2HG  PRO A 249       3.559  22.231  17.760  1.00  7.98           H
ATOM   3403  CD  PRO A 249       4.630  23.922  16.997  1.00  7.98           C
ATOM   3404 1HD  PRO A 249       5.354  24.212  17.754  1.00  7.98           H
ATOM   3405 2HD  PRO A 249       5.077  23.232  16.279  1.00  7.98           H
ATOM   3406  N   PHE A 250       2.523  26.573  18.124  1.00 -7.95           N
ATOM   3407  H   PHE A 250       3.487  26.330  18.299  1.00 -7.95           H
ATOM   3408  CA  PHE A 250       1.890  27.605  18.942  1.00 -7.95           C
ATOM   3409  HA  PHE A 250       0.958  27.226  19.362  1.00 -7.95           H
ATOM   3410  C   PHE A 250       1.547  28.804  18.063  1.00 -7.95           C
ATOM   3411  O   PHE A 250       0.428  29.307  18.112  1.00 -7.95           O
ATOM   3412  CB  PHE A 250       2.804  28.050  20.084  1.00 -7.95           C
ATOM   3413 1HB  PHE A 250       2.940  27.223  20.779  1.00 -7.95           H
ATOM   3414 2HB  PHE A 250       3.773  28.316  19.674  1.00 -7.95           H
ATOM   3415  CG  PHE A 250       2.290  29.255  20.816  1.00 -7.95           C
ATOM   3416  CD1 PHE A 250       1.312  29.133  21.818  1.00 -7.95           C
ATOM   3417  HD1 PHE A 250       0.937  28.157  22.091  1.00 -7.95           H
ATOM   3418  CD2 PHE A 250       2.758  30.532  20.464  1.00 -7.95           C
ATOM   3419  HD2 PHE A 250       3.507  30.640  19.693  1.00 -7.95           H
ATOM   3420  CE1 PHE A 250       0.816  30.283  22.482  1.00 -7.95           C
ATOM   3421  HE1 PHE A 250       0.081  30.185  23.264  1.00 -7.95           H
ATOM   3422  CE2 PHE A 250       2.242  31.685  21.085  1.00 -7.95           C
ATOM   3423  HE2 PHE A 250       2.579  32.659  20.769  1.00 -7.95           H
ATOM   3424  CZ  PHE A 250       1.283  31.564  22.109  1.00 -7.95           C
ATOM   3425  HZ  PHE A 250       0.897  32.447  22.596  1.00 -7.95           H
ATOM   3426  N   ARG A 251       2.462  29.221  17.196  1.00-14.09           N
ATOM   3427  H   ARG A 251       3.375  28.774  17.168  1.00-14.09           H
ATOM   3428  CA  ARG A 251       2.169  30.328  16.281  1.00-14.09           C
ATOM   3429  HA  ARG A 251       1.866  31.203  16.860  1.00-14.09           H
ATOM   3430  C   ARG A 251       1.016  29.995  15.354  1.00-14.09           C
ATOM   3431  O   ARG A 251       0.166  30.832  15.085  1.00-14.09           O
ATOM   3432  CB  ARG A 251       3.396  30.682  15.444  1.00-14.09           C
ATOM   3433 1HB  ARG A 251       3.800  29.776  14.993  1.00-14.09           H
ATOM   3434 2HB  ARG A 251       3.080  31.355  14.647  1.00-14.09           H
ATOM   3435  CG  ARG A 251       4.475  31.376  16.239  1.00-14.09           C
ATOM   3436 1HG  ARG A 251       4.051  32.274  16.690  1.00-14.09           H
ATOM   3437 2HG  ARG A 251       4.845  30.723  17.027  1.00-14.09           H
ATOM   3438  CD  ARG A 251       5.621  31.781  15.339  1.00-14.09           C
ATOM   3439 1HD  ARG A 251       6.124  30.897  14.948  1.00-14.09           H
ATOM   3440 2HD  ARG A 251       5.222  32.357  14.502  1.00-14.09           H
ATOM   3441  NE  ARG A 251       6.558  32.630  16.078  1.00-14.09           N
ATOM   3442  HE  ARG A 251       6.335  33.615  16.118  1.00-14.09           H
ATOM   3443  CZ  ARG A 251       7.659  32.261  16.710  1.00-14.09           C
ATOM   3444  NH1 ARG A 251       8.280  33.168  17.399  1.00-14.09           N
ATOM   3445 1HH1 ARG A 251       7.884  34.093  17.477  1.00-14.09           H
ATOM   3446 2HH1 ARG A 251       9.152  32.926  17.857  1.00-14.09           H
ATOM   3447  NH2 ARG A 251       8.166  31.056  16.685  1.00-14.09           N
ATOM   3448 1HH2 ARG A 251       7.717  30.336  16.150  1.00-14.09           H
ATOM   3449 2HH2 ARG A 251       9.021  30.874  17.192  1.00-14.09           H
ATOM   3450  N   ALA A 252       0.945  28.753  14.906  1.00 -1.16           N
ATOM   3451  H   ALA A 252       1.661  28.088  15.153  1.00 -1.16           H
ATOM   3452  CA  ALA A 252      -0.149  28.341  14.036  1.00 -1.16           C
ATOM   3453  HA  ALA A 252      -0.194  29.032  13.193  1.00 -1.16           H
ATOM   3454  C   ALA A 252      -1.501  28.396  14.766  1.00 -1.16           C
ATOM   3455  O   ALA A 252      -2.515  28.789  14.192  1.00 -1.16           O
ATOM   3456  CB  ALA A 252       0.149  26.952  13.508  1.00 -1.16           C
ATOM   3457 1HB  ALA A 252       0.035  26.206  14.296  1.00 -1.16           H
ATOM   3458 2HB  ALA A 252       1.167  26.927  13.121  1.00 -1.16           H
ATOM   3459 3HB  ALA A 252      -0.527  26.721  12.691  1.00 -1.16           H
ATOM   3460  N   ALA A 253      -1.505  28.057  16.049  1.00 -9.65           N
ATOM   3461  H   ALA A 253      -0.652  27.711  16.474  1.00 -9.65           H
ATOM   3462  CA  ALA A 253      -2.707  28.155  16.871  1.00 -9.65           C
ATOM   3463  HA  ALA A 253      -3.516  27.621  16.370  1.00 -9.65           H
ATOM   3464  C   ALA A 253      -3.133  29.621  17.045  1.00 -9.65           C
ATOM   3465  O   ALA A 253      -4.322  29.943  17.004  1.00 -9.65           O
ATOM   3466  CB  ALA A 253      -2.446  27.500  18.238  1.00 -9.65           C
ATOM   3467 1HB  ALA A 253      -1.753  28.110  18.819  1.00 -9.65           H
ATOM   3468 2HB  ALA A 253      -2.013  26.510  18.097  1.00 -9.65           H
ATOM   3469 3HB  ALA A 253      -3.381  27.405  18.782  1.00 -9.65           H
ATOM   3470  N   ILE A 254      -2.164  30.511  17.220  1.00 -6.98           N
ATOM   3471  H   ILE A 254      -1.203  30.189  17.286  1.00 -6.98           H
ATOM   3472  CA  ILE A 254      -2.438  31.947  17.336  1.00 -6.98           C
ATOM   3473  HA  ILE A 254      -3.200  32.099  18.096  1.00 -6.98           H
ATOM   3474  C   ILE A 254      -3.016  32.469  16.022  1.00 -6.98           C
ATOM   3475  O   ILE A 254      -4.001  33.209  16.043  1.00 -6.98           O
ATOM   3476  CB  ILE A 254      -1.155  32.745  17.747  1.00 -6.98           C
ATOM   3477  HB  ILE A 254      -0.353  32.462  17.068  1.00 -6.98           H
ATOM   3478  CG1 ILE A 254      -0.718  32.381  19.182  1.00 -6.98           C
ATOM   3479 1HG1 ILE A 254      -0.597  31.304  19.251  1.00 -6.98           H
ATOM   3480 2HG1 ILE A 254       0.261  32.829  19.350  1.00 -6.98           H
ATOM   3481  CG2 ILE A 254      -1.350  34.274  17.626  1.00 -6.98           C
ATOM   3482 1HG2 ILE A 254      -0.485  34.792  18.041  1.00 -6.98           H
ATOM   3483 2HG2 ILE A 254      -2.246  34.596  18.157  1.00 -6.98           H
ATOM   3484 3HG2 ILE A 254      -1.436  34.558  16.575  1.00 -6.98           H
ATOM   3485  CD1 ILE A 254      -1.643  32.834  20.339  1.00 -6.98           C
ATOM   3486 1HD1 ILE A 254      -1.283  32.405  21.274  1.00 -6.98           H
ATOM   3487 2HD1 ILE A 254      -2.663  32.493  20.171  1.00 -6.98           H
ATOM   3488 3HD1 ILE A 254      -1.633  33.921  20.427  1.00 -6.98           H
ATOM   3489  N   LYS A 255      -2.489  32.054  14.877  1.00-11.76           N
ATOM   3490  H   LYS A 255      -1.671  31.449  14.892  1.00-11.76           H
ATOM   3491  CA  LYS A 255      -3.047  32.488  13.589  1.00-11.76           C
ATOM   3492  HA  LYS A 255      -3.112  33.577  13.592  1.00-11.76           H
ATOM   3493  C   LYS A 255      -4.465  31.965  13.361  1.00-11.76           C
ATOM   3494  O   LYS A 255      -5.297  32.656  12.771  1.00-11.76           O
ATOM   3495  CB  LYS A 255      -2.138  32.070  12.432  1.00-11.76           C
ATOM   3496 1HB  LYS A 255      -1.972  30.992  12.471  1.00-11.76           H
ATOM   3497 2HB  LYS A 255      -2.649  32.310  11.499  1.00-11.76           H
ATOM   3498  CG  LYS A 255      -0.796  32.796  12.433  1.00-11.76           C
ATOM   3499 1HG  LYS A 255      -0.975  33.868  12.460  1.00-11.76           H
ATOM   3500 2HG  LYS A 255      -0.227  32.516  13.314  1.00-11.76           H
ATOM   3501  CD  LYS A 255       0.004  32.469  11.185  1.00-11.76           C
ATOM   3502 1HD  LYS A 255       0.157  31.392  11.128  1.00-11.76           H
ATOM   3503 2HD  LYS A 255      -0.570  32.788  10.316  1.00-11.76           H
ATOM   3504  CE  LYS A 255       1.362  33.166  11.158  1.00-11.76           C
ATOM   3505 1HE  LYS A 255       1.809  33.013  10.173  1.00-11.76           H
ATOM   3506 2HE  LYS A 255       1.218  34.238  11.305  1.00-11.76           H
ATOM   3507  NZ  LYS A 255       2.310  32.648  12.197  1.00-11.76           N
ATOM   3508 1HZ  LYS A 255       2.389  31.641  12.123  1.00-11.76           H
ATOM   3509 2HZ  LYS A 255       1.980  32.903  13.120  1.00-11.76           H
ATOM   3510 3HZ  LYS A 255       3.229  33.054  12.064  1.00-11.76           H
ATOM   3511  N   ALA A 256      -4.761  30.786  13.890  1.00  5.88           N
ATOM   3512  H   ALA A 256      -4.026  30.244  14.328  1.00  5.88           H
ATOM   3513  CA  ALA A 256      -6.113  30.226  13.856  1.00  5.88           C
ATOM   3514  HA  ALA A 256      -6.523  30.372  12.856  1.00  5.88           H
ATOM   3515  C   ALA A 256      -7.067  30.903  14.856  1.00  5.88           C
ATOM   3516  O   ALA A 256      -8.273  30.648  14.843  1.00  5.88           O
ATOM   3517  CB  ALA A 256      -6.052  28.731  14.134  1.00  5.88           C
ATOM   3518 1HB  ALA A 256      -5.667  28.552  15.137  1.00  5.88           H
ATOM   3519 2HB  ALA A 256      -5.406  28.249  13.408  1.00  5.88           H
ATOM   3520 3HB  ALA A 256      -7.052  28.306  14.047  1.00  5.88           H
ATOM   3521  N   GLY A 257      -6.535  31.770  15.707  1.00 -1.96           N
ATOM   3522  H   GLY A 257      -5.536  31.939  15.698  1.00 -1.96           H
ATOM   3523  CA  GLY A 257      -7.362  32.551  16.610  1.00 -1.96           C
ATOM   3524 1HA  GLY A 257      -6.833  33.475  16.840  1.00 -1.96           H
ATOM   3525 2HA  GLY A 257      -8.277  32.819  16.081  1.00 -1.96           H
ATOM   3526  C   GLY A 257      -7.762  31.913  17.925  1.00 -1.96           C
ATOM   3527  O   GLY A 257      -8.866  32.202  18.392  1.00 -1.96           O
ATOM   3528  N   VAL A 258      -6.925  31.073  18.526  1.00 21.02           N
ATOM   3529  H   VAL A 258      -6.018  30.890  18.114  1.00 21.02           H
ATOM   3530  CA  VAL A 258      -7.277  30.407  19.792  1.00 21.02           C
ATOM   3531  HA  VAL A 258      -8.061  29.685  19.571  1.00 21.02           H
ATOM   3532  C   VAL A 258      -7.832  31.312  20.888  1.00 21.02           C
ATOM   3533  O   VAL A 258      -7.294  32.372  21.208  1.00 21.02           O
ATOM   3534  CB  VAL A 258      -6.098  29.639  20.456  1.00 21.02           C
ATOM   3535  HB  VAL A 258      -6.361  29.464  21.498  1.00 21.02           H
ATOM   3536  CG1 VAL A 258      -5.902  28.280  19.815  1.00 21.02           C
ATOM   3537 1HG1 VAL A 258      -6.831  27.711  19.870  1.00 21.02           H
ATOM   3538 2HG1 VAL A 258      -5.128  27.735  20.354  1.00 21.02           H
ATOM   3539 3HG1 VAL A 258      -5.607  28.397  18.772  1.00 21.02           H
ATOM   3540  CG2 VAL A 258      -4.790  30.441  20.426  1.00 21.02           C
ATOM   3541 1HG2 VAL A 258      -4.926  31.393  20.939  1.00 21.02           H
ATOM   3542 2HG2 VAL A 258      -4.468  30.630  19.407  1.00 21.02           H
ATOM   3543 3HG2 VAL A 258      -4.012  29.884  20.938  1.00 21.02           H
ATOM   3544  N   GLN A 259      -8.929  30.869  21.483  1.00 12.17           N
ATOM   3545  H   GLN A 259      -9.385  30.035  21.128  1.00 12.17           H
ATOM   3546  CA  GLN A 259      -9.533  31.589  22.600  1.00 12.17           C
ATOM   3547  HA  GLN A 259      -9.381  32.659  22.451  1.00 12.17           H
ATOM   3548  C   GLN A 259      -8.903  31.227  23.948  1.00 12.17           C
ATOM   3549  O   GLN A 259      -9.051  31.978  24.915  1.00 12.17           O
ATOM   3550  CB  GLN A 259     -11.041  31.326  22.624  1.00 12.17           C
ATOM   3551 1HB  GLN A 259     -11.206  30.257  22.731  1.00 12.17           H
ATOM   3552 2HB  GLN A 259     -11.473  31.835  23.485  1.00 12.17           H
ATOM   3553  CG  GLN A 259     -11.762  31.801  21.362  1.00 12.17           C
ATOM   3554 1HG  GLN A 259     -11.363  31.274  20.499  1.00 12.17           H
ATOM   3555 2HG  GLN A 259     -12.821  31.560  21.448  1.00 12.17           H
ATOM   3556  CD  GLN A 259     -11.627  33.287  21.122  1.00 12.17           C
ATOM   3557  OE1 GLN A 259     -12.096  34.103  21.912  1.00 12.17           O
ATOM   3558  NE2 GLN A 259     -10.983  33.660  20.050  1.00 12.17           N
ATOM   3559 1HE2 GLN A 259     -10.889  34.645  19.865  1.00 12.17           H
ATOM   3560 2HE2 GLN A 259     -10.571  32.975  19.436  1.00 12.17           H
ATOM   3561  N   SER A 260      -8.196  30.106  24.029  1.00 -5.89           N
ATOM   3562  H   SER A 260      -8.101  29.495  23.228  1.00 -5.89           H
ATOM   3563  CA  SER A 260      -7.541  29.708  25.275  1.00 -5.89           C
ATOM   3564  HA  SER A 260      -7.288  30.609  25.827  1.00 -5.89           H
ATOM   3565  C   SER A 260      -6.251  28.910  25.064  1.00 -5.89           C
ATOM   3566  O   SER A 260      -6.101  28.190  24.071  1.00 -5.89           O
ATOM   3567  CB  SER A 260      -8.523  28.907  26.129  1.00 -5.89           C
ATOM   3568 1HB  SER A 260      -9.458  29.463  26.205  1.00 -5.89           H
ATOM   3569 2HB  SER A 260      -8.723  27.946  25.653  1.00 -5.89           H
ATOM   3570  OG  SER A 260      -8.013  28.702  27.432  1.00 -5.89           O
ATOM   3571  HG  SER A 260      -7.676  29.541  27.770  1.00 -5.89           H
ATOM   3572  N   ILE A 261      -5.330  29.043  26.010  1.00-23.55           N
ATOM   3573  H   ILE A 261      -5.521  29.667  26.791  1.00-23.55           H
ATOM   3574  CA  ILE A 261      -4.050  28.331  26.025  1.00-23.55           C
ATOM   3575  HA  ILE A 261      -4.033  27.553  25.264  1.00-23.55           H
ATOM   3576  C   ILE A 261      -3.911  27.676  27.397  1.00-23.55           C
ATOM   3577  O   ILE A 261      -3.997  28.348  28.424  1.00-23.55           O
ATOM   3578  CB  ILE A 261      -2.853  29.320  25.807  1.00-23.55           C
ATOM   3579  HB  ILE A 261      -2.993  30.161  26.487  1.00-23.55           H
ATOM   3580  CG1 ILE A 261      -2.828  29.870  24.366  1.00-23.55           C
ATOM   3581 1HG1 ILE A 261      -3.781  30.353  24.163  1.00-23.55           H
ATOM   3582 2HG1 ILE A 261      -2.055  30.636  24.316  1.00-23.55           H
ATOM   3583  CG2 ILE A 261      -1.493  28.672  26.152  1.00-23.55           C
ATOM   3584 1HG2 ILE A 261      -0.676  29.325  25.844  1.00-23.55           H
ATOM   3585 2HG2 ILE A 261      -1.392  27.707  25.653  1.00-23.55           H
ATOM   3586 3HG2 ILE A 261      -1.421  28.522  27.230  1.00-23.55           H
ATOM   3587  CD1 ILE A 261      -2.566  28.858  23.234  1.00-23.55           C
ATOM   3588 1HD1 ILE A 261      -3.431  28.206  23.118  1.00-23.55           H
ATOM   3589 2HD1 ILE A 261      -1.678  28.261  23.437  1.00-23.55           H
ATOM   3590 3HD1 ILE A 261      -2.404  29.402  22.305  1.00-23.55           H
ATOM   3591  N   MET A 262      -3.669  26.373  27.418  1.00  8.94           N
ATOM   3592  H   MET A 262      -3.626  25.856  26.544  1.00  8.94           H
ATOM   3593  CA  MET A 262      -3.357  25.660  28.654  1.00  8.94           C
ATOM   3594  HA  MET A 262      -3.790  26.184  29.501  1.00  8.94           H
ATOM   3595  C   MET A 262      -1.837  25.609  28.791  1.00  8.94           C
ATOM   3596  O   MET A 262      -1.134  25.293  27.829  1.00  8.94           O
ATOM   3597  CB  MET A 262      -3.913  24.241  28.610  1.00  8.94           C
ATOM   3598 1HB  MET A 262      -4.985  24.296  28.440  1.00  8.94           H
ATOM   3599 2HB  MET A 262      -3.454  23.732  27.772  1.00  8.94           H
ATOM   3600  CG  MET A 262      -3.661  23.424  29.867  1.00  8.94           C
ATOM   3601 1HG  MET A 262      -2.589  23.398  30.059  1.00  8.94           H
ATOM   3602 2HG  MET A 262      -4.158  23.900  30.713  1.00  8.94           H
ATOM   3603  SD  MET A 262      -4.246  21.725  29.716  1.00  8.94           S
ATOM   3604  CE  MET A 262      -6.031  21.931  29.822  1.00  8.94           C
ATOM   3605 1HE  MET A 262      -6.282  22.490  30.723  1.00  8.94           H
ATOM   3606 2HE  MET A 262      -6.508  20.951  29.866  1.00  8.94           H
ATOM   3607 3HE  MET A 262      -6.397  22.466  28.946  1.00  8.94           H
ATOM   3608  N   THR A 263      -1.329  25.907  29.976  1.00  5.72           N
ATOM   3609  H   THR A 263      -1.966  26.120  30.740  1.00  5.72           H
ATOM   3610  CA  THR A 263       0.109  25.990  30.235  1.00  5.72           C
ATOM   3611  HA  THR A 263       0.642  25.960  29.287  1.00  5.72           H
ATOM   3612  C   THR A 263       0.595  24.809  31.070  1.00  5.72           C
ATOM   3613  O   THR A 263      -0.072  24.365  32.002  1.00  5.72           O
ATOM   3614  CB  THR A 263       0.439  27.325  30.930  1.00  5.72           C
ATOM   3615  HB  THR A 263       1.502  27.363  31.168  1.00  5.72           H
ATOM   3616  OG1 THR A 263      -0.338  27.454  32.124  1.00  5.72           O
ATOM   3617  HG1 THR A 263      -1.256  27.603  31.873  1.00  5.72           H
ATOM   3618  CG2 THR A 263       0.071  28.499  30.038  1.00  5.72           C
ATOM   3619 1HG2 THR A 263       0.317  29.426  30.548  1.00  5.72           H
ATOM   3620 2HG2 THR A 263      -0.998  28.498  29.818  1.00  5.72           H
ATOM   3621 3HG2 THR A 263       0.632  28.450  29.106  1.00  5.72           H
ATOM   3622  N   GLY A 264       1.724  24.242  30.669  1.00 -1.88           N
ATOM   3623  H   GLY A 264       2.284  24.700  29.952  1.00 -1.88           H
ATOM   3624  CA  GLY A 264       2.151  22.943  31.154  1.00 -1.88           C
ATOM   3625 1HA  GLY A 264       1.267  22.312  31.249  1.00 -1.88           H
ATOM   3626 2HA  GLY A 264       2.787  22.492  30.392  1.00 -1.88           H
ATOM   3627  C   GLY A 264       2.895  22.877  32.472  1.00 -1.88           C
ATOM   3628  O   GLY A 264       3.028  23.849  33.218  1.00 -1.88           O
ATOM   3629  N   HIS A 265       3.369  21.680  32.784  1.00 16.48           N
ATOM   3630  H   HIS A 265       3.264  20.920  32.120  1.00 16.48           H
ATOM   3631  CA  HIS A 265       4.026  21.407  34.063  1.00 16.48           C
ATOM   3632  HA  HIS A 265       4.078  22.331  34.626  1.00 16.48           H
ATOM   3633  C   HIS A 265       5.459  20.908  33.958  1.00 16.48           C
ATOM   3634  O   HIS A 265       5.994  20.418  34.935  1.00 16.48           O
ATOM   3635  CB  HIS A 265       3.208  20.420  34.896  1.00 16.48           C
ATOM   3636 1HB  HIS A 265       3.111  19.479  34.355  1.00 16.48           H
ATOM   3637 2HB  HIS A 265       3.741  20.227  35.826  1.00 16.48           H
ATOM   3638  CG  HIS A 265       1.850  20.920  35.276  1.00 16.48           C
ATOM   3639  ND1 HIS A 265       1.494  22.267  35.341  1.00 16.48           N
ATOM   3640  HD1 HIS A 265       2.076  23.052  35.057  1.00 16.48           H
ATOM   3641  CD2 HIS A 265       0.752  20.253  35.697  1.00 16.48           C
ATOM   3642  HD2 HIS A 265       0.654  19.177  35.766  1.00 16.48           H
ATOM   3643  CE1 HIS A 265       0.257  22.364  35.800  1.00 16.48           C
ATOM   3644  HE1 HIS A 265      -0.299  23.285  35.945  1.00 16.48           H
ATOM   3645  NE2 HIS A 265      -0.204  21.161  36.035  1.00 16.48           N
ATOM   3646  HE2 HIS A 265      -1.134  20.931  36.403  1.00 16.48           H
ATOM   3647  N   LEU A 266       6.097  21.042  32.807  1.00 38.07           N
ATOM   3648  H   LEU A 266       5.606  21.321  31.973  1.00 38.07           H
ATOM   3649  CA  LEU A 266       7.550  20.900  32.764  1.00 38.07           C
ATOM   3650  HA  LEU A 266       7.838  20.026  33.344  1.00 38.07           H
ATOM   3651  C   LEU A 266       8.156  22.139  33.414  1.00 38.07           C
ATOM   3652  O   LEU A 266       7.512  23.190  33.412  1.00 38.07           O
ATOM   3653  CB  LEU A 266       8.073  20.746  31.327  1.00 38.07           C
ATOM   3654 1HB  LEU A 266       9.062  20.291  31.410  1.00 38.07           H
ATOM   3655 2HB  LEU A 266       7.435  20.025  30.817  1.00 38.07           H
ATOM   3656  CG  LEU A 266       8.242  21.973  30.410  1.00 38.07           C
ATOM   3657  HG  LEU A 266       8.918  22.676  30.895  1.00 38.07           H
ATOM   3658  CD1 LEU A 266       8.900  21.518  29.115  1.00 38.07           C
ATOM   3659 1HD1 LEU A 266       8.253  20.813  28.591  1.00 38.07           H
ATOM   3660 2HD1 LEU A 266       9.857  21.046  29.338  1.00 38.07           H
ATOM   3661 3HD1 LEU A 266       9.078  22.380  28.473  1.00 38.07           H
ATOM   3662  CD2 LEU A 266       6.952  22.720  30.074  1.00 38.07           C
ATOM   3663 1HD2 LEU A 266       6.241  22.042  29.605  1.00 38.07           H
ATOM   3664 2HD2 LEU A 266       7.174  23.532  29.385  1.00 38.07           H
ATOM   3665 3HD2 LEU A 266       6.522  23.141  30.979  1.00 38.07           H
ATOM   3666  N   ALA A 267       9.378  22.051  33.913  1.00  5.35           N
ATOM   3667  H   ALA A 267       9.832  21.144  33.961  1.00  5.35           H
ATOM   3668  CA  ALA A 267      10.133  23.238  34.307  1.00  5.35           C
ATOM   3669  HA  ALA A 267       9.459  24.084  34.439  1.00  5.35           H
ATOM   3670  C   ALA A 267      11.118  23.565  33.185  1.00  5.35           C
ATOM   3671  O   ALA A 267      11.677  22.656  32.561  1.00  5.35           O
ATOM   3672  CB  ALA A 267      10.880  22.995  35.622  1.00  5.35           C
ATOM   3673 1HB  ALA A 267      11.499  22.102  35.541  1.00  5.35           H
ATOM   3674 2HB  ALA A 267      10.165  22.874  36.433  1.00  5.35           H
ATOM   3675 3HB  ALA A 267      11.515  23.853  35.850  1.00  5.35           H
ATOM   3676  N   LEU A 268      11.356  24.854  32.984  1.00 29.70           N
ATOM   3677  H   LEU A 268      10.817  25.539  33.511  1.00 29.70           H
ATOM   3678  CA  LEU A 268      12.403  25.352  32.090  1.00 29.70           C
ATOM   3679  HA  LEU A 268      12.990  24.514  31.722  1.00 29.70           H
ATOM   3680  C   LEU A 268      13.330  26.290  32.869  1.00 29.70           C
ATOM   3681  O   LEU A 268      13.237  27.517  32.743  1.00 29.70           O
ATOM   3682  CB  LEU A 268      11.811  26.091  30.881  1.00 29.70           C
ATOM   3683 1HB  LEU A 268      11.185  26.897  31.260  1.00 29.70           H
ATOM   3684 2HB  LEU A 268      12.640  26.547  30.339  1.00 29.70           H
ATOM   3685  CG  LEU A 268      10.986  25.298  29.856  1.00 29.70           C
ATOM   3686  HG  LEU A 268      10.142  24.831  30.361  1.00 29.70           H
ATOM   3687  CD1 LEU A 268      10.450  26.258  28.807  1.00 29.70           C
ATOM   3688 1HD1 LEU A 268       9.799  26.993  29.276  1.00 29.70           H
ATOM   3689 2HD1 LEU A 268       9.879  25.705  28.063  1.00 29.70           H
ATOM   3690 3HD1 LEU A 268      11.275  26.772  28.311  1.00 29.70           H
ATOM   3691  CD2 LEU A 268      11.799  24.216  29.156  1.00 29.70           C
ATOM   3692 1HD2 LEU A 268      12.083  23.457  29.884  1.00 29.70           H
ATOM   3693 2HD2 LEU A 268      12.698  24.643  28.707  1.00 29.70           H
ATOM   3694 3HD2 LEU A 268      11.199  23.740  28.382  1.00 29.70           H
ATOM   3695  N   PRO A 269      14.254  25.743  33.682  1.00 21.50           N
ATOM   3696  CA  PRO A 269      15.121  26.627  34.473  1.00 21.50           C
ATOM   3697  HA  PRO A 269      14.524  27.380  34.988  1.00 21.50           H
ATOM   3698  C   PRO A 269      16.209  27.341  33.663  1.00 21.50           C
ATOM   3699  O   PRO A 269      16.961  28.156  34.192  1.00 21.50           O
ATOM   3700  CB  PRO A 269      15.720  25.666  35.499  1.00 21.50           C
ATOM   3701 1HB  PRO A 269      16.694  26.012  35.838  1.00 21.50           H
ATOM   3702 2HB  PRO A 269      15.041  25.547  36.345  1.00 21.50           H
ATOM   3703  CG  PRO A 269      15.840  24.410  34.774  1.00 21.50           C
ATOM   3704 1HG  PRO A 269      16.706  24.452  34.115  1.00 21.50           H
ATOM   3705 2HG  PRO A 269      15.921  23.568  35.462  1.00 21.50           H
ATOM   3706  CD  PRO A 269      14.566  24.330  33.971  1.00 21.50           C
ATOM   3707 1HD  PRO A 269      14.730  23.763  33.056  1.00 21.50           H
ATOM   3708 2HD  PRO A 269      13.768  23.883  34.566  1.00 21.50           H
ATOM   3709  N   ARG A 270      16.277  27.094  32.360  1.00 12.96           N
ATOM   3710  H   ARG A 270      15.731  26.346  31.961  1.00 12.96           H
ATOM   3711  CA  ARG A 270      17.091  27.941  31.484  1.00 12.96           C
ATOM   3712  HA  ARG A 270      18.095  28.023  31.903  1.00 12.96           H
ATOM   3713  C   ARG A 270      16.474  29.338  31.436  1.00 12.96           C
ATOM   3714  O   ARG A 270      17.187  30.338  31.401  1.00 12.96           O
ATOM   3715  CB  ARG A 270      17.173  27.344  30.071  1.00 12.96           C
ATOM   3716 1HB  ARG A 270      17.470  26.300  30.158  1.00 12.96           H
ATOM   3717 2HB  ARG A 270      16.178  27.372  29.625  1.00 12.96           H
ATOM   3718  CG  ARG A 270      18.148  28.058  29.116  1.00 12.96           C
ATOM   3719 1HG  ARG A 270      17.952  27.714  28.103  1.00 12.96           H
ATOM   3720 2HG  ARG A 270      17.970  29.132  29.153  1.00 12.96           H
ATOM   3721  CD  ARG A 270      19.619  27.789  29.443  1.00 12.96           C
ATOM   3722 1HD  ARG A 270      20.245  28.447  28.839  1.00 12.96           H
ATOM   3723 2HD  ARG A 270      19.804  27.991  30.496  1.00 12.96           H
ATOM   3724  NE  ARG A 270      19.960  26.395  29.135  1.00 12.96           N
ATOM   3725  HE  ARG A 270      19.263  25.853  28.640  1.00 12.96           H
ATOM   3726  CZ  ARG A 270      21.075  25.749  29.440  1.00 12.96           C
ATOM   3727  NH1 ARG A 270      21.158  24.502  29.084  1.00 12.96           N
ATOM   3728 1HH1 ARG A 270      20.404  24.090  28.554  1.00 12.96           H
ATOM   3729 2HH1 ARG A 270      21.962  23.948  29.345  1.00 12.96           H
ATOM   3730  NH2 ARG A 270      22.066  26.267  30.115  1.00 12.96           N
ATOM   3731 1HH2 ARG A 270      22.032  27.234  30.390  1.00 12.96           H
ATOM   3732 2HH2 ARG A 270      22.866  25.701  30.347  1.00 12.96           H
ATOM   3733  N   LEU A 271      15.148  29.401  31.458  1.00 10.76           N
ATOM   3734  H   LEU A 271      14.608  28.554  31.552  1.00 10.76           H
ATOM   3735  CA  LEU A 271      14.434  30.674  31.346  1.00 10.76           C
ATOM   3736  HA  LEU A 271      15.072  31.396  30.835  1.00 10.76           H
ATOM   3737  C   LEU A 271      14.070  31.240  32.712  1.00 10.76           C
ATOM   3738  O   LEU A 271      14.210  32.434  32.957  1.00 10.76           O
ATOM   3739  CB  LEU A 271      13.143  30.493  30.536  1.00 10.76           C
ATOM   3740 1HB  LEU A 271      12.473  29.853  31.110  1.00 10.76           H
ATOM   3741 2HB  LEU A 271      12.671  31.472  30.455  1.00 10.76           H
ATOM   3742  CG  LEU A 271      13.232  29.894  29.121  1.00 10.76           C
ATOM   3743  HG  LEU A 271      13.611  28.876  29.202  1.00 10.76           H
ATOM   3744  CD1 LEU A 271      11.828  29.834  28.521  1.00 10.76           C
ATOM   3745 1HD1 LEU A 271      11.866  29.345  27.548  1.00 10.76           H
ATOM   3746 2HD1 LEU A 271      11.429  30.844  28.397  1.00 10.76           H
ATOM   3747 3HD1 LEU A 271      11.168  29.266  29.175  1.00 10.76           H
ATOM   3748  CD2 LEU A 271      14.152  30.666  28.180  1.00 10.76           C
ATOM   3749 1HD2 LEU A 271      14.167  30.176  27.207  1.00 10.76           H
ATOM   3750 2HD2 LEU A 271      15.169  30.679  28.570  1.00 10.76           H
ATOM   3751 3HD2 LEU A 271      13.798  31.692  28.064  1.00 10.76           H
ATOM   3752  N   ASP A 272      13.587  30.390  33.607  1.00 23.64           N
ATOM   3753  H   ASP A 272      13.468  29.412  33.370  1.00 23.64           H
ATOM   3754  CA  ASP A 272      13.211  30.852  34.945  1.00 23.64           C
ATOM   3755  HA  ASP A 272      12.789  31.851  34.858  1.00 23.64           H
ATOM   3756  C   ASP A 272      14.449  30.882  35.847  1.00 23.64           C
ATOM   3757  O   ASP A 272      15.262  29.955  35.798  1.00 23.64           O
ATOM   3758  CB  ASP A 272      12.150  29.941  35.565  1.00 23.64           C
ATOM   3759 1HB  ASP A 272      11.378  29.750  34.819  1.00 23.64           H
ATOM   3760 2HB  ASP A 272      12.605  28.991  35.847  1.00 23.64           H
ATOM   3761  CG  ASP A 272      11.500  30.576  36.780  1.00 23.64           C
ATOM   3762  OD1 ASP A 272      12.068  30.529  37.892  1.00 23.64           O
ATOM   3763  OD2 ASP A 272      10.439  31.215  36.614  1.00 23.64           O
ATOM   3764  N   PRO A 273      14.629  31.929  36.673  1.00  0.32           N
ATOM   3765  CA  PRO A 273      15.827  31.921  37.525  1.00  0.32           C
ATOM   3766  HA  PRO A 273      16.706  31.676  36.931  1.00  0.32           H
ATOM   3767  C   PRO A 273      15.798  30.991  38.748  1.00  0.32           C
ATOM   3768  O   PRO A 273      16.804  30.896  39.456  1.00  0.32           O
ATOM   3769  CB  PRO A 273      15.920  33.383  37.963  1.00  0.32           C
ATOM   3770 1HB  PRO A 273      16.435  33.479  38.919  1.00  0.32           H
ATOM   3771 2HB  PRO A 273      16.425  33.974  37.200  1.00  0.32           H
ATOM   3772  CG  PRO A 273      14.515  33.799  38.073  1.00  0.32           C
ATOM   3773 1HG  PRO A 273      14.082  33.413  38.995  1.00  0.32           H
ATOM   3774 2HG  PRO A 273      14.427  34.885  38.035  1.00  0.32           H
ATOM   3775  CD  PRO A 273      13.853  33.168  36.878  1.00  0.32           C
ATOM   3776 1HD  PRO A 273      12.806  32.954  37.089  1.00  0.32           H
ATOM   3777 2HD  PRO A 273      13.947  33.815  36.006  1.00  0.32           H
ATOM   3778  N   THR A 274      14.700  30.298  39.027  1.00 51.35           N
ATOM   3779  H   THR A 274      13.882  30.371  38.427  1.00 51.35           H
ATOM   3780  CA  THR A 274      14.626  29.388  40.181  1.00 51.35           C
ATOM   3781  HA  THR A 274      15.579  29.400  40.705  1.00 51.35           H
ATOM   3782  C   THR A 274      14.370  27.956  39.703  1.00 51.35           C
ATOM   3783  O   THR A 274      13.908  27.765  38.574  1.00 51.35           O
ATOM   3784  CB  THR A 274      13.536  29.834  41.179  1.00 51.35           C
ATOM   3785  HB  THR A 274      13.556  29.172  42.041  1.00 51.35           H
ATOM   3786  OG1 THR A 274      12.241  29.767  40.572  1.00 51.35           O
ATOM   3787  HG1 THR A 274      12.301  30.081  39.658  1.00 51.35           H
ATOM   3788  CG2 THR A 274      13.768  31.259  41.657  1.00 51.35           C
ATOM   3789 1HG2 THR A 274      13.085  31.476  42.478  1.00 51.35           H
ATOM   3790 2HG2 THR A 274      13.584  31.964  40.848  1.00 51.35           H
ATOM   3791 3HG2 THR A 274      14.792  31.370  42.015  1.00 51.35           H
ATOM   3792  N   PRO A 275      14.746  26.931  40.493  1.00 18.17           N
ATOM   3793  CA  PRO A 275      14.623  25.587  39.910  1.00 18.17           C
ATOM   3794  HA  PRO A 275      15.015  25.600  38.892  1.00 18.17           H
ATOM   3795  C   PRO A 275      13.256  24.893  39.879  1.00 18.17           C
ATOM   3796  O   PRO A 275      13.053  24.024  39.032  1.00 18.17           O
ATOM   3797  CB  PRO A 275      15.580  24.770  40.784  1.00 18.17           C
ATOM   3798 1HB  PRO A 275      15.285  23.722  40.816  1.00 18.17           H
ATOM   3799 2HB  PRO A 275      16.599  24.870  40.416  1.00 18.17           H
ATOM   3800  CG  PRO A 275      15.463  25.399  42.123  1.00 18.17           C
ATOM   3801 1HG  PRO A 275      14.549  25.068  42.616  1.00 18.17           H
ATOM   3802 2HG  PRO A 275      16.332  25.167  42.739  1.00 18.17           H
ATOM   3803  CD  PRO A 275      15.395  26.877  41.820  1.00 18.17           C
ATOM   3804 1HD  PRO A 275      14.798  27.392  42.574  1.00 18.17           H
ATOM   3805 2HD  PRO A 275      16.398  27.299  41.765  1.00 18.17           H
ATOM   3806  N   ASN A 276      12.345  25.168  40.808  1.00 13.83           N
ATOM   3807  H   ASN A 276      12.484  25.932  41.463  1.00 13.83           H
ATOM   3808  CA  ASN A 276      11.194  24.270  40.989  1.00 13.83           C
ATOM   3809  HA  ASN A 276      11.453  23.286  40.595  1.00 13.83           H
ATOM   3810  C   ASN A 276       9.918  24.699  40.278  1.00 13.83           C
ATOM   3811  O   ASN A 276       8.988  23.901  40.157  1.00 13.83           O
ATOM   3812  CB  ASN A 276      10.855  24.087  42.478  1.00 13.83           C
ATOM   3813 1HB  ASN A 276      10.683  25.057  42.937  1.00 13.83           H
ATOM   3814 2HB  ASN A 276       9.940  23.503  42.558  1.00 13.83           H
ATOM   3815  CG  ASN A 276      11.930  23.357  43.243  1.00 13.83           C
ATOM   3816  OD1 ASN A 276      12.787  22.687  42.673  1.00 13.83           O
ATOM   3817  ND2 ASN A 276      11.894  23.464  44.541  1.00 13.83           N
ATOM   3818 1HD2 ASN A 276      12.611  23.017  45.085  1.00 13.83           H
ATOM   3819 2HD2 ASN A 276      11.145  23.973  44.991  1.00 13.83           H
ATOM   3820  N   LEU A 277       9.833  25.951  39.847  1.00 16.03           N
ATOM   3821  H   LEU A 277      10.627  26.569  39.923  1.00 16.03           H
ATOM   3822  CA  LEU A 277       8.588  26.439  39.252  1.00 16.03           C
ATOM   3823  HA  LEU A 277       7.774  26.208  39.934  1.00 16.03           H
ATOM   3824  C   LEU A 277       8.322  25.762  37.907  1.00 16.03           C
ATOM   3825  O   LEU A 277       9.126  25.898  36.977  1.00 16.03           O
ATOM   3826  CB  LEU A 277       8.611  27.955  39.017  1.00 16.03           C
ATOM   3827 1HB  LEU A 277       9.503  28.185  38.434  1.00 16.03           H
ATOM   3828 2HB  LEU A 277       7.747  28.200  38.398  1.00 16.03           H
ATOM   3829  CG  LEU A 277       8.582  28.900  40.227  1.00 16.03           C
ATOM   3830  HG  LEU A 277       9.428  28.662  40.871  1.00 16.03           H
ATOM   3831  CD1 LEU A 277       8.728  30.333  39.735  1.00 16.03           C
ATOM   3832 1HD1 LEU A 277       8.768  31.011  40.587  1.00 16.03           H
ATOM   3833 2HD1 LEU A 277       7.884  30.606  39.103  1.00 16.03           H
ATOM   3834 3HD1 LEU A 277       9.652  30.436  39.166  1.00 16.03           H
ATOM   3835  CD2 LEU A 277       7.297  28.805  41.055  1.00 16.03           C
ATOM   3836 1HD2 LEU A 277       7.138  27.785  41.391  1.00 16.03           H
ATOM   3837 2HD2 LEU A 277       6.445  29.131  40.461  1.00 16.03           H
ATOM   3838 3HD2 LEU A 277       7.389  29.450  41.930  1.00 16.03           H
ATOM   3839  N   PRO A 278       7.177  25.073  37.759  1.00-22.07           N
ATOM   3840  CA  PRO A 278       6.877  24.621  36.400  1.00-22.07           C
ATOM   3841  HA  PRO A 278       7.729  24.121  35.944  1.00-22.07           H
ATOM   3842  C   PRO A 278       6.428  25.802  35.548  1.00-22.07           C
ATOM   3843  O   PRO A 278       6.139  26.882  36.070  1.00-22.07           O
ATOM   3844  CB  PRO A 278       5.734  23.636  36.622  1.00-22.07           C
ATOM   3845 1HB  PRO A 278       5.088  23.602  35.751  1.00-22.07           H
ATOM   3846 2HB  PRO A 278       6.126  22.648  36.858  1.00-22.07           H
ATOM   3847  CG  PRO A 278       5.013  24.187  37.769  1.00-22.07           C
ATOM   3848 1HG  PRO A 278       4.384  25.013  37.442  1.00-22.07           H
ATOM   3849 2HG  PRO A 278       4.416  23.420  38.258  1.00-22.07           H
ATOM   3850  CD  PRO A 278       6.094  24.688  38.684  1.00-22.07           C
ATOM   3851 1HD  PRO A 278       5.747  25.545  39.256  1.00-22.07           H
ATOM   3852 2HD  PRO A 278       6.431  23.892  39.346  1.00-22.07           H
ATOM   3853  N   ALA A 279       6.308  25.588  34.246  1.00 -5.25           N
ATOM   3854  H   ALA A 279       6.547  24.672  33.875  1.00 -5.25           H
ATOM   3855  CA  ALA A 279       5.908  26.632  33.312  1.00 -5.25           C
ATOM   3856  HA  ALA A 279       6.699  27.380  33.295  1.00 -5.25           H
ATOM   3857  C   ALA A 279       4.625  27.365  33.711  1.00 -5.25           C
ATOM   3858  O   ALA A 279       4.578  28.582  33.629  1.00 -5.25           O
ATOM   3859  CB  ALA A 279       5.774  26.030  31.911  1.00 -5.25           C
ATOM   3860 1HB  ALA A 279       5.445  26.801  31.215  1.00 -5.25           H
ATOM   3861 2HB  ALA A 279       5.041  25.222  31.918  1.00 -5.25           H
ATOM   3862 3HB  ALA A 279       6.740  25.640  31.584  1.00 -5.25           H
ATOM   3863  N   SER A 280       3.625  26.647  34.207  1.00 -0.37           N
ATOM   3864  H   SER A 280       3.716  25.641  34.263  1.00 -0.37           H
ATOM   3865  CA  SER A 280       2.364  27.254  34.641  1.00 -0.37           C
ATOM   3866  HA  SER A 280       1.971  27.860  33.824  1.00 -0.37           H
ATOM   3867  C   SER A 280       2.449  28.168  35.866  1.00 -0.37           C
ATOM   3868  O   SER A 280       1.497  28.889  36.145  1.00 -0.37           O
ATOM   3869  CB  SER A 280       1.355  26.143  34.935  1.00 -0.37           C
ATOM   3870 1HB  SER A 280       0.402  26.585  35.225  1.00 -0.37           H
ATOM   3871 2HB  SER A 280       1.209  25.554  34.030  1.00 -0.37           H
ATOM   3872  OG  SER A 280       1.829  25.290  35.971  1.00 -0.37           O
ATOM   3873  HG  SER A 280       1.758  25.765  36.805  1.00 -0.37           H
ATOM   3874  N   LEU A 281       3.552  28.132  36.609  1.00 -1.76           N
ATOM   3875  H   LEU A 281       4.313  27.515  36.350  1.00 -1.76           H
ATOM   3876  CA  LEU A 281       3.725  28.996  37.784  1.00 -1.76           C
ATOM   3877  HA  LEU A 281       2.809  29.561  37.950  1.00 -1.76           H
ATOM   3878  C   LEU A 281       4.860  29.999  37.568  1.00 -1.76           C
ATOM   3879  O   LEU A 281       5.169  30.797  38.451  1.00 -1.76           O
ATOM   3880  CB  LEU A 281       4.011  28.175  39.052  1.00 -1.76           C
ATOM   3881 1HB  LEU A 281       4.987  27.708  38.925  1.00 -1.76           H
ATOM   3882 2HB  LEU A 281       4.101  28.888  39.870  1.00 -1.76           H
ATOM   3883  CG  LEU A 281       3.038  27.080  39.524  1.00 -1.76           C
ATOM   3884  HG  LEU A 281       3.072  26.260  38.810  1.00 -1.76           H
ATOM   3885  CD1 LEU A 281       3.482  26.555  40.893  1.00 -1.76           C
ATOM   3886 1HD1 LEU A 281       4.518  26.220  40.854  1.00 -1.76           H
ATOM   3887 2HD1 LEU A 281       2.858  25.713  41.188  1.00 -1.76           H
ATOM   3888 3HD1 LEU A 281       3.397  27.338  41.645  1.00 -1.76           H
ATOM   3889  CD2 LEU A 281       1.595  27.532  39.631  1.00 -1.76           C
ATOM   3890 1HD2 LEU A 281       0.967  26.707  39.964  1.00 -1.76           H
ATOM   3891 2HD2 LEU A 281       1.236  27.868  38.659  1.00 -1.76           H
ATOM   3892 3HD2 LEU A 281       1.509  28.353  40.343  1.00 -1.76           H
ATOM   3893  N   SER A 282       5.501  29.957  36.410  1.00  0.15           N
ATOM   3894  H   SER A 282       5.206  29.304  35.695  1.00  0.15           H
ATOM   3895  CA  SER A 282       6.608  30.866  36.109  1.00  0.15           C
ATOM   3896  HA  SER A 282       7.177  31.072  37.016  1.00  0.15           H
ATOM   3897  C   SER A 282       6.063  32.172  35.549  1.00  0.15           C
ATOM   3898  O   SER A 282       5.390  32.169  34.516  1.00  0.15           O
ATOM   3899  CB  SER A 282       7.531  30.236  35.071  1.00  0.15           C
ATOM   3900 1HB  SER A 282       7.974  29.329  35.484  1.00  0.15           H
ATOM   3901 2HB  SER A 282       6.943  29.973  34.194  1.00  0.15           H
ATOM   3902  OG  SER A 282       8.555  31.138  34.685  1.00  0.15           O
ATOM   3903  HG  SER A 282       9.228  31.154  35.387  1.00  0.15           H
ATOM   3904  N   ARG A 283       6.382  33.295  36.187  1.00 16.59           N
ATOM   3905  H   ARG A 283       6.997  33.252  36.990  1.00 16.59           H
ATOM   3906  CA  ARG A 283       5.876  34.598  35.739  1.00 16.59           C
ATOM   3907  HA  ARG A 283       4.791  34.552  35.658  1.00 16.59           H
ATOM   3908  C   ARG A 283       6.434  34.913  34.362  1.00 16.59           C
ATOM   3909  O   ARG A 283       5.721  35.381  33.468  1.00 16.59           O
ATOM   3910  CB  ARG A 283       6.279  35.737  36.690  1.00 16.59           C
ATOM   3911 1HB  ARG A 283       7.358  35.874  36.633  1.00 16.59           H
ATOM   3912 2HB  ARG A 283       5.806  36.648  36.326  1.00 16.59           H
ATOM   3913  CG  ARG A 283       5.912  35.561  38.163  1.00 16.59           C
ATOM   3914 1HG  ARG A 283       4.874  35.259  38.254  1.00 16.59           H
ATOM   3915 2HG  ARG A 283       6.547  34.791  38.605  1.00 16.59           H
ATOM   3916  CD  ARG A 283       6.102  36.870  38.918  1.00 16.59           C
ATOM   3917 1HD  ARG A 283       7.120  37.228  38.758  1.00 16.59           H
ATOM   3918 2HD  ARG A 283       5.401  37.608  38.523  1.00 16.59           H
ATOM   3919  NE  ARG A 283       5.871  36.703  40.359  1.00 16.59           N
ATOM   3920  HE  ARG A 283       5.741  35.758  40.700  1.00 16.59           H
ATOM   3921  CZ  ARG A 283       5.826  37.660  41.277  1.00 16.59           C
ATOM   3922  NH1 ARG A 283       5.557  37.306  42.500  1.00 16.59           N
ATOM   3923 1HH1 ARG A 283       5.454  36.325  42.714  1.00 16.59           H
ATOM   3924 2HH1 ARG A 283       5.456  38.001  43.222  1.00 16.59           H
ATOM   3925  NH2 ARG A 283       6.010  38.929  41.020  1.00 16.59           N
ATOM   3926 1HH2 ARG A 283       6.232  39.216  40.086  1.00 16.59           H
ATOM   3927 2HH2 ARG A 283       5.945  39.614  41.761  1.00 16.59           H
ATOM   3928  N   ARG A 284       7.705  34.576  34.183  1.00  5.63           N
ATOM   3929  H   ARG A 284       8.224  34.177  34.958  1.00  5.63           H
ATOM   3930  CA  ARG A 284       8.370  34.797  32.901  1.00  5.63           C
ATOM   3931  HA  ARG A 284       8.323  35.860  32.661  1.00  5.63           H
ATOM   3932  C   ARG A 284       7.669  34.058  31.780  1.00  5.63           C
ATOM   3933  O   ARG A 284       7.496  34.609  30.706  1.00  5.63           O
ATOM   3934  CB  ARG A 284       9.838  34.365  32.949  1.00  5.63           C
ATOM   3935 1HB  ARG A 284       9.907  33.351  33.345  1.00  5.63           H
ATOM   3936 2HB  ARG A 284      10.224  34.365  31.930  1.00  5.63           H
ATOM   3937  CG  ARG A 284      10.706  35.294  33.777  1.00  5.63           C
ATOM   3938 1HG  ARG A 284      10.557  36.313  33.421  1.00  5.63           H
ATOM   3939 2HG  ARG A 284      10.417  35.238  34.825  1.00  5.63           H
ATOM   3940  CD  ARG A 284      12.176  34.948  33.637  1.00  5.63           C
ATOM   3941 1HD  ARG A 284      12.354  33.951  34.041  1.00  5.63           H
ATOM   3942 2HD  ARG A 284      12.435  34.950  32.576  1.00  5.63           H
ATOM   3943  NE  ARG A 284      13.023  35.927  34.331  1.00  5.63           N
ATOM   3944  HE  ARG A 284      12.555  36.595  34.926  1.00  5.63           H
ATOM   3945  CZ  ARG A 284      14.341  36.036  34.226  1.00  5.63           C
ATOM   3946  NH1 ARG A 284      14.921  37.081  34.737  1.00  5.63           N
ATOM   3947 1HH1 ARG A 284      14.376  37.805  35.181  1.00  5.63           H
ATOM   3948 2HH1 ARG A 284      15.923  37.171  34.654  1.00  5.63           H
ATOM   3949  NH2 ARG A 284      15.103  35.164  33.620  1.00  5.63           N
ATOM   3950 1HH2 ARG A 284      14.704  34.307  33.259  1.00  5.63           H
ATOM   3951 2HH2 ARG A 284      16.087  35.349  33.505  1.00  5.63           H
ATOM   3952  N   ILE A 285       7.249  32.827  32.010  1.00  5.14           N
ATOM   3953  H   ILE A 285       7.375  32.407  32.920  1.00  5.14           H
ATOM   3954  CA  ILE A 285       6.645  32.051  30.930  1.00  5.14           C
ATOM   3955  HA  ILE A 285       7.178  32.290  30.010  1.00  5.14           H
ATOM   3956  C   ILE A 285       5.185  32.452  30.696  1.00  5.14           C
ATOM   3957  O   ILE A 285       4.809  32.734  29.558  1.00  5.14           O
ATOM   3958  CB  ILE A 285       6.830  30.519  31.166  1.00  5.14           C
ATOM   3959  HB  ILE A 285       6.374  30.252  32.118  1.00  5.14           H
ATOM   3960  CG1 ILE A 285       8.346  30.203  31.212  1.00  5.14           C
ATOM   3961 1HG1 ILE A 285       8.760  30.385  30.221  1.00  5.14           H
ATOM   3962 2HG1 ILE A 285       8.833  30.891  31.901  1.00  5.14           H
ATOM   3963  CG2 ILE A 285       6.147  29.699  30.045  1.00  5.14           C
ATOM   3964 1HG2 ILE A 285       5.070  29.876  30.061  1.00  5.14           H
ATOM   3965 2HG2 ILE A 285       6.315  28.637  30.200  1.00  5.14           H
ATOM   3966 3HG2 ILE A 285       6.545  29.984  29.069  1.00  5.14           H
ATOM   3967  CD1 ILE A 285       8.746  28.789  31.646  1.00  5.14           C
ATOM   3968 1HD1 ILE A 285       8.366  28.050  30.944  1.00  5.14           H
ATOM   3969 2HD1 ILE A 285       8.359  28.586  32.644  1.00  5.14           H
ATOM   3970 3HD1 ILE A 285       9.834  28.723  31.678  1.00  5.14           H
ATOM   3971  N   THR A 286       4.341  32.520  31.719  1.00 19.85           N
ATOM   3972  H   THR A 286       4.649  32.341  32.674  1.00 19.85           H
ATOM   3973  CA  THR A 286       2.918  32.784  31.472  1.00 19.85           C
ATOM   3974  HA  THR A 286       2.640  32.301  30.535  1.00 19.85           H
ATOM   3975  C   THR A 286       2.529  34.248  31.322  1.00 19.85           C
ATOM   3976  O   THR A 286       1.444  34.533  30.810  1.00 19.85           O
ATOM   3977  CB  THR A 286       2.034  32.179  32.570  1.00 19.85           C
ATOM   3978  HB  THR A 286       0.992  32.463  32.418  1.00 19.85           H
ATOM   3979  OG1 THR A 286       2.501  32.619  33.839  1.00 19.85           O
ATOM   3980  HG1 THR A 286       2.263  33.544  33.976  1.00 19.85           H
ATOM   3981  CG2 THR A 286       2.148  30.678  32.599  1.00 19.85           C
ATOM   3982 1HG2 THR A 286       2.037  30.266  31.601  1.00 19.85           H
ATOM   3983 2HG2 THR A 286       1.373  30.273  33.250  1.00 19.85           H
ATOM   3984 3HG2 THR A 286       3.121  30.403  32.999  1.00 19.85           H
ATOM   3985  N   HIS A 287       3.392  35.183  31.700  1.00 13.15           N
ATOM   3986  H   HIS A 287       4.262  34.920  32.156  1.00 13.15           H
ATOM   3987  CA  HIS A 287       3.117  36.601  31.455  1.00 13.15           C
ATOM   3988  HA  HIS A 287       2.141  36.687  30.982  1.00 13.15           H
ATOM   3989  C   HIS A 287       4.092  37.219  30.479  1.00 13.15           C
ATOM   3990  O   HIS A 287       3.665  37.604  29.401  1.00 13.15           O
ATOM   3991  CB  HIS A 287       3.044  37.400  32.757  1.00 13.15           C
ATOM   3992 1HB  HIS A 287       2.335  36.898  33.408  1.00 13.15           H
ATOM   3993 2HB  HIS A 287       4.018  37.411  33.246  1.00 13.15           H
ATOM   3994  CG  HIS A 287       2.564  38.806  32.571  1.00 13.15           C
ATOM   3995  ND1 HIS A 287       3.401  39.915  32.593  1.00 13.15           N
ATOM   3996  HD1 HIS A 287       4.418  39.894  32.743  1.00 13.15           H
ATOM   3997  CD2 HIS A 287       1.319  39.317  32.406  1.00 13.15           C
ATOM   3998  HD2 HIS A 287       0.402  38.738  32.373  1.00 13.15           H
ATOM   3999  CE1 HIS A 287       2.680  41.012  32.422  1.00 13.15           C
ATOM   4000  HE1 HIS A 287       3.077  42.023  32.381  1.00 13.15           H
ATOM   4001  NE2 HIS A 287       1.418  40.676  32.304  1.00 13.15           N
ATOM   4002  HE2 HIS A 287       0.637  41.326  32.168  1.00 13.15           H
ATOM   4003  N   GLU A 288       5.376  37.305  30.794  1.00 16.43           N
ATOM   4004  H   GLU A 288       5.725  36.923  31.667  1.00 16.43           H
ATOM   4005  CA  GLU A 288       6.285  38.008  29.884  1.00 16.43           C
ATOM   4006  HA  GLU A 288       5.877  39.002  29.703  1.00 16.43           H
ATOM   4007  C   GLU A 288       6.379  37.326  28.519  1.00 16.43           C
ATOM   4008  O   GLU A 288       6.199  37.976  27.498  1.00 16.43           O
ATOM   4009  CB  GLU A 288       7.681  38.178  30.489  1.00 16.43           C
ATOM   4010 1HB  GLU A 288       7.983  37.248  30.967  1.00 16.43           H
ATOM   4011 2HB  GLU A 288       8.378  38.385  29.677  1.00 16.43           H
ATOM   4012  CG  GLU A 288       7.787  39.329  31.491  1.00 16.43           C
ATOM   4013 1HG  GLU A 288       8.839  39.518  31.702  1.00 16.43           H
ATOM   4014 2HG  GLU A 288       7.364  40.222  31.031  1.00 16.43           H
ATOM   4015  CD  GLU A 288       7.064  39.071  32.804  1.00 16.43           C
ATOM   4016  OE1 GLU A 288       6.117  39.820  33.124  1.00 16.43           O
ATOM   4017  OE2 GLU A 288       7.425  38.133  33.544  1.00 16.43           O
ATOM   4018  N   LEU A 289       6.600  36.022  28.464  1.00 27.79           N
ATOM   4019  H   LEU A 289       6.757  35.492  29.318  1.00 27.79           H
ATOM   4020  CA  LEU A 289       6.681  35.348  27.173  1.00 27.79           C
ATOM   4021  HA  LEU A 289       7.293  35.964  26.513  1.00 27.79           H
ATOM   4022  C   LEU A 289       5.310  35.199  26.519  1.00 27.79           C
ATOM   4023  O   LEU A 289       5.107  35.676  25.412  1.00 27.79           O
ATOM   4024  CB  LEU A 289       7.350  33.977  27.330  1.00 27.79           C
ATOM   4025 1HB  LEU A 289       8.315  34.127  27.815  1.00 27.79           H
ATOM   4026 2HB  LEU A 289       6.737  33.382  28.000  1.00 27.79           H
ATOM   4027  CG  LEU A 289       7.580  33.144  26.059  1.00 27.79           C
ATOM   4028  HG  LEU A 289       6.619  32.990  25.574  1.00 27.79           H
ATOM   4029  CD1 LEU A 289       8.521  33.822  25.063  1.00 27.79           C
ATOM   4030 1HD1 LEU A 289       9.480  34.030  25.539  1.00 27.79           H
ATOM   4031 2HD1 LEU A 289       8.080  34.755  24.713  1.00 27.79           H
ATOM   4032 3HD1 LEU A 289       8.679  33.172  24.203  1.00 27.79           H
ATOM   4033  CD2 LEU A 289       8.135  31.772  26.439  1.00 27.79           C
ATOM   4034 1HD2 LEU A 289       8.262  31.166  25.542  1.00 27.79           H
ATOM   4035 2HD2 LEU A 289       7.441  31.269  27.111  1.00 27.79           H
ATOM   4036 3HD2 LEU A 289       9.103  31.885  26.935  1.00 27.79           H
ATOM   4037  N   LEU A 290       4.366  34.536  27.175  1.00  7.09           N
ATOM   4038  H   LEU A 290       4.558  34.168  28.100  1.00  7.09           H
ATOM   4039  CA  LEU A 290       3.072  34.249  26.546  1.00  7.09           C
ATOM   4040  HA  LEU A 290       3.254  33.763  25.588  1.00  7.09           H
ATOM   4041  C   LEU A 290       2.207  35.476  26.273  1.00  7.09           C
ATOM   4042  O   LEU A 290       1.782  35.719  25.139  1.00  7.09           O
ATOM   4043  CB  LEU A 290       2.288  33.280  27.438  1.00  7.09           C
ATOM   4044 1HB  LEU A 290       2.907  32.399  27.580  1.00  7.09           H
ATOM   4045 2HB  LEU A 290       2.174  33.748  28.412  1.00  7.09           H
ATOM   4046  CG  LEU A 290       0.890  32.809  27.003  1.00  7.09           C
ATOM   4047  HG  LEU A 290       0.227  33.673  26.971  1.00  7.09           H
ATOM   4048  CD1 LEU A 290       0.862  32.142  25.639  1.00  7.09           C
ATOM   4049 1HD1 LEU A 290       1.509  31.266  25.630  1.00  7.09           H
ATOM   4050 2HD1 LEU A 290       1.197  32.847  24.878  1.00  7.09           H
ATOM   4051 3HD1 LEU A 290      -0.157  31.841  25.399  1.00  7.09           H
ATOM   4052  CD2 LEU A 290       0.358  31.833  28.047  1.00  7.09           C
ATOM   4053 1HD2 LEU A 290       0.311  32.330  29.017  1.00  7.09           H
ATOM   4054 2HD2 LEU A 290       1.006  30.960  28.114  1.00  7.09           H
ATOM   4055 3HD2 LEU A 290      -0.648  31.515  27.770  1.00  7.09           H
ATOM   4056  N   ARG A 291       1.902  36.230  27.317  1.00 20.09           N
ATOM   4057  H   ARG A 291       2.298  36.025  28.224  1.00 20.09           H
ATOM   4058  CA  ARG A 291       0.962  37.337  27.179  1.00 20.09           C
ATOM   4059  HA  ARG A 291       0.161  37.027  26.509  1.00 20.09           H
ATOM   4060  C   ARG A 291       1.621  38.549  26.543  1.00 20.09           C
ATOM   4061  O   ARG A 291       1.034  39.181  25.673  1.00 20.09           O
ATOM   4062  CB  ARG A 291       0.339  37.667  28.541  1.00 20.09           C
ATOM   4063 1HB  ARG A 291      -0.142  36.763  28.916  1.00 20.09           H
ATOM   4064 2HB  ARG A 291       1.124  37.950  29.239  1.00 20.09           H
ATOM   4065  CG  ARG A 291      -0.688  38.787  28.516  1.00 20.09           C
ATOM   4066 1HG  ARG A 291      -0.167  39.734  28.376  1.00 20.09           H
ATOM   4067 2HG  ARG A 291      -1.373  38.637  27.686  1.00 20.09           H
ATOM   4068  CD  ARG A 291      -1.498  38.847  29.798  1.00 20.09           C
ATOM   4069 1HD  ARG A 291      -2.156  37.979  29.859  1.00 20.09           H
ATOM   4070 2HD  ARG A 291      -0.814  38.825  30.644  1.00 20.09           H
ATOM   4071  NE  ARG A 291      -2.274  40.090  29.863  1.00 20.09           N
ATOM   4072  HE  ARG A 291      -1.859  40.852  30.381  1.00 20.09           H
ATOM   4073  CZ  ARG A 291      -3.453  40.334  29.311  1.00 20.09           C
ATOM   4074  NH1 ARG A 291      -3.924  41.540  29.405  1.00 20.09           N
ATOM   4075 1HH1 ARG A 291      -3.395  42.255  29.873  1.00 20.09           H
ATOM   4076 2HH1 ARG A 291      -4.827  41.750  29.009  1.00 20.09           H
ATOM   4077  NH2 ARG A 291      -4.190  39.456  28.688  1.00 20.09           N
ATOM   4078 1HH2 ARG A 291      -3.902  38.486  28.641  1.00 20.09           H
ATOM   4079 2HH2 ARG A 291      -5.055  39.751  28.267  1.00 20.09           H
ATOM   4080  N   GLU A 292       2.824  38.903  26.962  1.00 -4.83           N
ATOM   4081  H   GLU A 292       3.302  38.364  27.677  1.00 -4.83           H
ATOM   4082  CA  GLU A 292       3.407  40.152  26.478  1.00 -4.83           C
ATOM   4083  HA  GLU A 292       2.579  40.830  26.272  1.00 -4.83           H
ATOM   4084  C   GLU A 292       4.215  40.068  25.188  1.00 -4.83           C
ATOM   4085  O   GLU A 292       4.007  40.887  24.291  1.00 -4.83           O
ATOM   4086  CB  GLU A 292       4.239  40.825  27.568  1.00 -4.83           C
ATOM   4087 1HB  GLU A 292       5.106  40.216  27.807  1.00 -4.83           H
ATOM   4088 2HB  GLU A 292       4.583  41.783  27.181  1.00 -4.83           H
ATOM   4089  CG  GLU A 292       3.447  41.081  28.834  1.00 -4.83           C
ATOM   4090 1HG  GLU A 292       2.451  41.430  28.559  1.00 -4.83           H
ATOM   4091 2HG  GLU A 292       3.344  40.158  29.401  1.00 -4.83           H
ATOM   4092  CD  GLU A 292       4.097  42.137  29.699  1.00 -4.83           C
ATOM   4093  OE1 GLU A 292       3.394  43.114  30.047  1.00 -4.83           O
ATOM   4094  OE2 GLU A 292       5.299  42.033  30.022  1.00 -4.83           O
ATOM   4095  N   GLU A 293       5.133  39.121  25.063  1.00-13.17           N
ATOM   4096  H   GLU A 293       5.328  38.490  25.839  1.00-13.17           H
ATOM   4097  CA  GLU A 293       5.947  39.033  23.847  1.00-13.17           C
ATOM   4098  HA  GLU A 293       6.153  40.044  23.491  1.00-13.17           H
ATOM   4099  C   GLU A 293       5.241  38.288  22.721  1.00-13.17           C
ATOM   4100  O   GLU A 293       5.247  38.730  21.571  1.00-13.17           O
ATOM   4101  CB  GLU A 293       7.287  38.354  24.125  1.00-13.17           C
ATOM   4102 1HB  GLU A 293       7.117  37.390  24.601  1.00-13.17           H
ATOM   4103 2HB  GLU A 293       7.782  38.187  23.169  1.00-13.17           H
ATOM   4104  CG  GLU A 293       8.201  39.195  24.997  1.00-13.17           C
ATOM   4105 1HG  GLU A 293       8.276  40.191  24.565  1.00-13.17           H
ATOM   4106 2HG  GLU A 293       7.779  39.286  25.995  1.00-13.17           H
ATOM   4107  CD  GLU A 293       9.591  38.609  25.096  1.00-13.17           C
ATOM   4108  OE1 GLU A 293      10.258  38.462  24.047  1.00-13.17           O
ATOM   4109  OE2 GLU A 293      10.072  38.320  26.217  1.00-13.17           O
ATOM   4110  N   LEU A 294       4.608  37.168  23.034  1.00 11.23           N
ATOM   4111  H   LEU A 294       4.653  36.808  23.985  1.00 11.23           H
ATOM   4112  CA  LEU A 294       3.884  36.393  22.026  1.00 11.23           C
ATOM   4113  HA  LEU A 294       4.392  36.500  21.069  1.00 11.23           H
ATOM   4114  C   LEU A 294       2.468  36.932  21.839  1.00 11.23           C
ATOM   4115  O   LEU A 294       1.783  36.565  20.888  1.00 11.23           O
ATOM   4116  CB  LEU A 294       3.878  34.905  22.390  1.00 11.23           C
ATOM   4117 1HB  LEU A 294       3.446  34.802  23.383  1.00 11.23           H
ATOM   4118 2HB  LEU A 294       3.229  34.392  21.687  1.00 11.23           H
ATOM   4119  CG  LEU A 294       5.250  34.200  22.378  1.00 11.23           C
ATOM   4120  HG  LEU A 294       5.946  34.783  22.978  1.00 11.23           H
ATOM   4121  CD1 LEU A 294       5.147  32.815  23.004  1.00 11.23           C
ATOM   4122 1HD1 LEU A 294       4.738  32.903  24.010  1.00 11.23           H
ATOM   4123 2HD1 LEU A 294       6.141  32.372  23.071  1.00 11.23           H
ATOM   4124 3HD1 LEU A 294       4.507  32.172  22.406  1.00 11.23           H
ATOM   4125  CD2 LEU A 294       5.833  34.066  20.967  1.00 11.23           C
ATOM   4126 1HD2 LEU A 294       6.793  33.550  21.012  1.00 11.23           H
ATOM   4127 2HD2 LEU A 294       6.004  35.055  20.538  1.00 11.23           H
ATOM   4128 3HD2 LEU A 294       5.152  33.511  20.322  1.00 11.23           H
ATOM   4129  N   GLY A 295       2.061  37.866  22.689  1.00 10.10           N
ATOM   4130  H   GLY A 295       2.612  38.062  23.511  1.00 10.10           H
ATOM   4131  CA  GLY A 295       0.882  38.680  22.425  1.00 10.10           C
ATOM   4132 1HA  GLY A 295       0.923  39.554  23.074  1.00 10.10           H
ATOM   4133 2HA  GLY A 295       0.937  39.031  21.394  1.00 10.10           H
ATOM   4134  C   GLY A 295      -0.474  38.026  22.613  1.00 10.10           C
ATOM   4135  O   GLY A 295      -1.478  38.521  22.086  1.00 10.10           O
ATOM   4136  N   PHE A 296      -0.534  36.907  23.319  1.00 30.62           N
ATOM   4137  H   PHE A 296       0.309  36.532  23.738  1.00 30.62           H
ATOM   4138  CA  PHE A 296      -1.805  36.223  23.556  1.00 30.62           C
ATOM   4139  HA  PHE A 296      -2.381  36.175  22.632  1.00 30.62           H
ATOM   4140  C   PHE A 296      -2.601  37.010  24.602  1.00 30.62           C
ATOM   4141  O   PHE A 296      -2.016  37.475  25.568  1.00 30.62           O
ATOM   4142  CB  PHE A 296      -1.517  34.806  24.053  1.00 30.62           C
ATOM   4143 1HB  PHE A 296      -0.975  34.271  23.275  1.00 30.62           H
ATOM   4144 2HB  PHE A 296      -0.884  34.867  24.937  1.00 30.62           H
ATOM   4145  CG  PHE A 296      -2.751  34.029  24.408  1.00 30.62           C
ATOM   4146  CD1 PHE A 296      -3.663  33.631  23.413  1.00 30.62           C
ATOM   4147  HD1 PHE A 296      -3.475  33.877  22.378  1.00 30.62           H
ATOM   4148  CD2 PHE A 296      -3.018  33.707  25.749  1.00 30.62           C
ATOM   4149  HD2 PHE A 296      -2.334  34.020  26.526  1.00 30.62           H
ATOM   4150  CE1 PHE A 296      -4.839  32.923  23.753  1.00 30.62           C
ATOM   4151  HE1 PHE A 296      -5.540  32.632  22.984  1.00 30.62           H
ATOM   4152  CE2 PHE A 296      -4.180  32.987  26.099  1.00 30.62           C
ATOM   4153  HE2 PHE A 296      -4.375  32.745  27.132  1.00 30.62           H
ATOM   4154  CZ  PHE A 296      -5.094  32.602  25.100  1.00 30.62           C
ATOM   4155  HZ  PHE A 296      -5.992  32.075  25.369  1.00 30.62           H
ATOM   4156  N   ASP A 297      -3.905  37.195  24.422  1.00 15.45           N
ATOM   4157  H   ASP A 297      -4.353  36.823  23.592  1.00 15.45           H
ATOM   4158  CA  ASP A 297      -4.721  37.948  25.392  1.00 15.45           C
ATOM   4159  HA  ASP A 297      -4.126  38.066  26.295  1.00 15.45           H
ATOM   4160  C   ASP A 297      -6.003  37.230  25.808  1.00 15.45           C
ATOM   4161  O   ASP A 297      -6.886  37.810  26.440  1.00 15.45           O
ATOM   4162  CB  ASP A 297      -5.061  39.362  24.888  1.00 15.45           C
ATOM   4163 1HB  ASP A 297      -5.325  39.976  25.748  1.00 15.45           H
ATOM   4164 2HB  ASP A 297      -4.179  39.797  24.418  1.00 15.45           H
ATOM   4165  CG  ASP A 297      -6.238  39.393  23.918  1.00 15.45           C
ATOM   4166  OD1 ASP A 297      -6.290  38.578  22.963  1.00 15.45           O
ATOM   4167  OD2 ASP A 297      -7.114  40.280  24.060  1.00 15.45           O
ATOM   4168  N   GLY A 298      -6.106  35.963  25.436  1.00 12.73           N
ATOM   4169  H   GLY A 298      -5.350  35.529  24.930  1.00 12.73           H
ATOM   4170  CA  GLY A 298      -7.258  35.152  25.801  1.00 12.73           C
ATOM   4171 1HA  GLY A 298      -8.154  35.769  25.847  1.00 12.73           H
ATOM   4172 2HA  GLY A 298      -7.405  34.375  25.051  1.00 12.73           H
ATOM   4173  C   GLY A 298      -7.031  34.497  27.149  1.00 12.73           C
ATOM   4174  O   GLY A 298      -6.124  34.881  27.888  1.00 12.73           O
ATOM   4175  N   LEU A 299      -7.830  33.492  27.478  1.00  4.12           N
ATOM   4176  H   LEU A 299      -8.559  33.198  26.842  1.00  4.12           H
ATOM   4177  CA  LEU A 299      -7.671  32.801  28.755  1.00  4.12           C
ATOM   4178  HA  LEU A 299      -7.614  33.546  29.546  1.00  4.12           H
ATOM   4179  C   LEU A 299      -6.416  31.948  28.847  1.00  4.12           C
ATOM   4180  O   LEU A 299      -6.224  31.008  28.066  1.00  4.12           O
ATOM   4181  CB  LEU A 299      -8.855  31.866  29.012  1.00  4.12           C
ATOM   4182 1HB  LEU A 299      -9.134  31.406  28.065  1.00  4.12           H
ATOM   4183 2HB  LEU A 299      -8.500  31.071  29.668  1.00  4.12           H
ATOM   4184  CG  LEU A 299     -10.113  32.447  29.665  1.00  4.12           C
ATOM   4185  HG  LEU A 299     -10.487  33.270  29.060  1.00  4.12           H
ATOM   4186  CD1 LEU A 299     -11.187  31.367  29.756  1.00  4.12           C
ATOM   4187 1HD1 LEU A 299     -11.434  31.006  28.757  1.00  4.12           H
ATOM   4188 2HD1 LEU A 299     -12.087  31.784  30.207  1.00  4.12           H
ATOM   4189 3HD1 LEU A 299     -10.838  30.532  30.366  1.00  4.12           H
ATOM   4190  CD2 LEU A 299      -9.793  32.961  31.059  1.00  4.12           C
ATOM   4191 1HD2 LEU A 299      -9.122  33.816  31.000  1.00  4.12           H
ATOM   4192 2HD2 LEU A 299      -9.325  32.178  31.655  1.00  4.12           H
ATOM   4193 3HD2 LEU A 299     -10.702  33.283  31.550  1.00  4.12           H
ATOM   4194  N   VAL A 300      -5.594  32.245  29.841  1.00 -6.45           N
ATOM   4195  H   VAL A 300      -5.780  33.069  30.413  1.00 -6.45           H
ATOM   4196  CA  VAL A 300      -4.447  31.408  30.185  1.00 -6.45           C
ATOM   4197  HA  VAL A 300      -4.139  30.829  29.315  1.00 -6.45           H
ATOM   4198  C   VAL A 300      -4.935  30.462  31.278  1.00 -6.45           C
ATOM   4199  O   VAL A 300      -5.402  30.896  32.326  1.00 -6.45           O
ATOM   4200  CB  VAL A 300      -3.254  32.270  30.683  1.00 -6.45           C
ATOM   4201  HB  VAL A 300      -3.568  32.823  31.566  1.00 -6.45           H
ATOM   4202  CG1 VAL A 300      -2.052  31.394  31.055  1.00 -6.45           C
ATOM   4203 1HG1 VAL A 300      -2.317  30.709  31.859  1.00 -6.45           H
ATOM   4204 2HG1 VAL A 300      -1.231  32.027  31.395  1.00 -6.45           H
ATOM   4205 3HG1 VAL A 300      -1.727  30.824  30.186  1.00 -6.45           H
ATOM   4206  CG2 VAL A 300      -2.829  33.278  29.608  1.00 -6.45           C
ATOM   4207 1HG2 VAL A 300      -1.989  33.872  29.969  1.00 -6.45           H
ATOM   4208 2HG2 VAL A 300      -3.652  33.959  29.388  1.00 -6.45           H
ATOM   4209 3HG2 VAL A 300      -2.542  32.761  28.694  1.00 -6.45           H
ATOM   4210  N   VAL A 301      -4.866  29.164  31.034  1.00 -9.63           N
ATOM   4211  H   VAL A 301      -4.458  28.840  30.161  1.00 -9.63           H
ATOM   4212  CA  VAL A 301      -5.402  28.160  31.955  1.00 -9.63           C
ATOM   4213  HA  VAL A 301      -5.855  28.640  32.820  1.00 -9.63           H
ATOM   4214  C   VAL A 301      -4.207  27.331  32.409  1.00 -9.63           C
ATOM   4215  O   VAL A 301      -3.302  27.070  31.619  1.00 -9.63           O
ATOM   4216  CB  VAL A 301      -6.487  27.307  31.221  1.00 -9.63           C
ATOM   4217  HB  VAL A 301      -6.014  26.785  30.389  1.00 -9.63           H
ATOM   4218  CG1 VAL A 301      -7.136  26.267  32.143  1.00 -9.63           C
ATOM   4219 1HG1 VAL A 301      -7.540  26.747  33.035  1.00 -9.63           H
ATOM   4220 2HG1 VAL A 301      -6.400  25.525  32.436  1.00 -9.63           H
ATOM   4221 3HG1 VAL A 301      -7.942  25.752  31.617  1.00 -9.63           H
ATOM   4222  CG2 VAL A 301      -7.588  28.217  30.647  1.00 -9.63           C
ATOM   4223 1HG2 VAL A 301      -8.357  27.611  30.168  1.00 -9.63           H
ATOM   4224 2HG2 VAL A 301      -7.166  28.881  29.894  1.00 -9.63           H
ATOM   4225 3HG2 VAL A 301      -8.042  28.815  31.436  1.00 -9.63           H
ATOM   4226  N   THR A 302      -4.137  26.933  33.667  1.00  7.47           N
ATOM   4227  H   THR A 302      -4.839  27.214  34.346  1.00  7.47           H
ATOM   4228  CA  THR A 302      -3.079  26.015  34.080  1.00  7.47           C
ATOM   4229  HA  THR A 302      -2.135  26.300  33.619  1.00  7.47           H
ATOM   4230  C   THR A 302      -3.475  24.614  33.617  1.00  7.47           C
ATOM   4231  O   THR A 302      -4.655  24.296  33.571  1.00  7.47           O
ATOM   4232  CB  THR A 302      -2.920  26.001  35.616  1.00  7.47           C
ATOM   4233  HB  THR A 302      -2.138  25.293  35.892  1.00  7.47           H
ATOM   4234  OG1 THR A 302      -4.154  25.608  36.223  1.00  7.47           O
ATOM   4235  HG1 THR A 302      -4.258  24.663  36.064  1.00  7.47           H
ATOM   4236  CG2 THR A 302      -2.562  27.378  36.154  1.00  7.47           C
ATOM   4237 1HG2 THR A 302      -2.402  27.310  37.228  1.00  7.47           H
ATOM   4238 2HG2 THR A 302      -3.378  28.076  35.972  1.00  7.47           H
ATOM   4239 3HG2 THR A 302      -1.653  27.745  35.678  1.00  7.47           H
ATOM   4240  N   ASP A 303      -2.523  23.740  33.329  1.00 11.34           N
ATOM   4241  H   ASP A 303      -1.570  24.046  33.166  1.00 11.34           H
ATOM   4242  CA  ASP A 303      -2.814  22.304  33.309  1.00 11.34           C
ATOM   4243  HA  ASP A 303      -3.697  22.113  32.698  1.00 11.34           H
ATOM   4244  C   ASP A 303      -3.129  21.941  34.770  1.00 11.34           C
ATOM   4245  O   ASP A 303      -2.766  22.692  35.682  1.00 11.34           O
ATOM   4246  CB  ASP A 303      -1.625  21.523  32.726  1.00 11.34           C
ATOM   4247 1HB  ASP A 303      -1.312  22.010  31.803  1.00 11.34           H
ATOM   4248 2HB  ASP A 303      -0.794  21.552  33.424  1.00 11.34           H
ATOM   4249  CG  ASP A 303      -1.960  20.075  32.401  1.00 11.34           C
ATOM   4250  OD1 ASP A 303      -3.122  19.659  32.572  1.00 11.34           O
ATOM   4251  OD2 ASP A 303      -1.058  19.350  31.930  1.00 11.34           O
ATOM   4252  N   ALA A 304      -3.813  20.830  35.004  1.00 11.25           N
ATOM   4253  H   ALA A 304      -3.951  20.185  34.231  1.00 11.25           H
ATOM   4254  CA  ALA A 304      -4.394  20.508  36.306  1.00 11.25           C
ATOM   4255  HA  ALA A 304      -5.183  21.235  36.500  1.00 11.25           H
ATOM   4256  C   ALA A 304      -3.393  20.603  37.466  1.00 11.25           C
ATOM   4257  O   ALA A 304      -2.329  19.986  37.442  1.00 11.25           O
ATOM   4258  CB  ALA A 304      -5.020  19.117  36.237  1.00 11.25           C
ATOM   4259 1HB  ALA A 304      -5.466  18.868  37.195  1.00 11.25           H
ATOM   4260 2HB  ALA A 304      -4.256  18.377  35.994  1.00 11.25           H
ATOM   4261 3HB  ALA A 304      -5.796  19.098  35.467  1.00 11.25           H
ATOM   4262  N   LEU A 305      -3.705  21.405  38.474  1.00 12.20           N
ATOM   4263  H   LEU A 305      -4.605  21.881  38.476  1.00 12.20           H
ATOM   4264  CA  LEU A 305      -2.751  21.696  39.549  1.00 12.20           C
ATOM   4265  HA  LEU A 305      -1.775  21.872  39.100  1.00 12.20           H
ATOM   4266  C   LEU A 305      -2.565  20.544  40.529  1.00 12.20           C
ATOM   4267  O   LEU A 305      -1.680  20.580  41.364  1.00 12.20           O
ATOM   4268  CB  LEU A 305      -3.158  22.967  40.310  1.00 12.20           C
ATOM   4269 1HB  LEU A 305      -4.165  22.820  40.701  1.00 12.20           H
ATOM   4270 2HB  LEU A 305      -2.486  23.069  41.163  1.00 12.20           H
ATOM   4271  CG  LEU A 305      -3.122  24.303  39.544  1.00 12.20           C
ATOM   4272  HG  LEU A 305      -3.804  24.240  38.696  1.00 12.20           H
ATOM   4273  CD1 LEU A 305      -3.584  25.441  40.451  1.00 12.20           C
ATOM   4274 1HD1 LEU A 305      -4.583  25.224  40.827  1.00 12.20           H
ATOM   4275 2HD1 LEU A 305      -3.622  26.371  39.885  1.00 12.20           H
ATOM   4276 3HD1 LEU A 305      -2.905  25.558  41.297  1.00 12.20           H
ATOM   4277  CD2 LEU A 305      -1.719  24.634  39.016  1.00 12.20           C
ATOM   4278 1HD2 LEU A 305      -0.993  24.593  39.828  1.00 12.20           H
ATOM   4279 2HD2 LEU A 305      -1.717  25.635  38.588  1.00 12.20           H
ATOM   4280 3HD2 LEU A 305      -1.446  23.925  38.237  1.00 12.20           H
ATOM   4281  N   GLU A 306      -3.372  19.503  40.396  1.00 13.51           N
ATOM   4282  H   GLU A 306      -4.101  19.542  39.703  1.00 13.51           H
ATOM   4283  CA  GLU A 306      -3.240  18.292  41.211  1.00 13.51           C
ATOM   4284  HA  GLU A 306      -2.992  18.590  42.231  1.00 13.51           H
ATOM   4285  C   GLU A 306      -2.130  17.341  40.734  1.00 13.51           C
ATOM   4286  O   GLU A 306      -1.817  16.346  41.394  1.00 13.51           O
ATOM   4287  CB  GLU A 306      -4.596  17.574  41.254  1.00 13.51           C
ATOM   4288 1HB  GLU A 306      -4.535  16.736  41.947  1.00 13.51           H
ATOM   4289 2HB  GLU A 306      -5.321  18.283  41.652  1.00 13.51           H
ATOM   4290  CG  GLU A 306      -5.138  17.076  39.911  1.00 13.51           C
ATOM   4291 1HG  GLU A 306      -6.222  16.994  39.986  1.00 13.51           H
ATOM   4292 2HG  GLU A 306      -4.910  17.806  39.137  1.00 13.51           H
ATOM   4293  CD  GLU A 306      -4.582  15.722  39.498  1.00 13.51           C
ATOM   4294  OE1 GLU A 306      -3.894  15.651  38.462  1.00 13.51           O
ATOM   4295  OE2 GLU A 306      -4.826  14.700  40.181  1.00 13.51           O
ATOM   4296  N   MET A 307      -1.535  17.626  39.584  1.00  7.86           N
ATOM   4297  H   MET A 307      -1.818  18.453  39.074  1.00  7.86           H
ATOM   4298  CA  MET A 307      -0.459  16.795  39.035  1.00  7.86           C
ATOM   4299  HA  MET A 307      -0.736  15.742  39.090  1.00  7.86           H
ATOM   4300  C   MET A 307       0.836  17.019  39.815  1.00  7.86           C
ATOM   4301  O   MET A 307       1.097  18.131  40.268  1.00  7.86           O
ATOM   4302  CB  MET A 307      -0.229  17.188  37.577  1.00  7.86           C
ATOM   4303 1HB  MET A 307      -0.041  18.260  37.549  1.00  7.86           H
ATOM   4304 2HB  MET A 307       0.652  16.671  37.205  1.00  7.86           H
ATOM   4305  CG  MET A 307      -1.405  16.873  36.660  1.00  7.86           C
ATOM   4306 1HG  MET A 307      -1.507  15.792  36.568  1.00  7.86           H
ATOM   4307 2HG  MET A 307      -2.315  17.269  37.110  1.00  7.86           H
ATOM   4308  SD  MET A 307      -1.251  17.604  35.024  1.00  7.86           S
ATOM   4309  CE  MET A 307       0.092  16.720  34.275  1.00  7.86           C
ATOM   4310 1HE  MET A 307       0.283  17.137  33.285  1.00  7.86           H
ATOM   4311 2HE  MET A 307      -0.168  15.667  34.176  1.00  7.86           H
ATOM   4312 3HE  MET A 307       0.991  16.817  34.881  1.00  7.86           H
ATOM   4313  N   GLN A 308       1.688  16.011  39.943  1.00  6.13           N
ATOM   4314  H   GLN A 308       1.477  15.105  39.536  1.00  6.13           H
ATOM   4315  CA  GLN A 308       2.924  16.158  40.722  1.00  6.13           C
ATOM   4316  HA  GLN A 308       2.671  16.673  41.643  1.00  6.13           H
ATOM   4317  C   GLN A 308       4.020  17.002  40.070  1.00  6.13           C
ATOM   4318  O   GLN A 308       4.956  17.414  40.747  1.00  6.13           O
ATOM   4319  CB  GLN A 308       3.469  14.794  41.130  1.00  6.13           C
ATOM   4320 1HB  GLN A 308       3.647  14.213  40.234  1.00  6.13           H
ATOM   4321 2HB  GLN A 308       4.414  14.934  41.656  1.00  6.13           H
ATOM   4322  CG  GLN A 308       2.518  14.033  42.044  1.00  6.13           C
ATOM   4323 1HG  GLN A 308       2.281  14.662  42.898  1.00  6.13           H
ATOM   4324 2HG  GLN A 308       1.594  13.813  41.510  1.00  6.13           H
ATOM   4325  CD  GLN A 308       3.093  12.733  42.557  1.00  6.13           C
ATOM   4326  OE1 GLN A 308       2.842  11.668  42.008  1.00  6.13           O
ATOM   4327  NE2 GLN A 308       3.807  12.794  43.648  1.00  6.13           N
ATOM   4328 1HE2 GLN A 308       4.214  11.949  44.008  1.00  6.13           H
ATOM   4329 2HE2 GLN A 308       3.924  13.674  44.125  1.00  6.13           H
ATOM   4330  N   GLY A 309       3.828  17.423  38.825  1.00 28.03           N
ATOM   4331  H   GLY A 309       3.127  16.987  38.240  1.00 28.03           H
ATOM   4332  CA  GLY A 309       4.609  18.533  38.295  1.00 28.03           C
ATOM   4333 1HA  GLY A 309       5.667  18.294  38.403  1.00 28.03           H
ATOM   4334 2HA  GLY A 309       4.391  18.652  37.236  1.00 28.03           H
ATOM   4335  C   GLY A 309       4.353  19.854  39.013  1.00 28.03           C
ATOM   4336  O   GLY A 309       5.109  20.810  38.855  1.00 28.03           O
ATOM   4337  N   VAL A 310       3.317  19.901  39.841  1.00 18.71           N
ATOM   4338  H   VAL A 310       2.688  19.107  39.882  1.00 18.71           H
ATOM   4339  CA  VAL A 310       3.042  21.022  40.747  1.00 18.71           C
ATOM   4340  HA  VAL A 310       3.794  21.798  40.611  1.00 18.71           H
ATOM   4341  C   VAL A 310       3.088  20.558  42.209  1.00 18.71           C
ATOM   4342  O   VAL A 310       3.727  21.187  43.053  1.00 18.71           O
ATOM   4343  CB  VAL A 310       1.633  21.619  40.460  1.00 18.71           C
ATOM   4344  HB  VAL A 310       0.891  20.835  40.585  1.00 18.71           H
ATOM   4345  CG1 VAL A 310       1.294  22.757  41.416  1.00 18.71           C
ATOM   4346 1HG1 VAL A 310       2.044  23.544  41.353  1.00 18.71           H
ATOM   4347 2HG1 VAL A 310       1.250  22.384  42.440  1.00 18.71           H
ATOM   4348 3HG1 VAL A 310       0.313  23.162  41.169  1.00 18.71           H
ATOM   4349  CG2 VAL A 310       1.547  22.132  39.021  1.00 18.71           C
ATOM   4350 1HG2 VAL A 310       1.725  21.315  38.326  1.00 18.71           H
ATOM   4351 2HG2 VAL A 310       2.282  22.919  38.857  1.00 18.71           H
ATOM   4352 3HG2 VAL A 310       0.548  22.527  38.838  1.00 18.71           H
ATOM   4353  N   THR A 311       2.414  19.464  42.537  1.00 16.91           N
ATOM   4354  H   THR A 311       1.921  18.926  41.831  1.00 16.91           H
ATOM   4355  CA  THR A 311       2.250  19.084  43.942  1.00 16.91           C
ATOM   4356  HA  THR A 311       2.074  19.997  44.501  1.00 16.91           H
ATOM   4357  C   THR A 311       3.427  18.386  44.612  1.00 16.91           C
ATOM   4358  O   THR A 311       3.355  18.092  45.810  1.00 16.91           O
ATOM   4359  CB  THR A 311       1.015  18.186  44.154  1.00 16.91           C
ATOM   4360  HB  THR A 311       0.923  17.934  45.211  1.00 16.91           H
ATOM   4361  OG1 THR A 311       1.151  16.994  43.382  1.00 16.91           O
ATOM   4362  HG1 THR A 311       0.391  16.431  43.577  1.00 16.91           H
ATOM   4363  CG2 THR A 311      -0.251  18.865  43.704  1.00 16.91           C
ATOM   4364 1HG2 THR A 311      -0.259  18.951  42.617  1.00 16.91           H
ATOM   4365 2HG2 THR A 311      -0.326  19.859  44.147  1.00 16.91           H
ATOM   4366 3HG2 THR A 311      -1.108  18.273  44.019  1.00 16.91           H
ATOM   4367  N   LYS A 312       4.521  18.124  43.908  1.00-10.16           N
ATOM   4368  H   LYS A 312       4.561  18.347  42.919  1.00-10.16           H
ATOM   4369  CA  LYS A 312       5.715  17.576  44.566  1.00-10.16           C
ATOM   4370  HA  LYS A 312       5.417  16.814  45.288  1.00-10.16           H
ATOM   4371  C   LYS A 312       6.420  18.705  45.316  1.00-10.16           C
ATOM   4372  O   LYS A 312       6.898  18.516  46.433  1.00-10.16           O
ATOM   4373  CB  LYS A 312       6.667  16.940  43.545  1.00-10.16           C
ATOM   4374 1HB  LYS A 312       6.096  16.253  42.921  1.00-10.16           H
ATOM   4375 2HB  LYS A 312       7.079  17.723  42.911  1.00-10.16           H
ATOM   4376  CG  LYS A 312       7.823  16.168  44.160  1.00-10.16           C
ATOM   4377 1HG  LYS A 312       8.379  16.821  44.832  1.00-10.16           H
ATOM   4378 2HG  LYS A 312       7.428  15.324  44.725  1.00-10.16           H
ATOM   4379  CD  LYS A 312       8.767  15.658  43.083  1.00-10.16           C
ATOM   4380 1HD  LYS A 312       8.201  15.070  42.361  1.00-10.16           H
ATOM   4381 2HD  LYS A 312       9.219  16.510  42.575  1.00-10.16           H
ATOM   4382  CE  LYS A 312       9.864  14.789  43.687  1.00-10.16           C
ATOM   4383 1HE  LYS A 312      10.391  15.354  44.457  1.00-10.16           H
ATOM   4384 2HE  LYS A 312       9.405  13.912  44.146  1.00-10.16           H
ATOM   4385  NZ  LYS A 312      10.840  14.344  42.644  1.00-10.16           N
ATOM   4386 1HZ  LYS A 312      11.399  15.134  42.342  1.00-10.16           H
ATOM   4387 2HZ  LYS A 312      10.342  13.986  41.834  1.00-10.16           H
ATOM   4388 3HZ  LYS A 312      11.442  13.621  43.015  1.00-10.16           H
ATOM   4389  N   HIS A 313       6.453  19.882  44.707  1.00  2.01           N
ATOM   4390  H   HIS A 313       6.039  19.973  43.784  1.00  2.01           H
ATOM   4391  CA  HIS A 313       7.167  21.032  45.265  1.00  2.01           C
ATOM   4392  HA  HIS A 313       7.814  20.679  46.068  1.00  2.01           H
ATOM   4393  C   HIS A 313       6.297  22.148  45.857  1.00  2.01           C
ATOM   4394  O   HIS A 313       6.820  23.013  46.565  1.00  2.01           O
ATOM   4395  CB  HIS A 313       8.065  21.626  44.176  1.00  2.01           C
ATOM   4396 1HB  HIS A 313       7.443  21.949  43.342  1.00  2.01           H
ATOM   4397 2HB  HIS A 313       8.572  22.497  44.582  1.00  2.01           H
ATOM   4398  CG  HIS A 313       9.107  20.679  43.666  1.00  2.01           C
ATOM   4399  ND1 HIS A 313      10.117  20.146  44.433  1.00  2.01           N
ATOM   4400  HD1 HIS A 313      10.259  20.289  45.429  1.00  2.01           H
ATOM   4401  CD2 HIS A 313       9.312  20.172  42.421  1.00  2.01           C
ATOM   4402  HD2 HIS A 313       8.689  20.380  41.564  1.00  2.01           H
ATOM   4403  CE1 HIS A 313      10.876  19.378  43.649  1.00  2.01           C
ATOM   4404  HE1 HIS A 313      11.743  18.828  43.992  1.00  2.01           H
ATOM   4405  NE2 HIS A 313      10.433  19.368  42.406  1.00  2.01           N
ATOM   4406  N   PHE A 314       4.998  22.163  45.580  1.00  0.20           N
ATOM   4407  H   PHE A 314       4.599  21.463  44.966  1.00  0.20           H
ATOM   4408  CA  PHE A 314       4.105  23.209  46.090  1.00  0.20           C
ATOM   4409  HA  PHE A 314       4.601  23.749  46.894  1.00  0.20           H
ATOM   4410  C   PHE A 314       2.803  22.634  46.637  1.00  0.20           C
ATOM   4411  O   PHE A 314       2.390  21.544  46.242  1.00  0.20           O
ATOM   4412  CB  PHE A 314       3.789  24.207  44.968  1.00  0.20           C
ATOM   4413 1HB  PHE A 314       3.195  23.701  44.208  1.00  0.20           H
ATOM   4414 2HB  PHE A 314       3.198  25.025  45.379  1.00  0.20           H
ATOM   4415  CG  PHE A 314       5.021  24.773  44.314  1.00  0.20           C
ATOM   4416  CD1 PHE A 314       5.448  24.290  43.064  1.00  0.20           C
ATOM   4417  HD1 PHE A 314       4.866  23.537  42.550  1.00  0.20           H
ATOM   4418  CD2 PHE A 314       5.794  25.747  44.971  1.00  0.20           C
ATOM   4419  HD2 PHE A 314       5.483  26.121  45.934  1.00  0.20           H
ATOM   4420  CE1 PHE A 314       6.649  24.757  42.480  1.00  0.20           C
ATOM   4421  HE1 PHE A 314       6.974  24.363  41.532  1.00  0.20           H
ATOM   4422  CE2 PHE A 314       7.000  26.225  44.398  1.00  0.20           C
ATOM   4423  HE2 PHE A 314       7.593  26.963  44.919  1.00  0.20           H
ATOM   4424  CZ  PHE A 314       7.429  25.722  43.151  1.00  0.20           C
ATOM   4425  HZ  PHE A 314       8.354  26.072  42.715  1.00  0.20           H
ATOM   4426  N   GLY A 315       2.145  23.359  47.529  1.00 -6.30           N
ATOM   4427  H   GLY A 315       2.552  24.225  47.875  1.00 -6.30           H
ATOM   4428  CA  GLY A 315       0.815  22.974  47.981  1.00 -6.30           C
ATOM   4429 1HA  GLY A 315       0.774  21.897  48.124  1.00 -6.30           H
ATOM   4430 2HA  GLY A 315       0.601  23.463  48.930  1.00 -6.30           H
ATOM   4431  C   GLY A 315      -0.232  23.389  46.961  1.00 -6.30           C
ATOM   4432  O   GLY A 315       0.063  24.241  46.132  1.00 -6.30           O
ATOM   4433  N   VAL A 316      -1.439  22.835  46.979  1.00  3.45           N
ATOM   4434  H   VAL A 316      -1.656  22.126  47.667  1.00  3.45           H
ATOM   4435  CA  VAL A 316      -2.453  23.211  45.978  1.00  3.45           C
ATOM   4436  HA  VAL A 316      -1.997  23.125  44.991  1.00  3.45           H
ATOM   4437  C   VAL A 316      -2.900  24.669  46.139  1.00  3.45           C
ATOM   4438  O   VAL A 316      -2.960  25.415  45.161  1.00  3.45           O
ATOM   4439  CB  VAL A 316      -3.690  22.255  46.019  1.00  3.45           C
ATOM   4440  HB  VAL A 316      -4.125  22.292  47.018  1.00  3.45           H
ATOM   4441  CG1 VAL A 316      -4.774  22.659  44.998  1.00  3.45           C
ATOM   4442 1HG1 VAL A 316      -5.587  21.933  45.018  1.00  3.45           H
ATOM   4443 2HG1 VAL A 316      -4.348  22.694  43.993  1.00  3.45           H
ATOM   4444 3HG1 VAL A 316      -5.178  23.640  45.249  1.00  3.45           H
ATOM   4445  CG2 VAL A 316      -3.256  20.808  45.727  1.00  3.45           C
ATOM   4446 1HG2 VAL A 316      -2.549  20.463  46.479  1.00  3.45           H
ATOM   4447 2HG2 VAL A 316      -2.790  20.746  44.742  1.00  3.45           H
ATOM   4448 3HG2 VAL A 316      -4.126  20.151  45.750  1.00  3.45           H
ATOM   4449  N   GLY A 317      -3.171  25.112  47.361  1.00  6.41           N
ATOM   4450  H   GLY A 317      -3.126  24.487  48.157  1.00  6.41           H
ATOM   4451  CA  GLY A 317      -3.559  26.500  47.573  1.00  6.41           C
ATOM   4452 1HA  GLY A 317      -4.347  26.760  46.867  1.00  6.41           H
ATOM   4453 2HA  GLY A 317      -3.936  26.625  48.588  1.00  6.41           H
ATOM   4454  C   GLY A 317      -2.391  27.441  47.363  1.00  6.41           C
ATOM   4455  O   GLY A 317      -2.549  28.555  46.867  1.00  6.41           O
ATOM   4456  N   GLU A 318      -1.190  26.971  47.673  1.00-23.52           N
ATOM   4457  H   GLU A 318      -1.109  26.053  48.096  1.00-23.52           H
ATOM   4458  CA  GLU A 318       0.020  27.751  47.424  1.00-23.52           C
ATOM   4459  HA  GLU A 318      -0.060  28.718  47.924  1.00-23.52           H
ATOM   4460  C   GLU A 318       0.173  27.982  45.920  1.00-23.52           C
ATOM   4461  O   GLU A 318       0.439  29.097  45.461  1.00-23.52           O
ATOM   4462  CB  GLU A 318       1.240  26.989  47.954  1.00-23.52           C
ATOM   4463 1HB  GLU A 318       1.086  26.766  49.010  1.00-23.52           H
ATOM   4464 2HB  GLU A 318       1.308  26.050  47.412  1.00-23.52           H
ATOM   4465  CG  GLU A 318       2.561  27.718  47.787  1.00-23.52           C
ATOM   4466 1HG  GLU A 318       2.668  28.019  46.746  1.00-23.52           H
ATOM   4467 2HG  GLU A 318       2.551  28.614  48.406  1.00-23.52           H
ATOM   4468  CD  GLU A 318       3.767  26.871  48.152  1.00-23.52           C
ATOM   4469  OE1 GLU A 318       3.648  25.673  48.507  1.00-23.52           O
ATOM   4470  OE2 GLU A 318       4.889  27.407  48.042  1.00-23.52           O
ATOM   4471  N   ALA A 319      -0.021  26.923  45.147  1.00-18.47           N
ATOM   4472  H   ALA A 319      -0.239  26.026  45.575  1.00-18.47           H
ATOM   4473  CA  ALA A 319       0.104  26.976  43.697  1.00-18.47           C
ATOM   4474  HA  ALA A 319       1.068  27.418  43.447  1.00-18.47           H
ATOM   4475  C   ALA A 319      -0.988  27.833  43.071  1.00-18.47           C
ATOM   4476  O   ALA A 319      -0.741  28.486  42.067  1.00-18.47           O
ATOM   4477  CB  ALA A 319       0.051  25.567  43.131  1.00-18.47           C
ATOM   4478 1HB  ALA A 319      -0.903  25.099  43.377  1.00-18.47           H
ATOM   4479 2HB  ALA A 319       0.859  24.970  43.558  1.00-18.47           H
ATOM   4480 3HB  ALA A 319       0.166  25.606  42.049  1.00-18.47           H
ATOM   4481  N   ALA A 320      -2.175  27.853  43.661  1.00 -9.90           N
ATOM   4482  H   ALA A 320      -2.341  27.263  44.469  1.00 -9.90           H
ATOM   4483  CA  ALA A 320      -3.259  28.690  43.159  1.00 -9.90           C
ATOM   4484  HA  ALA A 320      -3.460  28.414  42.123  1.00 -9.90           H
ATOM   4485  C   ALA A 320      -2.838  30.165  43.182  1.00 -9.90           C
ATOM   4486  O   ALA A 320      -3.026  30.890  42.207  1.00 -9.90           O
ATOM   4487  CB  ALA A 320      -4.526  28.459  43.999  1.00 -9.90           C
ATOM   4488 1HB  ALA A 320      -4.326  28.673  45.049  1.00 -9.90           H
ATOM   4489 2HB  ALA A 320      -4.849  27.422  43.898  1.00 -9.90           H
ATOM   4490 3HB  ALA A 320      -5.320  29.119  43.656  1.00 -9.90           H
ATOM   4491  N   VAL A 321      -2.220  30.599  44.271  1.00-10.37           N
ATOM   4492  H   VAL A 321      -2.090  29.973  45.059  1.00-10.37           H
ATOM   4493  CA  VAL A 321      -1.743  31.981  44.358  1.00-10.37           C
ATOM   4494  HA  VAL A 321      -2.553  32.649  44.065  1.00-10.37           H
ATOM   4495  C   VAL A 321      -0.574  32.198  43.408  1.00-10.37           C
ATOM   4496  O   VAL A 321      -0.544  33.186  42.673  1.00-10.37           O
ATOM   4497  CB  VAL A 321      -1.293  32.341  45.797  1.00-10.37           C
ATOM   4498  HB  VAL A 321      -0.497  31.662  46.083  1.00-10.37           H
ATOM   4499  CG1 VAL A 321      -0.769  33.780  45.879  1.00-10.37           C
ATOM   4500 1HG1 VAL A 321      -0.494  34.007  46.910  1.00-10.37           H
ATOM   4501 2HG1 VAL A 321      -1.535  34.481  45.547  1.00-10.37           H
ATOM   4502 3HG1 VAL A 321       0.119  33.895  45.258  1.00-10.37           H
ATOM   4503  CG2 VAL A 321      -2.447  32.161  46.775  1.00-10.37           C
ATOM   4504 1HG2 VAL A 321      -2.758  31.119  46.811  1.00-10.37           H
ATOM   4505 2HG2 VAL A 321      -3.291  32.779  46.478  1.00-10.37           H
ATOM   4506 3HG2 VAL A 321      -2.128  32.455  47.777  1.00-10.37           H
ATOM   4507  N   ARG A 322       0.372  31.266  43.371  1.00-16.40           N
ATOM   4508  H   ARG A 322       0.298  30.453  43.977  1.00-16.40           H
ATOM   4509  CA  ARG A 322       1.537  31.413  42.490  1.00-16.40           C
ATOM   4510  HA  ARG A 322       2.031  32.361  42.718  1.00-16.40           H
ATOM   4511  C   ARG A 322       1.142  31.469  41.022  1.00-16.40           C
ATOM   4512  O   ARG A 322       1.775  32.173  40.250  1.00-16.40           O
ATOM   4513  CB  ARG A 322       2.550  30.281  42.693  1.00-16.40           C
ATOM   4514 1HB  ARG A 322       2.027  29.329  42.625  1.00-16.40           H
ATOM   4515 2HB  ARG A 322       3.281  30.329  41.884  1.00-16.40           H
ATOM   4516  CG  ARG A 322       3.311  30.345  44.016  1.00-16.40           C
ATOM   4517 1HG  ARG A 322       3.851  31.290  44.077  1.00-16.40           H
ATOM   4518 2HG  ARG A 322       2.611  30.285  44.845  1.00-16.40           H
ATOM   4519  CD  ARG A 322       4.301  29.188  44.108  1.00-16.40           C
ATOM   4520 1HD  ARG A 322       3.756  28.255  43.957  1.00-16.40           H
ATOM   4521 2HD  ARG A 322       5.040  29.285  43.311  1.00-16.40           H
ATOM   4522  NE  ARG A 322       4.990  29.112  45.405  1.00-16.40           N
ATOM   4523  HE  ARG A 322       4.598  28.495  46.100  1.00-16.40           H
ATOM   4524  CZ  ARG A 322       6.105  29.735  45.759  1.00-16.40           C
ATOM   4525  NH1 ARG A 322       6.651  29.391  46.886  1.00-16.40           N
ATOM   4526 1HH1 ARG A 322       6.203  28.684  47.455  1.00-16.40           H
ATOM   4527 2HH1 ARG A 322       7.517  29.812  47.173  1.00-16.40           H
ATOM   4528  NH2 ARG A 322       6.717  30.639  45.045  1.00-16.40           N
ATOM   4529 1HH2 ARG A 322       6.344  30.937  44.161  1.00-16.40           H
ATOM   4530 2HH2 ARG A 322       7.564  31.058  45.403  1.00-16.40           H
ATOM   4531  N   ALA A 323       0.088  30.772  40.630  1.00-13.91           N
ATOM   4532  H   ALA A 323      -0.388  30.169  41.293  1.00-13.91           H
ATOM   4533  CA  ALA A 323      -0.403  30.827  39.259  1.00-13.91           C
ATOM   4534  HA  ALA A 323       0.433  30.659  38.577  1.00-13.91           H
ATOM   4535  C   ALA A 323      -1.009  32.198  38.949  1.00-13.91           C
ATOM   4536  O   ALA A 323      -0.827  32.728  37.856  1.00-13.91           O
ATOM   4537  CB  ALA A 323      -1.436  29.729  39.052  1.00-13.91           C
ATOM   4538 1HB  ALA A 323      -1.847  29.795  38.046  1.00-13.91           H
ATOM   4539 2HB  ALA A 323      -2.235  29.840  39.782  1.00-13.91           H
ATOM   4540 3HB  ALA A 323      -0.973  28.753  39.185  1.00-13.91           H
ATOM   4541  N   LEU A 324      -1.706  32.802  39.901  1.00-13.17           N
ATOM   4542  H   LEU A 324      -1.877  32.332  40.784  1.00-13.17           H
ATOM   4543  CA  LEU A 324      -2.246  34.142  39.678  1.00-13.17           C
ATOM   4544  HA  LEU A 324      -2.762  34.151  38.719  1.00-13.17           H
ATOM   4545  C   LEU A 324      -1.140  35.185  39.617  1.00-13.17           C
ATOM   4546  O   LEU A 324      -1.215  36.107  38.803  1.00-13.17           O
ATOM   4547  CB  LEU A 324      -3.233  34.544  40.771  1.00-13.17           C
ATOM   4548 1HB  LEU A 324      -2.731  34.453  41.732  1.00-13.17           H
ATOM   4549 2HB  LEU A 324      -3.478  35.596  40.624  1.00-13.17           H
ATOM   4550  CG  LEU A 324      -4.552  33.768  40.837  1.00-13.17           C
ATOM   4551  HG  LEU A 324      -4.335  32.714  40.984  1.00-13.17           H
ATOM   4552  CD1 LEU A 324      -5.333  34.271  42.038  1.00-13.17           C
ATOM   4553 1HD1 LEU A 324      -4.726  34.175  42.938  1.00-13.17           H
ATOM   4554 2HD1 LEU A 324      -6.225  33.665  42.168  1.00-13.17           H
ATOM   4555 3HD1 LEU A 324      -5.621  35.314  41.900  1.00-13.17           H
ATOM   4556  CD2 LEU A 324      -5.392  33.912  39.567  1.00-13.17           C
ATOM   4557 1HD2 LEU A 324      -4.852  33.508  38.711  1.00-13.17           H
ATOM   4558 2HD2 LEU A 324      -5.631  34.959  39.379  1.00-13.17           H
ATOM   4559 3HD2 LEU A 324      -6.311  33.342  39.669  1.00-13.17           H
ATOM   4560  N   GLU A 325      -0.102  35.013  40.425  1.00-12.33           N
ATOM   4561  H   GLU A 325      -0.131  34.264  41.112  1.00-12.33           H
ATOM   4562  CA  GLU A 325       1.086  35.872  40.366  1.00-12.33           C
ATOM   4563  HA  GLU A 325       0.787  36.917  40.443  1.00-12.33           H
ATOM   4564  C   GLU A 325       1.805  35.679  39.032  1.00-12.33           C
ATOM   4565  O   GLU A 325       2.354  36.624  38.466  1.00-12.33           O
ATOM   4566  CB  GLU A 325       2.061  35.538  41.505  1.00-12.33           C
ATOM   4567 1HB  GLU A 325       2.257  34.469  41.485  1.00-12.33           H
ATOM   4568 2HB  GLU A 325       2.999  36.061  41.318  1.00-12.33           H
ATOM   4569  CG  GLU A 325       1.569  35.925  42.897  1.00-12.33           C
ATOM   4570 1HG  GLU A 325       1.393  37.002  42.918  1.00-12.33           H
ATOM   4571 2HG  GLU A 325       0.625  35.422  43.096  1.00-12.33           H
ATOM   4572  CD  GLU A 325       2.557  35.558  43.998  1.00-12.33           C
ATOM   4573  OE1 GLU A 325       3.036  34.408  44.062  1.00-12.33           O
ATOM   4574  OE2 GLU A 325       2.848  36.418  44.854  1.00-12.33           O
ATOM   4575  N   ALA A 326       1.763  34.464  38.502  1.00 15.99           N
ATOM   4576  H   ALA A 326       1.337  33.711  39.029  1.00 15.99           H
ATOM   4577  CA  ALA A 326       2.345  34.152  37.203  1.00 15.99           C
ATOM   4578  HA  ALA A 326       3.331  34.598  37.162  1.00 15.99           H
ATOM   4579  C   ALA A 326       1.532  34.739  36.047  1.00 15.99           C
ATOM   4580  O   ALA A 326       2.072  35.004  34.976  1.00 15.99           O
ATOM   4581  CB  ALA A 326       2.503  32.638  37.053  1.00 15.99           C
ATOM   4582 1HB  ALA A 326       3.138  32.419  36.196  1.00 15.99           H
ATOM   4583 2HB  ALA A 326       1.532  32.164  36.906  1.00 15.99           H
ATOM   4584 3HB  ALA A 326       2.975  32.228  37.943  1.00 15.99           H
ATOM   4585  N   GLY A 327       0.256  35.003  36.281  1.00  0.73           N
ATOM   4586  H   GLY A 327      -0.129  34.802  37.195  1.00  0.73           H
ATOM   4587  CA  GLY A 327      -0.606  35.588  35.265  1.00  0.73           C
ATOM   4588 1HA  GLY A 327      -1.237  36.336  35.745  1.00  0.73           H
ATOM   4589 2HA  GLY A 327       0.001  36.093  34.515  1.00  0.73           H
ATOM   4590  C   GLY A 327      -1.517  34.597  34.567  1.00  0.73           C
ATOM   4591  O   GLY A 327      -2.057  34.893  33.496  1.00  0.73           O
ATOM   4592  N   ALA A 328      -1.716  33.429  35.162  1.00  8.85           N
ATOM   4593  H   ALA A 328      -1.241  33.209  36.029  1.00  8.85           H
ATOM   4594  CA  ALA A 328      -2.719  32.494  34.665  1.00  8.85           C
ATOM   4595  HA  ALA A 328      -2.693  32.474  33.578  1.00  8.85           H
ATOM   4596  C   ALA A 328      -4.074  33.035  35.129  1.00  8.85           C
ATOM   4597  O   ALA A 328      -4.152  33.694  36.166  1.00  8.85           O
ATOM   4598  CB  ALA A 328      -2.469  31.089  35.213  1.00  8.85           C
ATOM   4599 1HB  ALA A 328      -1.467  30.755  34.935  1.00  8.85           H
ATOM   4600 2HB  ALA A 328      -3.206  30.398  34.800  1.00  8.85           H
ATOM   4601 3HB  ALA A 328      -2.557  31.099  36.299  1.00  8.85           H
ATOM   4602  N   ASP A 329      -5.123  32.773  34.366  1.00 -8.67           N
ATOM   4603  H   ASP A 329      -5.008  32.207  33.531  1.00 -8.67           H
ATOM   4604  CA  ASP A 329      -6.459  33.288  34.662  1.00 -8.67           C
ATOM   4605  HA  ASP A 329      -6.379  34.119  35.361  1.00 -8.67           H
ATOM   4606  C   ASP A 329      -7.362  32.224  35.266  1.00 -8.67           C
ATOM   4607  O   ASP A 329      -8.264  32.545  36.031  1.00 -8.67           O
ATOM   4608  CB  ASP A 329      -7.129  33.782  33.382  1.00 -8.67           C
ATOM   4609 1HB  ASP A 329      -7.230  32.938  32.701  1.00 -8.67           H
ATOM   4610 2HB  ASP A 329      -8.124  34.163  33.619  1.00 -8.67           H
ATOM   4611  CG  ASP A 329      -6.337  34.859  32.686  1.00 -8.67           C
ATOM   4612  OD1 ASP A 329      -6.000  35.900  33.293  1.00 -8.67           O
ATOM   4613  OD2 ASP A 329      -6.020  34.668  31.494  1.00 -8.67           O
ATOM   4614  N   MET A 330      -7.120  30.960  34.935  1.00 -0.41           N
ATOM   4615  H   MET A 330      -6.377  30.748  34.282  1.00 -0.41           H
ATOM   4616  CA  MET A 330      -7.898  29.858  35.506  1.00 -0.41           C
ATOM   4617  HA  MET A 330      -8.484  30.256  36.332  1.00 -0.41           H
ATOM   4618  C   MET A 330      -7.037  28.750  36.087  1.00 -0.41           C
ATOM   4619  O   MET A 330      -5.960  28.418  35.585  1.00 -0.41           O
ATOM   4620  CB  MET A 330      -8.880  29.248  34.508  1.00 -0.41           C
ATOM   4621 1HB  MET A 330      -8.337  28.895  33.636  1.00 -0.41           H
ATOM   4622 2HB  MET A 330      -9.357  28.394  34.987  1.00 -0.41           H
ATOM   4623  CG  MET A 330      -9.967  30.205  34.071  1.00 -0.41           C
ATOM   4624 1HG  MET A 330     -10.372  30.706  34.952  1.00 -0.41           H
ATOM   4625 2HG  MET A 330      -9.531  30.956  33.415  1.00 -0.41           H
ATOM   4626  SD  MET A 330     -11.323  29.375  33.218  1.00 -0.41           S
ATOM   4627  CE  MET A 330     -12.322  28.800  34.632  1.00 -0.41           C
ATOM   4628 1HE  MET A 330     -11.726  28.143  35.264  1.00 -0.41           H
ATOM   4629 2HE  MET A 330     -13.193  28.254  34.268  1.00 -0.41           H
ATOM   4630 3HE  MET A 330     -12.653  29.659  35.219  1.00 -0.41           H
ATOM   4631  N   LEU A 331      -7.552  28.215  37.183  1.00  1.96           N
ATOM   4632  H   LEU A 331      -8.493  28.495  37.450  1.00  1.96           H
ATOM   4633  CA  LEU A 331      -6.827  27.362  38.117  1.00  1.96           C
ATOM   4634  HA  LEU A 331      -5.782  27.299  37.810  1.00  1.96           H
ATOM   4635  C   LEU A 331      -7.434  25.958  38.113  1.00  1.96           C
ATOM   4636  O   LEU A 331      -8.289  25.605  38.939  1.00  1.96           O
ATOM   4637  CB  LEU A 331      -6.918  28.016  39.502  1.00  1.96           C
ATOM   4638 1HB  LEU A 331      -7.959  27.975  39.819  1.00  1.96           H
ATOM   4639 2HB  LEU A 331      -6.328  27.425  40.200  1.00  1.96           H
ATOM   4640  CG  LEU A 331      -6.478  29.487  39.619  1.00  1.96           C
ATOM   4641  HG  LEU A 331      -7.046  30.088  38.911  1.00  1.96           H
ATOM   4642  CD1 LEU A 331      -6.790  30.004  41.013  1.00  1.96           C
ATOM   4643 1HD1 LEU A 331      -6.446  31.033  41.111  1.00  1.96           H
ATOM   4644 2HD1 LEU A 331      -6.293  29.387  41.756  1.00  1.96           H
ATOM   4645 3HD1 LEU A 331      -7.866  29.977  41.181  1.00  1.96           H
ATOM   4646  CD2 LEU A 331      -5.003  29.674  39.321  1.00  1.96           C
ATOM   4647 1HD2 LEU A 331      -4.795  29.398  38.287  1.00  1.96           H
ATOM   4648 2HD2 LEU A 331      -4.406  29.056  39.991  1.00  1.96           H
ATOM   4649 3HD2 LEU A 331      -4.729  30.720  39.459  1.00  1.96           H
ATOM   4650  N   LEU A 332      -7.062  25.192  37.100  1.00  2.18           N
ATOM   4651  H   LEU A 332      -6.327  25.516  36.484  1.00  2.18           H
ATOM   4652  CA  LEU A 332      -7.701  23.908  36.818  1.00  2.18           C
ATOM   4653  HA  LEU A 332      -8.777  24.077  36.762  1.00  2.18           H
ATOM   4654  C   LEU A 332      -7.449  22.853  37.896  1.00  2.18           C
ATOM   4655  O   LEU A 332      -6.314  22.591  38.290  1.00  2.18           O
ATOM   4656  CB  LEU A 332      -7.217  23.406  35.454  1.00  2.18           C
ATOM   4657 1HB  LEU A 332      -7.391  24.206  34.734  1.00  2.18           H
ATOM   4658 2HB  LEU A 332      -6.140  23.259  35.524  1.00  2.18           H
ATOM   4659  CG  LEU A 332      -7.812  22.117  34.863  1.00  2.18           C
ATOM   4660  HG  LEU A 332      -7.534  21.287  35.508  1.00  2.18           H
ATOM   4661  CD1 LEU A 332      -9.337  22.144  34.743  1.00  2.18           C
ATOM   4662 1HD1 LEU A 332      -9.680  21.222  34.269  1.00  2.18           H
ATOM   4663 2HD1 LEU A 332      -9.652  22.992  34.132  1.00  2.18           H
ATOM   4664 3HD1 LEU A 332      -9.795  22.214  35.725  1.00  2.18           H
ATOM   4665  CD2 LEU A 332      -7.209  21.872  33.486  1.00  2.18           C
ATOM   4666 1HD2 LEU A 332      -7.490  22.675  32.804  1.00  2.18           H
ATOM   4667 2HD2 LEU A 332      -7.569  20.923  33.092  1.00  2.18           H
ATOM   4668 3HD2 LEU A 332      -6.122  21.832  33.558  1.00  2.18           H
ATOM   4669  N   LEU A 333      -8.546  22.268  38.365  1.00 34.57           N
ATOM   4670  H   LEU A 333      -9.444  22.595  38.023  1.00 34.57           H
ATOM   4671  CA  LEU A 333      -8.588  21.220  39.388  1.00 34.57           C
ATOM   4672  HA  LEU A 333      -9.641  21.079  39.628  1.00 34.57           H
ATOM   4673  C   LEU A 333      -7.935  21.640  40.700  1.00 34.57           C
ATOM   4674  O   LEU A 333      -7.298  20.851  41.400  1.00 34.57           O
ATOM   4675  CB  LEU A 333      -8.081  19.855  38.891  1.00 34.57           C
ATOM   4676 1HB  LEU A 333      -7.013  19.932  38.689  1.00 34.57           H
ATOM   4677 2HB  LEU A 333      -8.206  19.154  39.716  1.00 34.57           H
ATOM   4678  CG  LEU A 333      -8.759  19.214  37.665  1.00 34.57           C
ATOM   4679  HG  LEU A 333      -8.376  19.697  36.770  1.00 34.57           H
ATOM   4680  CD1 LEU A 333      -8.400  17.727  37.602  1.00 34.57           C
ATOM   4681 1HD1 LEU A 333      -8.798  17.200  38.470  1.00 34.57           H
ATOM   4682 2HD1 LEU A 333      -7.319  17.604  37.576  1.00 34.57           H
ATOM   4683 3HD1 LEU A 333      -8.814  17.288  36.693  1.00 34.57           H
ATOM   4684  CD2 LEU A 333     -10.287  19.341  37.645  1.00 34.57           C
ATOM   4685 1HD2 LEU A 333     -10.687  18.803  36.784  1.00 34.57           H
ATOM   4686 2HD2 LEU A 333     -10.573  20.387  37.548  1.00 34.57           H
ATOM   4687 3HD2 LEU A 333     -10.711  18.927  38.560  1.00 34.57           H
ATOM   4688  N   SER A 334      -8.205  22.879  41.079  1.00 49.83           N
ATOM   4689  H   SER A 334      -8.659  23.501  40.426  1.00 49.83           H
ATOM   4690  CA  SER A 334      -7.962  23.359  42.440  1.00 49.83           C
ATOM   4691  HA  SER A 334      -7.018  22.957  42.809  1.00 49.83           H
ATOM   4692  C   SER A 334      -9.108  22.902  43.345  1.00 49.83           C
ATOM   4693  O   SER A 334      -9.872  23.710  43.848  1.00 49.83           O
ATOM   4694  CB  SER A 334      -7.902  24.883  42.451  1.00 49.83           C
ATOM   4695 1HB  SER A 334      -8.884  25.280  42.193  1.00 49.83           H
ATOM   4696 2HB  SER A 334      -7.621  25.232  43.445  1.00 49.83           H
ATOM   4697  OG  SER A 334      -6.964  25.340  41.496  1.00 49.83           O
ATOM   4698  HG  SER A 334      -7.397  25.375  40.633  1.00 49.83           H
ATOM   4699  N   GLU A 335      -9.296  21.596  43.468  1.00  3.34           N
ATOM   4700  H   GLU A 335      -8.618  20.963  43.060  1.00  3.34           H
ATOM   4701  CA  GLU A 335     -10.492  21.026  44.099  1.00  3.34           C
ATOM   4702  HA  GLU A 335     -11.357  21.609  43.783  1.00  3.34           H
ATOM   4703  C   GLU A 335     -10.451  21.080  45.629  1.00  3.34           C
ATOM   4704  O   GLU A 335     -11.461  20.855  46.303  1.00  3.34           O
ATOM   4705  CB  GLU A 335     -10.690  19.590  43.609  1.00  3.34           C
ATOM   4706 1HB  GLU A 335      -9.823  18.998  43.902  1.00  3.34           H
ATOM   4707 2HB  GLU A 335     -11.574  19.170  44.088  1.00  3.34           H
ATOM   4708  CG  GLU A 335     -10.870  19.502  42.092  1.00  3.34           C
ATOM   4709 1HG  GLU A 335     -11.696  20.145  41.796  1.00  3.34           H
ATOM   4710 2HG  GLU A 335      -9.963  19.853  41.605  1.00  3.34           H
ATOM   4711  CD  GLU A 335     -11.146  18.093  41.613  1.00  3.34           C
ATOM   4712  OE1 GLU A 335     -12.083  17.873  40.814  1.00  3.34           O
ATOM   4713  OE2 GLU A 335     -10.413  17.171  42.025  1.00  3.34           O
ATOM   4714  N   ASP A 336      -9.314  21.489  46.175  1.00 -0.19           N
ATOM   4715  H   ASP A 336      -8.513  21.610  45.576  1.00 -0.19           H
ATOM   4716  CA  ASP A 336      -9.188  21.892  47.584  1.00 -0.19           C
ATOM   4717  HA  ASP A 336      -9.865  21.291  48.193  1.00 -0.19           H
ATOM   4718  C   ASP A 336      -9.606  23.368  47.682  1.00 -0.19           C
ATOM   4719  O   ASP A 336      -8.870  24.237  48.150  1.00 -0.19           O
ATOM   4720  CB  ASP A 336      -7.748  21.690  48.075  1.00 -0.19           C
ATOM   4721 1HB  ASP A 336      -7.419  20.693  47.780  1.00 -0.19           H
ATOM   4722 2HB  ASP A 336      -7.097  22.421  47.593  1.00 -0.19           H
ATOM   4723  CG  ASP A 336      -7.612  21.814  49.590  1.00 -0.19           C
ATOM   4724  OD1 ASP A 336      -8.617  21.670  50.328  1.00 -0.19           O
ATOM   4725  OD2 ASP A 336      -6.467  21.972  50.075  1.00 -0.19           O
ATOM   4726  N   VAL A 337     -10.753  23.647  47.082  1.00 20.23           N
ATOM   4727  H   VAL A 337     -11.342  22.871  46.810  1.00 20.23           H
ATOM   4728  CA  VAL A 337     -11.183  24.990  46.698  1.00 20.23           C
ATOM   4729  HA  VAL A 337     -10.398  25.415  46.075  1.00 20.23           H
ATOM   4730  C   VAL A 337     -11.361  25.939  47.882  1.00 20.23           C
ATOM   4731  O   VAL A 337     -11.094  27.133  47.758  1.00 20.23           O
ATOM   4732  CB  VAL A 337     -12.469  24.874  45.806  1.00 20.23           C
ATOM   4733  HB  VAL A 337     -12.253  24.142  45.029  1.00 20.23           H
ATOM   4734  CG1 VAL A 337     -13.682  24.347  46.580  1.00 20.23           C
ATOM   4735 1HG1 VAL A 337     -13.958  25.041  47.370  1.00 20.23           H
ATOM   4736 2HG1 VAL A 337     -13.458  23.376  47.019  1.00 20.23           H
ATOM   4737 3HG1 VAL A 337     -14.528  24.233  45.903  1.00 20.23           H
ATOM   4738  CG2 VAL A 337     -12.800  26.189  45.108  1.00 20.23           C
ATOM   4739 1HG2 VAL A 337     -13.644  26.047  44.432  1.00 20.23           H
ATOM   4740 2HG2 VAL A 337     -11.937  26.516  44.527  1.00 20.23           H
ATOM   4741 3HG2 VAL A 337     -13.051  26.957  45.842  1.00 20.23           H
ATOM   4742  N   GLU A 338     -11.736  25.435  49.049  1.00-14.97           N
ATOM   4743  H   GLU A 338     -11.933  24.439  49.130  1.00-14.97           H
ATOM   4744  CA  GLU A 338     -11.884  26.299  50.220  1.00-14.97           C
ATOM   4745  HA  GLU A 338     -12.510  27.148  49.953  1.00-14.97           H
ATOM   4746  C   GLU A 338     -10.519  26.835  50.644  1.00-14.97           C
ATOM   4747  O   GLU A 338     -10.350  28.028  50.907  1.00-14.97           O
ATOM   4748  CB  GLU A 338     -12.546  25.534  51.372  1.00-14.97           C
ATOM   4749 1HB  GLU A 338     -13.476  25.097  51.006  1.00-14.97           H
ATOM   4750 2HB  GLU A 338     -11.886  24.722  51.677  1.00-14.97           H
ATOM   4751  CG  GLU A 338     -12.859  26.388  52.599  1.00-14.97           C
ATOM   4752 1HG  GLU A 338     -13.159  25.732  53.416  1.00-14.97           H
ATOM   4753 2HG  GLU A 338     -11.956  26.917  52.901  1.00-14.97           H
ATOM   4754  CD  GLU A 338     -13.965  27.401  52.343  1.00-14.97           C
ATOM   4755  OE1 GLU A 338     -13.665  28.599  52.141  1.00-14.97           O
ATOM   4756  OE2 GLU A 338     -15.160  27.027  52.350  1.00-14.97           O
ATOM   4757  N   ALA A 339      -9.522  25.962  50.665  1.00-18.53           N
ATOM   4758  H   ALA A 339      -9.683  25.005  50.387  1.00-18.53           H
ATOM   4759  CA  ALA A 339      -8.184  26.374  51.067  1.00-18.53           C
ATOM   4760  HA  ALA A 339      -8.257  26.957  51.986  1.00-18.53           H
ATOM   4761  C   ALA A 339      -7.588  27.264  49.977  1.00-18.53           C
ATOM   4762  O   ALA A 339      -6.921  28.254  50.267  1.00-18.53           O
ATOM   4763  CB  ALA A 339      -7.308  25.148  51.318  1.00-18.53           C
ATOM   4764 1HB  ALA A 339      -6.324  25.472  51.659  1.00-18.53           H
ATOM   4765 2HB  ALA A 339      -7.197  24.572  50.399  1.00-18.53           H
ATOM   4766 3HB  ALA A 339      -7.760  24.520  52.086  1.00-18.53           H
ATOM   4767  N   ALA A 340      -7.856  26.926  48.723  1.00-15.79           N
ATOM   4768  H   ALA A 340      -8.400  26.090  48.534  1.00-15.79           H
ATOM   4769  CA  ALA A 340      -7.340  27.707  47.608  1.00-15.79           C
ATOM   4770  HA  ALA A 340      -6.259  27.776  47.721  1.00-15.79           H
ATOM   4771  C   ALA A 340      -7.893  29.135  47.618  1.00-15.79           C
ATOM   4772  O   ALA A 340      -7.129  30.089  47.480  1.00-15.79           O
ATOM   4773  CB  ALA A 340      -7.654  27.003  46.280  1.00-15.79           C
ATOM   4774 1HB  ALA A 340      -8.733  26.964  46.123  1.00-15.79           H
ATOM   4775 2HB  ALA A 340      -7.254  25.988  46.297  1.00-15.79           H
ATOM   4776 3HB  ALA A 340      -7.196  27.555  45.459  1.00-15.79           H
ATOM   4777  N   ARG A 341      -9.196  29.314  47.810  1.00-20.82           N
ATOM   4778  H   ARG A 341      -9.814  28.510  47.916  1.00-20.82           H
ATOM   4779  CA  ARG A 341      -9.744  30.673  47.833  1.00-20.82           C
ATOM   4780  HA  ARG A 341      -9.346  31.201  46.966  1.00-20.82           H
ATOM   4781  C   ARG A 341      -9.267  31.438  49.059  1.00-20.82           C
ATOM   4782  O   ARG A 341      -9.010  32.634  48.975  1.00-20.82           O
ATOM   4783  CB  ARG A 341     -11.273  30.703  47.708  1.00-20.82           C
ATOM   4784 1HB  ARG A 341     -11.556  31.732  47.500  1.00-20.82           H
ATOM   4785 2HB  ARG A 341     -11.565  30.102  46.846  1.00-20.82           H
ATOM   4786  CG  ARG A 341     -12.088  30.257  48.913  1.00-20.82           C
ATOM   4787 1HG  ARG A 341     -11.920  29.201  49.103  1.00-20.82           H
ATOM   4788 2HG  ARG A 341     -11.796  30.837  49.788  1.00-20.82           H
ATOM   4789  CD  ARG A 341     -13.557  30.502  48.654  1.00-20.82           C
ATOM   4790 1HD  ARG A 341     -13.713  31.570  48.490  1.00-20.82           H
ATOM   4791 2HD  ARG A 341     -13.857  29.961  47.758  1.00-20.82           H
ATOM   4792  NE  ARG A 341     -14.375  30.063  49.790  1.00-20.82           N
ATOM   4793  HE  ARG A 341     -13.891  29.650  50.581  1.00-20.82           H
ATOM   4794  CZ  ARG A 341     -15.691  30.152  49.900  1.00-20.82           C
ATOM   4795  NH1 ARG A 341     -16.248  29.657  50.962  1.00-20.82           N
ATOM   4796 1HH1 ARG A 341     -15.671  29.153  51.625  1.00-20.82           H
ATOM   4797 2HH1 ARG A 341     -17.232  29.781  51.119  1.00-20.82           H
ATOM   4798  NH2 ARG A 341     -16.471  30.666  48.985  1.00-20.82           N
ATOM   4799 1HH2 ARG A 341     -16.070  31.020  48.130  1.00-20.82           H
ATOM   4800 2HH2 ARG A 341     -17.464  30.689  49.136  1.00-20.82           H
ATOM   4801  N   SER A 342      -9.073  30.744  50.171  1.00-13.08           N
ATOM   4802  H   SER A 342      -9.294  29.756  50.192  1.00-13.08           H
ATOM   4803  CA  SER A 342      -8.573  31.394  51.378  1.00-13.08           C
ATOM   4804  HA  SER A 342      -9.210  32.251  51.601  1.00-13.08           H
ATOM   4805  C   SER A 342      -7.150  31.893  51.153  1.00-13.08           C
ATOM   4806  O   SER A 342      -6.816  33.002  51.546  1.00-13.08           O
ATOM   4807  CB  SER A 342      -8.603  30.431  52.567  1.00-13.08           C
ATOM   4808 1HB  SER A 342      -7.939  29.589  52.367  1.00-13.08           H
ATOM   4809 2HB  SER A 342      -8.257  30.953  53.459  1.00-13.08           H
ATOM   4810  OG  SER A 342      -9.919  29.943  52.783  1.00-13.08           O
ATOM   4811  HG  SER A 342     -10.132  29.304  52.085  1.00-13.08           H
ATOM   4812  N   ALA A 343      -6.321  31.104  50.482  1.00-19.15           N
ATOM   4813  H   ALA A 343      -6.626  30.185  50.180  1.00-19.15           H
ATOM   4814  CA  ALA A 343      -4.949  31.511  50.196  1.00-19.15           C
ATOM   4815  HA  ALA A 343      -4.469  31.790  51.135  1.00-19.15           H
ATOM   4816  C   ALA A 343      -4.917  32.733  49.269  1.00-19.15           C
ATOM   4817  O   ALA A 343      -4.118  33.646  49.457  1.00-19.15           O
ATOM   4818  CB  ALA A 343      -4.183  30.331  49.584  1.00-19.15           C
ATOM   4819 1HB  ALA A 343      -4.627  30.044  48.629  1.00-19.15           H
ATOM   4820 2HB  ALA A 343      -4.214  29.479  50.266  1.00-19.15           H
ATOM   4821 3HB  ALA A 343      -3.143  30.617  49.423  1.00-19.15           H
ATOM   4822  N   ILE A 344      -5.809  32.772  48.289  1.00-12.47           N
ATOM   4823  H   ILE A 344      -6.435  31.984  48.158  1.00-12.47           H
ATOM   4824  CA  ILE A 344      -5.907  33.920  47.380  1.00-12.47           C
ATOM   4825  HA  ILE A 344      -4.926  34.125  46.957  1.00-12.47           H
ATOM   4826  C   ILE A 344      -6.325  35.160  48.172  1.00-12.47           C
ATOM   4827  O   ILE A 344      -5.763  36.239  47.987  1.00-12.47           O
ATOM   4828  CB  ILE A 344      -6.899  33.627  46.211  1.00-12.47           C
ATOM   4829  HB  ILE A 344      -7.849  33.310  46.639  1.00-12.47           H
ATOM   4830  CG1 ILE A 344      -6.340  32.488  45.334  1.00-12.47           C
ATOM   4831 1HG1 ILE A 344      -5.512  32.877  44.743  1.00-12.47           H
ATOM   4832 2HG1 ILE A 344      -5.938  31.706  45.973  1.00-12.47           H
ATOM   4833  CG2 ILE A 344      -7.151  34.887  45.340  1.00-12.47           C
ATOM   4834 1HG2 ILE A 344      -7.610  35.672  45.943  1.00-12.47           H
ATOM   4835 2HG2 ILE A 344      -7.829  34.653  44.520  1.00-12.47           H
ATOM   4836 3HG2 ILE A 344      -6.210  35.259  44.933  1.00-12.47           H
ATOM   4837  CD1 ILE A 344      -7.356  31.835  44.396  1.00-12.47           C
ATOM   4838 1HD1 ILE A 344      -7.691  32.546  43.643  1.00-12.47           H
ATOM   4839 2HD1 ILE A 344      -8.214  31.486  44.970  1.00-12.47           H
ATOM   4840 3HD1 ILE A 344      -6.892  30.986  43.899  1.00-12.47           H
ATOM   4841  N   LEU A 345      -7.270  35.022  49.090  1.00 -5.61           N
ATOM   4842  H   LEU A 345      -7.719  34.121  49.227  1.00 -5.61           H
ATOM   4843  CA  LEU A 345      -7.699  36.162  49.897  1.00 -5.61           C
ATOM   4844  HA  LEU A 345      -7.960  36.975  49.222  1.00 -5.61           H
ATOM   4845  C   LEU A 345      -6.584  36.655  50.826  1.00 -5.61           C
ATOM   4846  O   LEU A 345      -6.383  37.860  50.992  1.00 -5.61           O
ATOM   4847  CB  LEU A 345      -8.938  35.770  50.707  1.00 -5.61           C
ATOM   4848 1HB  LEU A 345      -9.642  35.280  50.035  1.00 -5.61           H
ATOM   4849 2HB  LEU A 345      -8.637  35.045  51.463  1.00 -5.61           H
ATOM   4850  CG  LEU A 345      -9.679  36.919  51.409  1.00 -5.61           C
ATOM   4851  HG  LEU A 345      -8.974  37.452  52.041  1.00 -5.61           H
ATOM   4852  CD1 LEU A 345     -10.288  37.909  50.412  1.00 -5.61           C
ATOM   4853 1HD1 LEU A 345      -9.499  38.409  49.852  1.00 -5.61           H
ATOM   4854 2HD1 LEU A 345     -10.853  38.668  50.952  1.00 -5.61           H
ATOM   4855 3HD1 LEU A 345     -10.954  37.389  49.723  1.00 -5.61           H
ATOM   4856  CD2 LEU A 345     -10.773  36.357  52.296  1.00 -5.61           C
ATOM   4857 1HD2 LEU A 345     -11.487  35.782  51.705  1.00 -5.61           H
ATOM   4858 2HD2 LEU A 345     -11.292  37.171  52.804  1.00 -5.61           H
ATOM   4859 3HD2 LEU A 345     -10.326  35.711  53.051  1.00 -5.61           H
ATOM   4860  N   GLN A 346      -5.810  35.737  51.389  1.00-14.82           N
ATOM   4861  H   GLN A 346      -6.015  34.753  51.237  1.00-14.82           H
ATOM   4862  CA  GLN A 346      -4.661  36.105  52.218  1.00-14.82           C
ATOM   4863  HA  GLN A 346      -4.983  36.806  52.989  1.00-14.82           H
ATOM   4864  C   GLN A 346      -3.576  36.787  51.393  1.00-14.82           C
ATOM   4865  O   GLN A 346      -2.921  37.703  51.876  1.00-14.82           O
ATOM   4866  CB  GLN A 346      -4.067  34.866  52.892  1.00-14.82           C
ATOM   4867 1HB  GLN A 346      -3.886  34.113  52.126  1.00-14.82           H
ATOM   4868 2HB  GLN A 346      -3.112  35.137  53.343  1.00-14.82           H
ATOM   4869  CG  GLN A 346      -4.952  34.276  53.981  1.00-14.82           C
ATOM   4870 1HG  GLN A 346      -5.046  35.001  54.789  1.00-14.82           H
ATOM   4871 2HG  GLN A 346      -5.944  34.081  53.584  1.00-14.82           H
ATOM   4872  CD  GLN A 346      -4.399  32.983  54.538  1.00-14.82           C
ATOM   4873  OE1 GLN A 346      -3.999  32.081  53.807  1.00-14.82           O
ATOM   4874  NE2 GLN A 346      -4.373  32.876  55.837  1.00-14.82           N
ATOM   4875 1HE2 GLN A 346      -4.016  32.031  56.245  1.00-14.82           H
ATOM   4876 2HE2 GLN A 346      -4.725  33.624  56.414  1.00-14.82           H
ATOM   4877  N   ALA A 347      -3.410  36.403  50.136  1.00 -8.42           N
ATOM   4878  H   ALA A 347      -3.944  35.618  49.774  1.00 -8.42           H
ATOM   4879  CA  ALA A 347      -2.446  37.063  49.260  1.00 -8.42           C
ATOM   4880  HA  ALA A 347      -1.465  37.014  49.735  1.00 -8.42           H
ATOM   4881  C   ALA A 347      -2.792  38.541  49.044  1.00 -8.42           C
ATOM   4882  O   ALA A 347      -1.894  39.369  48.870  1.00 -8.42           O
ATOM   4883  CB  ALA A 347      -2.375  36.323  47.930  1.00 -8.42           C
ATOM   4884 1HB  ALA A 347      -3.323  36.412  47.401  1.00 -8.42           H
ATOM   4885 2HB  ALA A 347      -2.166  35.270  48.114  1.00 -8.42           H
ATOM   4886 3HB  ALA A 347      -1.581  36.745  47.314  1.00 -8.42           H
ATOM   4887  N   VAL A 348      -4.072  38.890  49.095  1.00 10.32           N
ATOM   4888  H   VAL A 348      -4.784  38.177  49.204  1.00 10.32           H
ATOM   4889  CA  VAL A 348      -4.475  40.297  49.011  1.00 10.32           C
ATOM   4890  HA  VAL A 348      -3.971  40.737  48.158  1.00 10.32           H
ATOM   4891  C   VAL A 348      -4.009  41.036  50.262  1.00 10.32           C
ATOM   4892  O   VAL A 348      -3.436  42.124  50.170  1.00 10.32           O
ATOM   4893  CB  VAL A 348      -6.014  40.475  48.817  1.00 10.32           C
ATOM   4894  HB  VAL A 348      -6.530  40.056  49.679  1.00 10.32           H
ATOM   4895  CG1 VAL A 348      -6.408  41.957  48.690  1.00 10.32           C
ATOM   4896 1HG1 VAL A 348      -7.485  42.042  48.539  1.00 10.32           H
ATOM   4897 2HG1 VAL A 348      -5.889  42.415  47.846  1.00 10.32           H
ATOM   4898 3HG1 VAL A 348      -6.150  42.493  49.605  1.00 10.32           H
ATOM   4899  CG2 VAL A 348      -6.488  39.732  47.564  1.00 10.32           C
ATOM   4900 1HG2 VAL A 348      -5.947  40.099  46.688  1.00 10.32           H
ATOM   4901 2HG2 VAL A 348      -7.555  39.893  47.421  1.00 10.32           H
ATOM   4902 3HG2 VAL A 348      -6.314  38.664  47.671  1.00 10.32           H
ATOM   4903  N   ALA A 349      -4.177  40.423  51.427  1.00-11.86           N
ATOM   4904  H   ALA A 349      -4.616  39.513  51.452  1.00-11.86           H
ATOM   4905  CA  ALA A 349      -3.754  41.036  52.687  1.00-11.86           C
ATOM   4906  HA  ALA A 349      -4.196  42.031  52.751  1.00-11.86           H
ATOM   4907  C   ALA A 349      -2.228  41.191  52.746  1.00-11.86           C
ATOM   4908  O   ALA A 349      -1.711  42.189  53.247  1.00-11.86           O
ATOM   4909  CB  ALA A 349      -4.260  40.199  53.868  1.00-11.86           C
ATOM   4910 1HB  ALA A 349      -3.839  39.194  53.831  1.00-11.86           H
ATOM   4911 2HB  ALA A 349      -5.348  40.139  53.838  1.00-11.86           H
ATOM   4912 3HB  ALA A 349      -3.962  40.678  54.801  1.00-11.86           H
ATOM   4913  N   GLN A 350      -1.513  40.229  52.180  1.00 -9.61           N
ATOM   4914  H   GLN A 350      -1.999  39.417  51.812  1.00 -9.61           H
ATOM   4915  CA  GLN A 350      -0.051  40.273  52.091  1.00 -9.61           C
ATOM   4916  HA  GLN A 350       0.358  40.589  53.051  1.00 -9.61           H
ATOM   4917  C   GLN A 350       0.469  41.240  51.024  1.00 -9.61           C
ATOM   4918  O   GLN A 350       1.675  41.446  50.908  1.00 -9.61           O
ATOM   4919  CB  GLN A 350       0.485  38.875  51.768  1.00 -9.61           C
ATOM   4920 1HB  GLN A 350      -0.021  38.508  50.876  1.00 -9.61           H
ATOM   4921 2HB  GLN A 350       1.551  38.950  51.549  1.00 -9.61           H
ATOM   4922  CG  GLN A 350       0.318  37.862  52.889  1.00 -9.61           C
ATOM   4923 1HG  GLN A 350       0.852  38.221  53.769  1.00 -9.61           H
ATOM   4924 2HG  GLN A 350      -0.734  37.757  53.144  1.00 -9.61           H
ATOM   4925  CD  GLN A 350       0.862  36.504  52.507  1.00 -9.61           C
ATOM   4926  OE1 GLN A 350       0.458  35.907  51.513  1.00 -9.61           O
ATOM   4927  NE2 GLN A 350       1.795  36.011  53.271  1.00 -9.61           N
ATOM   4928 1HE2 GLN A 350       2.184  35.111  53.039  1.00 -9.61           H
ATOM   4929 2HE2 GLN A 350       2.121  36.524  54.075  1.00 -9.61           H
ATOM   4930  N   GLY A 351      -0.414  41.811  50.214  1.00-20.71           N
ATOM   4931  H   GLY A 351      -1.403  41.613  50.319  1.00-20.71           H
ATOM   4932  CA  GLY A 351       0.004  42.750  49.183  1.00-20.71           C
ATOM   4933 1HA  GLY A 351      -0.846  43.376  48.912  1.00-20.71           H
ATOM   4934 2HA  GLY A 351       0.783  43.398  49.590  1.00-20.71           H
ATOM   4935  C   GLY A 351       0.547  42.090  47.931  1.00-20.71           C
ATOM   4936  O   GLY A 351       1.045  42.756  47.020  1.00-20.71           O
ATOM   4937  N   ARG A 352       0.473  40.767  47.876  1.00 -8.19           N
ATOM   4938  H   ARG A 352       0.007  40.273  48.628  1.00 -8.19           H
ATOM   4939  CA  ARG A 352       1.032  39.995  46.760  1.00 -8.19           C
ATOM   4940  HA  ARG A 352       2.030  40.365  46.523  1.00 -8.19           H
ATOM   4941  C   ARG A 352       0.175  40.141  45.515  1.00 -8.19           C
ATOM   4942  O   ARG A 352       0.693  40.151  44.401  1.00 -8.19           O
ATOM   4943  CB  ARG A 352       1.123  38.512  47.136  1.00 -8.19           C
ATOM   4944 1HB  ARG A 352       0.159  38.196  47.527  1.00 -8.19           H
ATOM   4945 2HB  ARG A 352       1.329  37.943  46.231  1.00 -8.19           H
ATOM   4946  CG  ARG A 352       2.207  38.204  48.165  1.00 -8.19           C
ATOM   4947 1HG  ARG A 352       3.185  38.377  47.717  1.00 -8.19           H
ATOM   4948 2HG  ARG A 352       2.091  38.870  49.020  1.00 -8.19           H
ATOM   4949  CD  ARG A 352       2.129  36.765  48.667  1.00 -8.19           C
ATOM   4950 1HD  ARG A 352       2.858  36.642  49.469  1.00 -8.19           H
ATOM   4951 2HD  ARG A 352       1.133  36.596  49.078  1.00 -8.19           H
ATOM   4952  NE  ARG A 352       2.392  35.755  47.630  1.00 -8.19           N
ATOM   4953  HE  ARG A 352       2.586  36.086  46.691  1.00 -8.19           H
ATOM   4954  CZ  ARG A 352       2.405  34.440  47.811  1.00 -8.19           C
ATOM   4955  NH1 ARG A 352       2.594  33.653  46.796  1.00 -8.19           N
ATOM   4956 1HH1 ARG A 352       2.784  34.033  45.876  1.00 -8.19           H
ATOM   4957 2HH1 ARG A 352       2.536  32.654  46.932  1.00 -8.19           H
ATOM   4958  NH2 ARG A 352       2.205  33.868  48.968  1.00 -8.19           N
ATOM   4959 1HH2 ARG A 352       1.972  34.425  49.771  1.00 -8.19           H
[truncated: 279,799 more chars]
