# Supplementary material for: Characterization and diversity of the complete set of GH family 3 enzymes from Rhodothermus marinus DSM 4253
Source: Sci Rep. 2020 Jan 28;10:1329. doi: 10.1038/s41598-020-58015-5 (PMC6987092; doi:10.1038/s41598-020-58015-5)
Supplement: Supplementary file 3 — Supplementary Information. [file 41598_2020_58015_MOESM3_ESM.zip › Supplementary Information/Rmar_1080_4253.pdb]

COMPND    MOL_ID: 1;
COMPND   2 MOLECULE: JMB19063;
COMPND   3 CHAIN: A, B;
REMARK YASARA *************************************************************
REMARK YASARA *                                                           *
REMARK YASARA *                     Y  A  S  A  R  A                      *
REMARK YASARA *                                                           *
REMARK YASARA *   Yet Another Scientific Artificial Reality Application   *
REMARK YASARA *                                                           *
REMARK YASARA *            MOLECULE STRUCTURE FILE, PDB FORMAT            *
REMARK YASARA *                                                           *
REMARK YASARA * Just use YASARA every day to make your questions go away! *
REMARK YASARA *                                                           *
REMARK YASARA *                      www.YASARA.org                       *
REMARK YASARA *                                                           *
REMARK YASARA *************************************************************
REMARK YASARA
REMARK YASARA Written on:        Tue Oct 16 10:04:43 2018
REMARK YASARA Number of models: 1
REMARK YASARA Number of atoms:   23894
REMARK YASARA Please address questions or suggestions to: Eliza@yasara.org
REMARK YASARA
REMARK   2 RESOLUTION. 2.20 ANGSTROMS.
REMARK 290 CRYSTALLOGRAPHIC SYMMETRY TRANSFORMATIONS
REMARK 290 THE FOLLOWING TRANSFORMATIONS OPERATE ON THE ATOM/HETATM
REMARK 290 RECORDS IN THIS ENTRY TO PRODUCE CRYSTALLOGRAPHICALLY
REMARK 290 RELATED MOLECULES.
REMARK 290   SMTRY1   1  1.000000  0.000000  0.000000        0.00000
REMARK 290   SMTRY2   1  0.000000  1.000000  0.000000        0.00000
REMARK 290   SMTRY3   1  0.000000  0.000000  1.000000        0.00000
REMARK 290   SMTRY1   2 -1.000000  0.000000  0.000000        0.00000
REMARK 290   SMTRY2   2  0.000000 -1.000000  0.000000        0.00000
REMARK 290   SMTRY3   2  0.000000  0.000000  1.000000      121.42950
REMARK 290   SMTRY1   3  0.000000 -1.000000  0.000000       60.74400
REMARK 290   SMTRY2   3  1.000000  0.000000  0.000000       60.74400
REMARK 290   SMTRY3   3  0.000000  0.000000  1.000000      182.14425
REMARK 290   SMTRY1   4  0.000000  1.000000  0.000000       60.74400
REMARK 290   SMTRY2   4 -1.000000  0.000000  0.000000       60.74400
REMARK 290   SMTRY3   4  0.000000  0.000000  1.000000       60.71475
REMARK 290   SMTRY1   5 -1.000000  0.000000  0.000000       60.74400
REMARK 290   SMTRY2   5  0.000000  1.000000  0.000000       60.74400
REMARK 290   SMTRY3   5  0.000000  0.000000 -1.000000      182.14425
REMARK 290   SMTRY1   6  1.000000  0.000000  0.000000       60.74400
REMARK 290   SMTRY2   6  0.000000 -1.000000  0.000000       60.74400
REMARK 290   SMTRY3   6  0.000000  0.000000 -1.000000       60.71475
REMARK 290   SMTRY1   7  0.000000  1.000000  0.000000        0.00000
REMARK 290   SMTRY2   7  1.000000  0.000000  0.000000        0.00000
REMARK 290   SMTRY3   7  0.000000  0.000000 -1.000000        0.00000
REMARK 290   SMTRY1   8  0.000000 -1.000000  0.000000        0.00000
REMARK 290   SMTRY2   8 -1.000000  0.000000  0.000000        0.00000
REMARK 290   SMTRY3   8  0.000000  0.000000 -1.000000      121.42950
REMARK 350 COORDINATES FOR A COMPLETE MULTIMER REPRESENTING THE KNOWN
REMARK 350 BIOLOGICALLY SIGNIFICANT OLIGOMERIZATION STATE OF THE
REMARK 350 MOLECULE CAN BE GENERATED BY APPLYING BIOMT TRANSFORMATIONS
REMARK 350 GIVEN BELOW. BOTH NON-CRYSTALLOGRAPHIC AND
REMARK 350 CRYSTALLOGRAPHIC OPERATIONS ARE GIVEN.
REMARK 350
REMARK 350 BIOMOLECULE: 1
REMARK 350 APPLY THE FOLLOWING TO CHAINS: A, B
REMARK 350   BIOMT1   1  1.000000  0.000000  0.000000        0.00000
REMARK 350   BIOMT2   1  0.000000  1.000000  0.000000        0.00000
REMARK 350   BIOMT3   1  0.000000  0.000000  1.000000        0.00000
SEQRES   1 A  759  LEU PRO ILE GLU VAL ARG VAL GLU ASP LEU LEU GLY ARG 
SEQRES   2 A  759  MET THR LEU GLU GLU LYS VAL ALA GLN MET LEU SER MET 
SEQRES   3 A  759  ARG GLN THR LYS ARG LEU ILE VAL ASP GLU GLN ASN ARG 
SEQRES   4 A  759  PHE ASP PRO SER ARG ALA PRO GLU TRP PHE LYS LEU GLY 
SEQRES   5 A  759  ILE GLY ARG ILE GLU ARG PRO SER GLU TYR PHE GLN THR 
SEQRES   6 A  759  ALA ARG GLU ALA ALA ALA PHE THR ASN ALA ILE GLN ARG 
SEQRES   7 A  759  TRP VAL ARG GLU ASN THR ARG LEU GLY ILE PRO VAL ILE 
SEQRES   8 A  759  PHE HIS GLU GLU ALA LEU HIS GLY LEU ARG ALA ALA GLU 
SEQRES   9 A  759  ALA THR SER TYR PRO GLN ALA ILE ALA LEU ALA SER THR 
SEQRES  10 A  759  TRP ASN PRO ALA LEU VAL GLU ARG VAL TYR GLY ARG ILE 
SEQRES  11 A  759  ALA ARG GLU VAL ARG ALA ARG GLY VAL HIS GLN VAL LEU 
SEQRES  12 A  759  ALA PRO VAL VAL ASP VAL GLY ARG GLU PRO ARG TRP GLY 
SEQRES  13 A  759  ARG ILE GLU GLU THR PHE GLY GLU ASP PRO TYR LEU VAL 
SEQRES  14 A  759  ALA GLU MET GLY LYS ALA ALA VAL TRP GLY LEU GLN GLY 
SEQRES  15 A  759  ARG ARG VAL PRO PRO VAL GLY PRO GLY HIS VAL ILE ALA 
SEQRES  16 A  759  THR LEU LYS HIS MET ALA GLY HIS GLY GLN PRO GLU SER 
SEQRES  17 A  759  GLY ILE ASN VAL ALA PRO VAL PHE PHE GLY GLU ARG HIS 
SEQRES  18 A  759  LEU ARG GLU VAL PHE LEU TYR PRO PHE ARG GLU ALA VAL 
SEQRES  19 A  759  GLU LYS ALA HIS ALA LEU SER VAL MET ALA SER TYR ASN 
SEQRES  20 A  759  GLU ILE ASP GLY ILE PRO SER HIS ALA ASN ALA TRP MET 
SEQRES  21 A  759  LEU ARG ASP VAL LEU ARG GLY GLU TRP GLY PHE ARG GLY 
SEQRES  22 A  759  VAL ILE VAL SER ASP TRP HIS GLY ILE PRO GLN LEU ILE 
SEQRES  23 A  759  THR ARG HIS HIS VAL ALA GLU ASN LEU GLU GLU ALA ALA 
SEQRES  24 A  759  ARG LEU ALA LEU GLN ALA THR VAL ASP VAL GLU LEU PRO 
SEQRES  25 A  759  ASP TYR GLU ALA TYR ALA THR LEU VAL ASP GLN VAL ARG 
SEQRES  26 A  759  ARG GLY LEU ILE PRO GLU LEU ALA VAL ASP GLU ALA VAL 
SEQRES  27 A  759  ARG ARG LEU LEU TRP ALA LYS PHE ALA VAL GLY LEU PHE 
SEQRES  28 A  759  ASP GLY GLU PRO TYR VAL ASP GLU ALA GLU ALA SER ARG 
SEQRES  29 A  759  VAL ASN ALA SER GLU GLU ASP ARG ALA LEU ALA LEU GLU 
SEQRES  30 A  759  ALA ALA ARG GLU ALA ILE ILE LEU LEU LYS ASN ASP GLY 
SEQRES  31 A  759  LEU LEU PRO LEU GLU ALA GLY ARG LEU ASP ARG VAL ALA 
SEQRES  32 A  759  VAL ILE GLY PRO HIS ALA GLY GLU VAL LEU LEU GLY GLY 
SEQRES  33 A  759  TYR SER GLY ARG PRO ARG TYR THR VAL SER ILE LEU GLU 
SEQRES  34 A  759  GLY LEU ARG GLU ARG LEU ARG GLY GLU ALA GLU VAL LEU 
SEQRES  35 A  759  TYR ALA GLU GLY VAL ARG ILE THR GLU ASP SER VAL PHE 
SEQRES  36 A  759  THR ASP GLU PRO GLN PRO HIS LEU GLY GLY THR TRP ALA 
SEQRES  37 A  759  ARG GLN ARG ASN ALA ALA HIS ARG VAL VAL PHE THR PRO 
SEQRES  38 A  759  PRO GLU ALA ASN ARG SER ARG ILE GLU GLU ALA VAL ALA 
SEQRES  39 A  759  LEU ALA ARG THR SER ASP VAL VAL VAL LEU VAL VAL GLY 
SEQRES  40 A  759  GLY ASN GLU GLN THR ALA ARG GLU ALA TYR ALA PRO TYR 
SEQRES  41 A  759  HIS LEU GLY ASP ARG LEU SER LEU ARG LEU PRO GLY GLN 
SEQRES  42 A  759  GLN GLU GLU LEU VAL LYS ALA VAL LEU ALA THR GLY VAL 
SEQRES  43 A  759  PRO VAL VAL LEU VAL VAL ILE GLY GLY ARG PRO TYR VAL 
SEQRES  44 A  759  ILE THR GLU LEU VAL ASP ARG VAL GLY ALA ILE VAL TRP 
SEQRES  45 A  759  GLY TRP TYR LEU GLY GLN GLU THR GLY ARG ALA VAL ALA 
SEQRES  46 A  759  GLU VAL LEU LEU GLY ASP TYR ASN PRO ALA GLY ARG LEU 
SEQRES  47 A  759  PRO ILE THR ILE PRO ARG HIS GLU GLY GLN LEU PRO ALA 
SEQRES  48 A  759  TYR TYR SER HIS LYS PRO SER LYS GLU LEU ASP TYR VAL 
SEQRES  49 A  759  ASP GLY THR SER ARG PRO LEU PHE PRO PHE GLY TYR GLY 
SEQRES  50 A  759  LEU SER TYR THR ARG PHE ALA TYR ARG SER VAL ARG LEU 
SEQRES  51 A  759  GLU PRO ASP ARG VAL GLY GLY CYS GLY VAL VAL ARG VAL 
SEQRES  52 A  759  LEU VAL GLU LEU GLU ASN VAL GLY ASP ARG ALA GLY ASP 
SEQRES  53 A  759  GLU VAL VAL GLN VAL TYR VAL ARG ASP ARG VAL SER SER 
SEQRES  54 A  759  VAL ALA ARG PRO VAL LYS GLU LEU LYS GLY PHE ARG ARG 
SEQRES  55 A  759  VAL HIS LEU GLY PRO GLY GLU ARG LYS VAL VAL GLU ILE 
SEQRES  56 A  759  GLU LEU GLY PRO GLU ALA PHE ALA PHE TYR GLY LEU GLU 
SEQRES  57 A  759  MET GLU ARG VAL VAL GLU ALA GLY TRP PHE ASP VAL LEU 
SEQRES  58 A  759  VAL GLY GLY ASN SER GLU GLU LEU ILE SER VAL PRO LEU 
SEQRES  59 A  759  GLU ILE THR GLU ASP 
SEQRES   1 B  759  LEU PRO ILE GLU VAL ARG VAL GLU ASP LEU LEU GLY ARG 
SEQRES   2 B  759  MET THR LEU GLU GLU LYS VAL ALA GLN MET LEU SER MET 
SEQRES   3 B  759  ARG GLN THR LYS ARG LEU ILE VAL ASP GLU GLN ASN ARG 
SEQRES   4 B  759  PHE ASP PRO SER ARG ALA PRO GLU TRP PHE LYS LEU GLY 
SEQRES   5 B  759  ILE GLY ARG ILE GLU ARG PRO SER GLU TYR PHE GLN THR 
SEQRES   6 B  759  ALA ARG GLU ALA ALA ALA PHE THR ASN ALA ILE GLN ARG 
SEQRES   7 B  759  TRP VAL ARG GLU ASN THR ARG LEU GLY ILE PRO VAL ILE 
SEQRES   8 B  759  PHE HIS GLU GLU ALA LEU HIS GLY LEU ARG ALA ALA GLU 
SEQRES   9 B  759  ALA THR SER TYR PRO GLN ALA ILE ALA LEU ALA SER THR 
SEQRES  10 B  759  TRP ASN PRO ALA LEU VAL GLU ARG VAL TYR GLY ARG ILE 
SEQRES  11 B  759  ALA ARG GLU VAL ARG ALA ARG GLY VAL HIS GLN VAL LEU 
SEQRES  12 B  759  ALA PRO VAL VAL ASP VAL GLY ARG GLU PRO ARG TRP GLY 
SEQRES  13 B  759  ARG ILE GLU GLU THR PHE GLY GLU ASP PRO TYR LEU VAL 
SEQRES  14 B  759  ALA GLU MET GLY LYS ALA ALA VAL TRP GLY LEU GLN GLY 
SEQRES  15 B  759  ARG ARG VAL PRO PRO VAL GLY PRO GLY HIS VAL ILE ALA 
SEQRES  16 B  759  THR LEU LYS HIS MET ALA GLY HIS GLY GLN PRO GLU SER 
SEQRES  17 B  759  GLY ILE ASN VAL ALA PRO VAL PHE PHE GLY GLU ARG HIS 
SEQRES  18 B  759  LEU ARG GLU VAL PHE LEU TYR PRO PHE ARG GLU ALA VAL 
SEQRES  19 B  759  GLU LYS ALA HIS ALA LEU SER VAL MET ALA SER TYR ASN 
SEQRES  20 B  759  GLU ILE ASP GLY ILE PRO SER HIS ALA ASN ALA TRP MET 
SEQRES  21 B  759  LEU ARG ASP VAL LEU ARG GLY GLU TRP GLY PHE ARG GLY 
SEQRES  22 B  759  VAL ILE VAL SER ASP TRP HIS GLY ILE PRO GLN LEU ILE 
SEQRES  23 B  759  THR ARG HIS HIS VAL ALA GLU ASN LEU GLU GLU ALA ALA 
SEQRES  24 B  759  ARG LEU ALA LEU GLN ALA THR VAL ASP VAL GLU LEU PRO 
SEQRES  25 B  759  ASP TYR GLU ALA TYR ALA THR LEU VAL ASP GLN VAL ARG 
SEQRES  26 B  759  ARG GLY LEU ILE PRO GLU LEU ALA VAL ASP GLU ALA VAL 
SEQRES  27 B  759  ARG ARG LEU LEU TRP ALA LYS PHE ALA VAL GLY LEU PHE 
SEQRES  28 B  759  ASP GLY GLU PRO TYR VAL ASP GLU ALA GLU ALA SER ARG 
SEQRES  29 B  759  VAL ASN ALA SER GLU GLU ASP ARG ALA LEU ALA LEU GLU 
SEQRES  30 B  759  ALA ALA ARG GLU ALA ILE ILE LEU LEU LYS ASN ASP GLY 
SEQRES  31 B  759  LEU LEU PRO LEU GLU ALA GLY ARG LEU ASP ARG VAL ALA 
SEQRES  32 B  759  VAL ILE GLY PRO HIS ALA GLY GLU VAL LEU LEU GLY GLY 
SEQRES  33 B  759  TYR SER GLY ARG PRO ARG TYR THR VAL SER ILE LEU GLU 
SEQRES  34 B  759  GLY LEU ARG GLU ARG LEU ARG GLY GLU ALA GLU VAL LEU 
SEQRES  35 B  759  TYR ALA GLU GLY VAL ARG ILE THR GLU ASP SER VAL PHE 
SEQRES  36 B  759  THR ASP GLU PRO GLN PRO HIS LEU GLY GLY THR TRP ALA 
SEQRES  37 B  759  ARG GLN ARG ASN ALA ALA HIS ARG VAL VAL PHE THR PRO 
SEQRES  38 B  759  PRO GLU ALA ASN ARG SER ARG ILE GLU GLU ALA VAL ALA 
SEQRES  39 B  759  LEU ALA ARG THR SER ASP VAL VAL VAL LEU VAL VAL GLY 
SEQRES  40 B  759  GLY ASN GLU GLN THR ALA ARG GLU ALA TYR ALA PRO TYR 
SEQRES  41 B  759  HIS LEU GLY ASP ARG LEU SER LEU ARG LEU PRO GLY GLN 
SEQRES  42 B  759  GLN GLU GLU LEU VAL LYS ALA VAL LEU ALA THR GLY VAL 
SEQRES  43 B  759  PRO VAL VAL LEU VAL VAL ILE GLY GLY ARG PRO TYR VAL 
SEQRES  44 B  759  ILE THR GLU LEU VAL ASP ARG VAL GLY ALA ILE VAL TRP 
SEQRES  45 B  759  GLY TRP TYR LEU GLY GLN GLU THR GLY ARG ALA VAL ALA 
SEQRES  46 B  759  GLU VAL LEU LEU GLY ASP TYR ASN PRO ALA GLY ARG LEU 
SEQRES  47 B  759  PRO ILE THR ILE PRO ARG HIS GLU GLY GLN LEU PRO ALA 
SEQRES  48 B  759  TYR TYR SER HIS LYS PRO SER LYS GLU LEU ASP TYR VAL 
SEQRES  49 B  759  ASP GLY THR SER ARG PRO LEU PHE PRO PHE GLY TYR GLY 
SEQRES  50 B  759  LEU SER TYR THR ARG PHE ALA TYR ARG SER VAL ARG LEU 
SEQRES  51 B  759  GLU PRO ASP ARG VAL GLY GLY CYS GLY VAL VAL ARG VAL 
SEQRES  52 B  759  LEU VAL GLU LEU GLU ASN VAL GLY ASP ARG ALA GLY ASP 
SEQRES  53 B  759  GLU VAL VAL GLN VAL TYR VAL ARG ASP ARG VAL SER SER 
SEQRES  54 B  759  VAL ALA ARG PRO VAL LYS GLU LEU LYS GLY PHE ARG ARG 
SEQRES  55 B  759  VAL HIS LEU GLY PRO GLY GLU ARG LYS VAL VAL GLU ILE 
SEQRES  56 B  759  GLU LEU GLY PRO GLU ALA PHE ALA PHE TYR GLY LEU GLU 
SEQRES  57 B  759  MET GLU ARG VAL VAL GLU ALA GLY TRP PHE ASP VAL LEU 
SEQRES  58 B  759  VAL GLY GLY ASN SER GLU GLU LEU ILE SER VAL PRO LEU 
SEQRES  59 B  759  GLU ILE THR GLU ASP 
HELIX    1   1 ILE A   31  ARG A   41  1                                  11
HELIX    2   2 LEU A   44  MET A   51  1                                   8
HELIX    3   3 ARG A   59  PHE A   68  1                                  10
HELIX    4   4 ARG A   72  LEU A   79  1                                   8
HELIX    5   5 ALA A   94  ASN A  111  1                                  18
HELIX    6   6 ARG A  129  THR A  134  1                                   6
HELIX    7   7 ALA A  139  THR A  145  1                                   7
HELIX    8   8 PRO A  148  ALA A  164  1                                  17
HELIX    9   9 GLY A  184  GLU A  188  1                                   5
HELIX   10  10 PRO A  194  ARG A  212  1                                  19
HELIX   11  11 GLU A  235  GLY A  237  1                                   3
HELIX   12  12 GLU A  247  PHE A  254  1                                   8
HELIX   13  13 TYR A  256  LYS A  264  1                                   9
HELIX   14  14 SER A  282  ALA A  284  1                                   3
HELIX   15  15 ALA A  286  GLU A  296  1                                  11
HELIX   16  16 GLY A  309  THR A  315  1                                   7
HELIX   17  17 LEU A  323  GLN A  332  1                                  10
HELIX   18  18 GLU A  343  ARG A  353  1                                  11
HELIX   19  19 GLU A  359  ALA A  375  1                                  17
HELIX   20  20 GLU A  397  GLU A  409  1                                  13
HELIX   21  21 ARG A  426  ASP A  428  1                                   3
HELIX   22  22 ILE A  455  LEU A  463  1                                   9
HELIX   23  23 SER A  481  ASP A  485  1                                   5
HELIX   24  24 PRO A  489  GLY A  492  1                                   4
HELIX   25  25 ALA A  496  VAL A  506  1                                  11
HELIX   26  26 ASN A  513  THR A  526  1                                  14
HELIX   27  27 GLY A  560  THR A  572  1                                  13
HELIX   28  28 THR A  589  ARG A  594  1                                   6
HELIX   29  29 GLY A  605  LEU A  616  1                                  12
HELIX   30  30 GLU A  634  GLN A  636  1                                   3
HELIX   31  31 PRO A  747  ALA A  749  1                                   3
HELIX   32  32 SER A  774  GLU A  776  1                                   3
HELIX   33  33 ILE B   31  ARG B   41  1                                  11
HELIX   34  34 LEU B   44  MET B   51  1                                   8
HELIX   35  35 ARG B   59  ASN B   66  1                                   8
HELIX   36  36 ARG B   72  LEU B   79  1                                   8
HELIX   37  37 ALA B   94  ARG B  109  1                                  16
HELIX   38  38 ALA B  139  THR B  145  1                                   7
HELIX   39  39 PRO B  148  VAL B  162  1                                  15
HELIX   40  40 GLY B  184  GLU B  188  1                                   5
HELIX   41  41 PRO B  194  GLN B  209  1                                  16
HELIX   42  42 GLU B  235  GLY B  237  1                                   3
HELIX   43  43 GLU B  247  VAL B  253  1                                   7
HELIX   44  44 LEU B  255  LYS B  264  1                                  10
HELIX   45  45 SER B  282  ALA B  284  1                                   3
HELIX   46  46 ALA B  286  GLU B  296  1                                  11
HELIX   47  47 PRO B  311  THR B  315  1                                   5
HELIX   48  48 LEU B  323  GLN B  332  1                                  10
HELIX   49  49 GLU B  343  ARG B  353  1                                  11
HELIX   50  50 GLU B  359  VAL B  376  1                                  18
HELIX   51  51 GLU B  387  VAL B  393  1                                   7
HELIX   52  52 GLU B  398  GLU B  409  1                                  12
HELIX   53  53 ILE B  455  LEU B  463  1                                   9
HELIX   54  54 SER B  481  ASP B  485  1                                   5
HELIX   55  55 GLY B  492  THR B  494  1                                   3
HELIX   56  56 ASN B  513  THR B  526  1                                  14
HELIX   57  57 GLU B  538  THR B  540  1                                   3
HELIX   58  58 GLY B  560  THR B  572  1                                  13
HELIX   59  59 THR B  589  ARG B  594  1                                   6
HELIX   60  60 GLY B  605  LEU B  617  1                                  13
HELIX   61  61 GLU B  634  GLN B  636  1                                   3
HELIX   62  62 PRO B  747  PHE B  750  1                                   4
HELIX   63  63 SER B  774  GLU B  776  1                                   3
SHEET    1   1 1 ARG A  83  GLU A  85  0
SHEET    2   2 1 ILE A 119  GLU A 122  0
SHEET    3   3 1 VAL A 167  VAL A 170  0
SHEET    4   4 1 ILE A 412  ASN A 416  0
SHEET    5   5 1 ARG A 429  ILE A 433  0
SHEET    6   6 1 GLU A 468  ALA A 472  0
SHEET    7   7 1 VAL A 530  GLY A 535  0
SHEET    8   8 1 VAL A 576  ILE A 581  0
SHEET    9   9 1 ALA A 597  TRP A 602  0
SHEET   10  10 1 PHE A 671  TYR A 673  0
SHEET   11  11 1 VAL A 689  ASN A 697  0
SHEET   12  12 1 GLY A 703  ASP A 713  0
SHEET   13  13 1 GLU A 724  LEU A 733  0
SHEET   14  14 1 ARG A 738  LEU A 745  0
SHEET   15  15 1 GLY A 764  GLY A 771  0
SHEET   16  16 1 ILE A 778  ILE A 784  0
SHEET   17  17 1 ARG B  83  GLU B  85  0
SHEET   18  18 1 ILE B 119  HIS B 121  0
SHEET   19  19 1 ILE B 412  ASN B 416  0
SHEET   20  20 1 ARG B 429  ILE B 433  0
SHEET   21  21 1 GLU B 468  ALA B 472  0
SHEET   22  22 1 VAL B 529  VAL B 534  0
SHEET   23  23 1 VAL B 576  VAL B 580  0
SHEET   24  24 1 ALA B 597  TRP B 600  0
SHEET   25  25 1 PHE B 671  TYR B 673  0
SHEET   26  26 1 VAL B 689  ASN B 697  0
SHEET   27  27 1 GLY B 703  ASP B 713  0
SHEET   28  28 1 GLU B 724  LEU B 733  0
SHEET   29  29 1 ARG B 738  LEU B 745  0
SHEET   30  30 1 GLY B 764  GLY B 771  0
SHEET   31  31 1 ILE B 778  ILE B 784  0
CRYST1  121.488  121.488  242.859  90.00  90.00  90.00 P 43 21 2    16
ORIGX1      1.000000  0.000000  0.000000        0.00000
ORIGX2      0.000000  1.000000  0.000000        0.00000
ORIGX3      0.000000  0.000000  1.000000        0.00000
SCALE1      0.008231  0.000000  0.000000        0.00000
SCALE2      0.000000  0.008231  0.000000        0.00000
SCALE3      0.000000  0.000000  0.004118        0.00000
ATOM      1  N   LEU A  29      64.126  46.445  31.045  1.00-13.90           N
ATOM      2 1H   LEU A  29      64.295  45.474  30.812  1.00-13.90           H
ATOM      3 2H   LEU A  29      64.060  46.546  32.049  1.00-13.90           H
ATOM      4 3H   LEU A  29      64.897  47.007  30.709  1.00-13.90           H
ATOM      5  CA  LEU A  29      62.858  46.899  30.413  1.00-13.90           C
ATOM      6  HA  LEU A  29      62.761  47.965  30.599  1.00-13.90           H
ATOM      7  C   LEU A  29      61.680  46.162  31.032  1.00-13.90           C
ATOM      8  O   LEU A  29      61.693  44.929  31.075  1.00-13.90           O
ATOM      9  CB  LEU A  29      62.922  46.652  28.901  1.00-13.90           C
ATOM     10 1HB  LEU A  29      63.924  46.927  28.575  1.00-13.90           H
ATOM     11 2HB  LEU A  29      62.808  45.582  28.731  1.00-13.90           H
ATOM     12  CG  LEU A  29      61.938  47.387  27.981  1.00-13.90           C
ATOM     13  HG  LEU A  29      60.920  47.156  28.293  1.00-13.90           H
ATOM     14  CD1 LEU A  29      62.144  48.903  28.030  1.00-13.90           C
ATOM     15 1HD1 LEU A  29      63.188  49.148  27.826  1.00-13.90           H
ATOM     16 2HD1 LEU A  29      61.872  49.294  29.008  1.00-13.90           H
ATOM     17 3HD1 LEU A  29      61.520  49.388  27.281  1.00-13.90           H
ATOM     18  CD2 LEU A  29      62.130  46.916  26.538  1.00-13.90           C
ATOM     19 1HD2 LEU A  29      62.035  45.833  26.481  1.00-13.90           H
ATOM     20 2HD2 LEU A  29      63.120  47.200  26.177  1.00-13.90           H
ATOM     21 3HD2 LEU A  29      61.372  47.368  25.896  1.00-13.90           H
ATOM     22  N   PRO A  30      60.670  46.882  31.555  1.00 -6.84           N
ATOM     23  CA  PRO A  30      59.602  46.127  32.226  1.00 -6.84           C
ATOM     24  HA  PRO A  30      60.026  45.423  32.942  1.00 -6.84           H
ATOM     25  C   PRO A  30      58.702  45.368  31.251  1.00 -6.84           C
ATOM     26  O   PRO A  30      58.645  45.688  30.060  1.00 -6.84           O
ATOM     27  CB  PRO A  30      58.843  47.222  32.974  1.00 -6.84           C
ATOM     28 1HB  PRO A  30      57.799  46.953  33.111  1.00 -6.84           H
ATOM     29 2HB  PRO A  30      59.313  47.415  33.938  1.00 -6.84           H
ATOM     30  CG  PRO A  30      58.984  48.402  32.097  1.00 -6.84           C
ATOM     31 1HG  PRO A  30      58.300  48.316  31.254  1.00 -6.84           H
ATOM     32 2HG  PRO A  30      58.800  49.326  32.645  1.00 -6.84           H
ATOM     33  CD  PRO A  30      60.411  48.334  31.629  1.00 -6.84           C
ATOM     34 1HD  PRO A  30      60.511  48.804  30.652  1.00 -6.84           H
ATOM     35 2HD  PRO A  30      61.076  48.800  32.359  1.00 -6.84           H
ATOM     36  N   ILE A  31      58.030  44.343  31.760  1.00 18.51           N
ATOM     37  H   ILE A  31      58.089  44.162  32.760  1.00 18.51           H
ATOM     38  CA  ILE A  31      57.299  43.374  30.940  1.00 18.51           C
ATOM     39  HA  ILE A  31      58.057  42.817  30.389  1.00 18.51           H
ATOM     40  C   ILE A  31      56.368  43.929  29.860  1.00 18.51           C
ATOM     41  O   ILE A  31      56.446  43.477  28.724  1.00 18.51           O
ATOM     42  CB  ILE A  31      56.551  42.337  31.851  1.00 18.51           C
ATOM     43  HB  ILE A  31      57.303  41.866  32.484  1.00 18.51           H
ATOM     44  CG1 ILE A  31      55.906  41.226  30.995  1.00 18.51           C
ATOM     45 1HG1 ILE A  31      55.087  41.658  30.420  1.00 18.51           H
ATOM     46 2HG1 ILE A  31      56.655  40.856  30.295  1.00 18.51           H
ATOM     47  CG2 ILE A  31      55.518  43.020  32.803  1.00 18.51           C
ATOM     48 1HG2 ILE A  31      55.179  42.304  33.553  1.00 18.51           H
ATOM     49 2HG2 ILE A  31      54.653  43.370  32.239  1.00 18.51           H
ATOM     50 3HG2 ILE A  31      55.972  43.861  33.327  1.00 18.51           H
ATOM     51  CD1 ILE A  31      55.350  40.032  31.779  1.00 18.51           C
ATOM     52 1HD1 ILE A  31      54.546  40.350  32.443  1.00 18.51           H
ATOM     53 2HD1 ILE A  31      56.145  39.568  32.365  1.00 18.51           H
ATOM     54 3HD1 ILE A  31      54.949  39.300  31.078  1.00 18.51           H
ATOM     55  N   GLU A  32      55.516  44.908  30.128  1.00  1.39           N
ATOM     56  H   GLU A  32      55.508  45.362  31.041  1.00  1.39           H
ATOM     57  CA  GLU A  32      54.540  45.295  29.108  1.00  1.39           C
ATOM     58  HA  GLU A  32      54.081  44.397  28.695  1.00  1.39           H
ATOM     59  C   GLU A  32      55.224  46.031  27.968  1.00  1.39           C
ATOM     60  O   GLU A  32      54.879  45.849  26.800  1.00  1.39           O
ATOM     61  CB  GLU A  32      53.439  46.177  29.693  1.00  1.39           C
ATOM     62 1HB  GLU A  32      53.894  47.015  30.219  1.00  1.39           H
ATOM     63 2HB  GLU A  32      52.843  46.571  28.869  1.00  1.39           H
ATOM     64  CG  GLU A  32      52.515  45.429  30.643  1.00  1.39           C
ATOM     65 1HG  GLU A  32      52.053  44.600  30.106  1.00  1.39           H
ATOM     66 2HG  GLU A  32      53.100  45.026  31.472  1.00  1.39           H
ATOM     67  CD  GLU A  32      51.429  46.327  31.203  1.00  1.39           C
ATOM     68  OE1 GLU A  32      51.245  46.356  32.441  1.00  1.39           O
ATOM     69  OE2 GLU A  32      50.751  47.028  30.417  1.00  1.39           O
ATOM     70  N   VAL A  33      56.231  46.820  28.308  1.00 -2.92           N
ATOM     71  H   VAL A  33      56.497  46.895  29.281  1.00 -2.92           H
ATOM     72  CA  VAL A  33      56.978  47.581  27.310  1.00 -2.92           C
ATOM     73  HA  VAL A  33      56.274  48.075  26.642  1.00 -2.92           H
ATOM     74  C   VAL A  33      57.831  46.611  26.501  1.00 -2.92           C
ATOM     75  O   VAL A  33      57.964  46.745  25.285  1.00 -2.92           O
ATOM     76  CB  VAL A  33      57.872  48.657  27.983  1.00 -2.92           C
ATOM     77  HB  VAL A  33      58.611  48.159  28.610  1.00 -2.92           H
ATOM     78  CG1 VAL A  33      58.600  49.506  26.938  1.00 -2.92           C
ATOM     79 1HG1 VAL A  33      59.208  50.257  27.439  1.00 -2.92           H
ATOM     80 2HG1 VAL A  33      57.878  50.006  26.289  1.00 -2.92           H
ATOM     81 3HG1 VAL A  33      59.256  48.881  26.333  1.00 -2.92           H
ATOM     82  CG2 VAL A  33      57.024  49.576  28.878  1.00 -2.92           C
ATOM     83 1HG2 VAL A  33      56.575  49.013  29.696  1.00 -2.92           H
ATOM     84 2HG2 VAL A  33      56.232  50.049  28.295  1.00 -2.92           H
ATOM     85 3HG2 VAL A  33      57.656  50.352  29.312  1.00 -2.92           H
ATOM     86  N   ARG A  34      58.376  45.598  27.164  1.00 -5.37           N
ATOM     87  H   ARG A  34      58.259  45.542  28.177  1.00 -5.37           H
ATOM     88  CA  ARG A  34      59.166  44.571  26.484  1.00 -5.37           C
ATOM     89  HA  ARG A  34      59.932  45.069  25.891  1.00 -5.37           H
ATOM     90  C   ARG A  34      58.310  43.759  25.519  1.00 -5.37           C
ATOM     91  O   ARG A  34      58.747  43.471  24.414  1.00 -5.37           O
ATOM     92  CB  ARG A  34      59.859  43.683  27.527  1.00 -5.37           C
ATOM     93 1HB  ARG A  34      60.333  44.336  28.260  1.00 -5.37           H
ATOM     94 2HB  ARG A  34      59.108  43.081  28.040  1.00 -5.37           H
ATOM     95  CG  ARG A  34      60.929  42.759  26.961  1.00 -5.37           C
ATOM     96 1HG  ARG A  34      60.461  42.029  26.302  1.00 -5.37           H
ATOM     97 2HG  ARG A  34      61.650  43.345  26.390  1.00 -5.37           H
ATOM     98  CD  ARG A  34      61.662  42.033  28.084  1.00 -5.37           C
ATOM     99 1HD  ARG A  34      62.152  42.768  28.725  1.00 -5.37           H
ATOM    100 2HD  ARG A  34      60.935  41.479  28.680  1.00 -5.37           H
ATOM    101  NE  ARG A  34      62.664  41.095  27.559  1.00 -5.37           N
ATOM    102  HE  ARG A  34      62.794  41.080  26.550  1.00 -5.37           H
ATOM    103  CZ  ARG A  34      63.427  40.269  28.263  1.00 -5.37           C
ATOM    104  NH1 ARG A  34      64.197  39.441  27.617  1.00 -5.37           N
ATOM    105 1HH1 ARG A  34      64.187  39.417  26.607  1.00 -5.37           H
ATOM    106 2HH1 ARG A  34      64.823  38.821  28.123  1.00 -5.37           H
ATOM    107  NH2 ARG A  34      63.443  40.220  29.570  1.00 -5.37           N
ATOM    108 1HH2 ARG A  34      62.924  40.905  30.110  1.00 -5.37           H
ATOM    109 2HH2 ARG A  34      63.985  39.501  30.039  1.00 -5.37           H
ATOM    110  N   VAL A  35      57.074  43.453  25.888  1.00 -2.27           N
ATOM    111  H   VAL A  35      56.758  43.693  26.827  1.00 -2.27           H
ATOM    112  CA  VAL A  35      56.147  42.774  24.978  1.00 -2.27           C
ATOM    113  HA  VAL A  35      56.616  41.862  24.611  1.00 -2.27           H
ATOM    114  C   VAL A  35      55.887  43.662  23.765  1.00 -2.27           C
ATOM    115  O   VAL A  35      55.945  43.182  22.637  1.00 -2.27           O
ATOM    116  CB  VAL A  35      54.818  42.396  25.704  1.00 -2.27           C
ATOM    117  HB  VAL A  35      54.447  43.276  26.225  1.00 -2.27           H
ATOM    118  CG1 VAL A  35      53.724  41.930  24.731  1.00 -2.27           C
ATOM    119 1HG1 VAL A  35      52.859  41.566  25.287  1.00 -2.27           H
ATOM    120 2HG1 VAL A  35      54.101  41.132  24.096  1.00 -2.27           H
ATOM    121 3HG1 VAL A  35      53.407  42.764  24.105  1.00 -2.27           H
ATOM    122  CG2 VAL A  35      55.070  41.284  26.734  1.00 -2.27           C
ATOM    123 1HG2 VAL A  35      54.225  41.225  27.415  1.00 -2.27           H
ATOM    124 2HG2 VAL A  35      55.960  41.498  27.323  1.00 -2.27           H
ATOM    125 3HG2 VAL A  35      55.203  40.324  26.235  1.00 -2.27           H
ATOM    126  N   GLU A  36      55.665  44.956  23.953  1.00-24.83           N
ATOM    127  H   GLU A  36      55.633  45.339  24.895  1.00-24.83           H
ATOM    128  CA  GLU A  36      55.453  45.842  22.806  1.00-24.83           C
ATOM    129  HA  GLU A  36      54.646  45.446  22.193  1.00-24.83           H
ATOM    130  C   GLU A  36      56.686  45.940  21.914  1.00-24.83           C
ATOM    131  O   GLU A  36      56.577  45.997  20.687  1.00-24.83           O
ATOM    132  CB  GLU A  36      55.080  47.259  23.248  1.00-24.83           C
ATOM    133 1HB  GLU A  36      55.845  47.629  23.929  1.00-24.83           H
ATOM    134 2HB  GLU A  36      55.084  47.892  22.365  1.00-24.83           H
ATOM    135  CG  GLU A  36      53.725  47.394  23.922  1.00-24.83           C
ATOM    136 1HG  GLU A  36      53.740  46.848  24.859  1.00-24.83           H
ATOM    137 2HG  GLU A  36      53.550  48.447  24.146  1.00-24.83           H
ATOM    138  CD  GLU A  36      52.572  46.870  23.082  1.00-24.83           C
ATOM    139  OE1 GLU A  36      52.428  47.207  21.882  1.00-24.83           O
ATOM    140  OE2 GLU A  36      51.738  46.131  23.654  1.00-24.83           O
ATOM    141  N   ASP A  37      57.867  45.944  22.512  1.00 -3.12           N
ATOM    142  H   ASP A  37      57.924  45.923  23.529  1.00 -3.12           H
ATOM    143  CA  ASP A  37      59.094  46.027  21.728  1.00 -3.12           C
ATOM    144  HA  ASP A  37      59.012  46.887  21.065  1.00 -3.12           H
ATOM    145  C   ASP A  37      59.252  44.769  20.880  1.00 -3.12           C
ATOM    146  O   ASP A  37      59.581  44.839  19.699  1.00 -3.12           O
ATOM    147  CB  ASP A  37      60.314  46.209  22.637  1.00 -3.12           C
ATOM    148 1HB  ASP A  37      60.087  46.971  23.382  1.00 -3.12           H
ATOM    149 2HB  ASP A  37      60.521  45.272  23.154  1.00 -3.12           H
ATOM    150  CG  ASP A  37      61.550  46.645  21.870  1.00 -3.12           C
ATOM    151  OD1 ASP A  37      62.681  46.394  22.335  1.00 -3.12           O
ATOM    152  OD2 ASP A  37      61.424  47.287  20.804  1.00 -3.12           O
ATOM    153  N   LEU A  38      58.948  43.613  21.454  1.00-21.45           N
ATOM    154  H   LEU A  38      58.667  43.599  22.434  1.00-21.45           H
ATOM    155  CA  LEU A  38      59.022  42.350  20.719  1.00-21.45           C
ATOM    156  HA  LEU A  38      60.003  42.271  20.255  1.00-21.45           H
ATOM    157  C   LEU A  38      57.986  42.285  19.602  1.00-21.45           C
ATOM    158  O   LEU A  38      58.296  41.816  18.509  1.00-21.45           O
ATOM    159  CB  LEU A  38      58.822  41.166  21.672  1.00-21.45           C
ATOM    160 1HB  LEU A  38      57.902  41.340  22.227  1.00-21.45           H
ATOM    161 2HB  LEU A  38      58.679  40.269  21.068  1.00-21.45           H
ATOM    162  CG  LEU A  38      59.945  40.878  22.680  1.00-21.45           C
ATOM    163  HG  LEU A  38      60.182  41.793  23.217  1.00-21.45           H
ATOM    164  CD1 LEU A  38      59.474  39.841  23.694  1.00-21.45           C
ATOM    165 1HD1 LEU A  38      60.258  39.676  24.433  1.00-21.45           H
ATOM    166 2HD1 LEU A  38      59.244  38.901  23.193  1.00-21.45           H
ATOM    167 3HD1 LEU A  38      58.587  40.212  24.208  1.00-21.45           H
ATOM    168  CD2 LEU A  38      61.221  40.393  21.999  1.00-21.45           C
ATOM    169 1HD2 LEU A  38      61.620  41.181  21.364  1.00-21.45           H
ATOM    170 2HD2 LEU A  38      61.019  39.512  21.396  1.00-21.45           H
ATOM    171 3HD2 LEU A  38      61.970  40.150  22.753  1.00-21.45           H
ATOM    172  N   LEU A  39      56.786  42.800  19.842  1.00-13.98           N
ATOM    173  H   LEU A  39      56.581  43.179  20.765  1.00-13.98           H
ATOM    174  CA  LEU A  39      55.737  42.825  18.816  1.00-13.98           C
ATOM    175  HA  LEU A  39      55.539  41.809  18.474  1.00-13.98           H
ATOM    176  C   LEU A  39      56.184  43.641  17.611  1.00-13.98           C
ATOM    177  O   LEU A  39      55.941  43.265  16.465  1.00-13.98           O
ATOM    178  CB  LEU A  39      54.450  43.455  19.372  1.00-13.98           C
ATOM    179 1HB  LEU A  39      54.728  44.375  19.883  1.00-13.98           H
ATOM    180 2HB  LEU A  39      53.826  43.736  18.525  1.00-13.98           H
ATOM    181  CG  LEU A  39      53.577  42.628  20.325  1.00-13.98           C
ATOM    182  HG  LEU A  39      54.211  42.198  21.094  1.00-13.98           H
ATOM    183  CD1 LEU A  39      52.522  43.485  21.008  1.00-13.98           C
ATOM    184 1HD1 LEU A  39      51.980  42.883  21.733  1.00-13.98           H
ATOM    185 2HD1 LEU A  39      51.822  43.873  20.268  1.00-13.98           H
ATOM    186 3HD1 LEU A  39      52.995  44.314  21.528  1.00-13.98           H
ATOM    187  CD2 LEU A  39      52.892  41.501  19.585  1.00-13.98           C
ATOM    188 1HD2 LEU A  39      52.307  40.910  20.285  1.00-13.98           H
ATOM    189 2HD2 LEU A  39      53.633  40.861  19.114  1.00-13.98           H
ATOM    190 3HD2 LEU A  39      52.226  41.903  18.820  1.00-13.98           H
ATOM    191  N   GLY A  40      56.879  44.738  17.874  1.00-15.32           N
ATOM    192  H   GLY A  40      57.060  44.995  18.840  1.00-15.32           H
ATOM    193  CA  GLY A  40      57.356  45.599  16.805  1.00-15.32           C
ATOM    194 1HA  GLY A  40      56.517  45.842  16.152  1.00-15.32           H
ATOM    195 2HA  GLY A  40      57.725  46.523  17.247  1.00-15.32           H
ATOM    196  C   GLY A  40      58.463  45.005  15.955  1.00-15.32           C
ATOM    197  O   GLY A  40      58.659  45.424  14.814  1.00-15.32           O
ATOM    198  N   ARG A  41      59.193  44.027  16.475  1.00-15.64           N
ATOM    199  H   ARG A  41      58.998  43.712  17.421  1.00-15.64           H
ATOM    200  CA  ARG A  41      60.286  43.395  15.720  1.00-15.64           C
ATOM    201  HA  ARG A  41      60.827  44.156  15.158  1.00-15.64           H
ATOM    202  C   ARG A  41      59.780  42.356  14.727  1.00-15.64           C
ATOM    203  O   ARG A  41      60.429  42.086  13.715  1.00-15.64           O
ATOM    204  CB  ARG A  41      61.260  42.699  16.679  1.00-15.64           C
ATOM    205 1HB  ARG A  41      60.697  41.979  17.271  1.00-15.64           H
ATOM    206 2HB  ARG A  41      61.998  42.150  16.092  1.00-15.64           H
ATOM    207  CG  ARG A  41      62.006  43.636  17.628  1.00-15.64           C
ATOM    208 1HG  ARG A  41      62.705  44.256  17.067  1.00-15.64           H
ATOM    209 2HG  ARG A  41      61.294  44.278  18.128  1.00-15.64           H
ATOM    210  CD  ARG A  41      62.755  42.830  18.676  1.00-15.64           C
ATOM    211 1HD  ARG A  41      62.073  42.087  19.090  1.00-15.64           H
ATOM    212 2HD  ARG A  41      63.583  42.310  18.192  1.00-15.64           H
ATOM    213  NE  ARG A  41      63.271  43.648  19.785  1.00-15.64           N
ATOM    214  HE  ARG A  41      63.105  44.646  19.738  1.00-15.64           H
ATOM    215  CZ  ARG A  41      63.936  43.195  20.841  1.00-15.64           C
ATOM    216  NH1 ARG A  41      64.191  43.996  21.832  1.00-15.64           N
ATOM    217 1HH1 ARG A  41      63.813  44.939  21.843  1.00-15.64           H
ATOM    218 2HH1 ARG A  41      64.747  43.666  22.605  1.00-15.64           H
ATOM    219  NH2 ARG A  41      64.345  41.963  20.973  1.00-15.64           N
ATOM    220 1HH2 ARG A  41      64.143  41.280  20.250  1.00-15.64           H
ATOM    221 2HH2 ARG A  41      64.875  41.701  21.795  1.00-15.64           H
ATOM    222  N   MET A  42      58.652  41.735  15.029  1.00  8.90           N
ATOM    223  H   MET A  42      58.117  42.029  15.837  1.00  8.90           H
ATOM    224  CA  MET A  42      58.180  40.595  14.239  1.00  8.90           C
ATOM    225  HA  MET A  42      59.014  39.911  14.097  1.00  8.90           H
ATOM    226  C   MET A  42      57.635  40.957  12.859  1.00  8.90           C
ATOM    227  O   MET A  42      56.923  41.957  12.693  1.00  8.90           O
ATOM    228  CB  MET A  42      57.079  39.857  14.997  1.00  8.90           C
ATOM    229 1HB  MET A  42      56.276  40.558  15.219  1.00  8.90           H
ATOM    230 2HB  MET A  42      56.685  39.069  14.356  1.00  8.90           H
ATOM    231  CG  MET A  42      57.541  39.219  16.286  1.00  8.90           C
ATOM    232 1HG  MET A  42      58.344  38.516  16.069  1.00  8.90           H
ATOM    233 2HG  MET A  42      57.913  39.989  16.956  1.00  8.90           H
ATOM    234  SD  MET A  42      56.191  38.343  17.089  1.00  8.90           S
ATOM    235  CE  MET A  42      56.949  37.929  18.648  1.00  8.90           C
ATOM    236 1HE  MET A  42      57.781  37.246  18.480  1.00  8.90           H
ATOM    237 2HE  MET A  42      56.212  37.448  19.291  1.00  8.90           H
ATOM    238 3HE  MET A  42      57.313  38.838  19.130  1.00  8.90           H
ATOM    239  N   THR A  43      57.928  40.110  11.883  1.00-21.69           N
ATOM    240  H   THR A  43      58.567  39.339  12.067  1.00-21.69           H
ATOM    241  CA  THR A  43      57.309  40.184  10.557  1.00-21.69           C
ATOM    242  HA  THR A  43      57.259  41.221  10.224  1.00-21.69           H
ATOM    243  C   THR A  43      55.901  39.600  10.672  1.00-21.69           C
ATOM    244  O   THR A  43      55.579  38.998  11.696  1.00-21.69           O
ATOM    245  CB  THR A  43      58.079  39.342   9.510  1.00-21.69           C
ATOM    246  HB  THR A  43      57.609  39.471   8.539  1.00-21.69           H
ATOM    247  OG1 THR A  43      58.040  37.959   9.870  1.00-21.69           O
ATOM    248  HG1 THR A  43      58.515  37.465   9.185  1.00-21.69           H
ATOM    249  CG2 THR A  43      59.534  39.739   9.403  1.00-21.69           C
ATOM    250 1HG2 THR A  43      60.064  39.477  10.317  1.00-21.69           H
ATOM    251 2HG2 THR A  43      59.615  40.811   9.231  1.00-21.69           H
ATOM    252 3HG2 THR A  43      59.992  39.212   8.566  1.00-21.69           H
ATOM    253  N   LEU A  44      55.066  39.709   9.644  1.00 -6.18           N
ATOM    254  H   LEU A  44      55.349  40.200   8.806  1.00 -6.18           H
ATOM    255  CA  LEU A  44      53.744  39.073   9.677  1.00 -6.18           C
ATOM    256  HA  LEU A  44      53.183  39.458  10.528  1.00 -6.18           H
ATOM    257  C   LEU A  44      53.889  37.563   9.857  1.00 -6.18           C
ATOM    258  O   LEU A  44      53.166  36.971  10.653  1.00 -6.18           O
ATOM    259  CB  LEU A  44      52.965  39.359   8.385  1.00 -6.18           C
ATOM    260 1HB  LEU A  44      52.815  40.435   8.314  1.00 -6.18           H
ATOM    261 2HB  LEU A  44      53.596  39.061   7.550  1.00 -6.18           H
ATOM    262  CG  LEU A  44      51.606  38.667   8.173  1.00 -6.18           C
ATOM    263  HG  LEU A  44      51.770  37.590   8.155  1.00 -6.18           H
ATOM    264  CD1 LEU A  44      50.576  38.966   9.253  1.00 -6.18           C
ATOM    265 1HD1 LEU A  44      50.359  40.032   9.268  1.00 -6.18           H
ATOM    266 2HD1 LEU A  44      50.953  38.654  10.226  1.00 -6.18           H
ATOM    267 3HD1 LEU A  44      49.660  38.412   9.045  1.00 -6.18           H
ATOM    268  CD2 LEU A  44      51.044  39.080   6.816  1.00 -6.18           C
ATOM    269 1HD2 LEU A  44      50.093  38.579   6.636  1.00 -6.18           H
ATOM    270 2HD2 LEU A  44      51.740  38.798   6.027  1.00 -6.18           H
ATOM    271 3HD2 LEU A  44      50.891  40.160   6.783  1.00 -6.18           H
ATOM    272  N   GLU A  45      54.834  36.944   9.162  1.00-11.76           N
ATOM    273  H   GLU A  45      55.410  37.473   8.510  1.00-11.76           H
ATOM    274  CA  GLU A  45      55.041  35.499   9.302  1.00-11.76           C
ATOM    275  HA  GLU A  45      54.098  34.990   9.118  1.00-11.76           H
ATOM    276  C   GLU A  45      55.497  35.122  10.709  1.00-11.76           C
ATOM    277  O   GLU A  45      55.066  34.116  11.251  1.00-11.76           O
ATOM    278  CB  GLU A  45      56.071  34.983   8.297  1.00-11.76           C
ATOM    279 1HB  GLU A  45      56.987  35.558   8.421  1.00-11.76           H
ATOM    280 2HB  GLU A  45      56.283  33.938   8.526  1.00-11.76           H
ATOM    281  CG  GLU A  45      55.616  35.068   6.846  1.00-11.76           C
ATOM    282 1HG  GLU A  45      54.669  34.535   6.742  1.00-11.76           H
ATOM    283 2HG  GLU A  45      55.451  36.111   6.581  1.00-11.76           H
ATOM    284  CD  GLU A  45      56.626  34.470   5.878  1.00-11.76           C
ATOM    285  OE1 GLU A  45      56.208  33.797   4.907  1.00-11.76           O
ATOM    286  OE2 GLU A  45      57.851  34.672   6.044  1.00-11.76           O
ATOM    287  N   GLU A  46      56.333  35.934  11.336  1.00-14.28           N
ATOM    288  H   GLU A  46      56.687  36.762  10.865  1.00-14.28           H
ATOM    289  CA  GLU A  46      56.769  35.653  12.704  1.00-14.28           C
ATOM    290  HA  GLU A  46      57.081  34.610  12.777  1.00-14.28           H
ATOM    291  C   GLU A  46      55.627  35.865  13.698  1.00-14.28           C
ATOM    292  O   GLU A  46      55.506  35.124  14.674  1.00-14.28           O
ATOM    293  CB  GLU A  46      57.962  36.536  13.061  1.00-14.28           C
ATOM    294 1HB  GLU A  46      57.721  37.555  12.773  1.00-14.28           H
ATOM    295 2HB  GLU A  46      58.122  36.504  14.136  1.00-14.28           H
ATOM    296  CG  GLU A  46      59.245  36.094  12.359  1.00-14.28           C
ATOM    297 1HG  GLU A  46      59.528  35.111  12.732  1.00-14.28           H
ATOM    298 2HG  GLU A  46      59.050  36.007  11.290  1.00-14.28           H
ATOM    299  CD  GLU A  46      60.404  37.057  12.544  1.00-14.28           C
ATOM    300  OE1 GLU A  46      60.176  38.278  12.691  1.00-14.28           O
ATOM    301  OE2 GLU A  46      61.574  36.615  12.446  1.00-14.28           O
ATOM    302  N   LYS A  47      54.746  36.823  13.433  1.00-23.24           N
ATOM    303  H   LYS A  47      54.897  37.434  12.630  1.00-23.24           H
ATOM    304  CA  LYS A  47      53.555  37.008  14.269  1.00-23.24           C
ATOM    305  HA  LYS A  47      53.869  37.082  15.311  1.00-23.24           H
ATOM    306  C   LYS A  47      52.627  35.808  14.167  1.00-23.24           C
ATOM    307  O   LYS A  47      52.217  35.259  15.190  1.00-23.24           O
ATOM    308  CB  LYS A  47      52.781  38.277  13.890  1.00-23.24           C
ATOM    309 1HB  LYS A  47      52.643  38.308  12.810  1.00-23.24           H
ATOM    310 2HB  LYS A  47      51.798  38.228  14.354  1.00-23.24           H
ATOM    311  CG  LYS A  47      53.448  39.562  14.350  1.00-23.24           C
ATOM    312 1HG  LYS A  47      53.602  39.516  15.428  1.00-23.24           H
ATOM    313 2HG  LYS A  47      54.412  39.656  13.860  1.00-23.24           H
ATOM    314  CD  LYS A  47      52.615  40.787  14.021  1.00-23.24           C
ATOM    315 1HD  LYS A  47      52.438  40.821  12.946  1.00-23.24           H
ATOM    316 2HD  LYS A  47      51.658  40.727  14.543  1.00-23.24           H
ATOM    317  CE  LYS A  47      53.350  42.052  14.450  1.00-23.24           C
ATOM    318 1HE  LYS A  47      53.536  42.018  15.527  1.00-23.24           H
ATOM    319 2HE  LYS A  47      54.312  42.101  13.935  1.00-23.24           H
ATOM    320  NZ  LYS A  47      52.557  43.278  14.128  1.00-23.24           N
ATOM    321 1HZ  LYS A  47      51.714  43.306  14.686  1.00-23.24           H
ATOM    322 2HZ  LYS A  47      52.316  43.293  13.143  1.00-23.24           H
ATOM    323 3HZ  LYS A  47      53.106  44.103  14.344  1.00-23.24           H
ATOM    324  N   VAL A  48      52.307  35.345  12.968  1.00  9.95           N
ATOM    325  H   VAL A  48      52.664  35.792  12.124  1.00  9.95           H
ATOM    326  CA  VAL A  48      51.419  34.185  12.867  1.00  9.95           C
ATOM    327  HA  VAL A  48      50.616  34.323  13.591  1.00  9.95           H
ATOM    328  C   VAL A  48      52.137  32.903  13.285  1.00  9.95           C
ATOM    329  O   VAL A  48      51.483  31.957  13.695  1.00  9.95           O
ATOM    330  CB  VAL A  48      50.729  34.031  11.482  1.00  9.95           C
ATOM    331  HB  VAL A  48      50.148  33.110  11.500  1.00  9.95           H
ATOM    332  CG1 VAL A  48      49.751  35.191  11.235  1.00  9.95           C
ATOM    333 1HG1 VAL A  48      49.225  35.029  10.294  1.00  9.95           H
ATOM    334 2HG1 VAL A  48      50.288  36.139  11.187  1.00  9.95           H
ATOM    335 3HG1 VAL A  48      49.018  35.231  12.041  1.00  9.95           H
ATOM    336  CG2 VAL A  48      51.726  33.949  10.333  1.00  9.95           C
ATOM    337 1HG2 VAL A  48      52.629  33.426  10.639  1.00  9.95           H
ATOM    338 2HG2 VAL A  48      51.993  34.941   9.977  1.00  9.95           H
ATOM    339 3HG2 VAL A  48      51.271  33.391   9.516  1.00  9.95           H
ATOM    340  N   ALA A  49      53.464  32.882  13.320  1.00 -8.34           N
ATOM    341  H   ALA A  49      53.997  33.654  12.928  1.00 -8.34           H
ATOM    342  CA  ALA A  49      54.193  31.752  13.897  1.00 -8.34           C
ATOM    343  HA  ALA A  49      53.811  30.835  13.450  1.00 -8.34           H
ATOM    344  C   ALA A  49      53.973  31.654  15.411  1.00 -8.34           C
ATOM    345  O   ALA A  49      54.079  30.574  15.985  1.00 -8.34           O
ATOM    346  CB  ALA A  49      55.685  31.847  13.578  1.00 -8.34           C
ATOM    347 1HB  ALA A  49      56.120  32.723  14.059  1.00 -8.34           H
ATOM    348 2HB  ALA A  49      55.825  31.917  12.499  1.00 -8.34           H
ATOM    349 3HB  ALA A  49      56.194  30.955  13.943  1.00 -8.34           H
ATOM    350  N   GLN A  50      53.619  32.745  16.077  1.00 -4.85           N
ATOM    351  H   GLN A  50      53.552  33.642  15.602  1.00 -4.85           H
ATOM    352  CA  GLN A  50      53.287  32.646  17.499  1.00 -4.85           C
ATOM    353  HA  GLN A  50      54.033  32.021  17.985  1.00 -4.85           H
ATOM    354  C   GLN A  50      51.920  31.979  17.647  1.00 -4.85           C
ATOM    355  O   GLN A  50      51.670  31.240  18.596  1.00 -4.85           O
ATOM    356  CB  GLN A  50      53.283  34.009  18.195  1.00 -4.85           C
ATOM    357 1HB  GLN A  50      52.445  34.593  17.822  1.00 -4.85           H
ATOM    358 2HB  GLN A  50      53.132  33.843  19.263  1.00 -4.85           H
ATOM    359  CG  GLN A  50      54.555  34.829  18.001  1.00 -4.85           C
ATOM    360 1HG  GLN A  50      54.593  35.173  16.972  1.00 -4.85           H
ATOM    361 2HG  GLN A  50      54.524  35.702  18.644  1.00 -4.85           H
ATOM    362  CD  GLN A  50      55.822  34.075  18.302  1.00 -4.85           C
ATOM    363  OE1 GLN A  50      56.033  33.586  19.411  1.00 -4.85           O
ATOM    364  NE2 GLN A  50      56.678  33.981  17.327  1.00 -4.85           N
ATOM    365 1HE2 GLN A  50      57.515  33.432  17.473  1.00 -4.85           H
ATOM    366 2HE2 GLN A  50      56.490  34.425  16.434  1.00 -4.85           H
ATOM    367  N   MET A  51      51.045  32.220  16.680  1.00 17.55           N
ATOM    368  H   MET A  51      51.313  32.818  15.909  1.00 17.55           H
ATOM    369  CA  MET A  51      49.695  31.648  16.670  1.00 17.55           C
ATOM    370  HA  MET A  51      49.313  31.621  17.691  1.00 17.55           H
ATOM    371  C   MET A  51      49.663  30.224  16.114  1.00 17.55           C
ATOM    372  O   MET A  51      48.646  29.548  16.225  1.00 17.55           O
ATOM    373  CB  MET A  51      48.752  32.517  15.832  1.00 17.55           C
ATOM    374 1HB  MET A  51      49.123  32.563  14.809  1.00 17.55           H
ATOM    375 2HB  MET A  51      47.773  32.041  15.820  1.00 17.55           H
ATOM    376  CG  MET A  51      48.591  33.936  16.362  1.00 17.55           C
ATOM    377 1HG  MET A  51      48.251  33.889  17.395  1.00 17.55           H
ATOM    378 2HG  MET A  51      49.557  34.441  16.333  1.00 17.55           H
ATOM    379  SD  MET A  51      47.402  34.901  15.415  1.00 17.55           S
ATOM    380  CE  MET A  51      45.816  34.212  15.965  1.00 17.55           C
ATOM    381 1HE  MET A  51      44.996  34.763  15.502  1.00 17.55           H
ATOM    382 2HE  MET A  51      45.738  34.291  17.048  1.00 17.55           H
ATOM    383 3HE  MET A  51      45.746  33.163  15.675  1.00 17.55           H
ATOM    384  N   LEU A  52      50.770  29.774  15.542  1.00 27.60           N
ATOM    385  H   LEU A  52      51.559  30.400  15.481  1.00 27.60           H
ATOM    386  CA  LEU A  52      50.936  28.439  14.957  1.00 27.60           C
ATOM    387  HA  LEU A  52      50.054  28.169  14.377  1.00 27.60           H
ATOM    388  C   LEU A  52      51.216  27.358  16.005  1.00 27.60           C
ATOM    389  O   LEU A  52      51.955  27.594  16.965  1.00 27.60           O
ATOM    390  CB  LEU A  52      52.157  28.510  14.029  1.00 27.60           C
ATOM    391 1HB  LEU A  52      51.993  29.341  13.350  1.00 27.60           H
ATOM    392 2HB  LEU A  52      52.993  28.782  14.666  1.00 27.60           H
ATOM    393  CG  LEU A  52      52.646  27.327  13.181  1.00 27.60           C
ATOM    394  HG  LEU A  52      52.768  26.457  13.825  1.00 27.60           H
ATOM    395  CD1 LEU A  52      51.711  26.966  12.044  1.00 27.60           C
ATOM    396 1HD1 LEU A  52      50.723  26.724  12.430  1.00 27.60           H
ATOM    397 2HD1 LEU A  52      52.095  26.095  11.516  1.00 27.60           H
ATOM    398 3HD1 LEU A  52      51.625  27.792  11.342  1.00 27.60           H
ATOM    399  CD2 LEU A  52      54.010  27.684  12.598  1.00 27.60           C
ATOM    400 1HD2 LEU A  52      54.399  26.833  12.044  1.00 27.60           H
ATOM    401 2HD2 LEU A  52      54.706  27.923  13.400  1.00 27.60           H
ATOM    402 3HD2 LEU A  52      53.924  28.541  11.926  1.00 27.60           H
ATOM    403  N   SER A  53      50.691  26.162  15.780  1.00 11.70           N
ATOM    404  H   SER A  53      49.986  26.062  15.048  1.00 11.70           H
ATOM    405  CA  SER A  53      51.142  24.953  16.469  1.00 11.70           C
ATOM    406  HA  SER A  53      51.991  25.205  17.103  1.00 11.70           H
ATOM    407  C   SER A  53      51.585  23.844  15.514  1.00 11.70           C
ATOM    408  O   SER A  53      52.394  23.001  15.912  1.00 11.70           O
ATOM    409  CB  SER A  53      50.040  24.375  17.355  1.00 11.70           C
ATOM    410 1HB  SER A  53      50.448  23.524  17.902  1.00 11.70           H
ATOM    411 2HB  SER A  53      49.720  25.128  18.071  1.00 11.70           H
ATOM    412  OG  SER A  53      48.926  23.938  16.597  1.00 11.70           O
ATOM    413  HG  SER A  53      48.362  24.699  16.389  1.00 11.70           H
ATOM    414  N   MET A  54      51.071  23.800  14.289  1.00 28.48           N
ATOM    415  H   MET A  54      50.402  24.511  13.983  1.00 28.48           H
ATOM    416  CA  MET A  54      51.345  22.685  13.376  1.00 28.48           C
ATOM    417  HA  MET A  54      52.224  22.146  13.725  1.00 28.48           H
ATOM    418  C   MET A  54      51.597  23.125  11.931  1.00 28.48           C
ATOM    419  O   MET A  54      50.800  23.833  11.339  1.00 28.48           O
ATOM    420  CB  MET A  54      50.147  21.741  13.423  1.00 28.48           C
ATOM    421 1HB  MET A  54      49.810  21.658  14.456  1.00 28.48           H
ATOM    422 2HB  MET A  54      49.338  22.177  12.835  1.00 28.48           H
ATOM    423  CG  MET A  54      50.431  20.346  12.910  1.00 28.48           C
ATOM    424 1HG  MET A  54      49.489  19.888  12.610  1.00 28.48           H
ATOM    425 2HG  MET A  54      51.079  20.413  12.038  1.00 28.48           H
ATOM    426  SD  MET A  54      51.212  19.287  14.137  1.00 28.48           S
ATOM    427  CE  MET A  54      51.495  17.810  13.134  1.00 28.48           C
ATOM    428 1HE  MET A  54      52.184  18.045  12.323  1.00 28.48           H
ATOM    429 2HE  MET A  54      50.552  17.459  12.712  1.00 28.48           H
ATOM    430 3HE  MET A  54      51.929  17.025  13.757  1.00 28.48           H
ATOM    431  N   ARG A  55      52.720  22.713  11.357  1.00 32.79           N
ATOM    432  H   ARG A  55      53.288  22.018  11.840  1.00 32.79           H
ATOM    433  CA  ARG A  55      53.223  23.254  10.082  1.00 32.79           C
ATOM    434  HA  ARG A  55      52.913  24.296   9.992  1.00 32.79           H
ATOM    435  C   ARG A  55      52.732  22.513   8.835  1.00 32.79           C
ATOM    436  O   ARG A  55      53.533  22.182   7.971  1.00 32.79           O
ATOM    437  CB  ARG A  55      54.760  23.194  10.106  1.00 32.79           C
ATOM    438 1HB  ARG A  55      55.049  22.146  10.171  1.00 32.79           H
ATOM    439 2HB  ARG A  55      55.150  23.600   9.171  1.00 32.79           H
ATOM    440  CG  ARG A  55      55.423  23.949  11.250  1.00 32.79           C
ATOM    441 1HG  ARG A  55      55.281  25.016  11.091  1.00 32.79           H
ATOM    442 2HG  ARG A  55      54.974  23.667  12.198  1.00 32.79           H
ATOM    443  CD  ARG A  55      56.915  23.645  11.313  1.00 32.79           C
ATOM    444 1HD  ARG A  55      57.336  23.767  10.314  1.00 32.79           H
ATOM    445 2HD  ARG A  55      57.396  24.361  11.978  1.00 32.79           H
ATOM    446  NE  ARG A  55      57.191  22.280  11.792  1.00 32.79           N
ATOM    447  HE  ARG A  55      57.188  21.543  11.092  1.00 32.79           H
ATOM    448  CZ  ARG A  55      57.459  21.914  13.040  1.00 32.79           C
ATOM    449  NH1 ARG A  55      57.694  20.664  13.300  1.00 32.79           N
ATOM    450 1HH1 ARG A  55      57.636  19.961  12.570  1.00 32.79           H
ATOM    451 2HH1 ARG A  55      57.933  20.384  14.249  1.00 32.79           H
ATOM    452  NH2 ARG A  55      57.526  22.741  14.050  1.00 32.79           N
ATOM    453 1HH2 ARG A  55      57.255  23.701  13.931  1.00 32.79           H
ATOM    454 2HH2 ARG A  55      57.824  22.400  14.948  1.00 32.79           H
ATOM    455  N   GLN A  56      51.451  22.198   8.733  1.00  5.13           N
ATOM    456  H   GLN A  56      50.803  22.558   9.423  1.00  5.13           H
ATOM    457  CA  GLN A  56      50.955  21.319   7.659  1.00  5.13           C
ATOM    458  HA  GLN A  56      51.693  20.524   7.541  1.00  5.13           H
ATOM    459  C   GLN A  56      50.790  21.951   6.268  1.00  5.13           C
ATOM    460  O   GLN A  56      49.705  21.905   5.677  1.00  5.13           O
ATOM    461  CB  GLN A  56      49.638  20.635   8.061  1.00  5.13           C
ATOM    462 1HB  GLN A  56      48.845  21.375   8.091  1.00  5.13           H
ATOM    463 2HB  GLN A  56      49.384  19.903   7.294  1.00  5.13           H
ATOM    464  CG  GLN A  56      49.666  19.921   9.399  1.00  5.13           C
ATOM    465 1HG  GLN A  56      49.836  20.650  10.186  1.00  5.13           H
ATOM    466 2HG  GLN A  56      48.693  19.459   9.566  1.00  5.13           H
ATOM    467  CD  GLN A  56      50.734  18.848   9.475  1.00  5.13           C
ATOM    468  OE1 GLN A  56      51.866  19.098   9.874  1.00  5.13           O
ATOM    469  NE2 GLN A  56      50.393  17.655   9.085  1.00  5.13           N
ATOM    470 1HE2 GLN A  56      51.085  16.924   9.099  1.00  5.13           H
ATOM    471 2HE2 GLN A  56      49.444  17.472   8.766  1.00  5.13           H
ATOM    472  N   THR A  57      51.865  22.491   5.715  1.00 34.47           N
ATOM    473  H   THR A  57      52.738  22.499   6.234  1.00 34.47           H
ATOM    474  CA  THR A  57      51.854  23.010   4.346  1.00 34.47           C
ATOM    475  HA  THR A  57      51.044  23.730   4.253  1.00 34.47           H
ATOM    476  C   THR A  57      51.591  21.871   3.361  1.00 34.47           C
ATOM    477  O   THR A  57      51.798  20.691   3.675  1.00 34.47           O
ATOM    478  CB  THR A  57      53.185  23.708   3.962  1.00 34.47           C
ATOM    479  HB  THR A  57      53.136  24.031   2.922  1.00 34.47           H
ATOM    480  OG1 THR A  57      54.292  22.820   4.134  1.00 34.47           O
ATOM    481  HG1 THR A  57      55.091  23.297   3.860  1.00 34.47           H
ATOM    482  CG2 THR A  57      53.457  24.906   4.837  1.00 34.47           C
ATOM    483 1HG2 THR A  57      52.651  25.629   4.729  1.00 34.47           H
ATOM    484 2HG2 THR A  57      54.389  25.372   4.521  1.00 34.47           H
ATOM    485 3HG2 THR A  57      53.546  24.609   5.883  1.00 34.47           H
ATOM    486  N   LYS A  58      51.080  22.215   2.185  1.00  5.68           N
ATOM    487  H   LYS A  58      50.924  23.201   1.987  1.00  5.68           H
ATOM    488  CA  LYS A  58      50.708  21.215   1.177  1.00  5.68           C
ATOM    489  HA  LYS A  58      49.971  20.538   1.612  1.00  5.68           H
ATOM    490  C   LYS A  58      51.916  20.384   0.757  1.00  5.68           C
ATOM    491  O   LYS A  58      53.047  20.876   0.719  1.00  5.68           O
ATOM    492  CB  LYS A  58      50.084  21.901  -0.041  1.00  5.68           C
ATOM    493 1HB  LYS A  58      50.813  22.593  -0.453  1.00  5.68           H
ATOM    494 2HB  LYS A  58      49.852  21.153  -0.797  1.00  5.68           H
ATOM    495  CG  LYS A  58      48.810  22.669   0.292  1.00  5.68           C
ATOM    496 1HG  LYS A  58      48.040  21.972   0.623  1.00  5.68           H
ATOM    497 2HG  LYS A  58      49.016  23.368   1.096  1.00  5.68           H
ATOM    498  CD  LYS A  58      48.302  23.462  -0.894  1.00  5.68           C
ATOM    499 1HD  LYS A  58      49.111  24.086  -1.276  1.00  5.68           H
ATOM    500 2HD  LYS A  58      47.975  22.781  -1.679  1.00  5.68           H
ATOM    501  CE  LYS A  58      47.152  24.363  -0.467  1.00  5.68           C
ATOM    502 1HE  LYS A  58      46.324  23.749  -0.104  1.00  5.68           H
ATOM    503 2HE  LYS A  58      47.490  25.013   0.343  1.00  5.68           H
ATOM    504  NZ  LYS A  58      46.690  25.206  -1.608  1.00  5.68           N
ATOM    505 1HZ  LYS A  58      45.970  25.851  -1.303  1.00  5.68           H
ATOM    506 2HZ  LYS A  58      46.318  24.620  -2.347  1.00  5.68           H
ATOM    507 3HZ  LYS A  58      47.468  25.741  -1.980  1.00  5.68           H
ATOM    508  N   ARG A  59      51.668  19.123   0.433  1.00 -9.79           N
ATOM    509  H   ARG A  59      50.698  18.810   0.395  1.00 -9.79           H
ATOM    510  CA  ARG A  59      52.727  18.142   0.178  1.00 -9.79           C
ATOM    511  HA  ARG A  59      53.310  18.031   1.093  1.00 -9.79           H
ATOM    512  C   ARG A  59      53.702  18.552  -0.919  1.00 -9.79           C
ATOM    513  O   ARG A  59      54.909  18.411  -0.761  1.00 -9.79           O
ATOM    514  CB  ARG A  59      52.082  16.791  -0.150  1.00 -9.79           C
ATOM    515 1HB  ARG A  59      51.337  16.574   0.614  1.00 -9.79           H
ATOM    516 2HB  ARG A  59      51.575  16.871  -1.112  1.00 -9.79           H
ATOM    517  CG  ARG A  59      53.062  15.633  -0.204  1.00 -9.79           C
ATOM    518 1HG  ARG A  59      53.753  15.801  -1.029  1.00 -9.79           H
ATOM    519 2HG  ARG A  59      53.627  15.605   0.727  1.00 -9.79           H
ATOM    520  CD  ARG A  59      52.376  14.284  -0.398  1.00 -9.79           C
ATOM    521 1HD  ARG A  59      53.134  13.501  -0.388  1.00 -9.79           H
ATOM    522 2HD  ARG A  59      51.697  14.113   0.437  1.00 -9.79           H
ATOM    523  NE  ARG A  59      51.607  14.199  -1.651  1.00 -9.79           N
ATOM    524  HE  ARG A  59      50.602  14.304  -1.568  1.00 -9.79           H
ATOM    525  CZ  ARG A  59      52.090  13.953  -2.861  1.00 -9.79           C
ATOM    526  NH1 ARG A  59      51.270  13.870  -3.869  1.00 -9.79           N
ATOM    527 1HH1 ARG A  59      50.274  13.978  -3.738  1.00 -9.79           H
ATOM    528 2HH1 ARG A  59      51.648  13.690  -4.788  1.00 -9.79           H
ATOM    529  NH2 ARG A  59      53.363  13.805  -3.124  1.00 -9.79           N
ATOM    530 1HH2 ARG A  59      54.042  13.853  -2.377  1.00 -9.79           H
ATOM    531 2HH2 ARG A  59      53.659  13.651  -4.079  1.00 -9.79           H
ATOM    532  N   LEU A  60      53.215  19.109  -2.014  1.00 -8.47           N
ATOM    533  H   LEU A  60      52.206  19.222  -2.126  1.00 -8.47           H
ATOM    534  CA  LEU A  60      54.115  19.532  -3.086  1.00 -8.47           C
ATOM    535  HA  LEU A  60      54.817  18.723  -3.289  1.00 -8.47           H
ATOM    536  C   LEU A  60      54.950  20.750  -2.699  1.00 -8.47           C
ATOM    537  O   LEU A  60      56.076  20.893  -3.169  1.00 -8.47           O
ATOM    538  CB  LEU A  60      53.332  19.822  -4.370  1.00 -8.47           C
ATOM    539 1HB  LEU A  60      52.557  20.551  -4.133  1.00 -8.47           H
ATOM    540 2HB  LEU A  60      54.015  20.285  -5.079  1.00 -8.47           H
ATOM    541  CG  LEU A  60      52.674  18.623  -5.077  1.00 -8.47           C
ATOM    542  HG  LEU A  60      52.018  18.115  -4.373  1.00 -8.47           H
ATOM    543  CD1 LEU A  60      51.828  19.129  -6.240  1.00 -8.47           C
ATOM    544 1HD1 LEU A  60      51.074  19.824  -5.868  1.00 -8.47           H
ATOM    545 2HD1 LEU A  60      51.318  18.291  -6.715  1.00 -8.47           H
ATOM    546 3HD1 LEU A  60      52.453  19.634  -6.976  1.00 -8.47           H
ATOM    547  CD2 LEU A  60      53.695  17.605  -5.601  1.00 -8.47           C
ATOM    548 1HD2 LEU A  60      53.181  16.812  -6.144  1.00 -8.47           H
ATOM    549 2HD2 LEU A  60      54.233  17.152  -4.768  1.00 -8.47           H
ATOM    550 3HD2 LEU A  60      54.408  18.092  -6.267  1.00 -8.47           H
ATOM    551  N   ILE A  61      54.442  21.601  -1.817  1.00 -0.87           N
ATOM    552  H   ILE A  61      53.533  21.421  -1.412  1.00 -0.87           H
ATOM    553  CA  ILE A  61      55.178  22.796  -1.393  1.00 -0.87           C
ATOM    554  HA  ILE A  61      55.581  23.290  -2.278  1.00 -0.87           H
ATOM    555  C   ILE A  61      56.354  22.365  -0.519  1.00 -0.87           C
ATOM    556  O   ILE A  61      57.476  22.844  -0.703  1.00 -0.87           O
ATOM    557  CB  ILE A  61      54.265  23.815  -0.627  1.00 -0.87           C
ATOM    558  HB  ILE A  61      53.839  23.319   0.245  1.00 -0.87           H
ATOM    559  CG1 ILE A  61      53.113  24.262  -1.551  1.00 -0.87           C
ATOM    560 1HG1 ILE A  61      53.544  24.754  -2.422  1.00 -0.87           H
ATOM    561 2HG1 ILE A  61      52.581  23.378  -1.902  1.00 -0.87           H
ATOM    562  CG2 ILE A  61      55.080  25.043  -0.133  1.00 -0.87           C
ATOM    563 1HG2 ILE A  61      55.887  24.720   0.526  1.00 -0.87           H
ATOM    564 2HG2 ILE A  61      54.442  25.718   0.436  1.00 -0.87           H
ATOM    565 3HG2 ILE A  61      55.503  25.582  -0.983  1.00 -0.87           H
ATOM    566  CD1 ILE A  61      52.073  25.211  -0.932  1.00 -0.87           C
ATOM    567 1HD1 ILE A  61      51.239  25.329  -1.624  1.00 -0.87           H
ATOM    568 2HD1 ILE A  61      52.517  26.190  -0.750  1.00 -0.87           H
ATOM    569 3HD1 ILE A  61      51.703  24.799   0.008  1.00 -0.87           H
ATOM    570  N   VAL A  62      56.135  21.437   0.403  1.00 19.55           N
ATOM    571  H   VAL A  62      55.196  21.071   0.546  1.00 19.55           H
ATOM    572  CA  VAL A  62      57.234  20.955   1.247  1.00 19.55           C
ATOM    573  HA  VAL A  62      57.807  21.827   1.562  1.00 19.55           H
ATOM    574  C   VAL A  62      58.202  20.082   0.441  1.00 19.55           C
ATOM    575  O   VAL A  62      59.415  20.122   0.661  1.00 19.55           O
ATOM    576  CB  VAL A  62      56.709  20.283   2.557  1.00 19.55           C
ATOM    577  HB  VAL A  62      56.081  21.014   3.064  1.00 19.55           H
ATOM    578  CG1 VAL A  62      55.844  19.056   2.300  1.00 19.55           C
ATOM    579 1HG1 VAL A  62      55.537  18.614   3.247  1.00 19.55           H
ATOM    580 2HG1 VAL A  62      56.392  18.312   1.719  1.00 19.55           H
ATOM    581 3HG1 VAL A  62      54.949  19.351   1.759  1.00 19.55           H
ATOM    582  CG2 VAL A  62      57.854  19.926   3.497  1.00 19.55           C
ATOM    583 1HG2 VAL A  62      57.456  19.649   4.474  1.00 19.55           H
ATOM    584 2HG2 VAL A  62      58.516  20.784   3.612  1.00 19.55           H
ATOM    585 3HG2 VAL A  62      58.422  19.085   3.096  1.00 19.55           H
ATOM    586  N   ASP A  63      57.721  19.358  -0.561  1.00 -4.89           N
ATOM    587  H   ASP A  63      56.715  19.308  -0.717  1.00 -4.89           H
ATOM    588  CA  ASP A  63      58.614  18.600  -1.442  1.00 -4.89           C
ATOM    589  HA  ASP A  63      59.238  17.940  -0.838  1.00 -4.89           H
ATOM    590  C   ASP A  63      59.528  19.542  -2.226  1.00 -4.89           C
ATOM    591  O   ASP A  63      60.712  19.269  -2.437  1.00 -4.89           O
ATOM    592  CB  ASP A  63      57.806  17.758  -2.432  1.00 -4.89           C
ATOM    593 1HB  ASP A  63      57.092  17.146  -1.881  1.00 -4.89           H
ATOM    594 2HB  ASP A  63      57.254  18.425  -3.093  1.00 -4.89           H
ATOM    595  CG  ASP A  63      58.686  16.858  -3.279  1.00 -4.89           C
ATOM    596  OD1 ASP A  63      58.491  16.797  -4.517  1.00 -4.89           O
ATOM    597  OD2 ASP A  63      59.610  16.217  -2.738  1.00 -4.89           O
ATOM    598  N   GLU A  64      58.990  20.676  -2.647  1.00 -5.49           N
ATOM    599  H   GLU A  64      58.002  20.854  -2.481  1.00 -5.49           H
ATOM    600  CA  GLU A  64      59.768  21.677  -3.372  1.00 -5.49           C
ATOM    601  HA  GLU A  64      60.359  21.174  -4.137  1.00 -5.49           H
ATOM    602  C   GLU A  64      60.734  22.409  -2.435  1.00 -5.49           C
ATOM    603  O   GLU A  64      61.880  22.658  -2.791  1.00 -5.49           O
ATOM    604  CB  GLU A  64      58.800  22.634  -4.072  1.00 -5.49           C
ATOM    605 1HB  GLU A  64      58.079  22.023  -4.609  1.00 -5.49           H
ATOM    606 2HB  GLU A  64      58.263  23.216  -3.324  1.00 -5.49           H
ATOM    607  CG  GLU A  64      59.439  23.576  -5.068  1.00 -5.49           C
ATOM    608 1HG  GLU A  64      60.041  24.297  -4.524  1.00 -5.49           H
ATOM    609 2HG  GLU A  64      60.085  23.006  -5.736  1.00 -5.49           H
ATOM    610  CD  GLU A  64      58.395  24.308  -5.896  1.00 -5.49           C
ATOM    611  OE1 GLU A  64      57.679  23.648  -6.682  1.00 -5.49           O
ATOM    612  OE2 GLU A  64      58.244  25.545  -5.768  1.00 -5.49           O
ATOM    613  N   GLN A  65      60.328  22.660  -1.198  1.00  0.93           N
ATOM    614  H   GLN A  65      59.369  22.445  -0.935  1.00  0.93           H
ATOM    615  CA  GLN A  65      61.220  23.260  -0.202  1.00  0.93           C
ATOM    616  HA  GLN A  65      61.550  24.233  -0.565  1.00  0.93           H
ATOM    617  C   GLN A  65      62.450  22.374   0.018  1.00  0.93           C
ATOM    618  O   GLN A  65      63.597  22.828   0.009  1.00  0.93           O
ATOM    619  CB  GLN A  65      60.461  23.439   1.119  1.00  0.93           C
ATOM    620 1HB  GLN A  65      59.529  23.965   0.917  1.00  0.93           H
ATOM    621 2HB  GLN A  65      60.220  22.453   1.512  1.00  0.93           H
ATOM    622  CG  GLN A  65      61.227  24.201   2.189  1.00  0.93           C
ATOM    623 1HG  GLN A  65      62.172  23.698   2.370  1.00  0.93           H
ATOM    624 2HG  GLN A  65      61.433  25.208   1.831  1.00  0.93           H
ATOM    625  CD  GLN A  65      60.479  24.288   3.505  1.00  0.93           C
ATOM    626  OE1 GLN A  65      59.430  23.685   3.701  1.00  0.93           O
ATOM    627  NE2 GLN A  65      61.009  25.056   4.419  1.00  0.93           N
ATOM    628 1HE2 GLN A  65      60.524  25.174   5.289  1.00  0.93           H
ATOM    629 2HE2 GLN A  65      61.880  25.522   4.245  1.00  0.93           H
ATOM    630  N   ASN A  66      62.207  21.079   0.151  1.00 -4.13           N
ATOM    631  H   ASN A  66      61.243  20.753   0.127  1.00 -4.13           H
ATOM    632  CA  ASN A  66      63.283  20.114   0.365  1.00 -4.13           C
ATOM    633  HA  ASN A  66      63.955  20.498   1.136  1.00 -4.13           H
ATOM    634  C   ASN A  66      64.119  19.874  -0.890  1.00 -4.13           C
ATOM    635  O   ASN A  66      65.228  19.340  -0.805  1.00 -4.13           O
ATOM    636  CB  ASN A  66      62.696  18.791   0.858  1.00 -4.13           C
ATOM    637 1HB  ASN A  66      61.780  18.573   0.313  1.00 -4.13           H
ATOM    638 2HB  ASN A  66      63.412  17.995   0.665  1.00 -4.13           H
ATOM    639  CG  ASN A  66      62.423  18.802   2.340  1.00 -4.13           C
ATOM    640  OD1 ASN A  66      63.302  18.516   3.140  1.00 -4.13           O
ATOM    641  ND2 ASN A  66      61.215  19.088   2.723  1.00 -4.13           N
ATOM    642 1HD2 ASN A  66      60.999  19.065   3.713  1.00 -4.13           H
ATOM    643 2HD2 ASN A  66      60.512  19.345   2.038  1.00 -4.13           H
ATOM    644  N   ARG A  67      63.624  20.279  -2.054  1.00 -2.89           N
ATOM    645  H   ARG A  67      62.689  20.678  -2.088  1.00 -2.89           H
ATOM    646  CA  ARG A  67      64.410  20.214  -3.290  1.00 -2.89           C
ATOM    647  HA  ARG A  67      64.885  19.236  -3.374  1.00 -2.89           H
ATOM    648  C   ARG A  67      65.484  21.288  -3.237  1.00 -2.89           C
ATOM    649  O   ARG A  67      66.643  21.022  -3.566  1.00 -2.89           O
ATOM    650  CB  ARG A  67      63.512  20.461  -4.506  1.00 -2.89           C
ATOM    651 1HB  ARG A  67      62.638  19.819  -4.419  1.00 -2.89           H
ATOM    652 2HB  ARG A  67      63.180  21.495  -4.480  1.00 -2.89           H
ATOM    653  CG  ARG A  67      64.157  20.225  -5.863  1.00 -2.89           C
ATOM    654 1HG  ARG A  67      65.158  20.652  -5.879  1.00 -2.89           H
ATOM    655 2HG  ARG A  67      64.219  19.154  -6.051  1.00 -2.89           H
ATOM    656  CD  ARG A  67      63.327  20.899  -6.950  1.00 -2.89           C
ATOM    657 1HD  ARG A  67      63.326  21.976  -6.767  1.00 -2.89           H
ATOM    658 2HD  ARG A  67      63.786  20.711  -7.921  1.00 -2.89           H
ATOM    659  NE  ARG A  67      61.936  20.423  -6.964  1.00 -2.89           N
ATOM    660  HE  ARG A  67      61.705  19.637  -6.365  1.00 -2.89           H
ATOM    661  CZ  ARG A  67      60.936  20.934  -7.665  1.00 -2.89           C
ATOM    662  NH1 ARG A  67      59.745  20.449  -7.480  1.00 -2.89           N
ATOM    663 1HH1 ARG A  67      59.611  19.692  -6.821  1.00 -2.89           H
ATOM    664 2HH1 ARG A  67      58.963  20.842  -7.985  1.00 -2.89           H
ATOM    665  NH2 ARG A  67      61.056  21.933  -8.499  1.00 -2.89           N
ATOM    666 1HH2 ARG A  67      61.963  22.360  -8.652  1.00 -2.89           H
ATOM    667 2HH2 ARG A  67      60.237  22.280  -8.975  1.00 -2.89           H
ATOM    668  N   PHE A  68      65.105  22.484  -2.803  1.00 12.77           N
ATOM    669  H   PHE A  68      64.135  22.647  -2.546  1.00 12.77           H
ATOM    670  CA  PHE A  68      66.059  23.591  -2.716  1.00 12.77           C
ATOM    671  HA  PHE A  68      66.557  23.697  -3.680  1.00 12.77           H
ATOM    672  C   PHE A  68      67.113  23.278  -1.667  1.00 12.77           C
ATOM    673  O   PHE A  68      68.283  23.584  -1.884  1.00 12.77           O
ATOM    674  CB  PHE A  68      65.376  24.913  -2.352  1.00 12.77           C
ATOM    675 1HB  PHE A  68      64.955  24.830  -1.351  1.00 12.77           H
ATOM    676 2HB  PHE A  68      66.133  25.696  -2.341  1.00 12.77           H
ATOM    677  CG  PHE A  68      64.277  25.317  -3.295  1.00 12.77           C
ATOM    678  CD1 PHE A  68      62.999  25.612  -2.791  1.00 12.77           C
ATOM    679  HD1 PHE A  68      62.814  25.557  -1.728  1.00 12.77           H
ATOM    680  CD2 PHE A  68      64.508  25.421  -4.680  1.00 12.77           C
ATOM    681  HD2 PHE A  68      65.492  25.226  -5.081  1.00 12.77           H
ATOM    682  CE1 PHE A  68      61.942  25.972  -3.659  1.00 12.77           C
ATOM    683  HE1 PHE A  68      60.959  26.177  -3.259  1.00 12.77           H
ATOM    684  CE2 PHE A  68      63.461  25.779  -5.562  1.00 12.77           C
ATOM    685  HE2 PHE A  68      63.645  25.847  -6.625  1.00 12.77           H
ATOM    686  CZ  PHE A  68      62.173  26.047  -5.052  1.00 12.77           C
ATOM    687  HZ  PHE A  68      61.365  26.306  -5.723  1.00 12.77           H
ATOM    688  N   ASP A  69      66.657  22.627  -0.598  1.00 54.59           N
ATOM    689  H   ASP A  69      65.645  22.558  -0.523  1.00 54.59           H
ATOM    690  CA  ASP A  69      67.418  21.960   0.485  1.00 54.59           C
ATOM    691  HA  ASP A  69      67.558  20.926   0.177  1.00 54.59           H
ATOM    692  C   ASP A  69      66.681  21.910   1.828  1.00 54.59           C
ATOM    693  O   ASP A  69      66.603  20.821   2.415  1.00 54.59           O
ATOM    694  CB  ASP A  69      68.822  22.511   0.798  1.00 54.59           C
ATOM    695 1HB  ASP A  69      69.442  22.449  -0.093  1.00 54.59           H
ATOM    696 2HB  ASP A  69      68.745  23.552   1.106  1.00 54.59           H
ATOM    697  CG  ASP A  69      69.518  21.719   1.890  1.00 54.59           C
ATOM    698  OD1 ASP A  69      70.066  20.636   1.568  1.00 54.59           O
ATOM    699  OD2 ASP A  69      69.528  22.141   3.067  1.00 54.59           O
ATOM    700  N   PRO A  70      66.178  23.049   2.353  1.00 32.44           N
ATOM    701  CA  PRO A  70      65.882  22.926   3.787  1.00 32.44           C
ATOM    702  HA  PRO A  70      66.757  22.529   4.300  1.00 32.44           H
ATOM    703  C   PRO A  70      64.679  22.075   4.172  1.00 32.44           C
ATOM    704  O   PRO A  70      63.688  21.965   3.451  1.00 32.44           O
ATOM    705  CB  PRO A  70      65.666  24.380   4.215  1.00 32.44           C
ATOM    706 1HB  PRO A  70      64.957  24.442   5.038  1.00 32.44           H
ATOM    707 2HB  PRO A  70      66.615  24.833   4.493  1.00 32.44           H
ATOM    708  CG  PRO A  70      65.146  25.038   3.013  1.00 32.44           C
ATOM    709 1HG  PRO A  70      64.095  24.793   2.876  1.00 32.44           H
ATOM    710 2HG  PRO A  70      65.285  26.118   3.069  1.00 32.44           H
ATOM    711  CD  PRO A  70      65.979  24.445   1.911  1.00 32.44           C
ATOM    712 1HD  PRO A  70      65.439  24.488   0.965  1.00 32.44           H
ATOM    713 2HD  PRO A  70      66.937  24.960   1.834  1.00 32.44           H
ATOM    714  N   SER A  71      64.782  21.477   5.349  1.00 14.47           N
ATOM    715  H   SER A  71      65.616  21.621   5.909  1.00 14.47           H
ATOM    716  CA  SER A  71      63.692  20.676   5.893  1.00 14.47           C
ATOM    717  HA  SER A  71      63.174  20.159   5.086  1.00 14.47           H
ATOM    718  C   SER A  71      62.729  21.641   6.576  1.00 14.47           C
ATOM    719  O   SER A  71      63.157  22.632   7.176  1.00 14.47           O
ATOM    720  CB  SER A  71      64.234  19.652   6.887  1.00 14.47           C
ATOM    721 1HB  SER A  71      64.788  20.170   7.668  1.00 14.47           H
ATOM    722 2HB  SER A  71      63.398  19.115   7.338  1.00 14.47           H
ATOM    723  OG  SER A  71      65.092  18.722   6.241  1.00 14.47           O
ATOM    724  HG  SER A  71      65.790  19.204   5.774  1.00 14.47           H
ATOM    725  N   ARG A  72      61.433  21.373   6.490  1.00 17.75           N
ATOM    726  H   ARG A  72      61.127  20.513   6.035  1.00 17.75           H
ATOM    727  CA  ARG A  72      60.425  22.313   6.989  1.00 17.75           C
ATOM    728  HA  ARG A  72      60.573  23.266   6.483  1.00 17.75           H
ATOM    729  C   ARG A  72      60.524  22.587   8.476  1.00 17.75           C
ATOM    730  O   ARG A  72      60.479  23.744   8.881  1.00 17.75           O
ATOM    731  CB  ARG A  72      59.029  21.784   6.650  1.00 17.75           C
ATOM    732 1HB  ARG A  72      59.008  21.586   5.582  1.00 17.75           H
ATOM    733 2HB  ARG A  72      58.876  20.841   7.175  1.00 17.75           H
ATOM    734  CG  ARG A  72      57.871  22.724   6.983  1.00 17.75           C
ATOM    735 1HG  ARG A  72      57.790  22.838   8.064  1.00 17.75           H
ATOM    736 2HG  ARG A  72      58.060  23.697   6.531  1.00 17.75           H
ATOM    737  CD  ARG A  72      56.565  22.175   6.431  1.00 17.75           C
ATOM    738 1HD  ARG A  72      55.772  22.904   6.605  1.00 17.75           H
ATOM    739 2HD  ARG A  72      56.679  22.039   5.355  1.00 17.75           H
ATOM    740  NE  ARG A  72      56.180  20.890   7.037  1.00 17.75           N
ATOM    741  HE  ARG A  72      56.656  20.620   7.890  1.00 17.75           H
ATOM    742  CZ  ARG A  72      55.252  20.059   6.581  1.00 17.75           C
ATOM    743  NH1 ARG A  72      55.064  18.923   7.185  1.00 17.75           N
ATOM    744 1HH1 ARG A  72      55.545  18.708   8.048  1.00 17.75           H
ATOM    745 2HH1 ARG A  72      54.423  18.254   6.773  1.00 17.75           H
ATOM    746  NH2 ARG A  72      54.533  20.270   5.511  1.00 17.75           N
ATOM    747 1HH2 ARG A  72      54.596  21.150   5.018  1.00 17.75           H
ATOM    748 2HH2 ARG A  72      53.901  19.548   5.185  1.00 17.75           H
ATOM    749  N   ALA A  73      60.664  21.551   9.290  1.00 20.96           N
ATOM    750  H   ALA A  73      60.726  20.610   8.911  1.00 20.96           H
ATOM    751  CA  ALA A  73      60.684  21.748  10.737  1.00 20.96           C
ATOM    752  HA  ALA A  73      59.747  22.242  10.994  1.00 20.96           H
ATOM    753  C   ALA A  73      61.796  22.690  11.239  1.00 20.96           C
ATOM    754  O   ALA A  73      61.473  23.708  11.861  1.00 20.96           O
ATOM    755  CB  ALA A  73      60.698  20.390  11.467  1.00 20.96           C
ATOM    756 1HB  ALA A  73      59.815  19.813  11.189  1.00 20.96           H
ATOM    757 2HB  ALA A  73      60.688  20.553  12.547  1.00 20.96           H
ATOM    758 3HB  ALA A  73      61.588  19.819  11.204  1.00 20.96           H
ATOM    759  N   PRO A  74      63.088  22.413  10.957  1.00  4.30           N
ATOM    760  CA  PRO A  74      64.022  23.394  11.525  1.00  4.30           C
ATOM    761  HA  PRO A  74      63.838  23.511  12.593  1.00  4.30           H
ATOM    762  C   PRO A  74      63.984  24.772  10.868  1.00  4.30           C
ATOM    763  O   PRO A  74      64.246  25.775  11.533  1.00  4.30           O
ATOM    764  CB  PRO A  74      65.384  22.725  11.316  1.00  4.30           C
ATOM    765 1HB  PRO A  74      66.171  23.468  11.188  1.00  4.30           H
ATOM    766 2HB  PRO A  74      65.612  22.071  12.156  1.00  4.30           H
ATOM    767  CG  PRO A  74      65.206  21.919  10.090  1.00  4.30           C
ATOM    768 1HG  PRO A  74      65.249  22.558   9.208  1.00  4.30           H
ATOM    769 2HG  PRO A  74      65.954  21.130  10.027  1.00  4.30           H
ATOM    770  CD  PRO A  74      63.828  21.340  10.261  1.00  4.30           C
ATOM    771 1HD  PRO A  74      63.381  21.116   9.294  1.00  4.30           H
ATOM    772 2HD  PRO A  74      63.867  20.444  10.884  1.00  4.30           H
ATOM    773  N   GLU A  75      63.641  24.858   9.589  1.00  3.99           N
ATOM    774  H   GLU A  75      63.425  24.024   9.051  1.00  3.99           H
ATOM    775  CA  GLU A  75      63.639  26.150   8.913  1.00  3.99           C
ATOM    776  HA  GLU A  75      64.587  26.642   9.126  1.00  3.99           H
ATOM    777  C   GLU A  75      62.511  27.039   9.430  1.00  3.99           C
ATOM    778  O   GLU A  75      62.702  28.230   9.678  1.00  3.99           O
ATOM    779  CB  GLU A  75      63.526  25.937   7.403  1.00  3.99           C
ATOM    780 1HB  GLU A  75      64.217  25.142   7.127  1.00  3.99           H
ATOM    781 2HB  GLU A  75      62.516  25.604   7.162  1.00  3.99           H
ATOM    782  CG  GLU A  75      63.862  27.165   6.571  1.00  3.99           C
ATOM    783 1HG  GLU A  75      63.648  26.949   5.523  1.00  3.99           H
ATOM    784 2HG  GLU A  75      63.229  27.992   6.891  1.00  3.99           H
ATOM    785  CD  GLU A  75      65.322  27.581   6.712  1.00  3.99           C
ATOM    786  OE1 GLU A  75      66.226  26.722   6.774  1.00  3.99           O
ATOM    787  OE2 GLU A  75      65.593  28.797   6.790  1.00  3.99           O
ATOM    788  N   TRP A  76      61.342  26.458   9.663  1.00  7.51           N
ATOM    789  H   TRP A  76      61.204  25.471   9.444  1.00  7.51           H
ATOM    790  CA  TRP A  76      60.225  27.217  10.223  1.00  7.51           C
ATOM    791  HA  TRP A  76      60.124  28.168   9.697  1.00  7.51           H
ATOM    792  C   TRP A  76      60.459  27.524  11.694  1.00  7.51           C
ATOM    793  O   TRP A  76      60.011  28.555  12.188  1.00  7.51           O
ATOM    794  CB  TRP A  76      58.916  26.445  10.088  1.00  7.51           C
ATOM    795 1HB  TRP A  76      59.084  25.405  10.360  1.00  7.51           H
ATOM    796 2HB  TRP A  76      58.206  26.871  10.794  1.00  7.51           H
ATOM    797  CG  TRP A  76      58.287  26.530   8.724  1.00  7.51           C
ATOM    798  CD1 TRP A  76      58.876  26.338   7.510  1.00  7.51           C
ATOM    799  HD1 TRP A  76      59.912  26.057   7.380  1.00  7.51           H
ATOM    800  CD2 TRP A  76      56.928  26.903   8.433  1.00  7.51           C
ATOM    801  NE1 TRP A  76      57.997  26.568   6.483  1.00  7.51           N
ATOM    802  HE1 TRP A  76      58.223  26.501   5.493  1.00  7.51           H
ATOM    803  CE2 TRP A  76      56.788  26.925   7.015  1.00  7.51           C
ATOM    804  CE3 TRP A  76      55.816  27.250   9.229  1.00  7.51           C
ATOM    805  HE3 TRP A  76      55.900  27.261  10.304  1.00  7.51           H
ATOM    806  CZ2 TRP A  76      55.583  27.292   6.385  1.00  7.51           C
ATOM    807  HZ2 TRP A  76      55.508  27.316   5.308  1.00  7.51           H
ATOM    808  CZ3 TRP A  76      54.595  27.597   8.600  1.00  7.51           C
ATOM    809  HZ3 TRP A  76      53.736  27.858   9.200  1.00  7.51           H
ATOM    810  CH2 TRP A  76      54.498  27.618   7.179  1.00  7.51           C
ATOM    811  HH2 TRP A  76      53.566  27.902   6.714  1.00  7.51           H
ATOM    812  N   PHE A  77      61.197  26.685  12.410  1.00 24.21           N
ATOM    813  H   PHE A  77      61.552  25.828  11.996  1.00 24.21           H
ATOM    814  CA  PHE A  77      61.492  26.985  13.811  1.00 24.21           C
ATOM    815  HA  PHE A  77      60.548  27.137  14.330  1.00 24.21           H
ATOM    816  C   PHE A  77      62.283  28.272  13.993  1.00 24.21           C
ATOM    817  O   PHE A  77      62.180  28.893  15.048  1.00 24.21           O
ATOM    818  CB  PHE A  77      62.249  25.852  14.508  1.00 24.21           C
ATOM    819 1HB  PHE A  77      62.861  25.322  13.782  1.00 24.21           H
ATOM    820 2HB  PHE A  77      62.915  26.300  15.245  1.00 24.21           H
ATOM    821  CG  PHE A  77      61.362  24.878  15.239  1.00 24.21           C
ATOM    822  CD1 PHE A  77      61.470  23.499  14.997  1.00 24.21           C
ATOM    823  HD1 PHE A  77      62.179  23.131  14.269  1.00 24.21           H
ATOM    824  CD2 PHE A  77      60.447  25.330  16.214  1.00 24.21           C
ATOM    825  HD2 PHE A  77      60.367  26.385  16.434  1.00 24.21           H
ATOM    826  CE1 PHE A  77      60.671  22.574  15.705  1.00 24.21           C
ATOM    827  HE1 PHE A  77      60.773  21.518  15.513  1.00 24.21           H
ATOM    828  CE2 PHE A  77      59.631  24.416  16.924  1.00 24.21           C
ATOM    829  HE2 PHE A  77      58.929  24.775  17.662  1.00 24.21           H
ATOM    830  CZ  PHE A  77      59.748  23.032  16.670  1.00 24.21           C
ATOM    831  HZ  PHE A  77      59.143  22.325  17.218  1.00 24.21           H
ATOM    832  N   LYS A  78      62.993  28.732  12.968  1.00 -3.60           N
ATOM    833  H   LYS A  78      63.010  28.206  12.099  1.00 -3.60           H
ATOM    834  CA  LYS A  78      63.739  29.995  13.042  1.00 -3.60           C
ATOM    835  HA  LYS A  78      64.420  29.944  13.890  1.00 -3.60           H
ATOM    836  C   LYS A  78      62.830  31.208  13.255  1.00 -3.60           C
ATOM    837  O   LYS A  78      63.286  32.238  13.757  1.00 -3.60           O
ATOM    838  CB  LYS A  78      64.563  30.212  11.769  1.00 -3.60           C
ATOM    839 1HB  LYS A  78      63.880  30.244  10.920  1.00 -3.60           H
ATOM    840 2HB  LYS A  78      65.064  31.177  11.838  1.00 -3.60           H
ATOM    841  CG  LYS A  78      65.619  29.141  11.508  1.00 -3.60           C
ATOM    842 1HG  LYS A  78      66.338  29.132  12.328  1.00 -3.60           H
ATOM    843 2HG  LYS A  78      65.138  28.168  11.446  1.00 -3.60           H
ATOM    844  CD  LYS A  78      66.340  29.407  10.197  1.00 -3.60           C
ATOM    845 1HD  LYS A  78      65.601  29.456   9.398  1.00 -3.60           H
ATOM    846 2HD  LYS A  78      66.862  30.362  10.258  1.00 -3.60           H
ATOM    847  CE  LYS A  78      67.340  28.303   9.878  1.00 -3.60           C
ATOM    848 1HE  LYS A  78      68.099  28.269  10.664  1.00 -3.60           H
ATOM    849 2HE  LYS A  78      66.816  27.346   9.852  1.00 -3.60           H
ATOM    850  NZ  LYS A  78      68.003  28.527   8.551  1.00 -3.60           N
ATOM    851 1HZ  LYS A  78      67.303  28.524   7.814  1.00 -3.60           H
ATOM    852 2HZ  LYS A  78      68.673  27.787   8.367  1.00 -3.60           H
ATOM    853 3HZ  LYS A  78      68.481  29.422   8.541  1.00 -3.60           H
ATOM    854  N   LEU A  79      61.548  31.070  12.937  1.00 15.65           N
ATOM    855  H   LEU A  79      61.226  30.191  12.541  1.00 15.65           H
ATOM    856  CA  LEU A  79      60.555  32.128  13.145  1.00 15.65           C
ATOM    857  HA  LEU A  79      60.967  33.075  12.794  1.00 15.65           H
ATOM    858  C   LEU A  79      60.163  32.305  14.616  1.00 15.65           C
ATOM    859  O   LEU A  79      59.445  33.239  14.955  1.00 15.65           O
ATOM    860  CB  LEU A  79      59.278  31.820  12.347  1.00 15.65           C
ATOM    861 1HB  LEU A  79      58.857  30.901  12.755  1.00 15.65           H
ATOM    862 2HB  LEU A  79      58.564  32.618  12.545  1.00 15.65           H
ATOM    863  CG  LEU A  79      59.359  31.650  10.819  1.00 15.65           C
ATOM    864  HG  LEU A  79      60.113  30.896  10.593  1.00 15.65           H
ATOM    865  CD1 LEU A  79      58.018  31.154  10.280  1.00 15.65           C
ATOM    866 1HD1 LEU A  79      58.094  30.981   9.207  1.00 15.65           H
ATOM    867 2HD1 LEU A  79      57.233  31.891  10.467  1.00 15.65           H
ATOM    868 3HD1 LEU A  79      57.752  30.213  10.759  1.00 15.65           H
ATOM    869  CD2 LEU A  79      59.745  32.945  10.104  1.00 15.65           C
ATOM    870 1HD2 LEU A  79      60.724  33.279  10.444  1.00 15.65           H
ATOM    871 2HD2 LEU A  79      59.004  33.719  10.302  1.00 15.65           H
ATOM    872 3HD2 LEU A  79      59.794  32.764   9.030  1.00 15.65           H
ATOM    873  N   GLY A  80      60.626  31.431  15.502  1.00 21.62           N
ATOM    874  H   GLY A  80      61.211  30.656  15.204  1.00 21.62           H
ATOM    875  CA  GLY A  80      60.329  31.598  16.920  1.00 21.62           C
ATOM    876 1HA  GLY A  80      61.059  31.052  17.516  1.00 21.62           H
ATOM    877 2HA  GLY A  80      60.403  32.656  17.169  1.00 21.62           H
ATOM    878  C   GLY A  80      58.947  31.116  17.309  1.00 21.62           C
ATOM    879  O   GLY A  80      58.297  31.752  18.131  1.00 21.62           O
ATOM    880  N   ILE A  81      58.522  30.016  16.701  1.00 21.63           N
ATOM    881  H   ILE A  81      59.163  29.542  16.089  1.00 21.63           H
ATOM    882  CA  ILE A  81      57.177  29.436  16.846  1.00 21.63           C
ATOM    883  HA  ILE A  81      56.489  30.057  16.274  1.00 21.63           H
ATOM    884  C   ILE A  81      56.662  29.431  18.295  1.00 21.63           C
ATOM    885  O   ILE A  81      57.398  29.160  19.246  1.00 21.63           O
ATOM    886  CB  ILE A  81      57.140  27.988  16.236  1.00 21.63           C
ATOM    887  HB  ILE A  81      57.853  27.368  16.780  1.00 21.63           H
ATOM    888  CG1 ILE A  81      57.564  28.028  14.750  1.00 21.63           C
ATOM    889 1HG1 ILE A  81      56.858  28.658  14.209  1.00 21.63           H
ATOM    890 2HG1 ILE A  81      58.547  28.489  14.673  1.00 21.63           H
ATOM    891  CG2 ILE A  81      55.736  27.341  16.374  1.00 21.63           C
ATOM    892 1HG2 ILE A  81      55.736  26.337  15.960  1.00 21.63           H
ATOM    893 2HG2 ILE A  81      54.981  27.942  15.861  1.00 21.63           H
ATOM    894 3HG2 ILE A  81      55.466  27.247  17.423  1.00 21.63           H
ATOM    895  CD1 ILE A  81      57.638  26.667  14.033  1.00 21.63           C
ATOM    896 1HD1 ILE A  81      56.637  26.259  13.891  1.00 21.63           H
ATOM    897 2HD1 ILE A  81      58.239  25.968  14.615  1.00 21.63           H
ATOM    898 3HD1 ILE A  81      58.097  26.804  13.057  1.00 21.63           H
ATOM    899  N   GLY A  82      55.388  29.761  18.463  1.00  6.19           N
ATOM    900  H   GLY A  82      54.813  29.954  17.641  1.00  6.19           H
ATOM    901  CA  GLY A  82      54.798  29.884  19.786  1.00  6.19           C
ATOM    902 1HA  GLY A  82      55.328  30.672  20.304  1.00  6.19           H
ATOM    903 2HA  GLY A  82      53.759  30.198  19.678  1.00  6.19           H
ATOM    904  C   GLY A  82      54.830  28.645  20.656  1.00  6.19           C
ATOM    905  O   GLY A  82      55.257  28.695  21.817  1.00  6.19           O
ATOM    906  N   ARG A  83      54.370  27.526  20.113  1.00 17.69           N
ATOM    907  H   ARG A  83      54.073  27.520  19.141  1.00 17.69           H
ATOM    908  CA  ARG A  83      54.254  26.275  20.865  1.00 17.69           C
ATOM    909  HA  ARG A  83      55.075  26.187  21.572  1.00 17.69           H
ATOM    910  C   ARG A  83      54.312  25.135  19.868  1.00 17.69           C
ATOM    911  O   ARG A  83      54.114  25.371  18.679  1.00 17.69           O
ATOM    912  CB  ARG A  83      52.916  26.227  21.614  1.00 17.69           C
ATOM    913 1HB  ARG A  83      52.902  25.362  22.280  1.00 17.69           H
ATOM    914 2HB  ARG A  83      52.828  27.131  22.216  1.00 17.69           H
ATOM    915  CG  ARG A  83      51.722  26.137  20.673  1.00 17.69           C
ATOM    916 1HG  ARG A  83      51.923  26.752  19.799  1.00 17.69           H
ATOM    917 2HG  ARG A  83      51.597  25.105  20.338  1.00 17.69           H
ATOM    918  CD  ARG A  83      50.427  26.623  21.277  1.00 17.69           C
ATOM    919 1HD  ARG A  83      50.062  25.899  22.001  1.00 17.69           H
ATOM    920 2HD  ARG A  83      50.581  27.585  21.765  1.00 17.69           H
ATOM    921  NE  ARG A  83      49.467  26.767  20.179  1.00 17.69           N
ATOM    922  HE  ARG A  83      48.835  25.996  20.025  1.00 17.69           H
ATOM    923  CZ  ARG A  83      49.421  27.783  19.330  1.00 17.69           C
ATOM    924  NH1 ARG A  83      48.774  27.633  18.219  1.00 17.69           N
ATOM    925 1HH1 ARG A  83      48.281  26.776  18.001  1.00 17.69           H
ATOM    926 2HH1 ARG A  83      48.773  28.378  17.537  1.00 17.69           H
ATOM    927  NH2 ARG A  83      50.042  28.918  19.520  1.00 17.69           N
ATOM    928 1HH2 ARG A  83      50.527  29.081  20.382  1.00 17.69           H
ATOM    929 2HH2 ARG A  83      50.064  29.621  18.799  1.00 17.69           H
ATOM    930  N   ILE A  84      54.480  23.919  20.356  1.00 -0.93           N
ATOM    931  H   ILE A  84      54.721  23.796  21.334  1.00 -0.93           H
ATOM    932  CA  ILE A  84      54.146  22.723  19.585  1.00 -0.93           C
ATOM    933  HA  ILE A  84      53.522  23.004  18.738  1.00 -0.93           H
ATOM    934  C   ILE A  84      53.291  21.895  20.540  1.00 -0.93           C
ATOM    935  O   ILE A  84      53.333  22.124  21.754  1.00 -0.93           O
ATOM    936  CB  ILE A  84      55.389  21.965  19.032  1.00 -0.93           C
ATOM    937  HB  ILE A  84      55.029  21.076  18.516  1.00 -0.93           H
ATOM    938  CG1 ILE A  84      56.336  21.520  20.159  1.00 -0.93           C
ATOM    939 1HG1 ILE A  84      56.808  22.402  20.593  1.00 -0.93           H
ATOM    940 2HG1 ILE A  84      55.748  21.035  20.934  1.00 -0.93           H
ATOM    941  CG2 ILE A  84      56.143  22.846  18.004  1.00 -0.93           C
ATOM    942 1HG2 ILE A  84      56.662  23.662  18.507  1.00 -0.93           H
ATOM    943 2HG2 ILE A  84      55.434  23.269  17.291  1.00 -0.93           H
ATOM    944 3HG2 ILE A  84      56.861  22.238  17.455  1.00 -0.93           H
ATOM    945  CD1 ILE A  84      57.435  20.540  19.720  1.00 -0.93           C
ATOM    946 1HD1 ILE A  84      57.971  20.177  20.596  1.00 -0.93           H
ATOM    947 2HD1 ILE A  84      58.141  21.036  19.053  1.00 -0.93           H
ATOM    948 3HD1 ILE A  84      56.987  19.689  19.207  1.00 -0.93           H
ATOM    949  N   GLU A  85      52.472  21.005  20.004  1.00 13.51           N
ATOM    950  H   GLU A  85      52.509  20.823  19.000  1.00 13.51           H
ATOM    951  CA  GLU A  85      51.450  20.299  20.777  1.00 13.51           C
ATOM    952  HA  GLU A  85      51.511  20.583  21.826  1.00 13.51           H
ATOM    953  C   GLU A  85      51.637  18.789  20.665  1.00 13.51           C
ATOM    954  O   GLU A  85      51.586  18.225  19.564  1.00 13.51           O
ATOM    955  CB  GLU A  85      50.066  20.673  20.232  1.00 13.51           C
ATOM    956 1HB  GLU A  85      50.049  20.424  19.172  1.00 13.51           H
ATOM    957 2HB  GLU A  85      49.313  20.062  20.729  1.00 13.51           H
ATOM    958  CG  GLU A  85      49.675  22.148  20.370  1.00 13.51           C
ATOM    959 1HG  GLU A  85      50.521  22.778  20.090  1.00 13.51           H
ATOM    960 2HG  GLU A  85      48.870  22.353  19.671  1.00 13.51           H
ATOM    961  CD  GLU A  85      49.204  22.538  21.759  1.00 13.51           C
ATOM    962  OE1 GLU A  85      49.228  21.717  22.698  1.00 13.51           O
ATOM    963  OE2 GLU A  85      48.828  23.716  21.949  1.00 13.51           O
ATOM    964  N   ARG A  86      51.869  18.120  21.786  1.00 16.73           N
ATOM    965  H   ARG A  86      51.918  18.611  22.673  1.00 16.73           H
ATOM    966  CA  ARG A  86      52.026  16.664  21.776  1.00 16.73           C
ATOM    967  HA  ARG A  86      52.630  16.378  20.916  1.00 16.73           H
ATOM    968  C   ARG A  86      50.620  16.073  21.661  1.00 16.73           C
ATOM    969  O   ARG A  86      49.710  16.554  22.350  1.00 16.73           O
ATOM    970  CB  ARG A  86      52.720  16.208  23.061  1.00 16.73           C
ATOM    971 1HB  ARG A  86      53.616  16.817  23.181  1.00 16.73           H
ATOM    972 2HB  ARG A  86      52.055  16.409  23.897  1.00 16.73           H
ATOM    973  CG  ARG A  86      53.127  14.739  23.109  1.00 16.73           C
ATOM    974 1HG  ARG A  86      52.234  14.119  23.038  1.00 16.73           H
ATOM    975 2HG  ARG A  86      53.775  14.523  22.260  1.00 16.73           H
ATOM    976  CD  ARG A  86      53.867  14.390  24.400  1.00 16.73           C
ATOM    977 1HD  ARG A  86      53.227  14.626  25.247  1.00 16.73           H
ATOM    978 2HD  ARG A  86      54.071  13.320  24.407  1.00 16.73           H
ATOM    979  NE  ARG A  86      55.139  15.117  24.530  1.00 16.73           N
ATOM    980  HE  ARG A  86      55.401  15.727  23.765  1.00 16.73           H
ATOM    981  CZ  ARG A  86      56.001  15.042  25.534  1.00 16.73           C
ATOM    982  NH1 ARG A  86      57.111  15.709  25.420  1.00 16.73           N
ATOM    983 1HH1 ARG A  86      57.256  16.284  24.595  1.00 16.73           H
ATOM    984 2HH1 ARG A  86      57.818  15.674  26.145  1.00 16.73           H
ATOM    985  NH2 ARG A  86      55.807  14.366  26.634  1.00 16.73           N
ATOM    986 1HH2 ARG A  86      54.876  14.011  26.850  1.00 16.73           H
ATOM    987 2HH2 ARG A  86      56.576  14.234  27.285  1.00 16.73           H
ATOM    988  N   PRO A  87      50.413  15.067  20.793  1.00  4.37           N
ATOM    989  CA  PRO A  87      49.046  14.543  20.704  1.00  4.37           C
ATOM    990  HA  PRO A  87      48.325  15.355  20.618  1.00  4.37           H
ATOM    991  C   PRO A  87      48.676  13.653  21.890  1.00  4.37           C
ATOM    992  O   PRO A  87      49.530  13.298  22.711  1.00  4.37           O
ATOM    993  CB  PRO A  87      49.085  13.751  19.398  1.00  4.37           C
ATOM    994 1HB  PRO A  87      48.349  12.950  19.402  1.00  4.37           H
ATOM    995 2HB  PRO A  87      48.920  14.413  18.548  1.00  4.37           H
ATOM    996  CG  PRO A  87      50.463  13.210  19.364  1.00  4.37           C
ATOM    997 1HG  PRO A  87      50.546  12.358  20.039  1.00  4.37           H
ATOM    998 2HG  PRO A  87      50.745  12.923  18.351  1.00  4.37           H
ATOM    999  CD  PRO A  87      51.308  14.359  19.855  1.00  4.37           C
ATOM   1000 1HD  PRO A  87      52.199  13.986  20.362  1.00  4.37           H
ATOM   1001 2HD  PRO A  87      51.581  15.013  19.027  1.00  4.37           H
ATOM   1002  N   SER A  88      47.413  13.256  21.963  1.00 17.47           N
ATOM   1003  H   SER A  88      46.739  13.579  21.275  1.00 17.47           H
ATOM   1004  CA  SER A  88      46.935  12.392  23.041  1.00 17.47           C
ATOM   1005  HA  SER A  88      47.067  12.923  23.981  1.00 17.47           H
ATOM   1006  C   SER A  88      47.666  11.056  23.135  1.00 17.47           C
ATOM   1007  O   SER A  88      47.875  10.536  24.234  1.00 17.47           O
ATOM   1008  CB  SER A  88      45.452  12.095  22.843  1.00 17.47           C
ATOM   1009 1HB  SER A  88      45.336  11.410  22.004  1.00 17.47           H
ATOM   1010 2HB  SER A  88      45.055  11.623  23.742  1.00 17.47           H
ATOM   1011  OG  SER A  88      44.728  13.280  22.560  1.00 17.47           O
ATOM   1012  HG  SER A  88      44.853  13.906  23.303  1.00 17.47           H
ATOM   1013  N   GLU A  89      48.076  10.506  22.000  1.00 27.95           N
ATOM   1014  H   GLU A  89      47.868  10.959  21.118  1.00 27.95           H
ATOM   1015  CA  GLU A  89      48.816   9.247  21.967  1.00 27.95           C
ATOM   1016  HA  GLU A  89      49.052   8.956  22.984  1.00 27.95           H
ATOM   1017  C   GLU A  89      50.144   9.452  21.243  1.00 27.95           C
ATOM   1018  O   GLU A  89      50.263   9.283  20.030  1.00 27.95           O
ATOM   1019  CB  GLU A  89      47.971   8.123  21.355  1.00 27.95           C
ATOM   1020 1HB  GLU A  89      47.747   8.355  20.316  1.00 27.95           H
ATOM   1021 2HB  GLU A  89      48.555   7.208  21.398  1.00 27.95           H
ATOM   1022  CG  GLU A  89      46.666   7.894  22.108  1.00 27.95           C
ATOM   1023 1HG  GLU A  89      46.893   7.844  23.174  1.00 27.95           H
ATOM   1024 2HG  GLU A  89      45.999   8.740  21.942  1.00 27.95           H
ATOM   1025  CD  GLU A  89      45.947   6.613  21.716  1.00 27.95           C
ATOM   1026  OE1 GLU A  89      46.020   6.156  20.553  1.00 27.95           O
ATOM   1027  OE2 GLU A  89      45.296   6.034  22.617  1.00 27.95           O
ATOM   1028  N   TYR A  90      51.130   9.880  22.019  1.00 52.94           N
ATOM   1029  H   TYR A  90      50.952  10.037  22.995  1.00 52.94           H
ATOM   1030  CA  TYR A  90      52.484  10.128  21.524  1.00 52.94           C
ATOM   1031  HA  TYR A  90      52.400  10.824  20.689  1.00 52.94           H
ATOM   1032  C   TYR A  90      53.189   8.876  20.995  1.00 52.94           C
ATOM   1033  O   TYR A  90      52.922   7.755  21.416  1.00 52.94           O
ATOM   1034  CB  TYR A  90      53.334  10.808  22.612  1.00 52.94           C
ATOM   1035 1HB  TYR A  90      54.261  11.138  22.145  1.00 52.94           H
ATOM   1036 2HB  TYR A  90      52.799  11.701  22.932  1.00 52.94           H
ATOM   1037  CG  TYR A  90      53.719  10.024  23.872  1.00 52.94           C
ATOM   1038  CD1 TYR A  90      54.757  10.515  24.698  1.00 52.94           C
ATOM   1039  HD1 TYR A  90      55.287  11.414  24.416  1.00 52.94           H
ATOM   1040  CD2 TYR A  90      53.072   8.824  24.271  1.00 52.94           C
ATOM   1041  HD2 TYR A  90      52.284   8.388  23.679  1.00 52.94           H
ATOM   1042  CE1 TYR A  90      55.116   9.846  25.904  1.00 52.94           C
ATOM   1043  HE1 TYR A  90      55.896  10.243  26.534  1.00 52.94           H
ATOM   1044  CE2 TYR A  90      53.452   8.147  25.455  1.00 52.94           C
ATOM   1045  HE2 TYR A  90      52.957   7.231  25.740  1.00 52.94           H
ATOM   1046  CZ  TYR A  90      54.456   8.669  26.263  1.00 52.94           C
ATOM   1047  OH  TYR A  90      54.735   7.989  27.415  1.00 52.94           O
ATOM   1048  HH  TYR A  90      55.317   8.472  28.009  1.00 52.94           H
ATOM   1049  N   PHE A  91      54.107   9.069  20.064  1.00 12.89           N
ATOM   1050  H   PHE A  91      54.331  10.022  19.778  1.00 12.89           H
ATOM   1051  CA  PHE A  91      54.775   7.963  19.374  1.00 12.89           C
ATOM   1052  HA  PHE A  91      54.220   7.045  19.554  1.00 12.89           H
ATOM   1053  C   PHE A  91      56.198   7.767  19.894  1.00 12.89           C
ATOM   1054  O   PHE A  91      57.088   7.286  19.191  1.00 12.89           O
ATOM   1055  CB  PHE A  91      54.744   8.234  17.869  1.00 12.89           C
ATOM   1056 1HB  PHE A  91      55.326   9.131  17.662  1.00 12.89           H
ATOM   1057 2HB  PHE A  91      55.202   7.394  17.346  1.00 12.89           H
ATOM   1058  CG  PHE A  91      53.353   8.433  17.332  1.00 12.89           C
ATOM   1059  CD1 PHE A  91      52.829   9.729  17.157  1.00 12.89           C
ATOM   1060  HD1 PHE A  91      53.441  10.591  17.378  1.00 12.89           H
ATOM   1061  CD2 PHE A  91      52.548   7.323  17.021  1.00 12.89           C
ATOM   1062  HD2 PHE A  91      52.945   6.323  17.135  1.00 12.89           H
ATOM   1063  CE1 PHE A  91      51.501   9.920  16.705  1.00 12.89           C
ATOM   1064  HE1 PHE A  91      51.109  10.919  16.584  1.00 12.89           H
ATOM   1065  CE2 PHE A  91      51.219   7.498  16.558  1.00 12.89           C
ATOM   1066  HE2 PHE A  91      50.612   6.641  16.308  1.00 12.89           H
ATOM   1067  CZ  PHE A  91      50.694   8.800  16.410  1.00 12.89           C
ATOM   1068  HZ  PHE A  91      49.683   8.939  16.061  1.00 12.89           H
ATOM   1069  N   GLN A  92      56.409   8.181  21.135  1.00 16.12           N
ATOM   1070  H   GLN A  92      55.628   8.524  21.678  1.00 16.12           H
ATOM   1071  CA  GLN A  92      57.711   8.139  21.795  1.00 16.12           C
ATOM   1072  HA  GLN A  92      58.390   7.468  21.273  1.00 16.12           H
ATOM   1073  C   GLN A  92      57.470   7.633  23.210  1.00 16.12           C
ATOM   1074  O   GLN A  92      56.346   7.724  23.698  1.00 16.12           O
ATOM   1075  CB  GLN A  92      58.322   9.544  21.871  1.00 16.12           C
ATOM   1076 1HB  GLN A  92      57.628  10.193  22.403  1.00 16.12           H
ATOM   1077 2HB  GLN A  92      59.250   9.491  22.440  1.00 16.12           H
ATOM   1078  CG  GLN A  92      58.631  10.165  20.518  1.00 16.12           C
ATOM   1079 1HG  GLN A  92      59.312   9.510  19.975  1.00 16.12           H
ATOM   1080 2HG  GLN A  92      57.708  10.255  19.950  1.00 16.12           H
ATOM   1081  CD  GLN A  92      59.254  11.539  20.635  1.00 16.12           C
ATOM   1082  OE1 GLN A  92      58.671  12.461  21.199  1.00 16.12           O
ATOM   1083  NE2 GLN A  92      60.433  11.694  20.104  1.00 16.12           N
ATOM   1084 1HE2 GLN A  92      60.868  12.598  20.139  1.00 16.12           H
ATOM   1085 2HE2 GLN A  92      60.892  10.910  19.654  1.00 16.12           H
ATOM   1086  N   THR A  93      58.501   7.145  23.882  1.00 -5.82           N
ATOM   1087  H   THR A  93      59.375   6.949  23.397  1.00 -5.82           H
ATOM   1088  CA  THR A  93      58.455   6.986  25.335  1.00 -5.82           C
ATOM   1089  HA  THR A  93      57.502   6.559  25.647  1.00 -5.82           H
ATOM   1090  C   THR A  93      58.636   8.385  25.913  1.00 -5.82           C
ATOM   1091  O   THR A  93      59.157   9.265  25.225  1.00 -5.82           O
ATOM   1092  CB  THR A  93      59.622   6.118  25.858  1.00 -5.82           C
ATOM   1093  HB  THR A  93      59.533   6.006  26.938  1.00 -5.82           H
ATOM   1094  OG1 THR A  93      60.859   6.762  25.555  1.00 -5.82           O
ATOM   1095  HG1 THR A  93      61.439   6.119  25.114  1.00 -5.82           H
ATOM   1096  CG2 THR A  93      59.652   4.750  25.209  1.00 -5.82           C
ATOM   1097 1HG2 THR A  93      58.696   4.255  25.355  1.00 -5.82           H
ATOM   1098 2HG2 THR A  93      60.436   4.152  25.672  1.00 -5.82           H
ATOM   1099 3HG2 THR A  93      59.859   4.835  24.143  1.00 -5.82           H
ATOM   1100  N   ALA A  94      58.291   8.618  27.172  1.00 10.39           N
ATOM   1101  H   ALA A  94      57.852   7.883  27.730  1.00 10.39           H
ATOM   1102  CA  ALA A  94      58.557   9.916  27.792  1.00 10.39           C
ATOM   1103  HA  ALA A  94      58.080  10.695  27.194  1.00 10.39           H
ATOM   1104  C   ALA A  94      60.060  10.211  27.837  1.00 10.39           C
ATOM   1105  O   ALA A  94      60.490  11.359  27.699  1.00 10.39           O
ATOM   1106  CB  ALA A  94      57.974   9.943  29.198  1.00 10.39           C
ATOM   1107 1HB  ALA A  94      56.907   9.729  29.159  1.00 10.39           H
ATOM   1108 2HB  ALA A  94      58.123  10.931  29.639  1.00 10.39           H
ATOM   1109 3HB  ALA A  94      58.463   9.198  29.825  1.00 10.39           H
ATOM   1110  N   ARG A  95      60.859   9.165  28.009  1.00-11.61           N
ATOM   1111  H   ARG A  95      60.439   8.248  28.142  1.00-11.61           H
ATOM   1112  CA  ARG A  95      62.319   9.279  28.035  1.00-11.61           C
ATOM   1113  HA  ARG A  95      62.613   9.970  28.825  1.00-11.61           H
ATOM   1114  C   ARG A  95      62.869   9.814  26.718  1.00-11.61           C
ATOM   1115  O   ARG A  95      63.680  10.741  26.700  1.00-11.61           O
ATOM   1116  CB  ARG A  95      62.885   7.886  28.325  1.00-11.61           C
ATOM   1117 1HB  ARG A  95      62.394   7.500  29.218  1.00-11.61           H
ATOM   1118 2HB  ARG A  95      62.611   7.241  27.492  1.00-11.61           H
ATOM   1119  CG  ARG A  95      64.392   7.792  28.537  1.00-11.61           C
ATOM   1120 1HG  ARG A  95      64.907   8.190  27.666  1.00-11.61           H
ATOM   1121 2HG  ARG A  95      64.672   8.370  29.419  1.00-11.61           H
ATOM   1122  CD  ARG A  95      64.796   6.332  28.733  1.00-11.61           C
ATOM   1123 1HD  ARG A  95      65.855   6.283  28.987  1.00-11.61           H
ATOM   1124 2HD  ARG A  95      64.213   5.915  29.554  1.00-11.61           H
ATOM   1125  NE  ARG A  95      64.549   5.550  27.512  1.00-11.61           N
ATOM   1126  HE  ARG A  95      64.484   6.070  26.639  1.00-11.61           H
ATOM   1127  CZ  ARG A  95      64.381   4.240  27.425  1.00-11.61           C
ATOM   1128  NH1 ARG A  95      64.040   3.745  26.271  1.00-11.61           N
ATOM   1129 1HH1 ARG A  95      63.873   4.372  25.488  1.00-11.61           H
ATOM   1130 2HH1 ARG A  95      63.924   2.750  26.169  1.00-11.61           H
ATOM   1131  NH2 ARG A  95      64.489   3.411  28.432  1.00-11.61           N
ATOM   1132 1HH2 ARG A  95      64.729   3.759  29.351  1.00-11.61           H
ATOM   1133 2HH2 ARG A  95      64.317   2.423  28.287  1.00-11.61           H
ATOM   1134  N   GLU A  96      62.408   9.259  25.608  1.00-17.48           N
ATOM   1135  H   GLU A  96      61.737   8.498  25.666  1.00-17.48           H
ATOM   1136  CA  GLU A  96      62.863   9.709  24.293  1.00-17.48           C
ATOM   1137  HA  GLU A  96      63.949   9.812  24.294  1.00-17.48           H
ATOM   1138  C   GLU A  96      62.267  11.073  23.981  1.00-17.48           C
ATOM   1139  O   GLU A  96      62.929  11.931  23.405  1.00-17.48           O
ATOM   1140  CB  GLU A  96      62.463   8.705  23.208  1.00-17.48           C
ATOM   1141 1HB  GLU A  96      61.512   8.249  23.481  1.00-17.48           H
ATOM   1142 2HB  GLU A  96      62.319   9.250  22.275  1.00-17.48           H
ATOM   1143  CG  GLU A  96      63.507   7.614  22.958  1.00-17.48           C
ATOM   1144 1HG  GLU A  96      63.228   7.060  22.061  1.00-17.48           H
ATOM   1145 2HG  GLU A  96      64.468   8.097  22.775  1.00-17.48           H
ATOM   1146  CD  GLU A  96      63.672   6.634  24.112  1.00-17.48           C
ATOM   1147  OE1 GLU A  96      62.935   5.625  24.191  1.00-17.48           O
ATOM   1148  OE2 GLU A  96      64.589   6.832  24.944  1.00-17.48           O
ATOM   1149  N   ALA A  97      61.037  11.309  24.415  1.00-14.83           N
ATOM   1150  H   ALA A  97      60.514  10.577  24.891  1.00-14.83           H
ATOM   1151  CA  ALA A  97      60.395  12.595  24.183  1.00-14.83           C
ATOM   1152  HA  ALA A  97      60.401  12.779  23.109  1.00-14.83           H
ATOM   1153  C   ALA A  97      61.165  13.739  24.846  1.00-14.83           C
ATOM   1154  O   ALA A  97      61.273  14.810  24.255  1.00-14.83           O
ATOM   1155  CB  ALA A  97      58.940  12.556  24.664  1.00-14.83           C
ATOM   1156 1HB  ALA A  97      58.418  11.723  24.191  1.00-14.83           H
ATOM   1157 2HB  ALA A  97      58.444  13.484  24.387  1.00-14.83           H
ATOM   1158 3HB  ALA A  97      58.906  12.436  25.747  1.00-14.83           H
ATOM   1159  N   ALA A  98      61.718  13.509  26.032  1.00  2.43           N
ATOM   1160  H   ALA A  98      61.571  12.611  26.483  1.00  2.43           H
ATOM   1161  CA  ALA A  98      62.516  14.524  26.722  1.00  2.43           C
ATOM   1162  HA  ALA A  98      61.947  15.450  26.744  1.00  2.43           H
ATOM   1163  C   ALA A  98      63.830  14.811  25.992  1.00  2.43           C
ATOM   1164  O   ALA A  98      64.261  15.958  25.894  1.00  2.43           O
ATOM   1165  CB  ALA A  98      62.788  14.089  28.167  1.00  2.43           C
ATOM   1166 1HB  ALA A  98      61.846  13.986  28.703  1.00  2.43           H
ATOM   1167 2HB  ALA A  98      63.393  14.850  28.666  1.00  2.43           H
ATOM   1168 3HB  ALA A  98      63.322  13.137  28.184  1.00  2.43           H
ATOM   1169  N   ALA A  99      64.464  13.779  25.453  1.00-12.40           N
ATOM   1170  H   ALA A  99      64.084  12.846  25.548  1.00-12.40           H
ATOM   1171  CA  ALA A  99      65.705  13.978  24.709  1.00-12.40           C
ATOM   1172  HA  ALA A  99      66.400  14.559  25.318  1.00-12.40           H
ATOM   1173  C   ALA A  99      65.401  14.774  23.436  1.00-12.40           C
ATOM   1174  O   ALA A  99      66.191  15.614  22.992  1.00-12.40           O
ATOM   1175  CB  ALA A  99      66.344  12.625  24.378  1.00-12.40           C
ATOM   1176 1HB  ALA A  99      67.271  12.787  23.824  1.00-12.40           H
ATOM   1177 2HB  ALA A  99      65.664  12.025  23.771  1.00-12.40           H
ATOM   1178 3HB  ALA A  99      66.576  12.092  25.299  1.00-12.40           H
ATOM   1179  N   PHE A 100      64.243  14.521  22.849  1.00 -0.70           N
ATOM   1180  H   PHE A 100      63.639  13.789  23.217  1.00 -0.70           H
ATOM   1181  CA  PHE A 100      63.842  15.241  21.651  1.00 -0.70           C
ATOM   1182  HA  PHE A 100      64.686  15.232  20.962  1.00 -0.70           H
ATOM   1183  C   PHE A 100      63.483  16.703  21.930  1.00 -0.70           C
ATOM   1184  O   PHE A 100      63.914  17.588  21.196  1.00 -0.70           O
ATOM   1185  CB  PHE A 100      62.686  14.509  20.975  1.00 -0.70           C
ATOM   1186 1HB  PHE A 100      62.707  13.467  21.290  1.00 -0.70           H
ATOM   1187 2HB  PHE A 100      61.745  14.946  21.300  1.00 -0.70           H
ATOM   1188  CG  PHE A 100      62.761  14.532  19.476  1.00 -0.70           C
ATOM   1189  CD1 PHE A 100      63.160  13.384  18.769  1.00 -0.70           C
ATOM   1190  HD1 PHE A 100      63.421  12.482  19.307  1.00 -0.70           H
ATOM   1191  CD2 PHE A 100      62.450  15.700  18.763  1.00 -0.70           C
ATOM   1192  HD2 PHE A 100      62.153  16.588  19.299  1.00 -0.70           H
ATOM   1193  CE1 PHE A 100      63.224  13.388  17.353  1.00 -0.70           C
ATOM   1194  HE1 PHE A 100      63.524  12.496  16.820  1.00 -0.70           H
ATOM   1195  CE2 PHE A 100      62.519  15.728  17.348  1.00 -0.70           C
ATOM   1196  HE2 PHE A 100      62.277  16.634  16.809  1.00 -0.70           H
ATOM   1197  CZ  PHE A 100      62.899  14.562  16.642  1.00 -0.70           C
ATOM   1198  HZ  PHE A 100      62.943  14.569  15.562  1.00 -0.70           H
ATOM   1199  N   THR A 101      62.757  16.996  23.002  1.00-13.90           N
ATOM   1200  H   THR A 101      62.406  16.259  23.613  1.00-13.90           H
ATOM   1201  CA  THR A 101      62.425  18.387  23.323  1.00-13.90           C
ATOM   1202  HA  THR A 101      62.041  18.871  22.426  1.00-13.90           H
ATOM   1203  C   THR A 101      63.657  19.176  23.750  1.00-13.90           C
ATOM   1204  O   THR A 101      63.773  20.357  23.423  1.00-13.90           O
ATOM   1205  CB  THR A 101      61.339  18.488  24.418  1.00-13.90           C
ATOM   1206  HB  THR A 101      61.309  19.500  24.818  1.00-13.90           H
ATOM   1207  OG1 THR A 101      61.604  17.550  25.463  1.00-13.90           O
ATOM   1208  HG1 THR A 101      62.180  17.971  26.129  1.00-13.90           H
ATOM   1209  CG2 THR A 101      59.972  18.134  23.866  1.00-13.90           C
ATOM   1210 1HG2 THR A 101      59.964  17.101  23.521  1.00-13.90           H
ATOM   1211 2HG2 THR A 101      59.721  18.798  23.040  1.00-13.90           H
ATOM   1212 3HG2 THR A 101      59.230  18.252  24.653  1.00-13.90           H
ATOM   1213  N   ASN A 102      64.620  18.522  24.388  1.00  2.52           N
ATOM   1214  H   ASN A 102      64.458  17.565  24.700  1.00  2.52           H
ATOM   1215  CA  ASN A 102      65.905  19.154  24.690  1.00  2.52           C
ATOM   1216  HA  ASN A 102      65.735  20.025  25.324  1.00  2.52           H
ATOM   1217  C   ASN A 102      66.593  19.612  23.398  1.00  2.52           C
ATOM   1218  O   ASN A 102      67.031  20.756  23.268  1.00  2.52           O
ATOM   1219  CB  ASN A 102      66.790  18.146  25.433  1.00  2.52           C
ATOM   1220 1HB  ASN A 102      66.219  17.716  26.254  1.00  2.52           H
ATOM   1221 2HB  ASN A 102      67.078  17.344  24.758  1.00  2.52           H
ATOM   1222  CG  ASN A 102      68.039  18.761  26.009  1.00  2.52           C
ATOM   1223  OD1 ASN A 102      68.147  19.962  26.218  1.00  2.52           O
ATOM   1224  ND2 ASN A 102      68.993  17.924  26.297  1.00  2.52           N
ATOM   1225 1HD2 ASN A 102      69.814  18.258  26.786  1.00  2.52           H
ATOM   1226 2HD2 ASN A 102      68.912  16.945  26.046  1.00  2.52           H
ATOM   1227  N   ALA A 103      66.625  18.731  22.406  1.00-16.21           N
ATOM   1228  H   ALA A 103      66.233  17.807  22.545  1.00-16.21           H
ATOM   1229  CA  ALA A 103      67.239  19.046  21.118  1.00-16.21           C
ATOM   1230  HA  ALA A 103      68.255  19.398  21.299  1.00-16.21           H
ATOM   1231  C   ALA A 103      66.490  20.150  20.358  1.00-16.21           C
ATOM   1232  O   ALA A 103      67.108  21.008  19.723  1.00-16.21           O
ATOM   1233  CB  ALA A 103      67.316  17.774  20.269  1.00-16.21           C
ATOM   1234 1HB  ALA A 103      67.784  18.003  19.311  1.00-16.21           H
ATOM   1235 2HB  ALA A 103      66.315  17.375  20.092  1.00-16.21           H
ATOM   1236 3HB  ALA A 103      67.921  17.026  20.783  1.00-16.21           H
ATOM   1237  N   ILE A 104      65.164  20.148  20.418  1.00-15.55           N
ATOM   1238  H   ILE A 104      64.683  19.397  20.911  1.00-15.55           H
ATOM   1239  CA  ILE A 104      64.387  21.209  19.775  1.00-15.55           C
ATOM   1240  HA  ILE A 104      64.708  21.305  18.737  1.00-15.55           H
ATOM   1241  C   ILE A 104      64.704  22.527  20.474  1.00-15.55           C
ATOM   1242  O   ILE A 104      64.976  23.520  19.810  1.00-15.55           O
ATOM   1243  CB  ILE A 104      62.845  20.947  19.789  1.00-15.55           C
ATOM   1244  HB  ILE A 104      62.534  20.752  20.815  1.00-15.55           H
ATOM   1245  CG1 ILE A 104      62.506  19.722  18.918  1.00-15.55           C
ATOM   1246 1HG1 ILE A 104      62.688  19.981  17.874  1.00-15.55           H
ATOM   1247 2HG1 ILE A 104      63.176  18.907  19.177  1.00-15.55           H
ATOM   1248  CG2 ILE A 104      62.068  22.188  19.258  1.00-15.55           C
ATOM   1249 1HG2 ILE A 104      60.997  21.991  19.240  1.00-15.55           H
ATOM   1250 2HG2 ILE A 104      62.398  22.436  18.247  1.00-15.55           H
ATOM   1251 3HG2 ILE A 104      62.236  23.046  19.907  1.00-15.55           H
ATOM   1252  CD1 ILE A 104      61.061  19.201  19.042  1.00-15.55           C
ATOM   1253 1HD1 ILE A 104      60.841  18.957  20.082  1.00-15.55           H
ATOM   1254 2HD1 ILE A 104      60.948  18.304  18.433  1.00-15.55           H
ATOM   1255 3HD1 ILE A 104      60.355  19.948  18.680  1.00-15.55           H
ATOM   1256  N   GLN A 105      64.724  22.570  21.798  1.00-19.30           N
ATOM   1257  H   GLN A 105      64.545  21.731  22.350  1.00-19.30           H
ATOM   1258  CA  GLN A 105      64.954  23.845  22.473  1.00-19.30           C
ATOM   1259  HA  GLN A 105      64.259  24.568  22.045  1.00-19.30           H
ATOM   1260  C   GLN A 105      66.368  24.368  22.222  1.00-19.30           C
ATOM   1261  O   GLN A 105      66.560  25.569  22.068  1.00-19.30           O
ATOM   1262  CB  GLN A 105      64.661  23.732  23.969  1.00-19.30           C
ATOM   1263 1HB  GLN A 105      63.786  23.104  24.097  1.00-19.30           H
ATOM   1264 2HB  GLN A 105      65.505  23.236  24.447  1.00-19.30           H
ATOM   1265  CG  GLN A 105      64.391  25.069  24.679  1.00-19.30           C
ATOM   1266 1HG  GLN A 105      64.414  24.904  25.754  1.00-19.30           H
ATOM   1267 2HG  GLN A 105      65.182  25.768  24.430  1.00-19.30           H
ATOM   1268  CD  GLN A 105      63.050  25.696  24.321  1.00-19.30           C
ATOM   1269  OE1 GLN A 105      62.854  26.222  23.233  1.00-19.30           O
ATOM   1270  NE2 GLN A 105      62.125  25.671  25.244  1.00-19.30           N
ATOM   1271 1HE2 GLN A 105      61.202  26.023  25.009  1.00-19.30           H
ATOM   1272 2HE2 GLN A 105      62.332  25.321  26.164  1.00-19.30           H
ATOM   1273  N   ARG A 106      67.351  23.486  22.087  1.00 -7.61           N
ATOM   1274  H   ARG A 106      67.165  22.496  22.256  1.00 -7.61           H
ATOM   1275  CA  ARG A 106      68.699  23.908  21.685  1.00 -7.61           C
ATOM   1276  HA  ARG A 106      69.067  24.648  22.392  1.00 -7.61           H
ATOM   1277  C   ARG A 106      68.709  24.578  20.316  1.00 -7.61           C
ATOM   1278  O   ARG A 106      69.368  25.601  20.126  1.00 -7.61           O
ATOM   1279  CB  ARG A 106      69.651  22.709  21.687  1.00 -7.61           C
ATOM   1280 1HB  ARG A 106      69.160  21.871  21.191  1.00 -7.61           H
ATOM   1281 2HB  ARG A 106      70.547  22.967  21.122  1.00 -7.61           H
ATOM   1282  CG  ARG A 106      70.079  22.288  23.084  1.00 -7.61           C
ATOM   1283 1HG  ARG A 106      70.757  23.041  23.483  1.00 -7.61           H
ATOM   1284 2HG  ARG A 106      69.205  22.225  23.731  1.00 -7.61           H
ATOM   1285  CD  ARG A 106      70.775  20.939  23.086  1.00 -7.61           C
ATOM   1286 1HD  ARG A 106      70.064  20.171  22.781  1.00 -7.61           H
ATOM   1287 2HD  ARG A 106      71.613  20.958  22.388  1.00 -7.61           H
ATOM   1288  NE  ARG A 106      71.273  20.648  24.436  1.00 -7.61           N
ATOM   1289  HE  ARG A 106      71.304  21.425  25.091  1.00 -7.61           H
ATOM   1290  CZ  ARG A 106      71.715  19.486  24.890  1.00 -7.61           C
ATOM   1291  NH1 ARG A 106      72.103  19.428  26.129  1.00 -7.61           N
ATOM   1292 1HH1 ARG A 106      72.051  20.255  26.706  1.00 -7.61           H
ATOM   1293 2HH1 ARG A 106      72.476  18.563  26.502  1.00 -7.61           H
ATOM   1294  NH2 ARG A 106      71.777  18.395  24.179  1.00 -7.61           N
ATOM   1295 1HH2 ARG A 106      71.541  18.411  23.194  1.00 -7.61           H
ATOM   1296 2HH2 ARG A 106      72.049  17.520  24.620  1.00 -7.61           H
ATOM   1297  N   TRP A 107      67.951  24.049  19.369  1.00  5.95           N
ATOM   1298  H   TRP A 107      67.435  23.194  19.550  1.00  5.95           H
ATOM   1299  CA  TRP A 107      67.826  24.705  18.067  1.00  5.95           C
ATOM   1300  HA  TRP A 107      68.818  24.891  17.660  1.00  5.95           H
ATOM   1301  C   TRP A 107      67.124  26.051  18.198  1.00  5.95           C
ATOM   1302  O   TRP A 107      67.624  27.065  17.727  1.00  5.95           O
ATOM   1303  CB  TRP A 107      67.058  23.823  17.083  1.00  5.95           C
ATOM   1304 1HB  TRP A 107      67.604  22.891  16.956  1.00  5.95           H
ATOM   1305 2HB  TRP A 107      66.078  23.592  17.495  1.00  5.95           H
ATOM   1306  CG  TRP A 107      66.863  24.465  15.738  1.00  5.95           C
ATOM   1307  CD1 TRP A 107      65.693  24.920  15.211  1.00  5.95           C
ATOM   1308  HD1 TRP A 107      64.745  24.893  15.732  1.00  5.95           H
ATOM   1309  CD2 TRP A 107      67.856  24.705  14.723  1.00  5.95           C
ATOM   1310  NE1 TRP A 107      65.868  25.392  13.940  1.00  5.95           N
ATOM   1311  HE1 TRP A 107      65.128  25.755  13.341  1.00  5.95           H
ATOM   1312  CE2 TRP A 107      67.181  25.253  13.595  1.00  5.95           C
ATOM   1313  CE3 TRP A 107      69.245  24.477  14.633  1.00  5.95           C
ATOM   1314  HE3 TRP A 107      69.790  24.091  15.480  1.00  5.95           H
ATOM   1315  CZ2 TRP A 107      67.839  25.524  12.379  1.00  5.95           C
ATOM   1316  HZ2 TRP A 107      67.291  25.905  11.533  1.00  5.95           H
ATOM   1317  CZ3 TRP A 107      69.915  24.754  13.412  1.00  5.95           C
ATOM   1318  HZ3 TRP A 107      70.980  24.580  13.330  1.00  5.95           H
ATOM   1319  CH2 TRP A 107      69.197  25.275  12.296  1.00  5.95           C
ATOM   1320  HH2 TRP A 107      69.724  25.482  11.374  1.00  5.95           H
ATOM   1321  N   VAL A 108      65.971  26.075  18.845  1.00 15.37           N
ATOM   1322  H   VAL A 108      65.615  25.223  19.278  1.00 15.37           H
ATOM   1323  CA  VAL A 108      65.156  27.287  18.879  1.00 15.37           C
ATOM   1324  HA  VAL A 108      65.049  27.639  17.854  1.00 15.37           H
ATOM   1325  C   VAL A 108      65.851  28.412  19.657  1.00 15.37           C
ATOM   1326  O   VAL A 108      65.879  29.549  19.195  1.00 15.37           O
ATOM   1327  CB  VAL A 108      63.728  26.967  19.422  1.00 15.37           C
ATOM   1328  HB  VAL A 108      63.813  26.568  20.432  1.00 15.37           H
ATOM   1329  CG1 VAL A 108      62.827  28.199  19.445  1.00 15.37           C
ATOM   1330 1HG1 VAL A 108      63.303  29.006  19.998  1.00 15.37           H
ATOM   1331 2HG1 VAL A 108      61.884  27.956  19.930  1.00 15.37           H
ATOM   1332 3HG1 VAL A 108      62.623  28.539  18.429  1.00 15.37           H
ATOM   1333  CG2 VAL A 108      63.041  25.925  18.519  1.00 15.37           C
ATOM   1334 1HG2 VAL A 108      62.052  25.690  18.912  1.00 15.37           H
ATOM   1335 2HG2 VAL A 108      63.616  25.006  18.474  1.00 15.37           H
ATOM   1336 3HG2 VAL A 108      62.935  26.322  17.510  1.00 15.37           H
ATOM   1337  N   ARG A 109      66.476  28.131  20.793  1.00  5.68           N
ATOM   1338  H   ARG A 109      66.479  27.178  21.154  1.00  5.68           H
ATOM   1339  CA  ARG A 109      67.150  29.194  21.548  1.00  5.68           C
ATOM   1340  HA  ARG A 109      66.428  29.985  21.762  1.00  5.68           H
ATOM   1341  C   ARG A 109      68.291  29.831  20.772  1.00  5.68           C
ATOM   1342  O   ARG A 109      68.467  31.042  20.809  1.00  5.68           O
ATOM   1343  CB  ARG A 109      67.724  28.670  22.868  1.00  5.68           C
ATOM   1344 1HB  ARG A 109      68.304  27.773  22.654  1.00  5.68           H
ATOM   1345 2HB  ARG A 109      68.395  29.424  23.282  1.00  5.68           H
ATOM   1346  CG  ARG A 109      66.661  28.353  23.907  1.00  5.68           C
ATOM   1347 1HG  ARG A 109      66.112  29.265  24.115  1.00  5.68           H
ATOM   1348 2HG  ARG A 109      65.970  27.619  23.502  1.00  5.68           H
ATOM   1349  CD  ARG A 109      67.236  27.839  25.224  1.00  5.68           C
ATOM   1350 1HD  ARG A 109      67.864  28.615  25.662  1.00  5.68           H
ATOM   1351 2HD  ARG A 109      66.403  27.646  25.903  1.00  5.68           H
ATOM   1352  NE  ARG A 109      68.035  26.612  25.066  1.00  5.68           N
ATOM   1353  HE  ARG A 109      68.520  26.489  24.188  1.00  5.68           H
ATOM   1354  CZ  ARG A 109      68.224  25.673  25.983  1.00  5.68           C
ATOM   1355  NH1 ARG A 109      69.049  24.712  25.703  1.00  5.68           N
ATOM   1356 1HH1 ARG A 109      69.602  24.765  24.855  1.00  5.68           H
ATOM   1357 2HH1 ARG A 109      69.175  23.935  26.345  1.00  5.68           H
ATOM   1358  NH2 ARG A 109      67.667  25.672  27.166  1.00  5.68           N
ATOM   1359 1HH2 ARG A 109      66.976  26.371  27.406  1.00  5.68           H
ATOM   1360 2HH2 ARG A 109      67.952  24.984  27.852  1.00  5.68           H
ATOM   1361  N   GLU A 110      69.094  29.022  20.103  1.00  5.69           N
ATOM   1362  H   GLU A 110      68.915  28.026  20.084  1.00  5.69           H
ATOM   1363  CA  GLU A 110      70.298  29.555  19.471  1.00  5.69           C
ATOM   1364  HA  GLU A 110      70.640  30.411  20.055  1.00  5.69           H
ATOM   1365  C   GLU A 110      70.071  30.058  18.044  1.00  5.69           C
ATOM   1366  O   GLU A 110      70.672  31.052  17.641  1.00  5.69           O
ATOM   1367  CB  GLU A 110      71.413  28.506  19.526  1.00  5.69           C
ATOM   1368 1HB  GLU A 110      71.079  27.609  19.010  1.00  5.69           H
ATOM   1369 2HB  GLU A 110      72.292  28.901  19.017  1.00  5.69           H
ATOM   1370  CG  GLU A 110      71.797  28.144  20.971  1.00  5.69           C
ATOM   1371 1HG  GLU A 110      72.094  29.056  21.491  1.00  5.69           H
ATOM   1372 2HG  GLU A 110      70.921  27.737  21.476  1.00  5.69           H
ATOM   1373  CD  GLU A 110      72.925  27.124  21.084  1.00  5.69           C
ATOM   1374  OE1 GLU A 110      72.669  26.010  21.602  1.00  5.69           O
ATOM   1375  OE2 GLU A 110      74.088  27.424  20.729  1.00  5.69           O
ATOM   1376  N   ASN A 111      69.210  29.409  17.270  1.00  3.60           N
ATOM   1377  H   ASN A 111      68.685  28.618  17.642  1.00  3.60           H
ATOM   1378  CA  ASN A 111      69.083  29.711  15.838  1.00  3.60           C
ATOM   1379  HA  ASN A 111      69.953  30.295  15.533  1.00  3.60           H
ATOM   1380  C   ASN A 111      67.855  30.529  15.434  1.00  3.60           C
ATOM   1381  O   ASN A 111      67.692  30.844  14.254  1.00  3.60           O
ATOM   1382  CB  ASN A 111      69.123  28.409  15.023  1.00  3.60           C
ATOM   1383 1HB  ASN A 111      68.345  27.732  15.365  1.00  3.60           H
ATOM   1384 2HB  ASN A 111      68.934  28.645  13.977  1.00  3.60           H
ATOM   1385  CG  ASN A 111      70.462  27.714  15.100  1.00  3.60           C
ATOM   1386  OD1 ASN A 111      70.839  27.134  16.117  1.00  3.60           O
ATOM   1387  ND2 ASN A 111      71.209  27.791  14.036  1.00  3.60           N
ATOM   1388 1HD2 ASN A 111      72.113  27.334  14.028  1.00  3.60           H
ATOM   1389 2HD2 ASN A 111      70.873  28.289  13.219  1.00  3.60           H
ATOM   1390  N   THR A 112      66.979  30.904  16.357  1.00 19.31           N
ATOM   1391  H   THR A 112      67.088  30.627  17.325  1.00 19.31           H
ATOM   1392  CA  THR A 112      65.862  31.769  15.963  1.00 19.31           C
ATOM   1393  HA  THR A 112      65.391  31.351  15.078  1.00 19.31           H
ATOM   1394  C   THR A 112      66.307  33.177  15.612  1.00 19.31           C
ATOM   1395  O   THR A 112      67.226  33.738  16.220  1.00 19.31           O
ATOM   1396  CB  THR A 112      64.788  31.937  17.045  1.00 19.31           C
ATOM   1397  HB  THR A 112      64.188  32.818  16.818  1.00 19.31           H
ATOM   1398  OG1 THR A 112      65.394  32.097  18.326  1.00 19.31           O
ATOM   1399  HG1 THR A 112      65.530  31.212  18.706  1.00 19.31           H
ATOM   1400  CG2 THR A 112      63.883  30.765  17.096  1.00 19.31           C
ATOM   1401 1HG2 THR A 112      63.273  30.822  17.997  1.00 19.31           H
ATOM   1402 2HG2 THR A 112      64.451  29.835  17.106  1.00 19.31           H
ATOM   1403 3HG2 THR A 112      63.239  30.778  16.225  1.00 19.31           H
ATOM   1404  N   ARG A 113      65.597  33.777  14.666  1.00 -4.64           N
ATOM   1405  H   ARG A 113      64.833  33.272  14.213  1.00 -4.64           H
ATOM   1406  CA  ARG A 113      65.897  35.142  14.238  1.00 -4.64           C
ATOM   1407  HA  ARG A 113      66.965  35.219  14.027  1.00 -4.64           H
ATOM   1408  C   ARG A 113      65.548  36.133  15.331  1.00 -4.64           C
ATOM   1409  O   ARG A 113      66.203  37.156  15.497  1.00 -4.64           O
ATOM   1410  CB  ARG A 113      65.107  35.498  12.977  1.00 -4.64           C
ATOM   1411 1HB  ARG A 113      64.043  35.501  13.215  1.00 -4.64           H
ATOM   1412 2HB  ARG A 113      65.397  36.501  12.671  1.00 -4.64           H
ATOM   1413  CG  ARG A 113      65.339  34.546  11.819  1.00 -4.64           C
ATOM   1414 1HG  ARG A 113      66.400  34.307  11.762  1.00 -4.64           H
ATOM   1415 2HG  ARG A 113      64.780  33.629  11.993  1.00 -4.64           H
ATOM   1416  CD  ARG A 113      64.913  35.139  10.491  1.00 -4.64           C
ATOM   1417 1HD  ARG A 113      65.527  36.018  10.284  1.00 -4.64           H
ATOM   1418 2HD  ARG A 113      65.105  34.396   9.715  1.00 -4.64           H
ATOM   1419  NE  ARG A 113      63.498  35.535  10.432  1.00 -4.64           N
ATOM   1420  HE  ARG A 113      63.009  35.683  11.311  1.00 -4.64           H
ATOM   1421  CZ  ARG A 113      62.802  35.761   9.327  1.00 -4.64           C
ATOM   1422  NH1 ARG A 113      61.558  36.115   9.456  1.00 -4.64           N
ATOM   1423 1HH1 ARG A 113      61.200  36.286  10.383  1.00 -4.64           H
ATOM   1424 2HH1 ARG A 113      60.965  36.238   8.642  1.00 -4.64           H
ATOM   1425  NH2 ARG A 113      63.285  35.603   8.122  1.00 -4.64           N
ATOM   1426 1HH2 ARG A 113      64.264  35.369   8.002  1.00 -4.64           H
ATOM   1427 2HH2 ARG A 113      62.679  35.712   7.316  1.00 -4.64           H
ATOM   1428  N   LEU A 114      64.507  35.801  16.079  1.00  8.71           N
ATOM   1429  H   LEU A 114      63.998  34.963  15.852  1.00  8.71           H
ATOM   1430  CA  LEU A 114      64.040  36.632  17.188  1.00  8.71           C
ATOM   1431  HA  LEU A 114      64.186  37.683  16.936  1.00  8.71           H
ATOM   1432  C   LEU A 114      64.768  36.362  18.505  1.00  8.71           C
ATOM   1433  O   LEU A 114      64.758  37.208  19.397  1.00  8.71           O
ATOM   1434  CB  LEU A 114      62.544  36.383  17.413  1.00  8.71           C
ATOM   1435 1HB  LEU A 114      62.416  35.323  17.630  1.00  8.71           H
ATOM   1436 2HB  LEU A 114      62.251  36.939  18.301  1.00  8.71           H
ATOM   1437  CG  LEU A 114      61.557  36.762  16.297  1.00  8.71           C
ATOM   1438  HG  LEU A 114      61.884  36.308  15.364  1.00  8.71           H
ATOM   1439  CD1 LEU A 114      60.182  36.210  16.644  1.00  8.71           C
ATOM   1440 1HD1 LEU A 114      60.230  35.125  16.747  1.00  8.71           H
ATOM   1441 2HD1 LEU A 114      59.486  36.438  15.840  1.00  8.71           H
ATOM   1442 3HD1 LEU A 114      59.816  36.650  17.570  1.00  8.71           H
ATOM   1443  CD2 LEU A 114      61.462  38.278  16.108  1.00  8.71           C
ATOM   1444 1HD2 LEU A 114      60.757  38.502  15.307  1.00  8.71           H
ATOM   1445 2HD2 LEU A 114      62.435  38.680  15.825  1.00  8.71           H
ATOM   1446 3HD2 LEU A 114      61.130  38.760  17.028  1.00  8.71           H
ATOM   1447  N   GLY A 115      65.380  35.193  18.645  1.00 -5.37           N
ATOM   1448  H   GLY A 115      65.430  34.541  17.878  1.00 -5.37           H
ATOM   1449  CA  GLY A 115      65.995  34.826  19.912  1.00 -5.37           C
ATOM   1450 1HA  GLY A 115      66.665  33.980  19.755  1.00 -5.37           H
ATOM   1451 2HA  GLY A 115      66.584  35.670  20.271  1.00 -5.37           H
ATOM   1452  C   GLY A 115      64.990  34.453  20.991  1.00 -5.37           C
ATOM   1453  O   GLY A 115      65.216  34.773  22.154  1.00 -5.37           O
ATOM   1454  N   ILE A 116      63.872  33.827  20.636  1.00 12.39           N
ATOM   1455  H   ILE A 116      63.749  33.537  19.679  1.00 12.39           H
ATOM   1456  CA  ILE A 116      62.805  33.508  21.600  1.00 12.39           C
ATOM   1457  HA  ILE A 116      63.120  33.826  22.589  1.00 12.39           H
ATOM   1458  C   ILE A 116      62.549  31.989  21.582  1.00 12.39           C
ATOM   1459  O   ILE A 116      62.350  31.436  20.497  1.00 12.39           O
ATOM   1460  CB  ILE A 116      61.468  34.255  21.268  1.00 12.39           C
ATOM   1461  HB  ILE A 116      61.106  33.904  20.299  1.00 12.39           H
ATOM   1462  CG1 ILE A 116      61.693  35.779  21.180  1.00 12.39           C
ATOM   1463 1HG1 ILE A 116      62.002  36.145  22.160  1.00 12.39           H
ATOM   1464 2HG1 ILE A 116      62.503  35.976  20.481  1.00 12.39           H
ATOM   1465  CG2 ILE A 116      60.388  33.961  22.345  1.00 12.39           C
ATOM   1466 1HG2 ILE A 116      60.221  32.888  22.426  1.00 12.39           H
ATOM   1467 2HG2 ILE A 116      59.444  34.432  22.072  1.00 12.39           H
ATOM   1468 3HG2 ILE A 116      60.713  34.343  23.316  1.00 12.39           H
ATOM   1469  CD1 ILE A 116      60.473  36.592  20.713  1.00 12.39           C
ATOM   1470 1HD1 ILE A 116      60.802  37.581  20.399  1.00 12.39           H
ATOM   1471 2HD1 ILE A 116      59.756  36.699  21.527  1.00 12.39           H
ATOM   1472 3HD1 ILE A 116      59.993  36.097  19.866  1.00 12.39           H
ATOM   1473  N   PRO A 117      62.559  31.300  22.746  1.00 -1.21           N
ATOM   1474  CA  PRO A 117      62.291  29.849  22.769  1.00 -1.21           C
ATOM   1475  HA  PRO A 117      62.981  29.336  22.103  1.00 -1.21           H
ATOM   1476  C   PRO A 117      60.842  29.440  22.439  1.00 -1.21           C
ATOM   1477  O   PRO A 117      59.975  30.299  22.237  1.00 -1.21           O
ATOM   1478  CB  PRO A 117      62.626  29.462  24.218  1.00 -1.21           C
ATOM   1479 1HB  PRO A 117      61.716  29.351  24.799  1.00 -1.21           H
ATOM   1480 2HB  PRO A 117      63.207  28.544  24.251  1.00 -1.21           H
ATOM   1481  CG  PRO A 117      63.419  30.578  24.746  1.00 -1.21           C
ATOM   1482 1HG  PRO A 117      63.357  30.620  25.830  1.00 -1.21           H
ATOM   1483 2HG  PRO A 117      64.452  30.484  24.427  1.00 -1.21           H
ATOM   1484  CD  PRO A 117      62.815  31.779  24.118  1.00 -1.21           C
ATOM   1485 1HD  PRO A 117      61.881  32.053  24.613  1.00 -1.21           H
ATOM   1486 2HD  PRO A 117      63.526  32.604  24.136  1.00 -1.21           H
ATOM   1487  N   VAL A 118      60.558  28.140  22.449  1.00 -3.80           N
ATOM   1488  H   VAL A 118      61.295  27.474  22.674  1.00 -3.80           H
ATOM   1489  CA  VAL A 118      59.214  27.595  22.171  1.00 -3.80           C
ATOM   1490  HA  VAL A 118      58.549  28.409  21.887  1.00 -3.80           H
ATOM   1491  C   VAL A 118      58.643  26.951  23.445  1.00 -3.80           C
ATOM   1492  O   VAL A 118      59.399  26.423  24.268  1.00 -3.80           O
ATOM   1493  CB  VAL A 118      59.280  26.585  20.962  1.00 -3.80           C
ATOM   1494  HB  VAL A 118      59.688  27.126  20.108  1.00 -3.80           H
ATOM   1495  CG1 VAL A 118      60.209  25.392  21.236  1.00 -3.80           C
ATOM   1496 1HG1 VAL A 118      61.231  25.741  21.367  1.00 -3.80           H
ATOM   1497 2HG1 VAL A 118      60.190  24.706  20.389  1.00 -3.80           H
ATOM   1498 3HG1 VAL A 118      59.894  24.859  22.135  1.00 -3.80           H
ATOM   1499  CG2 VAL A 118      57.901  26.060  20.551  1.00 -3.80           C
ATOM   1500 1HG2 VAL A 118      57.227  26.899  20.386  1.00 -3.80           H
ATOM   1501 2HG2 VAL A 118      57.493  25.409  21.325  1.00 -3.80           H
ATOM   1502 3HG2 VAL A 118      57.985  25.500  19.621  1.00 -3.80           H
ATOM   1503  N   ILE A 119      57.327  26.993  23.642  1.00 -7.84           N
ATOM   1504  H   ILE A 119      56.725  27.460  22.969  1.00 -7.84           H
ATOM   1505  CA  ILE A 119      56.709  26.319  24.790  1.00 -7.84           C
ATOM   1506  HA  ILE A 119      57.436  26.267  25.601  1.00 -7.84           H
ATOM   1507  C   ILE A 119      56.321  24.899  24.356  1.00 -7.84           C
ATOM   1508  O   ILE A 119      55.599  24.721  23.377  1.00 -7.84           O
ATOM   1509  CB  ILE A 119      55.413  27.019  25.326  1.00 -7.84           C
ATOM   1510  HB  ILE A 119      54.611  26.873  24.602  1.00 -7.84           H
ATOM   1511  CG1 ILE A 119      55.609  28.538  25.508  1.00 -7.84           C
ATOM   1512 1HG1 ILE A 119      56.358  28.699  26.281  1.00 -7.84           H
ATOM   1513 2HG1 ILE A 119      55.984  28.960  24.577  1.00 -7.84           H
ATOM   1514  CG2 ILE A 119      55.005  26.390  26.690  1.00 -7.84           C
ATOM   1515 1HG2 ILE A 119      54.068  26.823  27.040  1.00 -7.84           H
ATOM   1516 2HG2 ILE A 119      55.782  26.576  27.434  1.00 -7.84           H
ATOM   1517 3HG2 ILE A 119      54.865  25.317  26.585  1.00 -7.84           H
ATOM   1518  CD1 ILE A 119      54.337  29.331  25.886  1.00 -7.84           C
ATOM   1519 1HD1 ILE A 119      54.557  30.396  25.887  1.00 -7.84           H
ATOM   1520 2HD1 ILE A 119      53.993  29.053  26.883  1.00 -7.84           H
ATOM   1521 3HD1 ILE A 119      53.546  29.135  25.161  1.00 -7.84           H
ATOM   1522  N   PHE A 120      56.758  23.881  25.082  1.00 -5.73           N
ATOM   1523  H   PHE A 120      57.374  24.051  25.868  1.00 -5.73           H
ATOM   1524  CA  PHE A 120      56.317  22.512  24.816  1.00 -5.73           C
ATOM   1525  HA  PHE A 120      56.089  22.397  23.755  1.00 -5.73           H
ATOM   1526  C   PHE A 120      55.050  22.254  25.624  1.00 -5.73           C
ATOM   1527  O   PHE A 120      54.941  22.708  26.774  1.00 -5.73           O
ATOM   1528  CB  PHE A 120      57.408  21.508  25.198  1.00 -5.73           C
ATOM   1529 1HB  PHE A 120      57.611  21.597  26.262  1.00 -5.73           H
ATOM   1530 2HB  PHE A 120      57.040  20.502  25.000  1.00 -5.73           H
ATOM   1531  CG  PHE A 120      58.695  21.707  24.441  1.00 -5.73           C
ATOM   1532  CD1 PHE A 120      59.906  21.947  25.114  1.00 -5.73           C
ATOM   1533  HD1 PHE A 120      59.936  21.942  26.189  1.00 -5.73           H
ATOM   1534  CD2 PHE A 120      58.698  21.668  23.040  1.00 -5.73           C
ATOM   1535  HD2 PHE A 120      57.783  21.461  22.512  1.00 -5.73           H
ATOM   1536  CE1 PHE A 120      61.097  22.186  24.403  1.00 -5.73           C
ATOM   1537  HE1 PHE A 120      62.016  22.360  24.938  1.00 -5.73           H
ATOM   1538  CE2 PHE A 120      59.885  21.904  22.308  1.00 -5.73           C
ATOM   1539  HE2 PHE A 120      59.865  21.884  21.229  1.00 -5.73           H
ATOM   1540  CZ  PHE A 120      61.086  22.178  22.993  1.00 -5.73           C
ATOM   1541  HZ  PHE A 120      61.994  22.374  22.444  1.00 -5.73           H
ATOM   1542  N   HIS A 121      54.101  21.545  25.026  1.00  8.53           N
ATOM   1543  H   HIS A 121      54.276  21.194  24.083  1.00  8.53           H
ATOM   1544  CA  HIS A 121      52.817  21.210  25.652  1.00  8.53           C
ATOM   1545  HA  HIS A 121      52.788  21.559  26.679  1.00  8.53           H
ATOM   1546  C   HIS A 121      52.574  19.711  25.620  1.00  8.53           C
ATOM   1547  O   HIS A 121      52.967  19.060  24.654  1.00  8.53           O
ATOM   1548  CB  HIS A 121      51.645  21.799  24.863  1.00  8.53           C
ATOM   1549 1HB  HIS A 121      51.710  21.458  23.831  1.00  8.53           H
ATOM   1550 2HB  HIS A 121      50.715  21.415  25.283  1.00  8.53           H
ATOM   1551  CG  HIS A 121      51.565  23.291  24.869  1.00  8.53           C
ATOM   1552  ND1 HIS A 121      50.520  23.979  24.268  1.00  8.53           N
ATOM   1553  HD1 HIS A 121      49.781  23.545  23.704  1.00  8.53           H
ATOM   1554  CD2 HIS A 121      52.336  24.253  25.431  1.00  8.53           C
ATOM   1555  HD2 HIS A 121      53.244  24.078  25.991  1.00  8.53           H
ATOM   1556  CE1 HIS A 121      50.651  25.271  24.515  1.00  8.53           C
ATOM   1557  HE1 HIS A 121      49.957  26.045  24.203  1.00  8.53           H
ATOM   1558  NE2 HIS A 121      51.749  25.464  25.201  1.00  8.53           N
ATOM   1559  HE2 HIS A 121      52.069  26.366  25.555  1.00  8.53           H
ATOM   1560  N   GLU A 122      51.818  19.199  26.581  1.00  8.28           N
ATOM   1561  H   GLU A 122      51.612  19.738  27.410  1.00  8.28           H
ATOM   1562  CA  GLU A 122      51.112  17.933  26.394  1.00  8.28           C
ATOM   1563  HA  GLU A 122      50.872  17.850  25.334  1.00  8.28           H
ATOM   1564  C   GLU A 122      49.787  17.914  27.155  1.00  8.28           C
ATOM   1565  O   GLU A 122      49.546  18.721  28.061  1.00  8.28           O
ATOM   1566  CB  GLU A 122      51.953  16.698  26.745  1.00  8.28           C
ATOM   1567 1HB  GLU A 122      51.430  15.841  26.319  1.00  8.28           H
ATOM   1568 2HB  GLU A 122      52.915  16.772  26.240  1.00  8.28           H
ATOM   1569  CG  GLU A 122      52.202  16.375  28.204  1.00  8.28           C
ATOM   1570 1HG  GLU A 122      53.112  16.870  28.541  1.00  8.28           H
ATOM   1571 2HG  GLU A 122      51.366  16.730  28.803  1.00  8.28           H
ATOM   1572  CD  GLU A 122      52.321  14.867  28.385  1.00  8.28           C
ATOM   1573  OE1 GLU A 122      53.127  14.225  27.681  1.00  8.28           O
ATOM   1574  OE2 GLU A 122      51.549  14.297  29.178  1.00  8.28           O
ATOM   1575  N   GLU A 123      48.938  16.964  26.802  1.00 29.92           N
ATOM   1576  H   GLU A 123      49.197  16.342  26.047  1.00 29.92           H
ATOM   1577  CA  GLU A 123      47.629  16.759  27.422  1.00 29.92           C
ATOM   1578  HA  GLU A 123      47.175  17.726  27.634  1.00 29.92           H
ATOM   1579  C   GLU A 123      47.707  15.960  28.727  1.00 29.92           C
ATOM   1580  O   GLU A 123      47.083  14.902  28.851  1.00 29.92           O
ATOM   1581  CB  GLU A 123      46.738  16.000  26.438  1.00 29.92           C
ATOM   1582 1HB  GLU A 123      47.186  15.027  26.247  1.00 29.92           H
ATOM   1583 2HB  GLU A 123      45.757  15.863  26.894  1.00 29.92           H
ATOM   1584  CG  GLU A 123      46.559  16.702  25.110  1.00 29.92           C
ATOM   1585 1HG  GLU A 123      46.137  17.687  25.295  1.00 29.92           H
ATOM   1586 2HG  GLU A 123      47.528  16.817  24.623  1.00 29.92           H
ATOM   1587  CD  GLU A 123      45.637  15.944  24.186  1.00 29.92           C
ATOM   1588  OE1 GLU A 123      45.054  14.922  24.596  1.00 29.92           O
ATOM   1589  OE2 GLU A 123      45.447  16.393  23.038  1.00 29.92           O
ATOM   1590  N   ALA A 124      48.511  16.418  29.680  1.00 25.09           N
ATOM   1591  H   ALA A 124      49.012  17.282  29.502  1.00 25.09           H
ATOM   1592  CA  ALA A 124      48.742  15.738  30.966  1.00 25.09           C
ATOM   1593  HA  ALA A 124      48.969  14.692  30.752  1.00 25.09           H
ATOM   1594  C   ALA A 124      47.538  15.766  31.935  1.00 25.09           C
ATOM   1595  O   ALA A 124      47.686  16.046  33.120  1.00 25.09           O
ATOM   1596  CB  ALA A 124      49.974  16.362  31.639  1.00 25.09           C
ATOM   1597 1HB  ALA A 124      50.207  15.823  32.557  1.00 25.09           H
ATOM   1598 2HB  ALA A 124      49.779  17.408  31.879  1.00 25.09           H
ATOM   1599 3HB  ALA A 124      50.833  16.292  30.972  1.00 25.09           H
ATOM   1600  N   LEU A 125      46.354  15.464  31.421  1.00 25.41           N
ATOM   1601  H   LEU A 125      46.338  15.144  30.455  1.00 25.41           H
ATOM   1602  CA  LEU A 125      45.073  15.612  32.108  1.00 25.41           C
ATOM   1603  HA  LEU A 125      44.906  16.668  32.291  1.00 25.41           H
ATOM   1604  C   LEU A 125      45.003  14.915  33.459  1.00 25.41           C
ATOM   1605  O   LEU A 125      44.505  15.478  34.431  1.00 25.41           O
ATOM   1606  CB  LEU A 125      43.988  15.109  31.148  1.00 25.41           C
ATOM   1607 1HB  LEU A 125      44.398  15.204  30.143  1.00 25.41           H
ATOM   1608 2HB  LEU A 125      43.828  14.046  31.328  1.00 25.41           H
ATOM   1609  CG  LEU A 125      42.623  15.813  31.127  1.00 25.41           C
ATOM   1610  HG  LEU A 125      42.785  16.882  30.994  1.00 25.41           H
ATOM   1611  CD1 LEU A 125      41.862  15.288  29.914  1.00 25.41           C
ATOM   1612 1HD1 LEU A 125      40.913  15.812  29.812  1.00 25.41           H
ATOM   1613 2HD1 LEU A 125      41.657  14.222  30.029  1.00 25.41           H
ATOM   1614 3HD1 LEU A 125      42.440  15.440  29.002  1.00 25.41           H
ATOM   1615  CD2 LEU A 125      41.802  15.596  32.391  1.00 25.41           C
ATOM   1616 1HD2 LEU A 125      41.678  14.534  32.575  1.00 25.41           H
ATOM   1617 2HD2 LEU A 125      40.813  16.041  32.284  1.00 25.41           H
ATOM   1618 3HD2 LEU A 125      42.295  16.057  33.245  1.00 25.41           H
ATOM   1619  N   HIS A 126      45.569  13.718  33.525  1.00 23.03           N
ATOM   1620  H   HIS A 126      45.960  13.316  32.686  1.00 23.03           H
ATOM   1621  CA  HIS A 126      45.632  12.962  34.775  1.00 23.03           C
ATOM   1622  HA  HIS A 126      45.063  13.496  35.533  1.00 23.03           H
ATOM   1623  C   HIS A 126      47.048  12.810  35.311  1.00 23.03           C
ATOM   1624  O   HIS A 126      47.277  11.987  36.182  1.00 23.03           O
ATOM   1625  CB  HIS A 126      44.998  11.578  34.605  1.00 23.03           C
ATOM   1626 1HB  HIS A 126      45.665  10.944  34.029  1.00 23.03           H
ATOM   1627 2HB  HIS A 126      44.879  11.127  35.593  1.00 23.03           H
ATOM   1628  CG  HIS A 126      43.663  11.603  33.929  1.00 23.03           C
ATOM   1629  ND1 HIS A 126      42.583  12.340  34.399  1.00 23.03           N
ATOM   1630  HD1 HIS A 126      42.610  12.957  35.219  1.00 23.03           H
ATOM   1631  CD2 HIS A 126      43.185  10.934  32.848  1.00 23.03           C
ATOM   1632  HD2 HIS A 126      43.744  10.243  32.226  1.00 23.03           H
ATOM   1633  CE1 HIS A 126      41.526  12.095  33.636  1.00 23.03           C
ATOM   1634  HE1 HIS A 126      40.535  12.514  33.772  1.00 23.03           H
ATOM   1635  NE2 HIS A 126      41.864  11.244  32.698  1.00 23.03           N
ATOM   1636  HE2 HIS A 126      41.224  10.838  31.997  1.00 23.03           H
ATOM   1637  N   GLY A 127      48.000  13.573  34.789  1.00 25.27           N
ATOM   1638  H   GLY A 127      47.767  14.308  34.130  1.00 25.27           H
ATOM   1639  CA  GLY A 127      49.385  13.387  35.198  1.00 25.27           C
ATOM   1640 1HA  GLY A 127      50.012  14.154  34.747  1.00 25.27           H
ATOM   1641 2HA  GLY A 127      49.434  13.476  36.279  1.00 25.27           H
ATOM   1642  C   GLY A 127      49.933  12.024  34.839  1.00 25.27           C
ATOM   1643  O   GLY A 127      50.192  11.207  35.708  1.00 25.27           O
ATOM   1644  N   LEU A 128      50.045  11.765  33.548  1.00 70.42           N
ATOM   1645  H   LEU A 128      49.900  12.505  32.876  1.00 70.42           H
ATOM   1646  CA  LEU A 128      50.390  10.454  33.007  1.00 70.42           C
ATOM   1647  HA  LEU A 128      51.079   9.942  33.678  1.00 70.42           H
ATOM   1648  C   LEU A 128      51.095  10.788  31.701  1.00 70.42           C
ATOM   1649  O   LEU A 128      51.364  11.974  31.506  1.00 70.42           O
ATOM   1650  CB  LEU A 128      49.123   9.604  32.832  1.00 70.42           C
ATOM   1651 1HB  LEU A 128      49.453   8.572  32.716  1.00 70.42           H
ATOM   1652 2HB  LEU A 128      48.604   9.648  33.790  1.00 70.42           H
ATOM   1653  CG  LEU A 128      48.057   9.833  31.746  1.00 70.42           C
ATOM   1654  HG  LEU A 128      48.475   9.526  30.791  1.00 70.42           H
ATOM   1655  CD1 LEU A 128      46.890   8.904  32.093  1.00 70.42           C
ATOM   1656 1HD1 LEU A 128      46.479   9.139  33.074  1.00 70.42           H
ATOM   1657 2HD1 LEU A 128      47.229   7.868  32.092  1.00 70.42           H
ATOM   1658 3HD1 LEU A 128      46.107   9.005  31.341  1.00 70.42           H
ATOM   1659  CD2 LEU A 128      47.545  11.267  31.590  1.00 70.42           C
ATOM   1660 1HD2 LEU A 128      46.697  11.276  30.902  1.00 70.42           H
ATOM   1661 2HD2 LEU A 128      48.337  11.884  31.164  1.00 70.42           H
ATOM   1662 3HD2 LEU A 128      47.250  11.654  32.557  1.00 70.42           H
ATOM   1663  N   ARG A 129      51.389   9.803  30.856  1.00 34.98           N
ATOM   1664  H   ARG A 129      51.101   8.868  31.106  1.00 34.98           H
ATOM   1665  CA  ARG A 129      52.097   9.961  29.568  1.00 34.98           C
ATOM   1666  HA  ARG A 129      52.200   8.965  29.135  1.00 34.98           H
ATOM   1667  C   ARG A 129      53.520  10.507  29.702  1.00 34.98           C
ATOM   1668  O   ARG A 129      54.451   9.714  29.667  1.00 34.98           O
ATOM   1669  CB  ARG A 129      51.264  10.787  28.580  1.00 34.98           C
ATOM   1670 1HB  ARG A 129      50.238  10.420  28.599  1.00 34.98           H
ATOM   1671 2HB  ARG A 129      51.260  11.819  28.914  1.00 34.98           H
ATOM   1672  CG  ARG A 129      51.767  10.749  27.143  1.00 34.98           C
ATOM   1673 1HG  ARG A 129      52.844  10.904  27.146  1.00 34.98           H
ATOM   1674 2HG  ARG A 129      51.556   9.765  26.727  1.00 34.98           H
ATOM   1675  CD  ARG A 129      51.154  11.819  26.245  1.00 34.98           C
ATOM   1676 1HD  ARG A 129      51.440  12.799  26.624  1.00 34.98           H
ATOM   1677 2HD  ARG A 129      51.573  11.712  25.245  1.00 34.98           H
ATOM   1678  NE  ARG A 129      49.691  11.750  26.155  1.00 34.98           N
ATOM   1679  HE  ARG A 129      49.295  11.139  25.449  1.00 34.98           H
ATOM   1680  CZ  ARG A 129      48.824  12.438  26.883  1.00 34.98           C
ATOM   1681  NH1 ARG A 129      47.561  12.310  26.616  1.00 34.98           N
ATOM   1682 1HH1 ARG A 129      47.276  11.668  25.890  1.00 34.98           H
ATOM   1683 2HH1 ARG A 129      46.882  12.833  27.143  1.00 34.98           H
ATOM   1684  NH2 ARG A 129      49.152  13.247  27.853  1.00 34.98           N
ATOM   1685 1HH2 ARG A 129      50.124  13.369  28.127  1.00 34.98           H
ATOM   1686 2HH2 ARG A 129      48.425  13.743  28.348  1.00 34.98           H
ATOM   1687  N   ALA A 130      53.730  11.797  29.935  1.00  6.86           N
ATOM   1688  H   ALA A 130      52.951  12.452  29.904  1.00  6.86           H
ATOM   1689  CA  ALA A 130      55.066  12.275  30.298  1.00  6.86           C
ATOM   1690  HA  ALA A 130      55.784  11.952  29.544  1.00  6.86           H
ATOM   1691  C   ALA A 130      55.426  11.627  31.640  1.00  6.86           C
ATOM   1692  O   ALA A 130      56.544  11.180  31.872  1.00  6.86           O
ATOM   1693  CB  ALA A 130      55.088  13.806  30.411  1.00  6.86           C
ATOM   1694 1HB  ALA A 130      54.916  14.246  29.431  1.00  6.86           H
ATOM   1695 2HB  ALA A 130      56.064  14.133  30.769  1.00  6.86           H
ATOM   1696 3HB  ALA A 130      54.313  14.147  31.100  1.00  6.86           H
ATOM   1697  N   ALA A 131      54.428  11.536  32.505  1.00 30.87           N
ATOM   1698  H   ALA A 131      53.522  11.907  32.246  1.00 30.87           H
ATOM   1699  CA  ALA A 131      54.576  10.907  33.811  1.00 30.87           C
ATOM   1700  HA  ALA A 131      55.633  10.888  34.084  1.00 30.87           H
ATOM   1701  C   ALA A 131      54.067   9.458  33.762  1.00 30.87           C
ATOM   1702  O   ALA A 131      53.337   9.030  34.646  1.00 30.87           O
ATOM   1703  CB  ALA A 131      53.819  11.736  34.862  1.00 30.87           C
ATOM   1704 1HB  ALA A 131      52.751  11.722  34.652  1.00 30.87           H
ATOM   1705 2HB  ALA A 131      54.182  12.764  34.852  1.00 30.87           H
ATOM   1706 3HB  ALA A 131      53.989  11.316  35.851  1.00 30.87           H
ATOM   1707  N   GLU A 132      54.396   8.706  32.719  1.00 21.06           N
ATOM   1708  H   GLU A 132      54.999   9.088  31.998  1.00 21.06           H
ATOM   1709  CA  GLU A 132      53.926   7.318  32.584  1.00 21.06           C
ATOM   1710  HA  GLU A 132      52.837   7.319  32.636  1.00 21.06           H
ATOM   1711  C   GLU A 132      54.412   6.412  33.724  1.00 21.06           C
ATOM   1712  O   GLU A 132      53.719   5.474  34.110  1.00 21.06           O
ATOM   1713  CB  GLU A 132      54.328   6.721  31.220  1.00 21.06           C
ATOM   1714 1HB  GLU A 132      53.940   5.705  31.167  1.00 21.06           H
ATOM   1715 2HB  GLU A 132      53.847   7.304  30.437  1.00 21.06           H
ATOM   1716  CG  GLU A 132      55.838   6.691  30.936  1.00 21.06           C
ATOM   1717 1HG  GLU A 132      56.222   7.711  30.967  1.00 21.06           H
ATOM   1718 2HG  GLU A 132      56.329   6.115  31.720  1.00 21.06           H
ATOM   1719  CD  GLU A 132      56.206   6.075  29.588  1.00 21.06           C
ATOM   1720  OE1 GLU A 132      56.986   6.693  28.830  1.00 21.06           O
ATOM   1721  OE2 GLU A 132      55.784   4.938  29.285  1.00 21.06           O
ATOM   1722  N   ALA A 133      55.572   6.712  34.300  1.00 13.89           N
ATOM   1723  H   ALA A 133      56.116   7.501  33.954  1.00 13.89           H
ATOM   1724  CA  ALA A 133      56.122   5.923  35.404  1.00 13.89           C
ATOM   1725  HA  ALA A 133      55.832   4.881  35.271  1.00 13.89           H
ATOM   1726  C   ALA A 133      55.607   6.388  36.771  1.00 13.89           C
ATOM   1727  O   ALA A 133      55.956   5.810  37.802  1.00 13.89           O
ATOM   1728  CB  ALA A 133      57.649   6.007  35.364  1.00 13.89           C
ATOM   1729 1HB  ALA A 133      58.012   5.625  34.413  1.00 13.89           H
ATOM   1730 2HB  ALA A 133      58.076   5.409  36.172  1.00 13.89           H
ATOM   1731 3HB  ALA A 133      57.967   7.046  35.479  1.00 13.89           H
ATOM   1732  N   THR A 134      54.828   7.460  36.779  1.00 48.41           N
ATOM   1733  H   THR A 134      54.573   7.891  35.899  1.00 48.41           H
ATOM   1734  CA  THR A 134      54.403   8.125  38.011  1.00 48.41           C
ATOM   1735  HA  THR A 134      54.762   7.569  38.874  1.00 48.41           H
ATOM   1736  C   THR A 134      52.893   8.282  38.124  1.00 48.41           C
ATOM   1737  O   THR A 134      52.404   8.987  38.999  1.00 48.41           O
ATOM   1738  CB  THR A 134      54.999   9.554  38.049  1.00 48.41           C
ATOM   1739  HB  THR A 134      54.241  10.270  37.734  1.00 48.41           H
ATOM   1740  OG1 THR A 134      56.107   9.629  37.146  1.00 48.41           O
ATOM   1741  HG1 THR A 134      56.422  10.544  37.120  1.00 48.41           H
ATOM   1742  CG2 THR A 134      55.492   9.921  39.427  1.00 48.41           C
ATOM   1743 1HG2 THR A 134      56.189   9.167  39.788  1.00 48.41           H
ATOM   1744 2HG2 THR A 134      54.644   9.993  40.111  1.00 48.41           H
ATOM   1745 3HG2 THR A 134      55.993  10.887  39.384  1.00 48.41           H
ATOM   1746  N   SER A 135      52.159   7.716  37.177  1.00 21.09           N
ATOM   1747  H   SER A 135      52.556   7.006  36.580  1.00 21.09           H
ATOM   1748  CA  SER A 135      50.822   8.222  36.881  1.00 21.09           C
ATOM   1749  HA  SER A 135      50.965   9.253  36.581  1.00 21.09           H
ATOM   1750  C   SER A 135      49.805   8.239  38.014  1.00 21.09           C
ATOM   1751  O   SER A 135      49.691   7.288  38.793  1.00 21.09           O
ATOM   1752  CB  SER A 135      50.224   7.469  35.703  1.00 21.09           C
ATOM   1753 1HB  SER A 135      49.986   6.453  36.015  1.00 21.09           H
ATOM   1754 2HB  SER A 135      49.310   7.966  35.381  1.00 21.09           H
ATOM   1755  OG  SER A 135      51.149   7.417  34.634  1.00 21.09           O
ATOM   1756  HG  SER A 135      51.835   8.089  34.782  1.00 21.09           H
ATOM   1757  N   TYR A 136      49.064   9.337  38.061  1.00 14.39           N
ATOM   1758  H   TYR A 136      49.187  10.037  37.336  1.00 14.39           H
ATOM   1759  CA  TYR A 136      48.095   9.626  39.114  1.00 14.39           C
ATOM   1760  HA  TYR A 136      48.351   9.057  40.008  1.00 14.39           H
ATOM   1761  C   TYR A 136      46.687   9.210  38.647  1.00 14.39           C
ATOM   1762  O   TYR A 136      46.478   9.010  37.446  1.00 14.39           O
ATOM   1763  CB  TYR A 136      48.191  11.127  39.442  1.00 14.39           C
ATOM   1764 1HB  TYR A 136      48.034  11.701  38.534  1.00 14.39           H
ATOM   1765 2HB  TYR A 136      47.407  11.390  40.151  1.00 14.39           H
ATOM   1766  CG  TYR A 136      49.531  11.525  40.043  1.00 14.39           C
ATOM   1767  CD1 TYR A 136      50.613  11.924  39.225  1.00 14.39           C
ATOM   1768  HD1 TYR A 136      50.482  11.988  38.155  1.00 14.39           H
ATOM   1769  CD2 TYR A 136      49.729  11.493  41.438  1.00 14.39           C
ATOM   1770  HD2 TYR A 136      48.908  11.228  42.089  1.00 14.39           H
ATOM   1771  CE1 TYR A 136      51.889  12.215  39.790  1.00 14.39           C
ATOM   1772  HE1 TYR A 136      52.718  12.490  39.157  1.00 14.39           H
ATOM   1773  CE2 TYR A 136      51.002  11.788  42.005  1.00 14.39           C
ATOM   1774  HE2 TYR A 136      51.145  11.748  43.073  1.00 14.39           H
ATOM   1775  CZ  TYR A 136      52.076  12.105  41.170  1.00 14.39           C
ATOM   1776  OH  TYR A 136      53.321  12.288  41.717  1.00 14.39           O
ATOM   1777  HH  TYR A 136      53.373  11.972  42.624  1.00 14.39           H
ATOM   1778  N   PRO A 137      45.714   9.045  39.570  1.00 11.61           N
ATOM   1779  CA  PRO A 137      44.377   8.598  39.142  1.00 11.61           C
ATOM   1780  HA  PRO A 137      44.449   7.597  38.724  1.00 11.61           H
ATOM   1781  C   PRO A 137      43.615   9.474  38.155  1.00 11.61           C
ATOM   1782  O   PRO A 137      43.835  10.683  38.063  1.00 11.61           O
ATOM   1783  CB  PRO A 137      43.587   8.568  40.457  1.00 11.61           C
ATOM   1784 1HB  PRO A 137      43.064   9.514  40.600  1.00 11.61           H
ATOM   1785 2HB  PRO A 137      42.880   7.740  40.464  1.00 11.61           H
ATOM   1786  CG  PRO A 137      44.602   8.384  41.495  1.00 11.61           C
ATOM   1787 1HG  PRO A 137      44.235   8.720  42.464  1.00 11.61           H
ATOM   1788 2HG  PRO A 137      44.899   7.336  41.538  1.00 11.61           H
ATOM   1789  CD  PRO A 137      45.752   9.218  41.036  1.00 11.61           C
ATOM   1790 1HD  PRO A 137      45.595  10.266  41.299  1.00 11.61           H
ATOM   1791 2HD  PRO A 137      46.683   8.842  41.461  1.00 11.61           H
ATOM   1792  N   GLN A 138      42.671   8.862  37.450  1.00 10.33           N
ATOM   1793  H   GLN A 138      42.530   7.866  37.566  1.00 10.33           H
ATOM   1794  CA  GLN A 138      41.796   9.590  36.529  1.00 10.33           C
ATOM   1795  HA  GLN A 138      42.423  10.181  35.868  1.00 10.33           H
ATOM   1796  C   GLN A 138      40.873  10.549  37.290  1.00 10.33           C
ATOM   1797  O   GLN A 138      40.692  10.405  38.494  1.00 10.33           O
ATOM   1798  CB  GLN A 138      41.016   8.596  35.664  1.00 10.33           C
ATOM   1799 1HB  GLN A 138      40.521   9.148  34.869  1.00 10.33           H
ATOM   1800 2HB  GLN A 138      41.744   7.919  35.217  1.00 10.33           H
ATOM   1801  CG  GLN A 138      39.968   7.764  36.398  1.00 10.33           C
ATOM   1802 1HG  GLN A 138      40.393   7.399  37.329  1.00 10.33           H
ATOM   1803 2HG  GLN A 138      39.118   8.398  36.637  1.00 10.33           H
ATOM   1804  CD  GLN A 138      39.484   6.557  35.609  1.00 10.33           C
ATOM   1805  OE1 GLN A 138      38.990   5.608  36.190  1.00 10.33           O
ATOM   1806  NE2 GLN A 138      39.624   6.569  34.309  1.00 10.33           N
ATOM   1807 1HE2 GLN A 138      39.343   5.761  33.772  1.00 10.33           H
ATOM   1808 2HE2 GLN A 138      39.984   7.393  33.830  1.00 10.33           H
ATOM   1809  N   ALA A 139      40.297  11.540  36.619  1.00  7.55           N
ATOM   1810  H   ALA A 139      40.233  11.499  35.614  1.00  7.55           H
ATOM   1811  CA  ALA A 139      39.788  12.728  37.310  1.00  7.55           C
ATOM   1812  HA  ALA A 139      40.573  13.102  37.970  1.00  7.55           H
ATOM   1813  C   ALA A 139      38.570  12.417  38.174  1.00  7.55           C
ATOM   1814  O   ALA A 139      38.443  12.911  39.290  1.00  7.55           O
ATOM   1815  CB  ALA A 139      39.448  13.818  36.294  1.00  7.55           C
ATOM   1816 1HB  ALA A 139      39.062  14.696  36.815  1.00  7.55           H
ATOM   1817 2HB  ALA A 139      38.675  13.465  35.610  1.00  7.55           H
ATOM   1818 3HB  ALA A 139      40.335  14.108  35.734  1.00  7.55           H
ATOM   1819  N   ILE A 140      37.698  11.563  37.663  1.00 15.09           N
ATOM   1820  H   ILE A 140      37.826  11.228  36.719  1.00 15.09           H
ATOM   1821  CA  ILE A 140      36.503  11.159  38.397  1.00 15.09           C
ATOM   1822  HA  ILE A 140      35.994  12.066  38.727  1.00 15.09           H
ATOM   1823  C   ILE A 140      36.882  10.378  39.665  1.00 15.09           C
ATOM   1824  O   ILE A 140      36.250  10.512  40.711  1.00 15.09           O
ATOM   1825  CB  ILE A 140      35.540  10.411  37.422  1.00 15.09           C
ATOM   1826  HB  ILE A 140      35.435  11.045  36.540  1.00 15.09           H
ATOM   1827  CG1 ILE A 140      34.142  10.288  38.047  1.00 15.09           C
ATOM   1828 1HG1 ILE A 140      34.178   9.557  38.853  1.00 15.09           H
ATOM   1829 2HG1 ILE A 140      33.879  11.254  38.478  1.00 15.09           H
ATOM   1830  CG2 ILE A 140      36.140   9.071  36.928  1.00 15.09           C
ATOM   1831 1HG2 ILE A 140      35.441   8.583  36.249  1.00 15.09           H
ATOM   1832 2HG2 ILE A 140      36.333   8.405  37.768  1.00 15.09           H
ATOM   1833 3HG2 ILE A 140      37.062   9.252  36.382  1.00 15.09           H
ATOM   1834  CD1 ILE A 140      33.028   9.891  37.067  1.00 15.09           C
ATOM   1835 1HD1 ILE A 140      32.067   9.941  37.576  1.00 15.09           H
ATOM   1836 2HD1 ILE A 140      33.187   8.875  36.704  1.00 15.09           H
ATOM   1837 3HD1 ILE A 140      33.016  10.581  36.220  1.00 15.09           H
ATOM   1838  N   ALA A 141      37.976   9.631  39.611  1.00-14.71           N
ATOM   1839  H   ALA A 141      38.498   9.574  38.753  1.00-14.71           H
ATOM   1840  CA  ALA A 141      38.461   8.911  40.782  1.00-14.71           C
ATOM   1841  HA  ALA A 141      37.621   8.416  41.271  1.00-14.71           H
ATOM   1842  C   ALA A 141      39.084   9.909  41.755  1.00-14.71           C
ATOM   1843  O   ALA A 141      38.842   9.876  42.952  1.00-14.71           O
ATOM   1844  CB  ALA A 141      39.491   7.864  40.359  1.00-14.71           C
ATOM   1845 1HB  ALA A 141      40.386   8.339  39.963  1.00-14.71           H
ATOM   1846 2HB  ALA A 141      39.060   7.215  39.597  1.00-14.71           H
ATOM   1847 3HB  ALA A 141      39.760   7.257  41.225  1.00-14.71           H
ATOM   1848  N   LEU A 142      39.882  10.825  41.230  1.00-10.48           N
ATOM   1849  H   LEU A 142      40.039  10.830  40.225  1.00-10.48           H
ATOM   1850  CA  LEU A 142      40.576  11.807  42.056  1.00-10.48           C
ATOM   1851  HA  LEU A 142      41.183  11.275  42.786  1.00-10.48           H
ATOM   1852  C   LEU A 142      39.586  12.691  42.824  1.00-10.48           C
ATOM   1853  O   LEU A 142      39.797  13.015  43.992  1.00-10.48           O
ATOM   1854  CB  LEU A 142      41.491  12.633  41.144  1.00-10.48           C
ATOM   1855 1HB  LEU A 142      42.075  11.932  40.546  1.00-10.48           H
ATOM   1856 2HB  LEU A 142      40.858  13.197  40.461  1.00-10.48           H
ATOM   1857  CG  LEU A 142      42.471  13.619  41.787  1.00-10.48           C
ATOM   1858  HG  LEU A 142      41.899  14.357  42.339  1.00-10.48           H
ATOM   1859  CD1 LEU A 142      43.453  12.947  42.744  1.00-10.48           C
ATOM   1860 1HD1 LEU A 142      42.911  12.507  43.581  1.00-10.48           H
ATOM   1861 2HD1 LEU A 142      44.144  13.691  43.136  1.00-10.48           H
ATOM   1862 3HD1 LEU A 142      44.013  12.169  42.223  1.00-10.48           H
ATOM   1863  CD2 LEU A 142      43.251  14.337  40.695  1.00-10.48           C
ATOM   1864 1HD2 LEU A 142      43.913  15.079  41.142  1.00-10.48           H
ATOM   1865 2HD2 LEU A 142      42.560  14.842  40.021  1.00-10.48           H
ATOM   1866 3HD2 LEU A 142      43.849  13.623  40.126  1.00-10.48           H
ATOM   1867  N   ALA A 143      38.462  13.012  42.199  1.00-15.22           N
ATOM   1868  H   ALA A 143      38.339  12.739  41.226  1.00-15.22           H
ATOM   1869  CA  ALA A 143      37.393  13.760  42.854  1.00-15.22           C
ATOM   1870  HA  ALA A 143      37.818  14.662  43.296  1.00-15.22           H
ATOM   1871  C   ALA A 143      36.688  12.981  43.965  1.00-15.22           C
ATOM   1872  O   ALA A 143      36.202  13.574  44.928  1.00-15.22           O
ATOM   1873  CB  ALA A 143      36.372  14.163  41.817  1.00-15.22           C
ATOM   1874 1HB  ALA A 143      36.843  14.782  41.061  1.00-15.22           H
ATOM   1875 2HB  ALA A 143      35.570  14.734  42.289  1.00-15.22           H
ATOM   1876 3HB  ALA A 143      35.943  13.279  41.341  1.00-15.22           H
ATOM   1877  N   SER A 144      36.641  11.660  43.855  1.00-24.07           N
ATOM   1878  H   SER A 144      37.103  11.208  43.072  1.00-24.07           H
ATOM   1879  CA  SER A 144      35.915  10.828  44.820  1.00-24.07           C
ATOM   1880  HA  SER A 144      34.926  11.264  44.958  1.00-24.07           H
ATOM   1881  C   SER A 144      36.587  10.770  46.188  1.00-24.07           C
ATOM   1882  O   SER A 144      35.995  10.313  47.165  1.00-24.07           O
ATOM   1883  CB  SER A 144      35.726   9.409  44.290  1.00-24.07           C
ATOM   1884 1HB  SER A 144      35.006   8.895  44.926  1.00-24.07           H
ATOM   1885 2HB  SER A 144      35.335   9.450  43.274  1.00-24.07           H
ATOM   1886  OG  SER A 144      36.928   8.673  44.304  1.00-24.07           O
ATOM   1887  HG  SER A 144      37.601   9.126  43.769  1.00-24.07           H
ATOM   1888  N   THR A 145      37.784  11.333  46.287  1.00 -6.30           N
ATOM   1889  H   THR A 145      38.248  11.666  45.452  1.00 -6.30           H
ATOM   1890  CA  THR A 145      38.434  11.534  47.581  1.00 -6.30           C
ATOM   1891  HA  THR A 145      38.442  10.591  48.127  1.00 -6.30           H
ATOM   1892  C   THR A 145      37.709  12.588  48.417  1.00 -6.30           C
ATOM   1893  O   THR A 145      37.872  12.635  49.636  1.00 -6.30           O
ATOM   1894  CB  THR A 145      39.885  12.048  47.418  1.00 -6.30           C
ATOM   1895  HB  THR A 145      40.327  12.175  48.407  1.00 -6.30           H
ATOM   1896  OG1 THR A 145      39.875  13.313  46.746  1.00 -6.30           O
ATOM   1897  HG1 THR A 145      39.957  13.155  45.791  1.00 -6.30           H
ATOM   1898  CG2 THR A 145      40.748  11.095  46.609  1.00 -6.30           C
ATOM   1899 1HG2 THR A 145      41.757  11.495  46.532  1.00 -6.30           H
ATOM   1900 2HG2 THR A 145      40.345  10.959  45.606  1.00 -6.30           H
ATOM   1901 3HG2 THR A 145      40.795  10.131  47.108  1.00 -6.30           H
ATOM   1902  N   TRP A 146      36.951  13.459  47.751  1.00 10.02           N
ATOM   1903  H   TRP A 146      36.838  13.336  46.748  1.00 10.02           H
ATOM   1904  CA  TRP A 146      36.278  14.615  48.358  1.00 10.02           C
ATOM   1905  HA  TRP A 146      35.921  15.245  47.547  1.00 10.02           H
ATOM   1906  C   TRP A 146      37.257  15.468  49.177  1.00 10.02           C
ATOM   1907  O   TRP A 146      36.899  16.078  50.183  1.00 10.02           O
ATOM   1908  CB  TRP A 146      35.028  14.200  49.149  1.00 10.02           C
ATOM   1909 1HB  TRP A 146      35.295  13.410  49.850  1.00 10.02           H
ATOM   1910 2HB  TRP A 146      34.667  15.055  49.718  1.00 10.02           H
ATOM   1911  CG  TRP A 146      33.890  13.725  48.264  1.00 10.02           C
ATOM   1912  CD1 TRP A 146      33.910  12.704  47.377  1.00 10.02           C
ATOM   1913  HD1 TRP A 146      34.773  12.081  47.200  1.00 10.02           H
ATOM   1914  CD2 TRP A 146      32.551  14.257  48.190  1.00 10.02           C
ATOM   1915  NE1 TRP A 146      32.712  12.551  46.743  1.00 10.02           N
ATOM   1916  HE1 TRP A 146      32.525  11.829  46.056  1.00 10.02           H
ATOM   1917  CE2 TRP A 146      31.840  13.484  47.225  1.00 10.02           C
ATOM   1918  CE3 TRP A 146      31.870  15.289  48.861  1.00 10.02           C
ATOM   1919  HE3 TRP A 146      32.385  15.885  49.593  1.00 10.02           H
ATOM   1920  CZ2 TRP A 146      30.477  13.704  46.936  1.00 10.02           C
ATOM   1921  HZ2 TRP A 146      29.959  13.101  46.205  1.00 10.02           H
ATOM   1922  CZ3 TRP A 146      30.502  15.517  48.572  1.00 10.02           C
ATOM   1923  HZ3 TRP A 146      29.971  16.302  49.086  1.00 10.02           H
ATOM   1924  CH2 TRP A 146      29.818  14.709  47.621  1.00 10.02           C
ATOM   1925  HH2 TRP A 146      28.769  14.882  47.434  1.00 10.02           H
ATOM   1926  N   ASN A 147      38.508  15.518  48.731  1.00 -6.49           N
ATOM   1927  H   ASN A 147      38.755  14.991  47.901  1.00 -6.49           H
ATOM   1928  CA  ASN A 147      39.566  16.259  49.420  1.00 -6.49           C
ATOM   1929  HA  ASN A 147      39.129  16.848  50.226  1.00 -6.49           H
ATOM   1930  C   ASN A 147      40.324  17.217  48.484  1.00 -6.49           C
ATOM   1931  O   ASN A 147      41.324  16.833  47.875  1.00 -6.49           O
ATOM   1932  CB  ASN A 147      40.534  15.262  50.071  1.00 -6.49           C
ATOM   1933 1HB  ASN A 147      39.959  14.546  50.657  1.00 -6.49           H
ATOM   1934 2HB  ASN A 147      41.071  14.717  49.297  1.00 -6.49           H
ATOM   1935  CG  ASN A 147      41.530  15.940  50.980  1.00 -6.49           C
ATOM   1936  OD1 ASN A 147      41.662  17.159  50.983  1.00 -6.49           O
ATOM   1937  ND2 ASN A 147      42.219  15.176  51.771  1.00 -6.49           N
ATOM   1938 1HD2 ASN A 147      42.866  15.610  52.419  1.00 -6.49           H
ATOM   1939 2HD2 ASN A 147      42.091  14.173  51.769  1.00 -6.49           H
ATOM   1940  N   PRO A 148      39.887  18.485  48.369  1.00-11.86           N
ATOM   1941  CA  PRO A 148      40.625  19.398  47.482  1.00-11.86           C
ATOM   1942  HA  PRO A 148      40.585  19.022  46.460  1.00-11.86           H
ATOM   1943  C   PRO A 148      42.088  19.673  47.849  1.00-11.86           C
ATOM   1944  O   PRO A 148      42.881  20.021  46.976  1.00-11.86           O
ATOM   1945  CB  PRO A 148      39.818  20.699  47.580  1.00-11.86           C
ATOM   1946 1HB  PRO A 148      40.259  21.358  48.330  1.00-11.86           H
ATOM   1947 2HB  PRO A 148      39.773  21.199  46.613  1.00-11.86           H
ATOM   1948  CG  PRO A 148      38.466  20.271  48.008  1.00-11.86           C
ATOM   1949 1HG  PRO A 148      37.926  21.092  48.476  1.00-11.86           H
ATOM   1950 2HG  PRO A 148      37.912  19.881  47.154  1.00-11.86           H
ATOM   1951  CD  PRO A 148      38.743  19.175  48.988  1.00-11.86           C
ATOM   1952 1HD  PRO A 148      39.023  19.583  49.958  1.00-11.86           H
ATOM   1953 2HD  PRO A 148      37.882  18.516  49.076  1.00-11.86           H
ATOM   1954  N   ALA A 149      42.486  19.507  49.106  1.00-21.18           N
ATOM   1955  H   ALA A 149      41.829  19.224  49.821  1.00-21.18           H
ATOM   1956  CA  ALA A 149      43.889  19.709  49.480  1.00-21.18           C
ATOM   1957  HA  ALA A 149      44.223  20.675  49.097  1.00-21.18           H
ATOM   1958  C   ALA A 149      44.755  18.613  48.845  1.00-21.18           C
ATOM   1959  O   ALA A 149      45.860  18.869  48.360  1.00-21.18           O
ATOM   1960  CB  ALA A 149      44.037  19.710  51.009  1.00-21.18           C
ATOM   1961 1HB  ALA A 149      43.728  18.749  51.424  1.00-21.18           H
ATOM   1962 2HB  ALA A 149      43.424  20.504  51.440  1.00-21.18           H
ATOM   1963 3HB  ALA A 149      45.081  19.890  51.275  1.00-21.18           H
ATOM   1964  N   LEU A 150      44.221  17.399  48.805  1.00 -7.01           N
ATOM   1965  H   LEU A 150      43.319  17.247  49.239  1.00 -7.01           H
ATOM   1966  CA  LEU A 150      44.881  16.276  48.138  1.00 -7.01           C
ATOM   1967  HA  LEU A 150      45.898  16.178  48.519  1.00 -7.01           H
ATOM   1968  C   LEU A 150      44.962  16.540  46.639  1.00 -7.01           C
ATOM   1969  O   LEU A 150      46.001  16.308  46.033  1.00 -7.01           O
ATOM   1970  CB  LEU A 150      44.112  14.977  48.427  1.00 -7.01           C
ATOM   1971 1HB  LEU A 150      44.111  14.863  49.511  1.00 -7.01           H
ATOM   1972 2HB  LEU A 150      43.080  15.126  48.125  1.00 -7.01           H
ATOM   1973  CG  LEU A 150      44.544  13.627  47.828  1.00 -7.01           C
ATOM   1974  HG  LEU A 150      45.629  13.549  47.865  1.00 -7.01           H
ATOM   1975  CD1 LEU A 150      43.952  12.511  48.675  1.00 -7.01           C
ATOM   1976 1HD1 LEU A 150      44.309  12.596  49.700  1.00 -7.01           H
ATOM   1977 2HD1 LEU A 150      44.267  11.541  48.292  1.00 -7.01           H
ATOM   1978 3HD1 LEU A 150      42.864  12.560  48.674  1.00 -7.01           H
ATOM   1979  CD2 LEU A 150      44.068  13.429  46.386  1.00 -7.01           C
ATOM   1980 1HD2 LEU A 150      44.265  12.407  46.068  1.00 -7.01           H
ATOM   1981 2HD2 LEU A 150      44.605  14.100  45.721  1.00 -7.01           H
ATOM   1982 3HD2 LEU A 150      42.997  13.625  46.308  1.00 -7.01           H
ATOM   1983  N   VAL A 151      43.892  17.037  46.035  1.00 -3.65           N
ATOM   1984  H   VAL A 151      43.049  17.210  46.570  1.00 -3.65           H
ATOM   1985  CA  VAL A 151      43.895  17.298  44.591  1.00 -3.65           C
ATOM   1986  HA  VAL A 151      44.190  16.384  44.076  1.00 -3.65           H
ATOM   1987  C   VAL A 151      44.940  18.364  44.259  1.00 -3.65           C
ATOM   1988  O   VAL A 151      45.687  18.238  43.289  1.00 -3.65           O
ATOM   1989  CB  VAL A 151      42.476  17.704  44.092  1.00 -3.65           C
ATOM   1990  HB  VAL A 151      42.152  18.593  44.632  1.00 -3.65           H
ATOM   1991  CG1 VAL A 151      42.459  18.021  42.589  1.00 -3.65           C
ATOM   1992 1HG1 VAL A 151      41.445  18.267  42.273  1.00 -3.65           H
ATOM   1993 2HG1 VAL A 151      42.814  17.162  42.020  1.00 -3.65           H
ATOM   1994 3HG1 VAL A 151      43.096  18.881  42.383  1.00 -3.65           H
ATOM   1995  CG2 VAL A 151      41.485  16.566  44.382  1.00 -3.65           C
ATOM   1996 1HG2 VAL A 151      41.259  16.526  45.443  1.00 -3.65           H
ATOM   1997 2HG2 VAL A 151      41.902  15.609  44.077  1.00 -3.65           H
ATOM   1998 3HG2 VAL A 151      40.553  16.732  43.844  1.00 -3.65           H
ATOM   1999  N   GLU A 152      45.056  19.382  45.097  1.00  4.42           N
ATOM   2000  H   GLU A 152      44.421  19.464  45.889  1.00  4.42           H
ATOM   2001  CA  GLU A 152      46.069  20.414  44.887  1.00  4.42           C
ATOM   2002  HA  GLU A 152      45.949  20.812  43.880  1.00  4.42           H
ATOM   2003  C   GLU A 152      47.490  19.849  45.016  1.00  4.42           C
ATOM   2004  O   GLU A 152      48.372  20.186  44.228  1.00  4.42           O
ATOM   2005  CB  GLU A 152      45.855  21.549  45.889  1.00  4.42           C
ATOM   2006 1HB  GLU A 152      44.792  21.778  45.923  1.00  4.42           H
ATOM   2007 2HB  GLU A 152      46.168  21.216  46.879  1.00  4.42           H
ATOM   2008  CG  GLU A 152      46.595  22.817  45.531  1.00  4.42           C
ATOM   2009 1HG  GLU A 152      47.646  22.582  45.370  1.00  4.42           H
ATOM   2010 2HG  GLU A 152      46.186  23.212  44.604  1.00  4.42           H
ATOM   2011  CD  GLU A 152      46.491  23.874  46.609  1.00  4.42           C
ATOM   2012  OE1 GLU A 152      47.559  24.373  47.031  1.00  4.42           O
ATOM   2013  OE2 GLU A 152      45.366  24.235  47.035  1.00  4.42           O
ATOM   2014  N   ARG A 153      47.709  18.952  45.970  1.00-15.80           N
ATOM   2015  H   ARG A 153      46.953  18.716  46.610  1.00-15.80           H
ATOM   2016  CA  ARG A 153      49.012  18.290  46.138  1.00-15.80           C
ATOM   2017  HA  ARG A 153      49.789  19.048  46.240  1.00-15.80           H
ATOM   2018  C   ARG A 153      49.357  17.436  44.926  1.00-15.80           C
ATOM   2019  O   ARG A 153      50.485  17.463  44.433  1.00-15.80           O
ATOM   2020  CB  ARG A 153      48.985  17.420  47.404  1.00-15.80           C
ATOM   2021 1HB  ARG A 153      48.722  18.057  48.245  1.00-15.80           H
ATOM   2022 2HB  ARG A 153      48.202  16.672  47.296  1.00-15.80           H
ATOM   2023  CG  ARG A 153      50.288  16.699  47.742  1.00-15.80           C
ATOM   2024 1HG  ARG A 153      50.461  15.902  47.018  1.00-15.80           H
ATOM   2025 2HG  ARG A 153      51.114  17.405  47.695  1.00-15.80           H
ATOM   2026  CD  ARG A 153      50.233  16.109  49.148  1.00-15.80           C
ATOM   2027 1HD  ARG A 153      51.204  15.673  49.388  1.00-15.80           H
ATOM   2028 2HD  ARG A 153      50.039  16.919  49.850  1.00-15.80           H
ATOM   2029  NE  ARG A 153      49.192  15.075  49.291  1.00-15.80           N
ATOM   2030  HE  ARG A 153      49.190  14.325  48.609  1.00-15.80           H
ATOM   2031  CZ  ARG A 153      48.257  15.012  50.230  1.00-15.80           C
ATOM   2032  NH1 ARG A 153      47.388  14.046  50.168  1.00-15.80           N
ATOM   2033 1HH1 ARG A 153      47.471  13.355  49.436  1.00-15.80           H
ATOM   2034 2HH1 ARG A 153      46.668  13.965  50.872  1.00-15.80           H
ATOM   2035  NH2 ARG A 153      48.138  15.860  51.216  1.00-15.80           N
ATOM   2036 1HH2 ARG A 153      48.832  16.588  51.350  1.00-15.80           H
ATOM   2037 2HH2 ARG A 153      47.359  15.773  51.862  1.00-15.80           H
ATOM   2038  N   VAL A 154      48.376  16.707  44.421  1.00-17.58           N
ATOM   2039  H   VAL A 154      47.464  16.719  44.873  1.00-17.58           H
ATOM   2040  CA  VAL A 154      48.568  15.865  43.243  1.00-17.58           C
ATOM   2041  HA  VAL A 154      49.428  15.217  43.409  1.00-17.58           H
ATOM   2042  C   VAL A 154      48.900  16.740  42.045  1.00-17.58           C
ATOM   2043  O   VAL A 154      49.894  16.495  41.374  1.00-17.58           O
ATOM   2044  CB  VAL A 154      47.320  14.973  42.990  1.00-17.58           C
ATOM   2045  HB  VAL A 154      46.427  15.593  43.058  1.00-17.58           H
ATOM   2046  CG1 VAL A 154      47.333  14.322  41.606  1.00-17.58           C
ATOM   2047 1HG1 VAL A 154      46.538  13.580  41.529  1.00-17.58           H
ATOM   2048 2HG1 VAL A 154      48.295  13.843  41.421  1.00-17.58           H
ATOM   2049 3HG1 VAL A 154      47.160  15.081  40.845  1.00-17.58           H
ATOM   2050  CG2 VAL A 154      47.250  13.884  44.064  1.00-17.58           C
ATOM   2051 1HG2 VAL A 154      46.340  13.302  43.930  1.00-17.58           H
ATOM   2052 2HG2 VAL A 154      47.231  14.329  45.058  1.00-17.58           H
ATOM   2053 3HG2 VAL A 154      48.115  13.224  43.987  1.00-17.58           H
ATOM   2054  N   TYR A 155      48.152  17.801  41.788  1.00  4.57           N
ATOM   2055  H   TYR A 155      47.349  18.029  42.374  1.00  4.57           H
ATOM   2056  CA  TYR A 155      48.472  18.635  40.631  1.00  4.57           C
ATOM   2057  HA  TYR A 155      48.680  17.972  39.796  1.00  4.57           H
ATOM   2058  C   TYR A 155      49.736  19.471  40.814  1.00  4.57           C
ATOM   2059  O   TYR A 155      50.397  19.804  39.832  1.00  4.57           O
ATOM   2060  CB  TYR A 155      47.277  19.485  40.216  1.00  4.57           C
ATOM   2061 1HB  TYR A 155      46.773  19.875  41.100  1.00  4.57           H
ATOM   2062 2HB  TYR A 155      47.644  20.322  39.629  1.00  4.57           H
ATOM   2063  CG  TYR A 155      46.310  18.694  39.353  1.00  4.57           C
ATOM   2064  CD1 TYR A 155      45.146  18.116  39.894  1.00  4.57           C
ATOM   2065  HD1 TYR A 155      44.928  18.235  40.944  1.00  4.57           H
ATOM   2066  CD2 TYR A 155      46.571  18.502  37.979  1.00  4.57           C
ATOM   2067  HD2 TYR A 155      47.470  18.911  37.547  1.00  4.57           H
ATOM   2068  CE1 TYR A 155      44.241  17.386  39.069  1.00  4.57           C
ATOM   2069  HE1 TYR A 155      43.337  16.973  39.486  1.00  4.57           H
ATOM   2070  CE2 TYR A 155      45.682  17.755  37.156  1.00  4.57           C
ATOM   2071  HE2 TYR A 155      45.901  17.605  36.110  1.00  4.57           H
ATOM   2072  CZ  TYR A 155      44.523  17.208  37.712  1.00  4.57           C
ATOM   2073  OH  TYR A 155      43.660  16.488  36.925  1.00  4.57           O
ATOM   2074  HH  TYR A 155      44.004  16.343  36.032  1.00  4.57           H
ATOM   2075  N   GLY A 156      50.153  19.705  42.050  1.00-16.39           N
ATOM   2076  H   GLY A 156      49.551  19.488  42.843  1.00-16.39           H
ATOM   2077  CA  GLY A 156      51.472  20.259  42.302  1.00-16.39           C
ATOM   2078 1HA  GLY A 156      51.578  21.189  41.747  1.00-16.39           H
ATOM   2079 2HA  GLY A 156      51.576  20.464  43.368  1.00-16.39           H
ATOM   2080  C   GLY A 156      52.577  19.310  41.873  1.00-16.39           C
ATOM   2081  O   GLY A 156      53.534  19.711  41.209  1.00-16.39           O
ATOM   2082  N   ARG A 157      52.436  18.029  42.185  1.00-11.78           N
ATOM   2083  H   ARG A 157      51.637  17.732  42.745  1.00-11.78           H
ATOM   2084  CA  ARG A 157      53.409  17.028  41.732  1.00-11.78           C
ATOM   2085  HA  ARG A 157      54.412  17.398  41.940  1.00-11.78           H
ATOM   2086  C   ARG A 157      53.341  16.797  40.235  1.00-11.78           C
ATOM   2087  O   ARG A 157      54.370  16.602  39.608  1.00-11.78           O
ATOM   2088  CB  ARG A 157      53.210  15.700  42.464  1.00-11.78           C
ATOM   2089 1HB  ARG A 157      52.150  15.444  42.447  1.00-11.78           H
ATOM   2090 2HB  ARG A 157      53.761  14.920  41.937  1.00-11.78           H
ATOM   2091  CG  ARG A 157      53.697  15.736  43.901  1.00-11.78           C
ATOM   2092 1HG  ARG A 157      53.393  16.677  44.361  1.00-11.78           H
ATOM   2093 2HG  ARG A 157      53.240  14.914  44.449  1.00-11.78           H
ATOM   2094  CD  ARG A 157      55.220  15.594  43.978  1.00-11.78           C
ATOM   2095 1HD  ARG A 157      55.494  14.583  43.676  1.00-11.78           H
ATOM   2096 2HD  ARG A 157      55.685  16.305  43.294  1.00-11.78           H
ATOM   2097  NE  ARG A 157      55.714  15.867  45.332  1.00-11.78           N
ATOM   2098  HE  ARG A 157      55.097  16.387  45.952  1.00-11.78           H
ATOM   2099  CZ  ARG A 157      56.890  15.527  45.840  1.00-11.78           C
ATOM   2100  NH1 ARG A 157      57.169  15.944  47.038  1.00-11.78           N
ATOM   2101 1HH1 ARG A 157      56.518  16.541  47.526  1.00-11.78           H
ATOM   2102 2HH1 ARG A 157      58.023  15.637  47.491  1.00-11.78           H
ATOM   2103  NH2 ARG A 157      57.780  14.794  45.224  1.00-11.78           N
ATOM   2104 1HH2 ARG A 157      57.571  14.388  44.317  1.00-11.78           H
ATOM   2105 2HH2 ARG A 157      58.678  14.614  45.661  1.00-11.78           H
ATOM   2106  N   ILE A 158      52.163  16.896  39.640  1.00-12.02           N
ATOM   2107  H   ILE A 158      51.327  17.009  40.208  1.00-12.02           H
ATOM   2108  CA  ILE A 158      52.043  16.819  38.183  1.00-12.02           C
ATOM   2109  HA  ILE A 158      52.529  15.905  37.843  1.00-12.02           H
ATOM   2110  C   ILE A 158      52.806  17.989  37.563  1.00-12.02           C
ATOM   2111  O   ILE A 158      53.550  17.788  36.605  1.00-12.02           O
ATOM   2112  CB  ILE A 158      50.553  16.784  37.723  1.00-12.02           C
ATOM   2113  HB  ILE A 158      50.033  17.631  38.165  1.00-12.02           H
ATOM   2114  CG1 ILE A 158      49.913  15.473  38.225  1.00-12.02           C
ATOM   2115 1HG1 ILE A 158      50.353  14.652  37.664  1.00-12.02           H
ATOM   2116 2HG1 ILE A 158      50.182  15.313  39.262  1.00-12.02           H
ATOM   2117  CG2 ILE A 158      50.434  16.894  36.175  1.00-12.02           C
ATOM   2118 1HG2 ILE A 158      49.389  16.828  35.868  1.00-12.02           H
ATOM   2119 2HG2 ILE A 158      51.005  16.098  35.697  1.00-12.02           H
ATOM   2120 3HG2 ILE A 158      50.821  17.856  35.839  1.00-12.02           H
ATOM   2121  CD1 ILE A 158      48.381  15.375  38.128  1.00-12.02           C
ATOM   2122 1HD1 ILE A 158      48.065  14.388  38.472  1.00-12.02           H
ATOM   2123 2HD1 ILE A 158      48.047  15.515  37.102  1.00-12.02           H
ATOM   2124 3HD1 ILE A 158      47.923  16.128  38.766  1.00-12.02           H
ATOM   2125  N   ALA A 159      52.706  19.187  38.125  1.00-15.13           N
ATOM   2126  H   ALA A 159      52.078  19.331  38.913  1.00-15.13           H
ATOM   2127  CA  ALA A 159      53.480  20.319  37.622  1.00-15.13           C
ATOM   2128  HA  ALA A 159      53.255  20.448  36.565  1.00-15.13           H
ATOM   2129  C   ALA A 159      54.986  20.061  37.756  1.00-15.13           C
ATOM   2130  O   ALA A 159      55.760  20.364  36.845  1.00-15.13           O
ATOM   2131  CB  ALA A 159      53.081  21.598  38.353  1.00-15.13           C
ATOM   2132 1HB  ALA A 159      53.292  21.502  39.416  1.00-15.13           H
ATOM   2133 2HB  ALA A 159      52.021  21.782  38.213  1.00-15.13           H
ATOM   2134 3HB  ALA A 159      53.646  22.441  37.952  1.00-15.13           H
ATOM   2135  N   ARG A 160      55.405  19.476  38.871  1.00  3.36           N
ATOM   2136  H   ARG A 160      54.728  19.263  39.602  1.00  3.36           H
ATOM   2137  CA  ARG A 160      56.820  19.149  39.089  1.00  3.36           C
ATOM   2138  HA  ARG A 160      57.406  20.062  38.968  1.00  3.36           H
ATOM   2139  C   ARG A 160      57.316  18.130  38.067  1.00  3.36           C
ATOM   2140  O   ARG A 160      58.421  18.262  37.542  1.00  3.36           O
ATOM   2141  CB  ARG A 160      57.017  18.613  40.515  1.00  3.36           C
ATOM   2142 1HB  ARG A 160      56.440  19.239  41.196  1.00  3.36           H
ATOM   2143 2HB  ARG A 160      56.625  17.598  40.570  1.00  3.36           H
ATOM   2144  CG  ARG A 160      58.464  18.611  40.996  1.00  3.36           C
ATOM   2145 1HG  ARG A 160      59.099  18.099  40.273  1.00  3.36           H
ATOM   2146 2HG  ARG A 160      58.795  19.647  41.082  1.00  3.36           H
ATOM   2147  CD  ARG A 160      58.608  17.936  42.360  1.00  3.36           C
ATOM   2148 1HD  ARG A 160      59.411  18.429  42.910  1.00  3.36           H
ATOM   2149 2HD  ARG A 160      57.682  18.076  42.920  1.00  3.36           H
ATOM   2150  NE  ARG A 160      58.913  16.498  42.264  1.00  3.36           N
ATOM   2151  HE  ARG A 160      58.135  15.850  42.241  1.00  3.36           H
ATOM   2152  CZ  ARG A 160      60.123  15.952  42.244  1.00  3.36           C
ATOM   2153  NH1 ARG A 160      60.212  14.661  42.217  1.00  3.36           N
ATOM   2154 1HH1 ARG A 160      59.370  14.086  42.233  1.00  3.36           H
ATOM   2155 2HH1 ARG A 160      61.112  14.206  42.169  1.00  3.36           H
ATOM   2156  NH2 ARG A 160      61.244  16.621  42.237  1.00  3.36           N
ATOM   2157 1HH2 ARG A 160      61.234  17.634  42.181  1.00  3.36           H
ATOM   2158 2HH2 ARG A 160      62.120  16.131  42.288  1.00  3.36           H
ATOM   2159  N   GLU A 161      56.501  17.130  37.767  1.00-15.06           N
ATOM   2160  H   GLU A 161      55.607  17.052  38.248  1.00-15.06           H
ATOM   2161  CA  GLU A 161      56.858  16.113  36.778  1.00-15.06           C
ATOM   2162  HA  GLU A 161      57.834  15.699  37.025  1.00-15.06           H
ATOM   2163  C   GLU A 161      56.954  16.702  35.378  1.00-15.06           C
ATOM   2164  O   GLU A 161      57.918  16.439  34.666  1.00-15.06           O
ATOM   2165  CB  GLU A 161      55.815  14.984  36.745  1.00-15.06           C
ATOM   2166 1HB  GLU A 161      54.826  15.438  36.730  1.00-15.06           H
ATOM   2167 2HB  GLU A 161      55.939  14.427  35.817  1.00-15.06           H
ATOM   2168  CG  GLU A 161      55.875  13.991  37.905  1.00-15.06           C
ATOM   2169 1HG  GLU A 161      55.894  14.539  38.848  1.00-15.06           H
ATOM   2170 2HG  GLU A 161      54.976  13.374  37.882  1.00-15.06           H
ATOM   2171  CD  GLU A 161      57.088  13.079  37.827  1.00-15.06           C
ATOM   2172  OE1 GLU A 161      57.232  12.341  36.827  1.00-15.06           O
ATOM   2173  OE2 GLU A 161      57.925  13.099  38.751  1.00-15.06           O
ATOM   2174  N   VAL A 162      55.975  17.483  34.946  1.00  6.73           N
ATOM   2175  H   VAL A 162      55.185  17.710  35.551  1.00  6.73           H
ATOM   2176  CA  VAL A 162      55.995  17.951  33.559  1.00  6.73           C
ATOM   2177  HA  VAL A 162      56.285  17.100  32.943  1.00  6.73           H
ATOM   2178  C   VAL A 162      57.070  19.013  33.340  1.00  6.73           C
ATOM   2179  O   VAL A 162      57.725  19.004  32.297  1.00  6.73           O
ATOM   2180  CB  VAL A 162      54.593  18.406  33.043  1.00  6.73           C
ATOM   2181  HB  VAL A 162      54.685  18.663  31.996  1.00  6.73           H
ATOM   2182  CG1 VAL A 162      53.586  17.247  33.142  1.00  6.73           C
ATOM   2183 1HG1 VAL A 162      52.643  17.548  32.689  1.00  6.73           H
ATOM   2184 2HG1 VAL A 162      53.412  16.976  34.182  1.00  6.73           H
ATOM   2185 3HG1 VAL A 162      53.970  16.381  32.603  1.00  6.73           H
ATOM   2186  CG2 VAL A 162      54.066  19.638  33.773  1.00  6.73           C
ATOM   2187 1HG2 VAL A 162      54.058  19.471  34.844  1.00  6.73           H
ATOM   2188 2HG2 VAL A 162      53.056  19.866  33.440  1.00  6.73           H
ATOM   2189 3HG2 VAL A 162      54.705  20.491  33.547  1.00  6.73           H
ATOM   2190  N   ARG A 163      57.330  19.866  34.329  1.00  5.29           N
ATOM   2191  H   ARG A 163      56.774  19.836  35.182  1.00  5.29           H
ATOM   2192  CA  ARG A 163      58.374  20.888  34.191  1.00  5.29           C
ATOM   2193  HA  ARG A 163      58.190  21.449  33.274  1.00  5.29           H
ATOM   2194  C   ARG A 163      59.745  20.240  34.083  1.00  5.29           C
ATOM   2195  O   ARG A 163      60.581  20.695  33.310  1.00  5.29           O
ATOM   2196  CB  ARG A 163      58.372  21.859  35.376  1.00  5.29           C
ATOM   2197 1HB  ARG A 163      57.347  22.174  35.567  1.00  5.29           H
ATOM   2198 2HB  ARG A 163      58.740  21.328  36.254  1.00  5.29           H
ATOM   2199  CG  ARG A 163      59.221  23.115  35.144  1.00  5.29           C
ATOM   2200 1HG  ARG A 163      60.191  22.829  34.742  1.00  5.29           H
ATOM   2201 2HG  ARG A 163      58.716  23.744  34.412  1.00  5.29           H
ATOM   2202  CD  ARG A 163      59.457  23.917  36.419  1.00  5.29           C
ATOM   2203 1HD  ARG A 163      59.904  24.877  36.162  1.00  5.29           H
ATOM   2204 2HD  ARG A 163      58.499  24.098  36.909  1.00  5.29           H
ATOM   2205  NE  ARG A 163      60.346  23.196  37.344  1.00  5.29           N
ATOM   2206  HE  ARG A 163      59.898  22.649  38.073  1.00  5.29           H
ATOM   2207  CZ  ARG A 163      61.672  23.174  37.311  1.00  5.29           C
ATOM   2208  NH1 ARG A 163      62.293  22.342  38.092  1.00  5.29           N
ATOM   2209 1HH1 ARG A 163      61.755  21.755  38.719  1.00  5.29           H
ATOM   2210 2HH1 ARG A 163      63.299  22.250  38.049  1.00  5.29           H
ATOM   2211  NH2 ARG A 163      62.399  23.923  36.525  1.00  5.29           N
ATOM   2212 1HH2 ARG A 163      61.959  24.639  35.952  1.00  5.29           H
ATOM   2213 2HH2 ARG A 163      63.406  23.812  36.495  1.00  5.29           H
ATOM   2214  N   ALA A 164      59.960  19.156  34.819  1.00  1.95           N
ATOM   2215  H   ALA A 164      59.232  18.812  35.432  1.00  1.95           H
ATOM   2216  CA  ALA A 164      61.237  18.447  34.774  1.00  1.95           C
ATOM   2217  HA  ALA A 164      62.029  19.126  35.064  1.00  1.95           H
ATOM   2218  C   ALA A 164      61.510  17.955  33.353  1.00  1.95           C
ATOM   2219  O   ALA A 164      62.622  18.018  32.833  1.00  1.95           O
ATOM   2220  CB  ALA A 164      61.217  17.272  35.750  1.00  1.95           C
ATOM   2221 1HB  ALA A 164      60.439  16.560  35.472  1.00  1.95           H
ATOM   2222 2HB  ALA A 164      61.027  17.637  36.758  1.00  1.95           H
ATOM   2223 3HB  ALA A 164      62.183  16.766  35.732  1.00  1.95           H
ATOM   2224  N   ARG A 165      60.441  17.484  32.731  1.00  5.42           N
ATOM   2225  H   ARG A 165      59.554  17.501  33.222  1.00  5.42           H
ATOM   2226  CA  ARG A 165      60.468  16.891  31.397  1.00  5.42           C
ATOM   2227  HA  ARG A 165      61.435  16.413  31.238  1.00  5.42           H
ATOM   2228  C   ARG A 165      60.290  17.931  30.290  1.00  5.42           C
ATOM   2229  O   ARG A 165      60.004  17.587  29.146  1.00  5.42           O
ATOM   2230  CB  ARG A 165      59.389  15.802  31.356  1.00  5.42           C
ATOM   2231 1HB  ARG A 165      58.419  16.272  31.522  1.00  5.42           H
ATOM   2232 2HB  ARG A 165      59.387  15.325  30.376  1.00  5.42           H
ATOM   2233  CG  ARG A 165      59.612  14.726  32.433  1.00  5.42           C
ATOM   2234 1HG  ARG A 165      60.519  14.166  32.205  1.00  5.42           H
ATOM   2235 2HG  ARG A 165      59.740  15.194  33.405  1.00  5.42           H
ATOM   2236  CD  ARG A 165      58.441  13.772  32.544  1.00  5.42           C
ATOM   2237 1HD  ARG A 165      57.523  14.358  32.597  1.00  5.42           H
ATOM   2238 2HD  ARG A 165      58.404  13.137  31.658  1.00  5.42           H
ATOM   2239  NE  ARG A 165      58.528  12.947  33.758  1.00  5.42           N
ATOM   2240  HE  ARG A 165      58.002  13.254  34.562  1.00  5.42           H
ATOM   2241  CZ  ARG A 165      59.220  11.828  33.907  1.00  5.42           C
ATOM   2242  NH1 ARG A 165      59.155  11.210  35.043  1.00  5.42           N
ATOM   2243 1HH1 ARG A 165      58.541  11.560  35.779  1.00  5.42           H
ATOM   2244 2HH1 ARG A 165      59.703  10.368  35.174  1.00  5.42           H
ATOM   2245  NH2 ARG A 165      59.984  11.296  32.993  1.00  5.42           N
ATOM   2246 1HH2 ARG A 165      60.066  11.733  32.082  1.00  5.42           H
ATOM   2247 2HH2 ARG A 165      60.505  10.455  33.214  1.00  5.42           H
ATOM   2248  N   GLY A 166      60.470  19.203  30.621  1.00 -6.73           N
ATOM   2249  H   GLY A 166      60.661  19.451  31.586  1.00 -6.73           H
ATOM   2250  CA  GLY A 166      60.492  20.261  29.624  1.00 -6.73           C
ATOM   2251 1HA  GLY A 166      61.094  21.076  30.019  1.00 -6.73           H
ATOM   2252 2HA  GLY A 166      60.992  19.884  28.731  1.00 -6.73           H
ATOM   2253  C   GLY A 166      59.154  20.830  29.195  1.00 -6.73           C
ATOM   2254  O   GLY A 166      59.101  21.733  28.363  1.00 -6.73           O
ATOM   2255  N   VAL A 167      58.055  20.342  29.742  1.00 28.89           N
ATOM   2256  H   VAL A 167      58.125  19.645  30.481  1.00 28.89           H
ATOM   2257  CA  VAL A 167      56.719  20.785  29.341  1.00 28.89           C
ATOM   2258  HA  VAL A 167      56.756  21.215  28.342  1.00 28.89           H
ATOM   2259  C   VAL A 167      56.287  21.873  30.321  1.00 28.89           C
ATOM   2260  O   VAL A 167      56.160  21.630  31.517  1.00 28.89           O
ATOM   2261  CB  VAL A 167      55.750  19.571  29.323  1.00 28.89           C
ATOM   2262  HB  VAL A 167      55.778  19.101  30.299  1.00 28.89           H
ATOM   2263  CG1 VAL A 167      54.314  19.994  29.037  1.00 28.89           C
ATOM   2264 1HG1 VAL A 167      53.675  19.113  28.989  1.00 28.89           H
ATOM   2265 2HG1 VAL A 167      54.264  20.531  28.092  1.00 28.89           H
ATOM   2266 3HG1 VAL A 167      53.950  20.636  29.838  1.00 28.89           H
ATOM   2267  CG2 VAL A 167      56.206  18.530  28.280  1.00 28.89           C
ATOM   2268 1HG2 VAL A 167      55.515  17.686  28.275  1.00 28.89           H
ATOM   2269 2HG2 VAL A 167      57.198  18.155  28.533  1.00 28.89           H
ATOM   2270 3HG2 VAL A 167      56.234  18.976  27.286  1.00 28.89           H
ATOM   2271  N   HIS A 168      56.110  23.097  29.831  1.00 31.88           N
ATOM   2272  H   HIS A 168      56.181  23.245  28.832  1.00 31.88           H
ATOM   2273  CA  HIS A 168      55.872  24.243  30.724  1.00 31.88           C
ATOM   2274  HA  HIS A 168      56.043  23.896  31.742  1.00 31.88           H
ATOM   2275  C   HIS A 168      54.447  24.793  30.716  1.00 31.88           C
ATOM   2276  O   HIS A 168      54.137  25.758  31.414  1.00 31.88           O
ATOM   2277  CB  HIS A 168      56.901  25.356  30.479  1.00 31.88           C
ATOM   2278 1HB  HIS A 168      57.715  24.951  29.882  1.00 31.88           H
ATOM   2279 2HB  HIS A 168      56.433  26.163  29.913  1.00 31.88           H
ATOM   2280  CG  HIS A 168      57.476  25.908  31.750  1.00 31.88           C
ATOM   2281  ND1 HIS A 168      58.819  26.225  31.929  1.00 31.88           N
ATOM   2282  HD1 HIS A 168      59.531  26.263  31.207  1.00 31.88           H
ATOM   2283  CD2 HIS A 168      56.908  26.125  32.962  1.00 31.88           C
ATOM   2284  HD2 HIS A 168      55.856  26.015  33.192  1.00 31.88           H
ATOM   2285  CE1 HIS A 168      59.031  26.503  33.206  1.00 31.88           C
ATOM   2286  HE1 HIS A 168      59.994  26.745  33.651  1.00 31.88           H
ATOM   2287  NE2 HIS A 168      57.889  26.461  33.847  1.00 31.88           N
ATOM   2288  HE2 HIS A 168      57.760  26.628  34.848  1.00 31.88           H
ATOM   2289  N   GLN A 169      53.573  24.169  29.942  1.00  8.96           N
ATOM   2290  H   GLN A 169      53.870  23.387  29.373  1.00  8.96           H
ATOM   2291  CA  GLN A 169      52.158  24.527  29.889  1.00  8.96           C
ATOM   2292  HA  GLN A 169      51.800  24.861  30.861  1.00  8.96           H
ATOM   2293  C   GLN A 169      51.483  23.222  29.499  1.00  8.96           C
ATOM   2294  O   GLN A 169      52.070  22.462  28.733  1.00  8.96           O
ATOM   2295  CB  GLN A 169      51.958  25.619  28.837  1.00  8.96           C
ATOM   2296 1HB  GLN A 169      52.527  26.491  29.158  1.00  8.96           H
ATOM   2297 2HB  GLN A 169      52.390  25.264  27.908  1.00  8.96           H
ATOM   2298  CG  GLN A 169      50.524  26.062  28.551  1.00  8.96           C
ATOM   2299 1HG  GLN A 169      49.986  25.255  28.054  1.00  8.96           H
ATOM   2300 2HG  GLN A 169      50.020  26.290  29.484  1.00  8.96           H
ATOM   2301  CD  GLN A 169      50.494  27.297  27.669  1.00  8.96           C
ATOM   2302  OE1 GLN A 169      51.466  27.610  26.991  1.00  8.96           O
ATOM   2303  NE2 GLN A 169      49.398  27.996  27.657  1.00  8.96           N
ATOM   2304 1HE2 GLN A 169      49.359  28.819  27.081  1.00  8.96           H
ATOM   2305 2HE2 GLN A 169      48.605  27.733  28.224  1.00  8.96           H
ATOM   2306  N   VAL A 170      50.308  22.928  30.037  1.00  1.40           N
ATOM   2307  H   VAL A 170      49.859  23.597  30.665  1.00  1.40           H
ATOM   2308  CA  VAL A 170      49.627  21.659  29.767  1.00  1.40           C
ATOM   2309  HA  VAL A 170      50.130  21.142  28.951  1.00  1.40           H
ATOM   2310  C   VAL A 170      48.190  21.901  29.330  1.00  1.40           C
ATOM   2311  O   VAL A 170      47.586  22.901  29.710  1.00  1.40           O
ATOM   2312  CB  VAL A 170      49.638  20.718  31.012  1.00  1.40           C
ATOM   2313  HB  VAL A 170      49.037  19.838  30.784  1.00  1.40           H
ATOM   2314  CG1 VAL A 170      51.062  20.245  31.315  1.00  1.40           C
ATOM   2315 1HG1 VAL A 170      51.045  19.544  32.149  1.00  1.40           H
ATOM   2316 2HG1 VAL A 170      51.702  21.091  31.571  1.00  1.40           H
ATOM   2317 3HG1 VAL A 170      51.472  19.736  30.441  1.00  1.40           H
ATOM   2318  CG2 VAL A 170      49.051  21.402  32.265  1.00  1.40           C
ATOM   2319 1HG2 VAL A 170      49.661  22.258  32.560  1.00  1.40           H
ATOM   2320 2HG2 VAL A 170      49.020  20.690  33.089  1.00  1.40           H
ATOM   2321 3HG2 VAL A 170      48.035  21.744  32.068  1.00  1.40           H
ATOM   2322  N   LEU A 171      47.632  20.982  28.551  1.00 26.85           N
ATOM   2323  H   LEU A 171      48.183  20.178  28.261  1.00 26.85           H
ATOM   2324  CA  LEU A 171      46.234  21.080  28.120  1.00 26.85           C
ATOM   2325  HA  LEU A 171      45.956  22.126  28.112  1.00 26.85           H
ATOM   2326  C   LEU A 171      45.325  20.379  29.134  1.00 26.85           C
ATOM   2327  O   LEU A 171      44.692  19.362  28.836  1.00 26.85           O
ATOM   2328  CB  LEU A 171      46.019  20.546  26.695  1.00 26.85           C
ATOM   2329 1HB  LEU A 171      46.287  19.492  26.684  1.00 26.85           H
ATOM   2330 2HB  LEU A 171      44.952  20.617  26.485  1.00 26.85           H
ATOM   2331  CG  LEU A 171      46.752  21.231  25.526  1.00 26.85           C
ATOM   2332  HG  LEU A 171      47.825  21.089  25.653  1.00 26.85           H
ATOM   2333  CD1 LEU A 171      46.320  20.578  24.213  1.00 26.85           C
ATOM   2334 1HD1 LEU A 171      46.630  19.534  24.201  1.00 26.85           H
ATOM   2335 2HD1 LEU A 171      46.804  21.082  23.376  1.00 26.85           H
ATOM   2336 3HD1 LEU A 171      45.238  20.642  24.097  1.00 26.85           H
ATOM   2337  CD2 LEU A 171      46.476  22.734  25.429  1.00 26.85           C
ATOM   2338 1HD2 LEU A 171      46.855  23.242  26.316  1.00 26.85           H
ATOM   2339 2HD2 LEU A 171      45.406  22.916  25.333  1.00 26.85           H
ATOM   2340 3HD2 LEU A 171      46.991  23.139  24.556  1.00 26.85           H
ATOM   2341  N   ALA A 172      45.338  20.899  30.353  1.00 18.69           N
ATOM   2342  H   ALA A 172      45.866  21.751  30.512  1.00 18.69           H
ATOM   2343  CA  ALA A 172      44.632  20.343  31.506  1.00 18.69           C
ATOM   2344  HA  ALA A 172      43.663  19.943  31.204  1.00 18.69           H
ATOM   2345  C   ALA A 172      44.453  21.500  32.499  1.00 18.69           C
ATOM   2346  O   ALA A 172      45.264  22.429  32.448  1.00 18.69           O
ATOM   2347  CB  ALA A 172      45.511  19.250  32.131  1.00 18.69           C
ATOM   2348 1HB  ALA A 172      46.450  19.683  32.477  1.00 18.69           H
ATOM   2349 2HB  ALA A 172      45.726  18.487  31.383  1.00 18.69           H
ATOM   2350 3HB  ALA A 172      44.996  18.796  32.978  1.00 18.69           H
ATOM   2351  N   PRO A 173      43.498  21.432  33.451  1.00  6.07           N
ATOM   2352  CA  PRO A 173      42.459  20.439  33.771  1.00  6.07           C
ATOM   2353  HA  PRO A 173      42.837  19.427  33.631  1.00  6.07           H
ATOM   2354  C   PRO A 173      41.140  20.615  33.014  1.00  6.07           C
ATOM   2355  O   PRO A 173      40.913  21.628  32.353  1.00  6.07           O
ATOM   2356  CB  PRO A 173      42.228  20.695  35.260  1.00  6.07           C
ATOM   2357 1HB  PRO A 173      41.244  20.353  35.580  1.00  6.07           H
ATOM   2358 2HB  PRO A 173      43.011  20.215  35.848  1.00  6.07           H
ATOM   2359  CG  PRO A 173      42.332  22.165  35.364  1.00  6.07           C
ATOM   2360 1HG  PRO A 173      41.397  22.623  35.042  1.00  6.07           H
ATOM   2361 2HG  PRO A 173      42.568  22.466  36.384  1.00  6.07           H
ATOM   2362  CD  PRO A 173      43.448  22.548  34.417  1.00  6.07           C
ATOM   2363 1HD  PRO A 173      43.215  23.487  33.914  1.00  6.07           H
ATOM   2364 2HD  PRO A 173      44.390  22.624  34.957  1.00  6.07           H
ATOM   2365  N   VAL A 174      40.242  19.651  33.158  1.00 20.54           N
ATOM   2366  H   VAL A 174      40.450  18.834  33.713  1.00 20.54           H
ATOM   2367  CA  VAL A 174      38.890  19.771  32.620  1.00 20.54           C
ATOM   2368  HA  VAL A 174      38.862  20.541  31.858  1.00 20.54           H
ATOM   2369  C   VAL A 174      37.989  20.152  33.785  1.00 20.54           C
ATOM   2370  O   VAL A 174      37.994  19.467  34.802  1.00 20.54           O
ATOM   2371  CB  VAL A 174      38.383  18.438  32.018  1.00 20.54           C
ATOM   2372  HB  VAL A 174      38.436  17.681  32.792  1.00 20.54           H
ATOM   2373  CG1 VAL A 174      36.932  18.555  31.541  1.00 20.54           C
ATOM   2374 1HG1 VAL A 174      36.653  17.671  30.971  1.00 20.54           H
ATOM   2375 2HG1 VAL A 174      36.807  19.434  30.907  1.00 20.54           H
ATOM   2376 3HG1 VAL A 174      36.268  18.616  32.404  1.00 20.54           H
ATOM   2377  CG2 VAL A 174      39.259  17.993  30.853  1.00 20.54           C
ATOM   2378 1HG2 VAL A 174      40.315  18.087  31.098  1.00 20.54           H
ATOM   2379 2HG2 VAL A 174      39.029  18.575  29.967  1.00 20.54           H
ATOM   2380 3HG2 VAL A 174      39.045  16.948  30.637  1.00 20.54           H
ATOM   2381  N   VAL A 175      37.210  21.216  33.652  1.00 24.91           N
ATOM   2382  H   VAL A 175      37.269  21.774  32.801  1.00 24.91           H
ATOM   2383  CA  VAL A 175      36.254  21.611  34.697  1.00 24.91           C
ATOM   2384  HA  VAL A 175      36.247  20.837  35.462  1.00 24.91           H
ATOM   2385  C   VAL A 175      34.844  21.648  34.119  1.00 24.91           C
ATOM   2386  O   VAL A 175      33.918  22.226  34.681  1.00 24.91           O
ATOM   2387  CB  VAL A 175      36.659  22.919  35.427  1.00 24.91           C
ATOM   2388  HB  VAL A 175      35.955  23.087  36.240  1.00 24.91           H
ATOM   2389  CG1 VAL A 175      38.055  22.763  36.037  1.00 24.91           C
ATOM   2390 1HG1 VAL A 175      38.276  23.624  36.668  1.00 24.91           H
ATOM   2391 2HG1 VAL A 175      38.810  22.686  35.255  1.00 24.91           H
ATOM   2392 3HG1 VAL A 175      38.084  21.859  36.648  1.00 24.91           H
ATOM   2393  CG2 VAL A 175      36.624  24.128  34.515  1.00 24.91           C
ATOM   2394 1HG2 VAL A 175      36.907  25.018  35.075  1.00 24.91           H
ATOM   2395 2HG2 VAL A 175      35.609  24.271  34.156  1.00 24.91           H
ATOM   2396 3HG2 VAL A 175      37.293  23.995  33.666  1.00 24.91           H
ATOM   2397  N   ASP A 176      34.681  20.954  33.001  1.00 12.32           N
ATOM   2398  H   ASP A 176      35.478  20.556  32.535  1.00 12.32           H
ATOM   2399  CA  ASP A 176      33.343  20.626  32.520  1.00 12.32           C
ATOM   2400  HA  ASP A 176      32.760  21.530  32.360  1.00 12.32           H
ATOM   2401  C   ASP A 176      32.688  19.768  33.591  1.00 12.32           C
ATOM   2402  O   ASP A 176      33.336  18.889  34.163  1.00 12.32           O
ATOM   2403  CB  ASP A 176      33.363  19.765  31.254  1.00 12.32           C
ATOM   2404 1HB  ASP A 176      34.107  18.979  31.364  1.00 12.32           H
ATOM   2405 2HB  ASP A 176      32.385  19.299  31.150  1.00 12.32           H
ATOM   2406  CG  ASP A 176      33.632  20.553  29.998  1.00 12.32           C
ATOM   2407  OD1 ASP A 176      32.698  21.228  29.518  1.00 12.32           O
ATOM   2408  OD2 ASP A 176      34.737  20.429  29.422  1.00 12.32           O
ATOM   2409  N   VAL A 177      31.404  19.979  33.820  1.00  4.19           N
ATOM   2410  H   VAL A 177      30.931  20.745  33.352  1.00  4.19           H
ATOM   2411  CA  VAL A 177      30.616  19.071  34.648  1.00  4.19           C
ATOM   2412  HA  VAL A 177      31.195  18.739  35.507  1.00  4.19           H
ATOM   2413  C   VAL A 177      30.345  17.893  33.705  1.00  4.19           C
ATOM   2414  O   VAL A 177      30.104  18.133  32.517  1.00  4.19           O
ATOM   2415  CB  VAL A 177      29.301  19.767  35.120  1.00  4.19           C
ATOM   2416  HB  VAL A 177      28.715  20.041  34.242  1.00  4.19           H
ATOM   2417  CG1 VAL A 177      28.453  18.845  36.003  1.00  4.19           C
ATOM   2418 1HG1 VAL A 177      27.546  19.361  36.317  1.00  4.19           H
ATOM   2419 2HG1 VAL A 177      29.020  18.551  36.888  1.00  4.19           H
ATOM   2420 3HG1 VAL A 177      28.172  17.953  35.448  1.00  4.19           H
ATOM   2421  CG2 VAL A 177      29.620  21.061  35.896  1.00  4.19           C
ATOM   2422 1HG2 VAL A 177      30.249  20.836  36.759  1.00  4.19           H
ATOM   2423 2HG2 VAL A 177      28.695  21.525  36.240  1.00  4.19           H
ATOM   2424 3HG2 VAL A 177      30.137  21.772  35.252  1.00  4.19           H
ATOM   2425  N   GLY A 178      30.365  16.656  34.187  1.00 15.86           N
ATOM   2426  H   GLY A 178      30.553  16.495  35.177  1.00 15.86           H
ATOM   2427  CA  GLY A 178      30.056  15.501  33.351  1.00 15.86           C
ATOM   2428 1HA  GLY A 178      29.871  15.816  32.327  1.00 15.86           H
ATOM   2429 2HA  GLY A 178      30.893  14.802  33.360  1.00 15.86           H
ATOM   2430  C   GLY A 178      28.820  14.803  33.883  1.00 15.86           C
ATOM   2431  O   GLY A 178      28.733  14.580  35.080  1.00 15.86           O
ATOM   2432  N   ARG A 179      27.846  14.483  33.037  1.00  6.55           N
ATOM   2433  H   ARG A 179      27.982  14.659  32.047  1.00  6.55           H
ATOM   2434  CA  ARG A 179      26.571  13.905  33.500  1.00  6.55           C
ATOM   2435  HA  ARG A 179      26.706  13.534  34.517  1.00  6.55           H
ATOM   2436  C   ARG A 179      26.039  12.717  32.713  1.00  6.55           C
ATOM   2437  O   ARG A 179      25.077  12.092  33.146  1.00  6.55           O
ATOM   2438  CB  ARG A 179      25.479  14.987  33.551  1.00  6.55           C
ATOM   2439 1HB  ARG A 179      25.534  15.599  32.651  1.00  6.55           H
ATOM   2440 2HB  ARG A 179      24.503  14.503  33.576  1.00  6.55           H
ATOM   2441  CG  ARG A 179      25.577  15.867  34.788  1.00  6.55           C
ATOM   2442 1HG  ARG A 179      25.505  15.221  35.656  1.00  6.55           H
ATOM   2443 2HG  ARG A 179      26.544  16.369  34.805  1.00  6.55           H
ATOM   2444  CD  ARG A 179      24.477  16.905  34.882  1.00  6.55           C
ATOM   2445 1HD  ARG A 179      24.591  17.624  34.071  1.00  6.55           H
ATOM   2446 2HD  ARG A 179      23.510  16.412  34.784  1.00  6.55           H
ATOM   2447  NE  ARG A 179      24.538  17.603  36.174  1.00  6.55           N
ATOM   2448  HE  ARG A 179      25.262  17.315  36.827  1.00  6.55           H
ATOM   2449  CZ  ARG A 179      23.735  18.571  36.587  1.00  6.55           C
ATOM   2450  NH1 ARG A 179      23.931  19.049  37.782  1.00  6.55           N
ATOM   2451 1HH1 ARG A 179      24.681  18.674  38.350  1.00  6.55           H
ATOM   2452 2HH1 ARG A 179      23.320  19.770  38.149  1.00  6.55           H
ATOM   2453  NH2 ARG A 179      22.772  19.083  35.864  1.00  6.55           N
ATOM   2454 1HH2 ARG A 179      22.575  18.697  34.943  1.00  6.55           H
ATOM   2455 2HH2 ARG A 179      22.223  19.854  36.222  1.00  6.55           H
ATOM   2456  N   GLU A 180      26.636  12.383  31.582  1.00 24.53           N
ATOM   2457  H   GLU A 180      27.457  12.884  31.261  1.00 24.53           H
ATOM   2458  CA  GLU A 180      26.136  11.277  30.766  1.00 24.53           C
ATOM   2459  HA  GLU A 180      25.123  11.049  31.082  1.00 24.53           H
ATOM   2460  C   GLU A 180      26.986  10.004  30.880  1.00 24.53           C
ATOM   2461  O   GLU A 180      28.123   9.977  30.411  1.00 24.53           O
ATOM   2462  CB  GLU A 180      26.050  11.711  29.300  1.00 24.53           C
ATOM   2463 1HB  GLU A 180      26.474  12.710  29.205  1.00 24.53           H
ATOM   2464 2HB  GLU A 180      26.630  11.031  28.678  1.00 24.53           H
ATOM   2465  CG  GLU A 180      24.623  11.740  28.790  1.00 24.53           C
ATOM   2466 1HG  GLU A 180      24.033  12.386  29.442  1.00 24.53           H
ATOM   2467 2HG  GLU A 180      24.616  12.165  27.787  1.00 24.53           H
ATOM   2468  CD  GLU A 180      23.978  10.361  28.747  1.00 24.53           C
ATOM   2469  OE1 GLU A 180      24.674   9.322  28.788  1.00 24.53           O
ATOM   2470  OE2 GLU A 180      22.738  10.310  28.645  1.00 24.53           O
ATOM   2471  N   PRO A 181      26.459   8.924  31.490  1.00 -0.03           N
ATOM   2472  CA  PRO A 181      27.253   7.687  31.558  1.00 -0.03           C
ATOM   2473  HA  PRO A 181      28.174   7.872  32.111  1.00 -0.03           H
ATOM   2474  C   PRO A 181      27.597   7.028  30.223  1.00 -0.03           C
ATOM   2475  O   PRO A 181      28.492   6.181  30.180  1.00 -0.03           O
ATOM   2476  CB  PRO A 181      26.345   6.740  32.353  1.00 -0.03           C
ATOM   2477 1HB  PRO A 181      25.759   6.131  31.667  1.00 -0.03           H
ATOM   2478 2HB  PRO A 181      26.929   6.109  33.020  1.00 -0.03           H
ATOM   2479  CG  PRO A 181      25.454   7.629  33.122  1.00 -0.03           C
ATOM   2480 1HG  PRO A 181      24.542   7.112  33.416  1.00 -0.03           H
ATOM   2481 2HG  PRO A 181      25.978   8.021  33.994  1.00 -0.03           H
ATOM   2482  CD  PRO A 181      25.160   8.728  32.156  1.00 -0.03           C
ATOM   2483 1HD  PRO A 181      24.409   8.421  31.430  1.00 -0.03           H
ATOM   2484 2HD  PRO A 181      24.844   9.624  32.688  1.00 -0.03           H
ATOM   2485  N   ARG A 182      26.899   7.372  29.141  1.00-11.90           N
ATOM   2486  H   ARG A 182      26.136   8.050  29.218  1.00-11.90           H
ATOM   2487  CA  ARG A 182      27.201   6.815  27.813  1.00-11.90           C
ATOM   2488  HA  ARG A 182      27.345   5.741  27.893  1.00-11.90           H
ATOM   2489  C   ARG A 182      28.465   7.419  27.221  1.00-11.90           C
ATOM   2490  O   ARG A 182      29.125   6.821  26.362  1.00-11.90           O
ATOM   2491  CB  ARG A 182      26.042   7.063  26.848  1.00-11.90           C
ATOM   2492 1HB  ARG A 182      25.821   8.130  26.817  1.00-11.90           H
ATOM   2493 2HB  ARG A 182      26.347   6.742  25.853  1.00-11.90           H
ATOM   2494  CG  ARG A 182      24.802   6.284  27.242  1.00-11.90           C
ATOM   2495 1HG  ARG A 182      25.049   5.228  27.211  1.00-11.90           H
ATOM   2496 2HG  ARG A 182      24.512   6.539  28.258  1.00-11.90           H
ATOM   2497  CD  ARG A 182      23.627   6.541  26.316  1.00-11.90           C
ATOM   2498 1HD  ARG A 182      23.967   6.463  25.283  1.00-11.90           H
ATOM   2499 2HD  ARG A 182      22.875   5.771  26.496  1.00-11.90           H
ATOM   2500  NE  ARG A 182      23.008   7.853  26.542  1.00-11.90           N
ATOM   2501  HE  ARG A 182      23.360   8.403  27.324  1.00-11.90           H
ATOM   2502  CZ  ARG A 182      22.007   8.372  25.844  1.00-11.90           C
ATOM   2503  NH1 ARG A 182      21.463   9.477  26.251  1.00-11.90           N
ATOM   2504 1HH1 ARG A 182      21.777   9.896  27.122  1.00-11.90           H
ATOM   2505 2HH1 ARG A 182      20.726   9.902  25.700  1.00-11.90           H
ATOM   2506  NH2 ARG A 182      21.521   7.835  24.757  1.00-11.90           N
ATOM   2507 1HH2 ARG A 182      21.915   6.983  24.404  1.00-11.90           H
ATOM   2508 2HH2 ARG A 182      20.760   8.293  24.272  1.00-11.90           H
ATOM   2509  N   TRP A 183      28.787   8.608  27.706  1.00 21.20           N
ATOM   2510  H   TRP A 183      28.249   8.996  28.467  1.00 21.20           H
ATOM   2511  CA  TRP A 183      29.906   9.382  27.198  1.00 21.20           C
ATOM   2512  HA  TRP A 183      29.913   9.314  26.110  1.00 21.20           H
ATOM   2513  C   TRP A 183      31.197   8.800  27.749  1.00 21.20           C
ATOM   2514  O   TRP A 183      31.451   8.819  28.952  1.00 21.20           O
ATOM   2515  CB  TRP A 183      29.711  10.838  27.620  1.00 21.20           C
ATOM   2516 1HB  TRP A 183      28.662  11.089  27.471  1.00 21.20           H
ATOM   2517 2HB  TRP A 183      29.931  10.938  28.682  1.00 21.20           H
ATOM   2518  CG  TRP A 183      30.516  11.829  26.850  1.00 21.20           C
ATOM   2519  CD1 TRP A 183      30.584  11.956  25.499  1.00 21.20           C
ATOM   2520  HD1 TRP A 183      30.089  11.285  24.802  1.00 21.20           H
ATOM   2521  CD2 TRP A 183      31.322  12.892  27.376  1.00 21.20           C
ATOM   2522  NE1 TRP A 183      31.327  13.042  25.134  1.00 21.20           N
ATOM   2523  HE1 TRP A 183      31.487  13.323  24.179  1.00 21.20           H
ATOM   2524  CE2 TRP A 183      31.785  13.659  26.266  1.00 21.20           C
ATOM   2525  CE3 TRP A 183      31.735  13.260  28.675  1.00 21.20           C
ATOM   2526  HE3 TRP A 183      31.400  12.700  29.535  1.00 21.20           H
ATOM   2527  CZ2 TRP A 183      32.621  14.780  26.424  1.00 21.20           C
ATOM   2528  HZ2 TRP A 183      32.935  15.364  25.573  1.00 21.20           H
ATOM   2529  CZ3 TRP A 183      32.617  14.357  28.833  1.00 21.20           C
ATOM   2530  HZ3 TRP A 183      32.958  14.636  29.820  1.00 21.20           H
ATOM   2531  CH2 TRP A 183      33.049  15.104  27.698  1.00 21.20           C
ATOM   2532  HH2 TRP A 183      33.712  15.945  27.837  1.00 21.20           H
ATOM   2533  N   GLY A 184      32.033   8.261  26.878  1.00 16.79           N
ATOM   2534  H   GLY A 184      31.833   8.329  25.876  1.00 16.79           H
ATOM   2535  CA  GLY A 184      33.223   7.561  27.328  1.00 16.79           C
ATOM   2536 1HA  GLY A 184      32.952   6.862  28.119  1.00 16.79           H
ATOM   2537 2HA  GLY A 184      33.642   7.004  26.492  1.00 16.79           H
ATOM   2538  C   GLY A 184      34.265   8.520  27.864  1.00 16.79           C
ATOM   2539  O   GLY A 184      35.151   8.152  28.636  1.00 16.79           O
ATOM   2540  N   ARG A 185      34.153   9.788  27.489  1.00  6.13           N
ATOM   2541  H   ARG A 185      33.408  10.044  26.853  1.00  6.13           H
ATOM   2542  CA  ARG A 185      35.060  10.820  27.999  1.00  6.13           C
ATOM   2543  HA  ARG A 185      36.082  10.445  27.982  1.00  6.13           H
ATOM   2544  C   ARG A 185      34.767  11.221  29.438  1.00  6.13           C
ATOM   2545  O   ARG A 185      35.539  11.976  29.991  1.00  6.13           O
ATOM   2546  CB  ARG A 185      34.998  12.094  27.152  1.00  6.13           C
ATOM   2547 1HB  ARG A 185      33.970  12.423  27.121  1.00  6.13           H
ATOM   2548 2HB  ARG A 185      35.585  12.864  27.648  1.00  6.13           H
ATOM   2549  CG  ARG A 185      35.502  11.966  25.731  1.00  6.13           C
ATOM   2550 1HG  ARG A 185      36.533  11.621  25.756  1.00  6.13           H
ATOM   2551 2HG  ARG A 185      34.889  11.232  25.210  1.00  6.13           H
ATOM   2552  CD  ARG A 185      35.460  13.270  24.949  1.00  6.13           C
ATOM   2553 1HD  ARG A 185      35.735  13.060  23.920  1.00  6.13           H
ATOM   2554 2HD  ARG A 185      34.445  13.661  24.957  1.00  6.13           H
ATOM   2555  NE  ARG A 185      36.373  14.282  25.491  1.00  6.13           N
ATOM   2556  HE  ARG A 185      36.602  14.221  26.484  1.00  6.13           H
ATOM   2557  CZ  ARG A 185      36.934  15.280  24.826  1.00  6.13           C
ATOM   2558  NH1 ARG A 185      37.508  16.224  25.506  1.00  6.13           N
ATOM   2559 1HH1 ARG A 185      37.503  16.177  26.524  1.00  6.13           H
ATOM   2560 2HH1 ARG A 185      37.964  16.986  25.023  1.00  6.13           H
ATOM   2561  NH2 ARG A 185      37.010  15.353  23.523  1.00  6.13           N
ATOM   2562 1HH2 ARG A 185      36.725  14.568  22.942  1.00  6.13           H
ATOM   2563 2HH2 ARG A 185      37.438  16.163  23.090  1.00  6.13           H
ATOM   2564  N   ILE A 186      33.703  10.745  30.073  1.00 32.73           N
ATOM   2565  H   ILE A 186      33.106  10.055  29.628  1.00 32.73           H
ATOM   2566  CA  ILE A 186      33.330  11.241  31.406  1.00 32.73           C
ATOM   2567  HA  ILE A 186      33.189  12.317  31.308  1.00 32.73           H
ATOM   2568  C   ILE A 186      34.413  11.067  32.485  1.00 32.73           C
ATOM   2569  O   ILE A 186      34.479  11.836  33.442  1.00 32.73           O
ATOM   2570  CB  ILE A 186      31.957  10.643  31.840  1.00 32.73           C
ATOM   2571  HB  ILE A 186      31.305  10.685  30.968  1.00 32.73           H
ATOM   2572  CG1 ILE A 186      31.317  11.521  32.930  1.00 32.73           C
ATOM   2573 1HG1 ILE A 186      31.823  11.334  33.878  1.00 32.73           H
ATOM   2574 2HG1 ILE A 186      31.473  12.566  32.662  1.00 32.73           H
ATOM   2575  CG2 ILE A 186      32.081   9.155  32.261  1.00 32.73           C
ATOM   2576 1HG2 ILE A 186      31.088   8.736  32.417  1.00 32.73           H
ATOM   2577 2HG2 ILE A 186      32.659   9.062  33.184  1.00 32.73           H
ATOM   2578 3HG2 ILE A 186      32.566   8.582  31.471  1.00 32.73           H
ATOM   2579  CD1 ILE A 186      29.822  11.310  33.119  1.00 32.73           C
ATOM   2580 1HD1 ILE A 186      29.614  10.274  33.384  1.00 32.73           H
ATOM   2581 2HD1 ILE A 186      29.299  11.559  32.197  1.00 32.73           H
ATOM   2582 3HD1 ILE A 186      29.466  11.960  33.919  1.00 32.73           H
ATOM   2583  N   GLU A 187      35.352  10.155  32.268  1.00 30.66           N
ATOM   2584  H   GLU A 187      35.294   9.584  31.439  1.00 30.66           H
ATOM   2585  CA  GLU A 187      36.488   9.963  33.171  1.00 30.66           C
ATOM   2586  HA  GLU A 187      36.092   9.805  34.174  1.00 30.66           H
ATOM   2587  C   GLU A 187      37.450  11.159  33.243  1.00 30.66           C
ATOM   2588  O   GLU A 187      38.286  11.254  34.156  1.00 30.66           O
ATOM   2589  CB  GLU A 187      37.245   8.697  32.755  1.00 30.66           C
ATOM   2590 1HB  GLU A 187      37.925   8.430  33.559  1.00 30.66           H
ATOM   2591 2HB  GLU A 187      36.515   7.894  32.657  1.00 30.66           H
ATOM   2592  CG  GLU A 187      38.040   8.773  31.439  1.00 30.66           C
ATOM   2593 1HG  GLU A 187      38.094   7.769  31.016  1.00 30.66           H
ATOM   2594 2HG  GLU A 187      37.509   9.409  30.729  1.00 30.66           H
ATOM   2595  CD  GLU A 187      39.467   9.287  31.625  1.00 30.66           C
ATOM   2596  OE1 GLU A 187      39.866  10.279  30.977  1.00 30.66           O
ATOM   2597  OE2 GLU A 187      40.232   8.686  32.409  1.00 30.66           O
ATOM   2598  N   GLU A 188      37.330  12.081  32.293  1.00-14.16           N
ATOM   2599  H   GLU A 188      36.647  11.953  31.547  1.00-14.16           H
ATOM   2600  CA  GLU A 188      38.148  13.288  32.280  1.00-14.16           C
ATOM   2601  HA  GLU A 188      39.134  13.017  32.638  1.00-14.16           H
ATOM   2602  C   GLU A 188      37.590  14.362  33.212  1.00-14.16           C
ATOM   2603  O   GLU A 188      38.287  15.326  33.515  1.00-14.16           O
ATOM   2604  CB  GLU A 188      38.324  13.834  30.852  1.00-14.16           C
ATOM   2605 1HB  GLU A 188      39.228  14.439  30.844  1.00-14.16           H
ATOM   2606 2HB  GLU A 188      38.485  12.987  30.187  1.00-14.16           H
ATOM   2607  CG  GLU A 188      37.198  14.714  30.293  1.00-14.16           C
ATOM   2608 1HG  GLU A 188      36.247  14.200  30.374  1.00-14.16           H
ATOM   2609 2HG  GLU A 188      37.131  15.612  30.901  1.00-14.16           H
ATOM   2610  CD  GLU A 188      37.427  15.123  28.838  1.00-14.16           C
ATOM   2611  OE1 GLU A 188      37.285  16.323  28.502  1.00-14.16           O
ATOM   2612  OE2 GLU A 188      37.740  14.258  27.993  1.00-14.16           O
ATOM   2613  N   THR A 189      36.356  14.191  33.672  1.00 18.87           N
ATOM   2614  H   THR A 189      35.860  13.329  33.468  1.00 18.87           H
ATOM   2615  CA  THR A 189      35.676  15.201  34.490  1.00 18.87           C
ATOM   2616  HA  THR A 189      36.203  16.149  34.381  1.00 18.87           H
ATOM   2617  C   THR A 189      35.665  14.826  35.970  1.00 18.87           C
ATOM   2618  O   THR A 189      35.854  13.667  36.316  1.00 18.87           O
ATOM   2619  CB  THR A 189      34.200  15.413  34.053  1.00 18.87           C
ATOM   2620  HB  THR A 189      33.786  16.253  34.608  1.00 18.87           H
ATOM   2621  OG1 THR A 189      33.417  14.251  34.342  1.00 18.87           O
ATOM   2622  HG1 THR A 189      33.899  13.461  34.061  1.00 18.87           H
ATOM   2623  CG2 THR A 189      34.077  15.696  32.562  1.00 18.87           C
ATOM   2624 1HG2 THR A 189      34.725  16.527  32.288  1.00 18.87           H
ATOM   2625 2HG2 THR A 189      33.044  15.967  32.340  1.00 18.87           H
ATOM   2626 3HG2 THR A 189      34.346  14.812  31.985  1.00 18.87           H
ATOM   2627  N   PHE A 190      35.431  15.796  36.843  1.00 21.70           N
ATOM   2628  H   PHE A 190      35.310  16.748  36.501  1.00 21.70           H
ATOM   2629  CA  PHE A 190      35.388  15.569  38.289  1.00 21.70           C
ATOM   2630  HA  PHE A 190      36.077  14.757  38.529  1.00 21.70           H
ATOM   2631  C   PHE A 190      34.012  15.166  38.852  1.00 21.70           C
ATOM   2632  O   PHE A 190      33.891  14.952  40.053  1.00 21.70           O
ATOM   2633  CB  PHE A 190      35.876  16.832  39.018  1.00 21.70           C
ATOM   2634 1HB  PHE A 190      35.234  17.665  38.743  1.00 21.70           H
ATOM   2635 2HB  PHE A 190      35.785  16.675  40.092  1.00 21.70           H
ATOM   2636  CG  PHE A 190      37.313  17.204  38.726  1.00 21.70           C
ATOM   2637  CD1 PHE A 190      37.621  18.428  38.103  1.00 21.70           C
ATOM   2638  HD1 PHE A 190      36.825  19.092  37.800  1.00 21.70           H
ATOM   2639  CD2 PHE A 190      38.370  16.356  39.113  1.00 21.70           C
ATOM   2640  HD2 PHE A 190      38.157  15.409  39.580  1.00 21.70           H
ATOM   2641  CE1 PHE A 190      38.969  18.806  37.869  1.00 21.70           C
ATOM   2642  HE1 PHE A 190      39.187  19.739  37.372  1.00 21.70           H
ATOM   2643  CE2 PHE A 190      39.722  16.728  38.900  1.00 21.70           C
ATOM   2644  HE2 PHE A 190      40.519  16.068  39.209  1.00 21.70           H
ATOM   2645  CZ  PHE A 190      40.022  17.957  38.275  1.00 21.70           C
ATOM   2646  HZ  PHE A 190      41.050  18.243  38.101  1.00 21.70           H
ATOM   2647  N   GLY A 191      32.967  15.064  38.037  1.00 16.43           N
ATOM   2648  H   GLY A 191      33.063  15.268  37.054  1.00 16.43           H
ATOM   2649  CA  GLY A 191      31.668  14.632  38.547  1.00 16.43           C
ATOM   2650 1HA  GLY A 191      31.554  13.571  38.332  1.00 16.43           H
ATOM   2651 2HA  GLY A 191      31.650  14.746  39.629  1.00 16.43           H
ATOM   2652  C   GLY A 191      30.437  15.345  38.019  1.00 16.43           C
ATOM   2653  O   GLY A 191      30.529  16.182  37.118  1.00 16.43           O
ATOM   2654  N   GLU A 192      29.282  14.999  38.580  1.00 12.05           N
ATOM   2655  H   GLU A 192      29.287  14.314  39.336  1.00 12.05           H
ATOM   2656  CA  GLU A 192      27.985  15.502  38.099  1.00 12.05           C
ATOM   2657  HA  GLU A 192      28.105  15.754  37.048  1.00 12.05           H
ATOM   2658  C   GLU A 192      27.457  16.761  38.787  1.00 12.05           C
ATOM   2659  O   GLU A 192      26.406  17.295  38.416  1.00 12.05           O
ATOM   2660  CB  GLU A 192      26.930  14.389  38.178  1.00 12.05           C
ATOM   2661 1HB  GLU A 192      26.069  14.697  37.592  1.00 12.05           H
ATOM   2662 2HB  GLU A 192      27.353  13.498  37.716  1.00 12.05           H
ATOM   2663  CG  GLU A 192      26.415  14.024  39.571  1.00 12.05           C
ATOM   2664 1HG  GLU A 192      27.251  13.700  40.188  1.00 12.05           H
ATOM   2665 2HG  GLU A 192      25.967  14.906  40.032  1.00 12.05           H
ATOM   2666  CD  GLU A 192      25.370  12.913  39.520  1.00 12.05           C
ATOM   2667  OE1 GLU A 192      25.467  12.009  38.665  1.00 12.05           O
ATOM   2668  OE2 GLU A 192      24.445  12.905  40.354  1.00 12.05           O
ATOM   2669  N   ASP A 193      28.185  17.232  39.787  1.00  4.50           N
ATOM   2670  H   ASP A 193      29.066  16.790  40.000  1.00  4.50           H
ATOM   2671  CA  ASP A 193      27.755  18.359  40.616  1.00  4.50           C
ATOM   2672  HA  ASP A 193      26.736  18.640  40.356  1.00  4.50           H
ATOM   2673  C   ASP A 193      28.668  19.579  40.459  1.00  4.50           C
ATOM   2674  O   ASP A 193      29.884  19.450  40.615  1.00  4.50           O
ATOM   2675  CB  ASP A 193      27.770  17.930  42.077  1.00  4.50           C
ATOM   2676 1HB  ASP A 193      27.100  17.081  42.202  1.00  4.50           H
ATOM   2677 2HB  ASP A 193      28.779  17.617  42.343  1.00  4.50           H
ATOM   2678  CG  ASP A 193      27.353  19.046  42.996  1.00  4.50           C
ATOM   2679  OD1 ASP A 193      26.136  19.247  43.206  1.00  4.50           O
ATOM   2680  OD2 ASP A 193      28.234  19.795  43.451  1.00  4.50           O
ATOM   2681  N   PRO A 194      28.118  20.775  40.165  1.00  6.89           N
ATOM   2682  CA  PRO A 194      29.078  21.840  39.856  1.00  6.89           C
ATOM   2683  HA  PRO A 194      29.783  21.490  39.102  1.00  6.89           H
ATOM   2684  C   PRO A 194      29.875  22.389  41.035  1.00  6.89           C
ATOM   2685  O   PRO A 194      30.954  22.926  40.817  1.00  6.89           O
ATOM   2686  CB  PRO A 194      28.187  22.928  39.251  1.00  6.89           C
ATOM   2687 1HB  PRO A 194      28.607  23.917  39.416  1.00  6.89           H
ATOM   2688 2HB  PRO A 194      28.041  22.751  38.185  1.00  6.89           H
ATOM   2689  CG  PRO A 194      26.914  22.769  39.961  1.00  6.89           C
ATOM   2690 1HG  PRO A 194      26.991  23.191  40.963  1.00  6.89           H
ATOM   2691 2HG  PRO A 194      26.097  23.238  39.417  1.00  6.89           H
ATOM   2692  CD  PRO A 194      26.737  21.272  40.027  1.00  6.89           C
ATOM   2693 1HD  PRO A 194      26.140  21.007  40.897  1.00  6.89           H
ATOM   2694 2HD  PRO A 194      26.284  20.894  39.108  1.00  6.89           H
ATOM   2695  N   TYR A 195      29.407  22.258  42.270  1.00  8.36           N
ATOM   2696  H   TYR A 195      28.516  21.803  42.444  1.00  8.36           H
ATOM   2697  CA  TYR A 195      30.192  22.719  43.412  1.00  8.36           C
ATOM   2698  HA  TYR A 195      30.566  23.722  43.219  1.00  8.36           H
ATOM   2699  C   TYR A 195      31.382  21.786  43.594  1.00  8.36           C
ATOM   2700  O   TYR A 195      32.510  22.237  43.798  1.00  8.36           O
ATOM   2701  CB  TYR A 195      29.354  22.750  44.691  1.00  8.36           C
ATOM   2702 1HB  TYR A 195      28.493  23.399  44.532  1.00  8.36           H
ATOM   2703 2HB  TYR A 195      28.997  21.747  44.916  1.00  8.36           H
ATOM   2704  CG  TYR A 195      30.138  23.257  45.880  1.00  8.36           C
ATOM   2705  CD1 TYR A 195      30.324  24.638  46.083  1.00  8.36           C
ATOM   2706  HD1 TYR A 195      29.870  25.348  45.405  1.00  8.36           H
ATOM   2707  CD2 TYR A 195      30.735  22.355  46.784  1.00  8.36           C
ATOM   2708  HD2 TYR A 195      30.597  21.292  46.651  1.00  8.36           H
ATOM   2709  CE1 TYR A 195      31.113  25.113  47.165  1.00  8.36           C
ATOM   2710  HE1 TYR A 195      31.247  26.175  47.314  1.00  8.36           H
ATOM   2711  CE2 TYR A 195      31.531  22.828  47.856  1.00  8.36           C
ATOM   2712  HE2 TYR A 195      32.004  22.133  48.531  1.00  8.36           H
ATOM   2713  CZ  TYR A 195      31.711  24.201  48.040  1.00  8.36           C
ATOM   2714  OH  TYR A 195      32.469  24.646  49.095  1.00  8.36           O
ATOM   2715  HH  TYR A 195      32.483  25.613  49.150  1.00  8.36           H
ATOM   2716  N   LEU A 196      31.144  20.485  43.478  1.00-27.65           N
ATOM   2717  H   LEU A 196      30.188  20.163  43.311  1.00-27.65           H
ATOM   2718  CA  LEU A 196      32.222  19.505  43.602  1.00-27.65           C
ATOM   2719  HA  LEU A 196      32.727  19.666  44.554  1.00-27.65           H
ATOM   2720  C   LEU A 196      33.242  19.696  42.480  1.00-27.65           C
ATOM   2721  O   LEU A 196      34.451  19.712  42.720  1.00-27.65           O
ATOM   2722  CB  LEU A 196      31.650  18.081  43.556  1.00-27.65           C
ATOM   2723 1HB  LEU A 196      30.838  18.018  44.280  1.00-27.65           H
ATOM   2724 2HB  LEU A 196      31.221  17.929  42.567  1.00-27.65           H
ATOM   2725  CG  LEU A 196      32.614  16.911  43.831  1.00-27.65           C
ATOM   2726  HG  LEU A 196      33.469  16.998  43.160  1.00-27.65           H
ATOM   2727  CD1 LEU A 196      33.127  16.898  45.271  1.00-27.65           C
ATOM   2728 1HD1 LEU A 196      33.696  17.804  45.466  1.00-27.65           H
ATOM   2729 2HD1 LEU A 196      33.777  16.036  45.422  1.00-27.65           H
ATOM   2730 3HD1 LEU A 196      32.291  16.839  45.970  1.00-27.65           H
ATOM   2731  CD2 LEU A 196      31.922  15.589  43.545  1.00-27.65           C
ATOM   2732 1HD2 LEU A 196      32.626  14.772  43.708  1.00-27.65           H
ATOM   2733 2HD2 LEU A 196      31.594  15.559  42.505  1.00-27.65           H
ATOM   2734 3HD2 LEU A 196      31.065  15.458  44.207  1.00-27.65           H
ATOM   2735  N   VAL A 197      32.758  19.893  41.260  1.00  9.83           N
ATOM   2736  H   VAL A 197      31.751  19.865  41.109  1.00  9.83           H
ATOM   2737  CA  VAL A 197      33.639  20.114  40.111  1.00  9.83           C
ATOM   2738  HA  VAL A 197      34.367  19.306  40.070  1.00  9.83           H
ATOM   2739  C   VAL A 197      34.421  21.415  40.287  1.00  9.83           C
ATOM   2740  O   VAL A 197      35.615  21.449  40.007  1.00  9.83           O
ATOM   2741  CB  VAL A 197      32.833  20.113  38.774  1.00  9.83           C
ATOM   2742  HB  VAL A 197      32.023  20.837  38.857  1.00  9.83           H
ATOM   2743  CG1 VAL A 197      33.700  20.495  37.571  1.00  9.83           C
ATOM   2744 1HG1 VAL A 197      33.117  20.418  36.652  1.00  9.83           H
ATOM   2745 2HG1 VAL A 197      34.562  19.833  37.503  1.00  9.83           H
ATOM   2746 3HG1 VAL A 197      34.047  21.522  37.666  1.00  9.83           H
ATOM   2747  CG2 VAL A 197      32.236  18.722  38.510  1.00  9.83           C
ATOM   2748 1HG2 VAL A 197      33.023  18.013  38.254  1.00  9.83           H
ATOM   2749 2HG2 VAL A 197      31.533  18.778  37.682  1.00  9.83           H
ATOM   2750 3HG2 VAL A 197      31.708  18.351  39.385  1.00  9.83           H
ATOM   2751  N   ALA A 198      33.801  22.472  40.795  1.00-21.96           N
ATOM   2752  H   ALA A 198      32.811  22.428  41.023  1.00-21.96           H
ATOM   2753  CA  ALA A 198      34.525  23.719  41.017  1.00-21.96           C
ATOM   2754  HA  ALA A 198      35.024  23.995  40.088  1.00-21.96           H
ATOM   2755  C   ALA A 198      35.601  23.561  42.085  1.00-21.96           C
ATOM   2756  O   ALA A 198      36.711  24.052  41.903  1.00-21.96           O
ATOM   2757  CB  ALA A 198      33.561  24.833  41.403  1.00-21.96           C
ATOM   2758 1HB  ALA A 198      32.832  24.981  40.606  1.00-21.96           H
ATOM   2759 2HB  ALA A 198      34.115  25.759  41.559  1.00-21.96           H
ATOM   2760 3HB  ALA A 198      33.037  24.571  42.324  1.00-21.96           H
ATOM   2761  N   GLU A 199      35.300  22.875  43.180  1.00-20.39           N
ATOM   2762  H   GLU A 199      34.363  22.483  43.290  1.00-20.39           H
ATOM   2763  CA  GLU A 199      36.280  22.689  44.249  1.00-20.39           C
ATOM   2764  HA  GLU A 199      36.627  23.665  44.582  1.00-20.39           H
ATOM   2765  C   GLU A 199      37.499  21.922  43.763  1.00-20.39           C
ATOM   2766  O   GLU A 199      38.632  22.327  44.038  1.00-20.39           O
ATOM   2767  CB  GLU A 199      35.680  21.934  45.440  1.00-20.39           C
ATOM   2768 1HB  GLU A 199      35.064  21.117  45.061  1.00-20.39           H
ATOM   2769 2HB  GLU A 199      36.496  21.498  46.012  1.00-20.39           H
ATOM   2770  CG  GLU A 199      34.848  22.785  46.388  1.00-20.39           C
ATOM   2771 1HG  GLU A 199      34.028  23.241  45.834  1.00-20.39           H
ATOM   2772 2HG  GLU A 199      34.431  22.141  47.161  1.00-20.39           H
ATOM   2773  CD  GLU A 199      35.667  23.879  47.059  1.00-20.39           C
ATOM   2774  OE1 GLU A 199      36.717  23.590  47.685  1.00-20.39           O
ATOM   2775  OE2 GLU A 199      35.282  25.063  46.947  1.00-20.39           O
ATOM   2776  N   MET A 200      37.294  20.836  43.030  1.00-11.39           N
ATOM   2777  H   MET A 200      36.344  20.530  42.819  1.00-11.39           H
ATOM   2778  CA  MET A 200      38.432  20.048  42.563  1.00-11.39           C
ATOM   2779  HA  MET A 200      39.144  19.949  43.381  1.00-11.39           H
ATOM   2780  C   MET A 200      39.132  20.757  41.414  1.00-11.39           C
ATOM   2781  O   MET A 200      40.350  20.705  41.281  1.00-11.39           O
ATOM   2782  CB  MET A 200      37.998  18.650  42.117  1.00-11.39           C
ATOM   2783 1HB  MET A 200      37.342  18.739  41.252  1.00-11.39           H
ATOM   2784 2HB  MET A 200      38.886  18.089  41.823  1.00-11.39           H
ATOM   2785  CG  MET A 200      37.263  17.874  43.196  1.00-11.39           C
ATOM   2786 1HG  MET A 200      36.298  18.343  43.365  1.00-11.39           H
ATOM   2787 2HG  MET A 200      37.092  16.855  42.852  1.00-11.39           H
ATOM   2788  SD  MET A 200      38.143  17.839  44.767  1.00-11.39           S
ATOM   2789  CE  MET A 200      36.928  17.105  45.772  1.00-11.39           C
ATOM   2790 1HE  MET A 200      36.728  16.089  45.426  1.00-11.39           H
ATOM   2791 2HE  MET A 200      36.009  17.689  45.721  1.00-11.39           H
ATOM   2792 3HE  MET A 200      37.278  17.080  46.801  1.00-11.39           H
ATOM   2793  N   GLY A 201      38.362  21.463  40.602  1.00-17.64           N
ATOM   2794  H   GLY A 201      37.352  21.472  40.731  1.00-17.64           H
ATOM   2795  CA  GLY A 201      38.917  22.186  39.476  1.00-17.64           C
ATOM   2796 1HA  GLY A 201      39.493  21.493  38.865  1.00-17.64           H
ATOM   2797 2HA  GLY A 201      38.095  22.580  38.880  1.00-17.64           H
ATOM   2798  C   GLY A 201      39.814  23.338  39.864  1.00-17.64           C
ATOM   2799  O   GLY A 201      40.918  23.463  39.337  1.00-17.64           O
ATOM   2800  N   LYS A 202      39.396  24.179  40.802  1.00 -1.37           N
ATOM   2801  H   LYS A 202      38.472  24.065  41.225  1.00 -1.37           H
ATOM   2802  CA  LYS A 202      40.259  25.291  41.207  1.00 -1.37           C
ATOM   2803  HA  LYS A 202      40.677  25.727  40.299  1.00 -1.37           H
ATOM   2804  C   LYS A 202      41.434  24.771  42.023  1.00 -1.37           C
ATOM   2805  O   LYS A 202      42.510  25.353  41.961  1.00 -1.37           O
ATOM   2806  CB  LYS A 202      39.477  26.404  41.916  1.00 -1.37           C
ATOM   2807 1HB  LYS A 202      40.121  27.279  42.009  1.00 -1.37           H
ATOM   2808 2HB  LYS A 202      38.638  26.673  41.273  1.00 -1.37           H
ATOM   2809  CG  LYS A 202      38.931  26.071  43.296  1.00 -1.37           C
ATOM   2810 1HG  LYS A 202      38.408  25.121  43.257  1.00 -1.37           H
ATOM   2811 2HG  LYS A 202      39.749  25.989  44.012  1.00 -1.37           H
ATOM   2812  CD  LYS A 202      37.957  27.148  43.744  1.00 -1.37           C
ATOM   2813 1HD  LYS A 202      38.496  28.084  43.892  1.00 -1.37           H
ATOM   2814 2HD  LYS A 202      37.197  27.289  42.974  1.00 -1.37           H
ATOM   2815  CE  LYS A 202      37.270  26.734  45.028  1.00 -1.37           C
ATOM   2816 1HE  LYS A 202      36.715  25.813  44.844  1.00 -1.37           H
ATOM   2817 2HE  LYS A 202      38.022  26.538  45.796  1.00 -1.37           H
ATOM   2818  NZ  LYS A 202      36.324  27.778  45.521  1.00 -1.37           N
ATOM   2819 1HZ  LYS A 202      35.784  28.158  44.748  1.00 -1.37           H
ATOM   2820 2HZ  LYS A 202      36.840  28.528  45.968  1.00 -1.37           H
ATOM   2821 3HZ  LYS A 202      35.690  27.374  46.201  1.00 -1.37           H
ATOM   2822  N   ALA A 203      41.284  23.640  42.702  1.00-11.50           N
ATOM   2823  H   ALA A 203      40.378  23.190  42.752  1.00-11.50           H
ATOM   2824  CA  ALA A 203      42.423  23.021  43.378  1.00-11.50           C
ATOM   2825  HA  ALA A 203      42.911  23.774  44.000  1.00-11.50           H
ATOM   2826  C   ALA A 203      43.440  22.519  42.346  1.00-11.50           C
ATOM   2827  O   ALA A 203      44.644  22.666  42.531  1.00-11.50           O
ATOM   2828  CB  ALA A 203      41.946  21.874  44.271  1.00-11.50           C
ATOM   2829 1HB  ALA A 203      41.403  21.134  43.680  1.00-11.50           H
ATOM   2830 2HB  ALA A 203      41.291  22.264  45.049  1.00-11.50           H
ATOM   2831 3HB  ALA A 203      42.805  21.395  44.735  1.00-11.50           H
ATOM   2832  N   ALA A 204      42.961  21.959  41.243  1.00-22.69           N
ATOM   2833  H   ALA A 204      41.960  21.811  41.146  1.00-22.69           H
ATOM   2834  CA  ALA A 204      43.842  21.502  40.174  1.00-22.69           C
ATOM   2835  HA  ALA A 204      44.580  20.824  40.603  1.00-22.69           H
ATOM   2836  C   ALA A 204      44.594  22.677  39.543  1.00-22.69           C
ATOM   2837  O   ALA A 204      45.793  22.592  39.293  1.00-22.69           O
ATOM   2838  CB  ALA A 204      43.029  20.746  39.116  1.00-22.69           C
ATOM   2839 1HB  ALA A 204      42.513  19.905  39.583  1.00-22.69           H
ATOM   2840 2HB  ALA A 204      43.700  20.369  38.345  1.00-22.69           H
ATOM   2841 3HB  ALA A 204      42.292  21.408  38.660  1.00-22.69           H
ATOM   2842  N   VAL A 205      43.901  23.784  39.313  1.00-15.05           N
ATOM   2843  H   VAL A 205      42.901  23.792  39.500  1.00-15.05           H
ATOM   2844  CA  VAL A 205      44.536  24.994  38.784  1.00-15.05           C
ATOM   2845  HA  VAL A 205      45.090  24.742  37.880  1.00-15.05           H
ATOM   2846  C   VAL A 205      45.537  25.555  39.789  1.00-15.05           C
ATOM   2847  O   VAL A 205      46.634  25.967  39.405  1.00-15.05           O
ATOM   2848  CB  VAL A 205      43.470  26.070  38.425  1.00-15.05           C
ATOM   2849  HB  VAL A 205      42.824  26.220  39.288  1.00-15.05           H
ATOM   2850  CG1 VAL A 205      44.096  27.423  38.055  1.00-15.05           C
ATOM   2851 1HG1 VAL A 205      44.640  27.835  38.906  1.00-15.05           H
ATOM   2852 2HG1 VAL A 205      43.307  28.130  37.800  1.00-15.05           H
ATOM   2853 3HG1 VAL A 205      44.777  27.315  37.208  1.00-15.05           H
ATOM   2854  CG2 VAL A 205      42.620  25.581  37.250  1.00-15.05           C
ATOM   2855 1HG2 VAL A 205      41.863  26.325  37.021  1.00-15.05           H
ATOM   2856 2HG2 VAL A 205      42.118  24.649  37.502  1.00-15.05           H
ATOM   2857 3HG2 VAL A 205      43.245  25.426  36.369  1.00-15.05           H
ATOM   2858  N   TRP A 206      45.216  25.557  41.074  1.00 31.33           N
ATOM   2859  H   TRP A 206      44.305  25.230  41.386  1.00 31.33           H
ATOM   2860  CA  TRP A 206      46.164  26.084  42.047  1.00 31.33           C
ATOM   2861  HA  TRP A 206      46.469  27.071  41.704  1.00 31.33           H
ATOM   2862  C   TRP A 206      47.403  25.198  42.090  1.00 31.33           C
ATOM   2863  O   TRP A 206      48.525  25.697  42.060  1.00 31.33           O
ATOM   2864  CB  TRP A 206      45.555  26.254  43.440  1.00 31.33           C
ATOM   2865 1HB  TRP A 206      44.565  26.694  43.338  1.00 31.33           H
ATOM   2866 2HB  TRP A 206      45.464  25.287  43.933  1.00 31.33           H
ATOM   2867  CG  TRP A 206      46.402  27.182  44.261  1.00 31.33           C
ATOM   2868  CD1 TRP A 206      47.415  26.851  45.101  1.00 31.33           C
ATOM   2869  HD1 TRP A 206      47.689  25.833  45.349  1.00 31.33           H
ATOM   2870  CD2 TRP A 206      46.388  28.622  44.235  1.00 31.33           C
ATOM   2871  NE1 TRP A 206      48.066  27.957  45.572  1.00 31.33           N
ATOM   2872  HE1 TRP A 206      48.874  27.935  46.192  1.00 31.33           H
ATOM   2873  CE2 TRP A 206      47.471  29.068  45.045  1.00 31.33           C
ATOM   2874  CE3 TRP A 206      45.601  29.582  43.565  1.00 31.33           C
ATOM   2875  HE3 TRP A 206      44.773  29.274  42.943  1.00 31.33           H
ATOM   2876  CZ2 TRP A 206      47.800  30.433  45.179  1.00 31.33           C
ATOM   2877  HZ2 TRP A 206      48.642  30.740  45.781  1.00 31.33           H
ATOM   2878  CZ3 TRP A 206      45.920  30.955  43.707  1.00 31.33           C
ATOM   2879  HZ3 TRP A 206      45.322  31.698  43.198  1.00 31.33           H
ATOM   2880  CH2 TRP A 206      47.029  31.363  44.506  1.00 31.33           C
ATOM   2881  HH2 TRP A 206      47.274  32.412  44.584  1.00 31.33           H
ATOM   2882  N   GLY A 207      47.217  23.886  42.062  1.00 16.67           N
ATOM   2883  H   GLY A 207      46.274  23.503  42.064  1.00 16.67           H
ATOM   2884  CA  GLY A 207      48.352  22.981  42.050  1.00 16.67           C
ATOM   2885 1HA  GLY A 207      48.974  23.189  42.918  1.00 16.67           H
ATOM   2886 2HA  GLY A 207      47.998  21.953  42.114  1.00 16.67           H
ATOM   2887  C   GLY A 207      49.203  23.141  40.806  1.00 16.67           C
ATOM   2888  O   GLY A 207      50.420  23.289  40.911  1.00 16.67           O
ATOM   2889  N   LEU A 208      48.590  23.161  39.630  1.00  3.29           N
ATOM   2890  H   LEU A 208      47.577  23.050  39.582  1.00  3.29           H
ATOM   2891  CA  LEU A 208      49.350  23.297  38.388  1.00  3.29           C
ATOM   2892  HA  LEU A 208      50.131  22.545  38.388  1.00  3.29           H
ATOM   2893  C   LEU A 208      50.026  24.648  38.224  1.00  3.29           C
ATOM   2894  O   LEU A 208      51.171  24.688  37.791  1.00  3.29           O
ATOM   2895  CB  LEU A 208      48.456  23.095  37.161  1.00  3.29           C
ATOM   2896 1HB  LEU A 208      47.538  23.661  37.317  1.00  3.29           H
ATOM   2897 2HB  LEU A 208      48.968  23.531  36.303  1.00  3.29           H
ATOM   2898  CG  LEU A 208      48.084  21.655  36.786  1.00  3.29           C
ATOM   2899  HG  LEU A 208      47.655  21.175  37.659  1.00  3.29           H
ATOM   2900  CD1 LEU A 208      47.025  21.659  35.694  1.00  3.29           C
ATOM   2901 1HD1 LEU A 208      46.141  22.175  36.064  1.00  3.29           H
ATOM   2902 2HD1 LEU A 208      46.750  20.636  35.441  1.00  3.29           H
ATOM   2903 3HD1 LEU A 208      47.397  22.169  34.804  1.00  3.29           H
ATOM   2904  CD2 LEU A 208      49.296  20.833  36.327  1.00  3.29           C
ATOM   2905 1HD2 LEU A 208      49.984  20.698  37.161  1.00  3.29           H
ATOM   2906 2HD2 LEU A 208      49.810  21.344  35.513  1.00  3.29           H
ATOM   2907 3HD2 LEU A 208      48.971  19.850  35.989  1.00  3.29           H
ATOM   2908  N   GLN A 209      49.323  25.727  38.550  1.00 24.44           N
ATOM   2909  H   GLN A 209      48.399  25.605  38.952  1.00 24.44           H
ATOM   2910  CA  GLN A 209      49.769  27.088  38.238  1.00 24.44           C
ATOM   2911  HA  GLN A 209      50.788  27.041  37.852  1.00 24.44           H
ATOM   2912  C   GLN A 209      49.756  28.088  39.392  1.00 24.44           C
ATOM   2913  O   GLN A 209      50.698  28.867  39.549  1.00 24.44           O
ATOM   2914  CB  GLN A 209      48.866  27.645  37.127  1.00 24.44           C
ATOM   2915 1HB  GLN A 209      48.770  26.885  36.354  1.00 24.44           H
ATOM   2916 2HB  GLN A 209      47.875  27.840  37.535  1.00 24.44           H
ATOM   2917  CG  GLN A 209      49.401  28.928  36.491  1.00 24.44           C
ATOM   2918 1HG  GLN A 209      49.438  29.709  37.246  1.00 24.44           H
ATOM   2919 2HG  GLN A 209      50.413  28.749  36.129  1.00 24.44           H
ATOM   2920  CD  GLN A 209      48.562  29.429  35.338  1.00 24.44           C
ATOM   2921  OE1 GLN A 209      47.748  28.708  34.779  1.00 24.44           O
ATOM   2922  NE2 GLN A 209      48.775  30.658  34.952  1.00 24.44           N
ATOM   2923 1HE2 GLN A 209      48.237  31.029  34.185  1.00 24.44           H
ATOM   2924 2HE2 GLN A 209      49.480  31.216  35.419  1.00 24.44           H
ATOM   2925  N   GLY A 210      48.699  28.092  40.195  1.00 48.42           N
ATOM   2926  H   GLY A 210      47.962  27.408  40.059  1.00 48.42           H
ATOM   2927  CA  GLY A 210      48.551  29.097  41.244  1.00 48.42           C
ATOM   2928 1HA  GLY A 210      48.520  30.084  40.781  1.00 48.42           H
ATOM   2929 2HA  GLY A 210      47.604  28.936  41.756  1.00 48.42           H
ATOM   2930  C   GLY A 210      49.664  29.106  42.272  1.00 48.42           C
ATOM   2931  O   GLY A 210      50.124  30.159  42.697  1.00 48.42           O
ATOM   2932  N   ARG A 211      50.209  27.934  42.570  1.00  4.47           N
ATOM   2933  H   ARG A 211      49.774  27.094  42.194  1.00  4.47           H
ATOM   2934  CA  ARG A 211      51.387  27.788  43.437  1.00  4.47           C
ATOM   2935  HA  ARG A 211      51.145  28.210  44.414  1.00  4.47           H
ATOM   2936  C   ARG A 211      52.659  28.509  42.984  1.00  4.47           C
ATOM   2937  O   ARG A 211      53.616  28.559  43.740  1.00  4.47           O
ATOM   2938  CB  ARG A 211      51.684  26.296  43.635  1.00  4.47           C
ATOM   2939 1HB  ARG A 211      51.631  25.790  42.672  1.00  4.47           H
ATOM   2940 2HB  ARG A 211      52.695  26.191  44.024  1.00  4.47           H
ATOM   2941  CG  ARG A 211      50.732  25.623  44.616  1.00  4.47           C
ATOM   2942 1HG  ARG A 211      50.778  26.161  45.561  1.00  4.47           H
ATOM   2943 2HG  ARG A 211      49.717  25.673  44.238  1.00  4.47           H
ATOM   2944  CD  ARG A 211      51.084  24.175  44.878  1.00  4.47           C
ATOM   2945 1HD  ARG A 211      50.982  23.599  43.958  1.00  4.47           H
ATOM   2946 2HD  ARG A 211      52.118  24.123  45.218  1.00  4.47           H
ATOM   2947  NE  ARG A 211      50.214  23.612  45.922  1.00  4.47           N
ATOM   2948  HE  ARG A 211      49.412  24.165  46.216  1.00  4.47           H
ATOM   2949  CZ  ARG A 211      50.384  22.457  46.548  1.00  4.47           C
ATOM   2950  NH1 ARG A 211      49.549  22.150  47.496  1.00  4.47           N
ATOM   2951 1HH1 ARG A 211      48.798  22.795  47.722  1.00  4.47           H
ATOM   2952 2HH1 ARG A 211      49.651  21.289  48.011  1.00  4.47           H
ATOM   2953  NH2 ARG A 211      51.373  21.639  46.302  1.00  4.47           N
ATOM   2954 1HH2 ARG A 211      52.027  21.851  45.558  1.00  4.47           H
ATOM   2955 2HH2 ARG A 211      51.510  20.814  46.880  1.00  4.47           H
ATOM   2956  N   ARG A 212      52.687  29.095  41.793  1.00 37.29           N
ATOM   2957  H   ARG A 212      51.879  29.020  41.184  1.00 37.29           H
ATOM   2958  CA  ARG A 212      53.826  29.915  41.359  1.00 37.29           C
ATOM   2959  HA  ARG A 212      54.753  29.381  41.573  1.00 37.29           H
ATOM   2960  C   ARG A 212      53.889  31.266  42.080  1.00 37.29           C
ATOM   2961  O   ARG A 212      54.968  31.835  42.231  1.00 37.29           O
ATOM   2962  CB  ARG A 212      53.730  30.168  39.847  1.00 37.29           C
ATOM   2963 1HB  ARG A 212      53.513  29.223  39.350  1.00 37.29           H
ATOM   2964 2HB  ARG A 212      52.895  30.845  39.665  1.00 37.29           H
ATOM   2965  CG  ARG A 212      54.985  30.761  39.205  1.00 37.29           C
ATOM   2966 1HG  ARG A 212      55.255  31.684  39.715  1.00 37.29           H
ATOM   2967 2HG  ARG A 212      55.807  30.055  39.297  1.00 37.29           H
ATOM   2968  CD  ARG A 212      54.771  31.078  37.741  1.00 37.29           C
ATOM   2969 1HD  ARG A 212      54.453  30.178  37.215  1.00 37.29           H
ATOM   2970 2HD  ARG A 212      53.985  31.829  37.660  1.00 37.29           H
ATOM   2971  NE  ARG A 212      56.005  31.607  37.140  1.00 37.29           N
ATOM   2972  HE  ARG A 212      56.202  32.586  37.299  1.00 37.29           H
ATOM   2973  CZ  ARG A 212      56.911  30.923  36.455  1.00 37.29           C
ATOM   2974  NH1 ARG A 212      58.008  31.517  36.087  1.00 37.29           N
ATOM   2975 1HH1 ARG A 212      58.129  32.504  36.255  1.00 37.29           H
ATOM   2976 2HH1 ARG A 212      58.735  30.978  35.638  1.00 37.29           H
ATOM   2977  NH2 ARG A 212      56.790  29.663  36.128  1.00 37.29           N
ATOM   2978 1HH2 ARG A 212      55.946  29.152  36.348  1.00 37.29           H
ATOM   2979 2HH2 ARG A 212      57.567  29.212  35.659  1.00 37.29           H
ATOM   2980  N   VAL A 213      52.754  31.817  42.495  1.00 38.02           N
ATOM   2981  H   VAL A 213      51.884  31.294  42.460  1.00 38.02           H
ATOM   2982  CA  VAL A 213      52.725  33.220  42.945  1.00 38.02           C
ATOM   2983  HA  VAL A 213      53.205  33.775  42.140  1.00 38.02           H
ATOM   2984  C   VAL A 213      53.454  33.696  44.218  1.00 38.02           C
ATOM   2985  O   VAL A 213      53.785  34.890  44.269  1.00 38.02           O
ATOM   2986  CB  VAL A 213      51.264  33.774  43.031  1.00 38.02           C
ATOM   2987  HB  VAL A 213      51.325  34.850  43.188  1.00 38.02           H
ATOM   2988  CG1 VAL A 213      50.514  33.544  41.711  1.00 38.02           C
ATOM   2989 1HG1 VAL A 213      49.560  34.072  41.739  1.00 38.02           H
ATOM   2990 2HG1 VAL A 213      50.319  32.483  41.552  1.00 38.02           H
ATOM   2991 3HG1 VAL A 213      51.096  33.931  40.875  1.00 38.02           H
ATOM   2992  CG2 VAL A 213      50.470  33.180  44.207  1.00 38.02           C
ATOM   2993 1HG2 VAL A 213      49.439  33.534  44.166  1.00 38.02           H
ATOM   2994 2HG2 VAL A 213      50.903  33.503  45.152  1.00 38.02           H
ATOM   2995 3HG2 VAL A 213      50.472  32.094  44.165  1.00 38.02           H
ATOM   2996  N   PRO A 214      53.725  32.850  45.240  1.00 15.30           N
ATOM   2997  CA  PRO A 214      54.388  33.490  46.389  1.00 15.30           C
ATOM   2998  HA  PRO A 214      53.832  34.367  46.715  1.00 15.30           H
ATOM   2999  C   PRO A 214      55.839  33.883  46.095  1.00 15.30           C
ATOM   3000  O   PRO A 214      56.405  33.439  45.089  1.00 15.30           O
ATOM   3001  CB  PRO A 214      54.310  32.399  47.464  1.00 15.30           C
ATOM   3002 1HB  PRO A 214      55.143  32.475  48.162  1.00 15.30           H
ATOM   3003 2HB  PRO A 214      53.361  32.459  47.995  1.00 15.30           H
ATOM   3004  CG  PRO A 214      54.377  31.151  46.711  1.00 15.30           C
ATOM   3005 1HG  PRO A 214      55.403  30.955  46.401  1.00 15.30           H
ATOM   3006 2HG  PRO A 214      53.989  30.319  47.300  1.00 15.30           H
ATOM   3007  CD  PRO A 214      53.504  31.416  45.521  1.00 15.30           C
ATOM   3008 1HD  PRO A 214      53.827  30.802  44.685  1.00 15.30           H
ATOM   3009 2HD  PRO A 214      52.456  31.231  45.762  1.00 15.30           H
ATOM   3010  N   PRO A 215      56.467  34.717  46.948  1.00 -4.86           N
ATOM   3011  CA  PRO A 215      57.879  34.978  46.635  1.00 -4.86           C
ATOM   3012  HA  PRO A 215      57.983  35.378  45.626  1.00 -4.86           H
ATOM   3013  C   PRO A 215      58.707  33.701  46.769  1.00 -4.86           C
ATOM   3014  O   PRO A 215      58.373  32.814  47.562  1.00 -4.86           O
ATOM   3015  CB  PRO A 215      58.271  36.041  47.666  1.00 -4.86           C
ATOM   3016 1HB  PRO A 215      59.320  35.947  47.948  1.00 -4.86           H
ATOM   3017 2HB  PRO A 215      58.070  37.037  47.268  1.00 -4.86           H
ATOM   3018  CG  PRO A 215      57.377  35.769  48.821  1.00 -4.86           C
ATOM   3019 1HG  PRO A 215      57.752  34.919  49.391  1.00 -4.86           H
ATOM   3020 2HG  PRO A 215      57.284  36.649  49.459  1.00 -4.86           H
ATOM   3021  CD  PRO A 215      56.059  35.427  48.177  1.00 -4.86           C
ATOM   3022 1HD  PRO A 215      55.471  34.783  48.832  1.00 -4.86           H
ATOM   3023 2HD  PRO A 215      55.507  36.333  47.924  1.00 -4.86           H
ATOM   3024  N   VAL A 216      59.748  33.590  45.950  1.00 27.85           N
ATOM   3025  H   VAL A 216      59.988  34.381  45.357  1.00 27.85           H
ATOM   3026  CA  VAL A 216      60.569  32.377  45.816  1.00 27.85           C
ATOM   3027  HA  VAL A 216      61.214  32.536  44.952  1.00 27.85           H
ATOM   3028  C   VAL A 216      59.689  31.154  45.502  1.00 27.85           C
ATOM   3029  O   VAL A 216      59.893  30.035  45.997  1.00 27.85           O
ATOM   3030  CB  VAL A 216      61.512  32.138  47.042  1.00 27.85           C
ATOM   3031  HB  VAL A 216      60.984  31.554  47.796  1.00 27.85           H
ATOM   3032  CG1 VAL A 216      62.771  31.379  46.603  1.00 27.85           C
ATOM   3033 1HG1 VAL A 216      63.398  31.193  47.472  1.00 27.85           H
ATOM   3034 2HG1 VAL A 216      63.331  31.967  45.873  1.00 27.85           H
ATOM   3035 3HG1 VAL A 216      62.495  30.424  46.159  1.00 27.85           H
ATOM   3036  CG2 VAL A 216      61.950  33.462  47.694  1.00 27.85           C
ATOM   3037 1HG2 VAL A 216      62.390  34.128  46.952  1.00 27.85           H
ATOM   3038 2HG2 VAL A 216      62.684  33.262  48.475  1.00 27.85           H
ATOM   3039 3HG2 VAL A 216      61.095  33.949  48.163  1.00 27.85           H
ATOM   3040  N   GLY A 217      58.651  31.391  44.711  1.00 17.82           N
ATOM   3041  H   GLY A 217      58.505  32.320  44.341  1.00 17.82           H
ATOM   3042  CA  GLY A 217      57.690  30.349  44.385  1.00 17.82           C
ATOM   3043 1HA  GLY A 217      57.461  29.796  45.296  1.00 17.82           H
ATOM   3044 2HA  GLY A 217      56.769  30.805  44.020  1.00 17.82           H
ATOM   3045  C   GLY A 217      58.210  29.396  43.326  1.00 17.82           C
ATOM   3046  O   GLY A 217      59.060  29.793  42.513  1.00 17.82           O
ATOM   3047  N   PRO A 218      57.751  28.135  43.297  1.00 -9.04           N
ATOM   3048  CA  PRO A 218      58.260  27.197  42.289  1.00 -9.04           C
ATOM   3049  HA  PRO A 218      59.348  27.152  42.323  1.00 -9.04           H
ATOM   3050  C   PRO A 218      57.815  27.558  40.874  1.00 -9.04           C
ATOM   3051  O   PRO A 218      56.806  28.231  40.689  1.00 -9.04           O
ATOM   3052  CB  PRO A 218      57.671  25.863  42.751  1.00 -9.04           C
ATOM   3053 1HB  PRO A 218      57.494  25.203  41.906  1.00 -9.04           H
ATOM   3054 2HB  PRO A 218      58.334  25.387  43.472  1.00 -9.04           H
ATOM   3055  CG  PRO A 218      56.396  26.241  43.414  1.00 -9.04           C
ATOM   3056 1HG  PRO A 218      55.633  26.471  42.668  1.00 -9.04           H
ATOM   3057 2HG  PRO A 218      56.054  25.453  44.084  1.00 -9.04           H
ATOM   3058  CD  PRO A 218      56.770  27.477  44.182  1.00 -9.04           C
ATOM   3059 1HD  PRO A 218      55.900  28.108  44.349  1.00 -9.04           H
ATOM   3060 2HD  PRO A 218      57.241  27.210  45.130  1.00 -9.04           H
ATOM   3061  N   GLY A 219      58.553  27.091  39.874  1.00 20.34           N
ATOM   3062  H   GLY A 219      59.333  26.475  40.090  1.00 20.34           H
ATOM   3063  CA  GLY A 219      58.331  27.453  38.475  1.00 20.34           C
ATOM   3064 1HA  GLY A 219      58.201  28.536  38.424  1.00 20.34           H
ATOM   3065 2HA  GLY A 219      59.233  27.205  37.916  1.00 20.34           H
ATOM   3066  C   GLY A 219      57.152  26.813  37.763  1.00 20.34           C
ATOM   3067  O   GLY A 219      57.257  26.380  36.614  1.00 20.34           O
ATOM   3068  N   HIS A 220      56.030  26.744  38.461  1.00 20.81           N
ATOM   3069  H   HIS A 220      56.026  27.202  39.370  1.00 20.81           H
ATOM   3070  CA  HIS A 220      54.816  26.055  38.024  1.00 20.81           C
ATOM   3071  HA  HIS A 220      55.076  25.015  37.821  1.00 20.81           H
ATOM   3072  C   HIS A 220      54.186  26.573  36.727  1.00 20.81           C
ATOM   3073  O   HIS A 220      54.498  27.670  36.242  1.00 20.81           O
ATOM   3074  CB  HIS A 220      53.831  26.055  39.198  1.00 20.81           C
ATOM   3075 1HB  HIS A 220      53.896  27.011  39.715  1.00 20.81           H
ATOM   3076 2HB  HIS A 220      52.824  25.959  38.820  1.00 20.81           H
ATOM   3077  CG  HIS A 220      54.085  24.948  40.176  1.00 20.81           C
ATOM   3078  ND1 HIS A 220      53.080  24.240  40.826  1.00 20.81           N
ATOM   3079  HD1 HIS A 220      52.074  24.354  40.695  1.00 20.81           H
ATOM   3080  CD2 HIS A 220      55.235  24.340  40.563  1.00 20.81           C
ATOM   3081  HD2 HIS A 220      56.231  24.579  40.208  1.00 20.81           H
ATOM   3082  CE1 HIS A 220      53.630  23.327  41.614  1.00 20.81           C
ATOM   3083  HE1 HIS A 220      53.093  22.644  42.265  1.00 20.81           H
ATOM   3084  NE2 HIS A 220      54.929  23.364  41.465  1.00 20.81           N
ATOM   3085  HE2 HIS A 220      55.607  22.761  41.944  1.00 20.81           H
ATOM   3086  N   VAL A 221      53.356  25.728  36.133  1.00  3.35           N
ATOM   3087  H   VAL A 221      52.804  25.093  36.704  1.00  3.35           H
ATOM   3088  CA  VAL A 221      53.170  25.656  34.683  1.00  3.35           C
ATOM   3089  HA  VAL A 221      53.935  26.255  34.193  1.00  3.35           H
ATOM   3090  C   VAL A 221      51.804  26.234  34.332  1.00  3.35           C
ATOM   3091  O   VAL A 221      50.910  26.194  35.159  1.00  3.35           O
ATOM   3092  CB  VAL A 221      53.291  24.169  34.193  1.00  3.35           C
ATOM   3093  HB  VAL A 221      53.181  24.152  33.112  1.00  3.35           H
ATOM   3094  CG1 VAL A 221      54.676  23.595  34.549  1.00  3.35           C
ATOM   3095 1HG1 VAL A 221      54.822  22.646  34.036  1.00  3.35           H
ATOM   3096 2HG1 VAL A 221      54.762  23.430  35.626  1.00  3.35           H
ATOM   3097 3HG1 VAL A 221      55.461  24.276  34.238  1.00  3.35           H
ATOM   3098  CG2 VAL A 221      52.208  23.248  34.781  1.00  3.35           C
ATOM   3099 1HG2 VAL A 221      52.325  22.240  34.385  1.00  3.35           H
ATOM   3100 2HG2 VAL A 221      51.218  23.615  34.506  1.00  3.35           H
ATOM   3101 3HG2 VAL A 221      52.280  23.215  35.867  1.00  3.35           H
ATOM   3102  N   ILE A 222      51.614  26.786  33.142  1.00 10.90           N
ATOM   3103  H   ILE A 222      52.361  26.807  32.459  1.00 10.90           H
ATOM   3104  CA  ILE A 222      50.300  27.347  32.811  1.00 10.90           C
ATOM   3105  HA  ILE A 222      49.938  27.895  33.678  1.00 10.90           H
ATOM   3106  C   ILE A 222      49.311  26.204  32.565  1.00 10.90           C
ATOM   3107  O   ILE A 222      49.569  25.271  31.795  1.00 10.90           O
ATOM   3108  CB  ILE A 222      50.338  28.356  31.623  1.00 10.90           C
ATOM   3109  HB  ILE A 222      50.803  27.876  30.766  1.00 10.90           H
ATOM   3110  CG1 ILE A 222      51.175  29.585  32.014  1.00 10.90           C
ATOM   3111 1HG1 ILE A 222      50.692  30.085  32.855  1.00 10.90           H
ATOM   3112 2HG1 ILE A 222      52.155  29.251  32.346  1.00 10.90           H
ATOM   3113  CG2 ILE A 222      48.911  28.821  31.219  1.00 10.90           C
ATOM   3114 1HG2 ILE A 222      48.322  27.969  30.883  1.00 10.90           H
ATOM   3115 2HG2 ILE A 222      48.949  29.533  30.394  1.00 10.90           H
ATOM   3116 3HG2 ILE A 222      48.411  29.289  32.068  1.00 10.90           H
ATOM   3117  CD1 ILE A 222      51.371  30.611  30.896  1.00 10.90           C
ATOM   3118 1HD1 ILE A 222      52.238  31.223  31.127  1.00 10.90           H
ATOM   3119 2HD1 ILE A 222      50.493  31.252  30.815  1.00 10.90           H
ATOM   3120 3HD1 ILE A 222      51.543  30.108  29.943  1.00 10.90           H
ATOM   3121  N   ALA A 223      48.174  26.286  33.239  1.00 -5.78           N
ATOM   3122  H   ALA A 223      48.030  27.072  33.871  1.00 -5.78           H
ATOM   3123  CA  ALA A 223      47.074  25.356  33.055  1.00 -5.78           C
ATOM   3124  HA  ALA A 223      47.460  24.356  32.853  1.00 -5.78           H
ATOM   3125  C   ALA A 223      46.244  25.842  31.860  1.00 -5.78           C
ATOM   3126  O   ALA A 223      46.092  27.047  31.655  1.00 -5.78           O
ATOM   3127  CB  ALA A 223      46.222  25.340  34.330  1.00 -5.78           C
ATOM   3128 1HB  ALA A 223      45.846  26.346  34.536  1.00 -5.78           H
ATOM   3129 2HB  ALA A 223      46.826  25.004  35.172  1.00 -5.78           H
ATOM   3130 3HB  ALA A 223      45.381  24.665  34.196  1.00 -5.78           H
ATOM   3131  N   THR A 224      45.649  24.918  31.125  1.00 17.12           N
ATOM   3132  H   THR A 224      45.797  23.939  31.351  1.00 17.12           H
ATOM   3133  CA  THR A 224      44.692  25.247  30.070  1.00 17.12           C
ATOM   3134  HA  THR A 224      44.583  26.324  30.015  1.00 17.12           H
ATOM   3135  C   THR A 224      43.371  24.634  30.492  1.00 17.12           C
ATOM   3136  O   THR A 224      43.145  23.427  30.393  1.00 17.12           O
ATOM   3137  CB  THR A 224      45.088  24.738  28.683  1.00 17.12           C
ATOM   3138  HB  THR A 224      45.033  23.655  28.683  1.00 17.12           H
ATOM   3139  OG1 THR A 224      46.429  25.141  28.393  1.00 17.12           O
ATOM   3140  HG1 THR A 224      47.008  24.618  28.962  1.00 17.12           H
ATOM   3141  CG2 THR A 224      44.178  25.281  27.601  1.00 17.12           C
ATOM   3142 1HG2 THR A 224      43.155  24.953  27.781  1.00 17.12           H
ATOM   3143 2HG2 THR A 224      44.506  24.905  26.634  1.00 17.12           H
ATOM   3144 3HG2 THR A 224      44.211  26.370  27.592  1.00 17.12           H
ATOM   3145  N   LEU A 225      42.529  25.494  31.030  1.00 15.21           N
ATOM   3146  H   LEU A 225      42.777  26.482  31.026  1.00 15.21           H
ATOM   3147  CA  LEU A 225      41.249  25.118  31.595  1.00 15.21           C
ATOM   3148  HA  LEU A 225      41.370  24.262  32.260  1.00 15.21           H
ATOM   3149  C   LEU A 225      40.289  24.786  30.464  1.00 15.21           C
ATOM   3150  O   LEU A 225      40.076  25.613  29.576  1.00 15.21           O
ATOM   3151  CB  LEU A 225      40.743  26.339  32.351  1.00 15.21           C
ATOM   3152 1HB  LEU A 225      41.560  26.692  32.976  1.00 15.21           H
ATOM   3153 2HB  LEU A 225      40.544  27.112  31.613  1.00 15.21           H
ATOM   3154  CG  LEU A 225      39.516  26.217  33.245  1.00 15.21           C
ATOM   3155  HG  LEU A 225      38.751  25.632  32.738  1.00 15.21           H
ATOM   3156  CD1 LEU A 225      39.938  25.522  34.531  1.00 15.21           C
ATOM   3157 1HD1 LEU A 225      39.111  25.519  35.236  1.00 15.21           H
ATOM   3158 2HD1 LEU A 225      40.779  26.046  34.985  1.00 15.21           H
ATOM   3159 3HD1 LEU A 225      40.222  24.492  34.319  1.00 15.21           H
ATOM   3160  CD2 LEU A 225      38.969  27.602  33.537  1.00 15.21           C
ATOM   3161 1HD2 LEU A 225      38.120  27.520  34.207  1.00 15.21           H
ATOM   3162 2HD2 LEU A 225      38.636  28.072  32.612  1.00 15.21           H
ATOM   3163 3HD2 LEU A 225      39.732  28.224  34.004  1.00 15.21           H
ATOM   3164  N   LYS A 226      39.723  23.591  30.449  1.00 19.73           N
ATOM   3165  H   LYS A 226      39.921  22.919  31.190  1.00 19.73           H
ATOM   3166  CA  LYS A 226      38.888  23.197  29.318  1.00 19.73           C
ATOM   3167  HA  LYS A 226      38.634  24.103  28.778  1.00 19.73           H
ATOM   3168  C   LYS A 226      37.562  22.555  29.739  1.00 19.73           C
ATOM   3169  O   LYS A 226      37.468  22.088  30.868  1.00 19.73           O
ATOM   3170  CB  LYS A 226      39.753  22.349  28.374  1.00 19.73           C
ATOM   3171 1HB  LYS A 226      39.228  22.247  27.429  1.00 19.73           H
ATOM   3172 2HB  LYS A 226      40.666  22.913  28.186  1.00 19.73           H
ATOM   3173  CG  LYS A 226      40.167  20.969  28.831  1.00 19.73           C
ATOM   3174 1HG  LYS A 226      40.643  21.021  29.808  1.00 19.73           H
ATOM   3175 2HG  LYS A 226      39.280  20.343  28.883  1.00 19.73           H
ATOM   3176  CD  LYS A 226      41.151  20.387  27.817  1.00 19.73           C
ATOM   3177 1HD  LYS A 226      40.717  20.476  26.821  1.00 19.73           H
ATOM   3178 2HD  LYS A 226      42.073  20.970  27.847  1.00 19.73           H
ATOM   3179  CE  LYS A 226      41.479  18.922  28.067  1.00 19.73           C
ATOM   3180 1HE  LYS A 226      41.914  18.816  29.063  1.00 19.73           H
ATOM   3181 2HE  LYS A 226      40.558  18.337  28.014  1.00 19.73           H
ATOM   3182  NZ  LYS A 226      42.450  18.411  27.037  1.00 19.73           N
ATOM   3183 1HZ  LYS A 226      42.626  17.427  27.183  1.00 19.73           H
ATOM   3184 2HZ  LYS A 226      43.325  18.917  27.111  1.00 19.73           H
ATOM   3185 3HZ  LYS A 226      42.061  18.534  26.106  1.00 19.73           H
ATOM   3186  N   HIS A 227      36.508  22.571  28.932  1.00 28.88           N
ATOM   3187  H   HIS A 227      35.708  22.004  29.213  1.00 28.88           H
ATOM   3188  CA  HIS A 227      36.346  23.356  27.703  1.00 28.88           C
ATOM   3189  HA  HIS A 227      37.238  23.928  27.470  1.00 28.88           H
ATOM   3190  C   HIS A 227      35.160  24.295  27.871  1.00 28.88           C
ATOM   3191  O   HIS A 227      34.182  23.959  28.534  1.00 28.88           O
ATOM   3192  CB  HIS A 227      36.000  22.465  26.519  1.00 28.88           C
ATOM   3193 1HB  HIS A 227      34.985  22.120  26.671  1.00 28.88           H
ATOM   3194 2HB  HIS A 227      36.034  23.060  25.609  1.00 28.88           H
ATOM   3195  CG  HIS A 227      36.876  21.264  26.363  1.00 28.88           C
ATOM   3196  ND1 HIS A 227      36.750  20.127  27.122  1.00 28.88           N
ATOM   3197  HD1 HIS A 227      36.090  19.991  27.891  1.00 28.88           H
ATOM   3198  CD2 HIS A 227      37.833  20.972  25.441  1.00 28.88           C
ATOM   3199  HD2 HIS A 227      38.164  21.641  24.656  1.00 28.88           H
ATOM   3200  CE1 HIS A 227      37.629  19.233  26.686  1.00 28.88           C
ATOM   3201  HE1 HIS A 227      37.766  18.252  27.124  1.00 28.88           H
ATOM   3202  NE2 HIS A 227      38.298  19.690  25.646  1.00 28.88           N
ATOM   3203  N   MET A 228      35.215  25.450  27.233  1.00  0.33           N
ATOM   3204  H   MET A 228      36.044  25.674  26.682  1.00  0.33           H
ATOM   3205  CA  MET A 228      34.112  26.404  27.282  1.00  0.33           C
ATOM   3206  HA  MET A 228      33.865  26.611  28.323  1.00  0.33           H
ATOM   3207  C   MET A 228      32.869  25.831  26.589  1.00  0.33           C
ATOM   3208  O   MET A 228      32.985  25.037  25.654  1.00  0.33           O
ATOM   3209  CB  MET A 228      34.538  27.708  26.599  1.00  0.33           C
ATOM   3210 1HB  MET A 228      34.783  27.488  25.560  1.00  0.33           H
ATOM   3211 2HB  MET A 228      33.695  28.393  26.615  1.00  0.33           H
ATOM   3212  CG  MET A 228      35.739  28.401  27.250  1.00  0.33           C
ATOM   3213 1HG  MET A 228      36.584  27.714  27.253  1.00  0.33           H
ATOM   3214 2HG  MET A 228      36.010  29.270  26.650  1.00  0.33           H
ATOM   3215  SD  MET A 228      35.433  28.945  28.949  1.00  0.33           S
ATOM   3216  CE  MET A 228      34.346  30.372  28.708  1.00  0.33           C
ATOM   3217 1HE  MET A 228      34.835  31.108  28.070  1.00  0.33           H
ATOM   3218 2HE  MET A 228      34.126  30.832  29.672  1.00  0.33           H
ATOM   3219 3HE  MET A 228      33.409  30.058  28.247  1.00  0.33           H
ATOM   3220  N   ALA A 229      31.699  26.265  27.047  1.00 47.25           N
ATOM   3221  H   ALA A 229      31.707  26.908  27.822  1.00 47.25           H
ATOM   3222  CA  ALA A 229      30.383  25.864  26.527  1.00 47.25           C
ATOM   3223  HA  ALA A 229      29.651  26.369  27.159  1.00 47.25           H
ATOM   3224  C   ALA A 229      30.012  24.371  26.603  1.00 47.25           C
ATOM   3225  O   ALA A 229      29.417  23.824  25.680  1.00 47.25           O
ATOM   3226  CB  ALA A 229      30.169  26.409  25.108  1.00 47.25           C
ATOM   3227 1HB  ALA A 229      30.798  25.856  24.412  1.00 47.25           H
ATOM   3228 2HB  ALA A 229      30.408  27.469  25.068  1.00 47.25           H
ATOM   3229 3HB  ALA A 229      29.127  26.266  24.819  1.00 47.25           H
ATOM   3230  N   GLY A 230      30.266  23.736  27.738  1.00 31.35           N
ATOM   3231  H   GLY A 230      30.874  24.154  28.439  1.00 31.35           H
ATOM   3232  CA  GLY A 230      29.567  22.495  28.046  1.00 31.35           C
ATOM   3233 1HA  GLY A 230      29.677  22.289  29.111  1.00 31.35           H
ATOM   3234 2HA  GLY A 230      28.508  22.657  27.847  1.00 31.35           H
ATOM   3235  C   GLY A 230      29.970  21.248  27.284  1.00 31.35           C
ATOM   3236  O   GLY A 230      29.120  20.407  26.999  1.00 31.35           O
ATOM   3237  N   HIS A 231      31.253  21.081  26.988  1.00 22.97           N
ATOM   3238  H   HIS A 231      31.924  21.769  27.315  1.00 22.97           H
ATOM   3239  CA  HIS A 231      31.736  19.900  26.259  1.00 22.97           C
ATOM   3240  HA  HIS A 231      31.243  19.866  25.293  1.00 22.97           H
ATOM   3241  C   HIS A 231      31.387  18.617  27.009  1.00 22.97           C
ATOM   3242  O   HIS A 231      31.112  17.598  26.389  1.00 22.97           O
ATOM   3243  CB  HIS A 231      33.249  20.003  26.039  1.00 22.97           C
ATOM   3244 1HB  HIS A 231      33.463  21.034  25.780  1.00 22.97           H
ATOM   3245 2HB  HIS A 231      33.761  19.764  26.970  1.00 22.97           H
ATOM   3246  CG  HIS A 231      33.786  19.137  24.936  1.00 22.97           C
ATOM   3247  ND1 HIS A 231      35.057  19.297  24.391  1.00 22.97           N
ATOM   3248  HD1 HIS A 231      35.768  19.942  24.722  1.00 22.97           H
ATOM   3249  CD2 HIS A 231      33.235  18.120  24.226  1.00 22.97           C
ATOM   3250  HD2 HIS A 231      32.240  17.716  24.379  1.00 22.97           H
ATOM   3251  CE1 HIS A 231      35.214  18.451  23.384  1.00 22.97           C
ATOM   3252  HE1 HIS A 231      36.098  18.395  22.746  1.00 22.97           H
ATOM   3253  NE2 HIS A 231      34.136  17.711  23.282  1.00 22.97           N
ATOM   3254  HE2 HIS A 231      33.982  16.959  22.607  1.00 22.97           H
ATOM   3255  N   GLY A 232      31.316  18.700  28.331  1.00 -7.88           N
ATOM   3256  H   GLY A 232      31.551  19.579  28.782  1.00 -7.88           H
ATOM   3257  CA  GLY A 232      30.919  17.565  29.152  1.00 -7.88           C
ATOM   3258 1HA  GLY A 232      31.381  16.677  28.737  1.00 -7.88           H
ATOM   3259 2HA  GLY A 232      31.325  17.703  30.154  1.00 -7.88           H
ATOM   3260  C   GLY A 232      29.438  17.264  29.289  1.00 -7.88           C
ATOM   3261  O   GLY A 232      29.075  16.330  29.997  1.00 -7.88           O
ATOM   3262  N   GLN A 233      28.568  18.003  28.613  1.00  8.25           N
ATOM   3263  H   GLN A 233      28.905  18.741  27.999  1.00  8.25           H
ATOM   3264  CA  GLN A 233      27.116  17.793  28.704  1.00  8.25           C
ATOM   3265  HA  GLN A 233      26.911  17.020  29.444  1.00  8.25           H
ATOM   3266  C   GLN A 233      26.399  17.361  27.406  1.00  8.25           C
ATOM   3267  O   GLN A 233      25.227  17.701  27.226  1.00  8.25           O
ATOM   3268  CB  GLN A 233      26.496  19.108  29.212  1.00  8.25           C
ATOM   3269 1HB  GLN A 233      26.763  19.900  28.518  1.00  8.25           H
ATOM   3270 2HB  GLN A 233      25.411  19.020  29.231  1.00  8.25           H
ATOM   3271  CG  GLN A 233      26.940  19.523  30.606  1.00  8.25           C
ATOM   3272 1HG  GLN A 233      28.027  19.560  30.659  1.00  8.25           H
ATOM   3273 2HG  GLN A 233      26.552  20.519  30.807  1.00  8.25           H
ATOM   3274  CD  GLN A 233      26.410  18.582  31.663  1.00  8.25           C
ATOM   3275  OE1 GLN A 233      25.215  18.380  31.792  1.00  8.25           O
ATOM   3276  NE2 GLN A 233      27.282  17.986  32.416  1.00  8.25           N
ATOM   3277 1HE2 GLN A 233      26.953  17.365  33.132  1.00  8.25           H
ATOM   3278 2HE2 GLN A 233      28.276  18.138  32.268  1.00  8.25           H
ATOM   3279  N   PRO A 234      27.064  16.644  26.474  1.00 -4.52           N
ATOM   3280  CA  PRO A 234      26.505  16.765  25.119  1.00 -4.52           C
ATOM   3281  HA  PRO A 234      26.316  17.811  24.878  1.00 -4.52           H
ATOM   3282  C   PRO A 234      25.232  15.953  24.881  1.00 -4.52           C
ATOM   3283  O   PRO A 234      24.961  14.970  25.587  1.00 -4.52           O
ATOM   3284  CB  PRO A 234      27.647  16.243  24.252  1.00 -4.52           C
ATOM   3285 1HB  PRO A 234      27.270  15.838  23.318  1.00 -4.52           H
ATOM   3286 2HB  PRO A 234      28.371  17.035  24.064  1.00 -4.52           H
ATOM   3287  CG  PRO A 234      28.252  15.182  25.077  1.00 -4.52           C
ATOM   3288 1HG  PRO A 234      27.646  14.278  25.023  1.00 -4.52           H
ATOM   3289 2HG  PRO A 234      29.272  14.977  24.756  1.00 -4.52           H
ATOM   3290  CD  PRO A 234      28.231  15.736  26.474  1.00 -4.52           C
ATOM   3291 1HD  PRO A 234      28.102  14.935  27.202  1.00 -4.52           H
ATOM   3292 2HD  PRO A 234      29.144  16.289  26.669  1.00 -4.52           H
ATOM   3293  N   GLU A 235      24.456  16.335  23.874  1.00  2.55           N
ATOM   3294  H   GLU A 235      24.693  17.166  23.332  1.00  2.55           H
ATOM   3295  CA  GLU A 235      23.249  15.587  23.525  1.00  2.55           C
ATOM   3296  HA  GLU A 235      22.579  15.598  24.384  1.00  2.55           H
ATOM   3297  C   GLU A 235      23.588  14.126  23.222  1.00  2.55           C
ATOM   3298  O   GLU A 235      24.576  13.817  22.546  1.00  2.55           O
ATOM   3299  CB  GLU A 235      22.524  16.211  22.324  1.00  2.55           C
ATOM   3300 1HB  GLU A 235      23.258  16.406  21.544  1.00  2.55           H
ATOM   3301 2HB  GLU A 235      21.809  15.486  21.941  1.00  2.55           H
ATOM   3302  CG  GLU A 235      21.768  17.506  22.616  1.00  2.55           C
ATOM   3303 1HG  GLU A 235      22.363  18.132  23.279  1.00  2.55           H
ATOM   3304 2HG  GLU A 235      21.627  18.038  21.673  1.00  2.55           H
ATOM   3305  CD  GLU A 235      20.405  17.266  23.251  1.00  2.55           C
ATOM   3306  OE1 GLU A 235      19.372  17.560  22.612  1.00  2.55           O
ATOM   3307  OE2 GLU A 235      20.341  16.802  24.415  1.00  2.55           O
ATOM   3308  N   SER A 236      22.777  13.240  23.790  1.00 30.59           N
ATOM   3309  H   SER A 236      21.978  13.589  24.315  1.00 30.59           H
ATOM   3310  CA  SER A 236      22.937  11.783  23.740  1.00 30.59           C
ATOM   3311  HA  SER A 236      22.167  11.375  24.390  1.00 30.59           H
ATOM   3312  C   SER A 236      24.255  11.187  24.242  1.00 30.59           C
ATOM   3313  O   SER A 236      24.482   9.985  24.101  1.00 30.59           O
ATOM   3314  CB  SER A 236      22.634  11.275  22.332  1.00 30.59           C
ATOM   3315 1HB  SER A 236      23.380  11.659  21.636  1.00 30.59           H
ATOM   3316 2HB  SER A 236      22.661  10.188  22.323  1.00 30.59           H
ATOM   3317  OG  SER A 236      21.343  11.714  21.940  1.00 30.59           O
ATOM   3318  HG  SER A 236      21.292  11.670  20.971  1.00 30.59           H
ATOM   3319  N   GLY A 237      25.113  11.986  24.863  1.00-13.63           N
ATOM   3320  H   GLY A 237      24.910  12.977  24.960  1.00-13.63           H
ATOM   3321  CA  GLY A 237      26.350  11.453  25.406  1.00-13.63           C
ATOM   3322 1HA  GLY A 237      26.786  12.192  26.076  1.00-13.63           H
ATOM   3323 2HA  GLY A 237      26.122  10.555  25.982  1.00-13.63           H
ATOM   3324  C   GLY A 237      27.382  11.089  24.359  1.00-13.63           C
ATOM   3325  O   GLY A 237      28.147  10.155  24.565  1.00-13.63           O
ATOM   3326  N   ILE A 238      27.412  11.799  23.240  1.00 -3.82           N
ATOM   3327  H   ILE A 238      26.744  12.548  23.100  1.00 -3.82           H
ATOM   3328  CA  ILE A 238      28.410  11.557  22.190  1.00 -3.82           C
ATOM   3329  HA  ILE A 238      29.187  10.905  22.588  1.00 -3.82           H
ATOM   3330  C   ILE A 238      29.101  12.861  21.807  1.00 -3.82           C
ATOM   3331  O   ILE A 238      28.562  13.952  21.970  1.00 -3.82           O
ATOM   3332  CB  ILE A 238      27.804  10.847  20.944  1.00 -3.82           C
ATOM   3333  HB  ILE A 238      28.579  10.783  20.179  1.00 -3.82           H
ATOM   3334  CG1 ILE A 238      26.607  11.633  20.374  1.00 -3.82           C
ATOM   3335 1HG1 ILE A 238      25.811  11.652  21.119  1.00 -3.82           H
ATOM   3336 2HG1 ILE A 238      26.920  12.658  20.185  1.00 -3.82           H
ATOM   3337  CG2 ILE A 238      27.398   9.414  21.316  1.00 -3.82           C
ATOM   3338 1HG2 ILE A 238      28.227   8.913  21.815  1.00 -3.82           H
ATOM   3339 2HG2 ILE A 238      27.143   8.845  20.423  1.00 -3.82           H
ATOM   3340 3HG2 ILE A 238      26.542   9.432  21.992  1.00 -3.82           H
ATOM   3341  CD1 ILE A 238      26.015  11.066  19.075  1.00 -3.82           C
ATOM   3342 1HD1 ILE A 238      25.208  11.712  18.735  1.00 -3.82           H
ATOM   3343 2HD1 ILE A 238      25.606  10.070  19.243  1.00 -3.82           H
ATOM   3344 3HD1 ILE A 238      26.785  11.022  18.306  1.00 -3.82           H
ATOM   3345  N   ASN A 239      30.339  12.753  21.352  1.00 14.50           N
ATOM   3346  H   ASN A 239      30.737  11.829  21.219  1.00 14.50           H
ATOM   3347  CA  ASN A 239      31.149  13.934  21.050  1.00 14.50           C
ATOM   3348  HA  ASN A 239      31.142  14.591  21.921  1.00 14.50           H
ATOM   3349  C   ASN A 239      30.627  14.733  19.851  1.00 14.50           C
ATOM   3350  O   ASN A 239      29.955  14.178  18.987  1.00 14.50           O
ATOM   3351  CB  ASN A 239      32.584  13.479  20.787  1.00 14.50           C
ATOM   3352 1HB  ASN A 239      32.871  12.805  21.587  1.00 14.50           H
ATOM   3353 2HB  ASN A 239      32.625  12.943  19.839  1.00 14.50           H
ATOM   3354  CG  ASN A 239      33.567  14.619  20.756  1.00 14.50           C
ATOM   3355  OD1 ASN A 239      33.430  15.599  21.485  1.00 14.50           O
ATOM   3356  ND2 ASN A 239      34.552  14.518  19.916  1.00 14.50           N
ATOM   3357 1HD2 ASN A 239      35.241  15.250  19.865  1.00 14.50           H
ATOM   3358 2HD2 ASN A 239      34.640  13.703  19.326  1.00 14.50           H
ATOM   3359  N   VAL A 240      30.961  16.022  19.822  1.00 67.13           N
ATOM   3360  H   VAL A 240      31.518  16.369  20.592  1.00 67.13           H
ATOM   3361  CA  VAL A 240      30.620  17.004  18.769  1.00 67.13           C
ATOM   3362  HA  VAL A 240      31.152  17.917  19.031  1.00 67.13           H
ATOM   3363  C   VAL A 240      29.130  17.391  18.769  1.00 67.13           C
ATOM   3364  O   VAL A 240      28.733  18.379  18.156  1.00 67.13           O
ATOM   3365  CB  VAL A 240      31.162  16.581  17.339  1.00 67.13           C
ATOM   3366  HB  VAL A 240      30.559  15.758  16.971  1.00 67.13           H
ATOM   3367  CG1 VAL A 240      31.109  17.730  16.301  1.00 67.13           C
ATOM   3368 1HG1 VAL A 240      30.074  18.006  16.110  1.00 67.13           H
ATOM   3369 2HG1 VAL A 240      31.553  17.402  15.361  1.00 67.13           H
ATOM   3370 3HG1 VAL A 240      31.646  18.602  16.673  1.00 67.13           H
ATOM   3371  CG2 VAL A 240      32.624  16.096  17.424  1.00 67.13           C
ATOM   3372 1HG2 VAL A 240      33.022  15.934  16.422  1.00 67.13           H
ATOM   3373 2HG2 VAL A 240      32.663  15.144  17.950  1.00 67.13           H
ATOM   3374 3HG2 VAL A 240      33.244  16.828  17.938  1.00 67.13           H
ATOM   3375  N   ALA A 241      28.301  16.672  19.512  1.00 14.38           N
ATOM   3376  H   ALA A 241      28.645  15.884  20.037  1.00 14.38           H
ATOM   3377  CA  ALA A 241      26.883  17.000  19.601  1.00 14.38           C
ATOM   3378  HA  ALA A 241      26.496  17.087  18.588  1.00 14.38           H
ATOM   3379  C   ALA A 241      26.657  18.337  20.338  1.00 14.38           C
ATOM   3380  O   ALA A 241      27.469  18.718  21.190  1.00 14.38           O
ATOM   3381  CB  ALA A 241      26.158  15.855  20.304  1.00 14.38           C
ATOM   3382 1HB  ALA A 241      26.357  14.918  19.783  1.00 14.38           H
ATOM   3383 2HB  ALA A 241      25.085  16.042  20.300  1.00 14.38           H
ATOM   3384 3HB  ALA A 241      26.499  15.768  21.332  1.00 14.38           H
ATOM   3385  N   PRO A 242      25.570  19.066  20.015  1.00 -5.33           N
ATOM   3386  CA  PRO A 242      25.311  20.330  20.721  1.00 -5.33           C
ATOM   3387  HA  PRO A 242      26.144  21.020  20.597  1.00 -5.33           H
ATOM   3388  C   PRO A 242      24.965  20.186  22.199  1.00 -5.33           C
ATOM   3389  O   PRO A 242      24.732  19.082  22.700  1.00 -5.33           O
ATOM   3390  CB  PRO A 242      24.062  20.868  20.011  1.00 -5.33           C
ATOM   3391 1HB  PRO A 242      23.173  20.581  20.571  1.00 -5.33           H
ATOM   3392 2HB  PRO A 242      24.107  21.951  19.903  1.00 -5.33           H
ATOM   3393  CG  PRO A 242      24.056  20.208  18.692  1.00 -5.33           C
ATOM   3394 1HG  PRO A 242      23.056  20.203  18.259  1.00 -5.33           H
ATOM   3395 2HG  PRO A 242      24.766  20.699  18.025  1.00 -5.33           H
ATOM   3396  CD  PRO A 242      24.515  18.822  19.012  1.00 -5.33           C
ATOM   3397 1HD  PRO A 242      23.705  18.233  19.444  1.00 -5.33           H
ATOM   3398 2HD  PRO A 242      24.913  18.344  18.116  1.00 -5.33           H
ATOM   3399  N   VAL A 243      24.820  21.331  22.854  1.00 36.05           N
ATOM   3400  H   VAL A 243      25.181  22.190  22.440  1.00 36.05           H
ATOM   3401  CA  VAL A 243      24.079  21.452  24.110  1.00 36.05           C
ATOM   3402  HA  VAL A 243      23.572  20.509  24.314  1.00 36.05           H
ATOM   3403  C   VAL A 243      23.002  22.528  23.947  1.00 36.05           C
ATOM   3404  O   VAL A 243      23.187  23.528  23.241  1.00 36.05           O
ATOM   3405  CB  VAL A 243      25.012  21.766  25.321  1.00 36.05           C
ATOM   3406  HB  VAL A 243      24.388  21.946  26.195  1.00 36.05           H
ATOM   3407  CG1 VAL A 243      25.898  20.575  25.615  1.00 36.05           C
ATOM   3408 1HG1 VAL A 243      26.534  20.787  26.473  1.00 36.05           H
ATOM   3409 2HG1 VAL A 243      26.519  20.338  24.754  1.00 36.05           H
ATOM   3410 3HG1 VAL A 243      25.268  19.717  25.841  1.00 36.05           H
ATOM   3411  CG2 VAL A 243      25.901  22.996  25.091  1.00 36.05           C
ATOM   3412 1HG2 VAL A 243      26.456  23.224  26.001  1.00 36.05           H
ATOM   3413 2HG2 VAL A 243      25.287  23.851  24.830  1.00 36.05           H
ATOM   3414 3HG2 VAL A 243      26.613  22.812  24.286  1.00 36.05           H
ATOM   3415  N   PHE A 244      21.859  22.312  24.580  1.00 18.89           N
ATOM   3416  H   PHE A 244      21.754  21.456  25.127  1.00 18.89           H
ATOM   3417  CA  PHE A 244      20.716  23.223  24.495  1.00 18.89           C
ATOM   3418  HA  PHE A 244      21.015  24.127  23.966  1.00 18.89           H
ATOM   3419  C   PHE A 244      20.229  23.637  25.882  1.00 18.89           C
ATOM   3420  O   PHE A 244      19.269  23.083  26.415  1.00 18.89           O
ATOM   3421  CB  PHE A 244      19.573  22.579  23.701  1.00 18.89           C
ATOM   3422 1HB  PHE A 244      19.253  21.667  24.202  1.00 18.89           H
ATOM   3423 2HB  PHE A 244      18.736  23.274  23.680  1.00 18.89           H
ATOM   3424  CG  PHE A 244      19.933  22.250  22.279  1.00 18.89           C
ATOM   3425  CD1 PHE A 244      20.052  20.915  21.862  1.00 18.89           C
ATOM   3426  HD1 PHE A 244      19.894  20.113  22.571  1.00 18.89           H
ATOM   3427  CD2 PHE A 244      20.138  23.279  21.344  1.00 18.89           C
ATOM   3428  HD2 PHE A 244      20.023  24.306  21.652  1.00 18.89           H
ATOM   3429  CE1 PHE A 244      20.363  20.600  20.516  1.00 18.89           C
ATOM   3430  HE1 PHE A 244      20.433  19.567  20.206  1.00 18.89           H
ATOM   3431  CE2 PHE A 244      20.478  22.987  19.999  1.00 18.89           C
ATOM   3432  HE2 PHE A 244      20.647  23.788  19.296  1.00 18.89           H
ATOM   3433  CZ  PHE A 244      20.584  21.641  19.584  1.00 18.89           C
ATOM   3434  HZ  PHE A 244      20.839  21.404  18.562  1.00 18.89           H
ATOM   3435  N   PHE A 245      20.888  24.636  26.449  1.00 26.43           N
ATOM   3436  H   PHE A 245      21.674  25.049  25.972  1.00 26.43           H
ATOM   3437  CA  PHE A 245      20.485  25.236  27.718  1.00 26.43           C
ATOM   3438  HA  PHE A 245      19.513  24.857  28.040  1.00 26.43           H
ATOM   3439  C   PHE A 245      20.401  26.725  27.448  1.00 26.43           C
ATOM   3440  O   PHE A 245      21.073  27.207  26.534  1.00 26.43           O
ATOM   3441  CB  PHE A 245      21.534  24.986  28.803  1.00 26.43           C
ATOM   3442 1HB  PHE A 245      22.476  25.436  28.494  1.00 26.43           H
ATOM   3443 2HB  PHE A 245      21.204  25.472  29.722  1.00 26.43           H
ATOM   3444  CG  PHE A 245      21.765  23.534  29.094  1.00 26.43           C
ATOM   3445  CD1 PHE A 245      22.953  22.900  28.681  1.00 26.43           C
ATOM   3446  HD1 PHE A 245      23.700  23.457  28.134  1.00 26.43           H
ATOM   3447  CD2 PHE A 245      20.800  22.791  29.794  1.00 26.43           C
ATOM   3448  HD2 PHE A 245      19.871  23.258  30.089  1.00 26.43           H
ATOM   3449  CE1 PHE A 245      23.186  21.533  28.978  1.00 26.43           C
ATOM   3450  HE1 PHE A 245      24.096  21.052  28.651  1.00 26.43           H
ATOM   3451  CE2 PHE A 245      21.022  21.433  30.109  1.00 26.43           C
ATOM   3452  HE2 PHE A 245      20.273  20.876  30.651  1.00 26.43           H
ATOM   3453  CZ  PHE A 245      22.220  20.800  29.701  1.00 26.43           C
ATOM   3454  HZ  PHE A 245      22.388  19.757  29.933  1.00 26.43           H
ATOM   3455  N   GLY A 246      19.616  27.451  28.228  1.00  1.77           N
ATOM   3456  H   GLY A 246      19.062  27.009  28.960  1.00  1.77           H
ATOM   3457  CA  GLY A 246      19.548  28.896  28.104  1.00  1.77           C
ATOM   3458 1HA  GLY A 246      19.569  29.175  27.051  1.00  1.77           H
ATOM   3459 2HA  GLY A 246      18.621  29.259  28.546  1.00  1.77           H
ATOM   3460  C   GLY A 246      20.716  29.540  28.818  1.00  1.77           C
ATOM   3461  O   GLY A 246      21.464  28.887  29.553  1.00  1.77           O
ATOM   3462  N   GLU A 247      20.891  30.830  28.597  1.00-13.19           N
ATOM   3463  H   GLU A 247      20.213  31.338  28.031  1.00-13.19           H
ATOM   3464  CA  GLU A 247      22.057  31.550  29.097  1.00-13.19           C
ATOM   3465  HA  GLU A 247      22.954  31.035  28.750  1.00-13.19           H
ATOM   3466  C   GLU A 247      22.121  31.622  30.625  1.00-13.19           C
ATOM   3467  O   GLU A 247      23.199  31.509  31.212  1.00-13.19           O
ATOM   3468  CB  GLU A 247      22.034  32.946  28.479  1.00-13.19           C
ATOM   3469 1HB  GLU A 247      21.871  32.824  27.408  1.00-13.19           H
ATOM   3470 2HB  GLU A 247      21.189  33.496  28.889  1.00-13.19           H
ATOM   3471  CG  GLU A 247      23.296  33.762  28.673  1.00-13.19           C
ATOM   3472 1HG  GLU A 247      23.474  33.902  29.740  1.00-13.19           H
ATOM   3473 2HG  GLU A 247      24.131  33.206  28.251  1.00-13.19           H
ATOM   3474  CD  GLU A 247      23.208  35.125  27.997  1.00-13.19           C
ATOM   3475  OE1 GLU A 247      22.754  35.210  26.830  1.00-13.19           O
ATOM   3476  OE2 GLU A 247      23.611  36.137  28.615  1.00-13.19           O
ATOM   3477  N   ARG A 248      20.986  31.752  31.298  1.00  7.46           N
ATOM   3478  H   ARG A 248      20.098  31.835  30.793  1.00  7.46           H
ATOM   3479  CA  ARG A 248      20.985  31.795  32.763  1.00  7.46           C
ATOM   3480  HA  ARG A 248      21.666  32.580  33.091  1.00  7.46           H
ATOM   3481  C   ARG A 248      21.472  30.464  33.335  1.00  7.46           C
ATOM   3482  O   ARG A 248      22.325  30.430  34.220  1.00  7.46           O
ATOM   3483  CB  ARG A 248      19.570  32.096  33.267  1.00  7.46           C
ATOM   3484 1HB  ARG A 248      19.161  32.931  32.699  1.00  7.46           H
ATOM   3485 2HB  ARG A 248      18.950  31.223  33.073  1.00  7.46           H
ATOM   3486  CG  ARG A 248      19.490  32.445  34.745  1.00  7.46           C
ATOM   3487 1HG  ARG A 248      20.166  31.801  35.306  1.00  7.46           H
ATOM   3488 2HG  ARG A 248      19.800  33.480  34.880  1.00  7.46           H
ATOM   3489  CD  ARG A 248      18.079  32.252  35.289  1.00  7.46           C
ATOM   3490 1HD  ARG A 248      18.013  32.694  36.281  1.00  7.46           H
ATOM   3491 2HD  ARG A 248      17.367  32.758  34.634  1.00  7.46           H
ATOM   3492  NE  ARG A 248      17.749  30.819  35.368  1.00  7.46           N
ATOM   3493  HE  ARG A 248      17.192  30.429  34.612  1.00  7.46           H
ATOM   3494  CZ  ARG A 248      18.130  29.963  36.307  1.00  7.46           C
ATOM   3495  NH1 ARG A 248      17.834  28.713  36.127  1.00  7.46           N
ATOM   3496 1HH1 ARG A 248      17.304  28.451  35.303  1.00  7.46           H
ATOM   3497 2HH1 ARG A 248      18.114  28.011  36.801  1.00  7.46           H
ATOM   3498  NH2 ARG A 248      18.807  30.293  37.374  1.00  7.46           N
ATOM   3499 1HH2 ARG A 248      18.944  31.271  37.605  1.00  7.46           H
ATOM   3500 2HH2 ARG A 248      19.196  29.577  37.977  1.00  7.46           H
ATOM   3501  N   HIS A 249      20.957  29.363  32.804  1.00 15.39           N
ATOM   3502  H   HIS A 249      20.249  29.457  32.073  1.00 15.39           H
ATOM   3503  CA  HIS A 249      21.341  28.017  33.247  1.00 15.39           C
ATOM   3504  HA  HIS A 249      21.188  27.939  34.324  1.00 15.39           H
ATOM   3505  C   HIS A 249      22.816  27.765  32.941  1.00 15.39           C
ATOM   3506  O   HIS A 249      23.549  27.191  33.755  1.00 15.39           O
ATOM   3507  CB  HIS A 249      20.455  26.989  32.530  1.00 15.39           C
ATOM   3508 1HB  HIS A 249      19.419  27.321  32.598  1.00 15.39           H
ATOM   3509 2HB  HIS A 249      20.728  26.956  31.475  1.00 15.39           H
ATOM   3510  CG  HIS A 249      20.522  25.602  33.095  1.00 15.39           C
ATOM   3511  ND1 HIS A 249      19.706  24.574  32.644  1.00 15.39           N
ATOM   3512  HD1 HIS A 249      19.013  24.657  31.890  1.00 15.39           H
ATOM   3513  CD2 HIS A 249      21.252  25.049  34.099  1.00 15.39           C
ATOM   3514  HD2 HIS A 249      21.999  25.560  34.690  1.00 15.39           H
ATOM   3515  CE1 HIS A 249      19.951  23.478  33.345  1.00 15.39           C
ATOM   3516  HE1 HIS A 249      19.466  22.517  33.206  1.00 15.39           H
ATOM   3517  NE2 HIS A 249      20.868  23.744  34.243  1.00 15.39           N
ATOM   3518  HE2 HIS A 249      21.215  23.082  34.945  1.00 15.39           H
ATOM   3519  N   LEU A 250      23.259  28.239  31.785  1.00 17.53           N
ATOM   3520  H   LEU A 250      22.607  28.698  31.149  1.00 17.53           H
ATOM   3521  CA  LEU A 250      24.653  28.112  31.370  1.00 17.53           C
ATOM   3522  HA  LEU A 250      24.914  27.058  31.351  1.00 17.53           H
ATOM   3523  C   LEU A 250      25.586  28.804  32.362  1.00 17.53           C
ATOM   3524  O   LEU A 250      26.556  28.196  32.815  1.00 17.53           O
ATOM   3525  CB  LEU A 250      24.818  28.701  29.964  1.00 17.53           C
ATOM   3526 1HB  LEU A 250      24.092  28.220  29.308  1.00 17.53           H
ATOM   3527 2HB  LEU A 250      24.552  29.753  30.024  1.00 17.53           H
ATOM   3528  CG  LEU A 250      26.189  28.631  29.281  1.00 17.53           C
ATOM   3529  HG  LEU A 250      26.926  29.024  29.969  1.00 17.53           H
ATOM   3530  CD1 LEU A 250      26.590  27.207  28.903  1.00 17.53           C
ATOM   3531 1HD1 LEU A 250      26.669  26.595  29.798  1.00 17.53           H
ATOM   3532 2HD1 LEU A 250      27.559  27.220  28.405  1.00 17.53           H
ATOM   3533 3HD1 LEU A 250      25.848  26.773  28.232  1.00 17.53           H
ATOM   3534  CD2 LEU A 250      26.185  29.521  28.047  1.00 17.53           C
ATOM   3535 1HD2 LEU A 250      26.004  30.556  28.337  1.00 17.53           H
ATOM   3536 2HD2 LEU A 250      25.404  29.210  27.352  1.00 17.53           H
ATOM   3537 3HD2 LEU A 250      27.152  29.469  27.545  1.00 17.53           H
ATOM   3538  N   ARG A 251      25.278  30.036  32.749  1.00 -9.47           N
ATOM   3539  H   ARG A 251      24.457  30.496  32.350  1.00 -9.47           H
ATOM   3540  CA  ARG A 251      26.106  30.767  33.719  1.00 -9.47           C
ATOM   3541  HA  ARG A 251      27.139  30.791  33.373  1.00 -9.47           H
ATOM   3542  C   ARG A 251      26.091  30.116  35.095  1.00 -9.47           C
ATOM   3543  O   ARG A 251      27.123  30.007  35.752  1.00 -9.47           O
ATOM   3544  CB  ARG A 251      25.587  32.199  33.886  1.00 -9.47           C
ATOM   3545 1HB  ARG A 251      24.527  32.144  34.134  1.00 -9.47           H
ATOM   3546 2HB  ARG A 251      26.106  32.656  34.729  1.00 -9.47           H
ATOM   3547  CG  ARG A 251      25.750  33.117  32.681  1.00 -9.47           C
ATOM   3548 1HG  ARG A 251      26.796  33.398  32.573  1.00 -9.47           H
ATOM   3549 2HG  ARG A 251      25.419  32.610  31.777  1.00 -9.47           H
ATOM   3550  CD  ARG A 251      24.891  34.359  32.897  1.00 -9.47           C
ATOM   3551 1HD  ARG A 251      23.864  34.033  33.069  1.00 -9.47           H
ATOM   3552 2HD  ARG A 251      25.234  34.883  33.790  1.00 -9.47           H
ATOM   3553  NE  ARG A 251      24.894  35.287  31.755  1.00 -9.47           N
ATOM   3554  HE  ARG A 251      24.189  35.142  31.046  1.00 -9.47           H
ATOM   3555  CZ  ARG A 251      25.699  36.327  31.586  1.00 -9.47           C
ATOM   3556  NH1 ARG A 251      25.508  37.096  30.557  1.00 -9.47           N
ATOM   3557 1HH1 ARG A 251      24.784  36.868  29.879  1.00 -9.47           H
ATOM   3558 2HH1 ARG A 251      26.072  37.924  30.435  1.00 -9.47           H
ATOM   3559  NH2 ARG A 251      26.678  36.633  32.392  1.00 -9.47           N
ATOM   3560 1HH2 ARG A 251      26.855  36.075  33.220  1.00 -9.47           H
ATOM   3561 2HH2 ARG A 251      27.265  37.436  32.197  1.00 -9.47           H
ATOM   3562  N   GLU A 252      24.912  29.720  35.543  1.00  5.66           N
ATOM   3563  H   GLU A 252      24.090  29.831  34.953  1.00  5.66           H
ATOM   3564  CA  GLU A 252      24.729  29.232  36.908  1.00  5.66           C
ATOM   3565  HA  GLU A 252      25.169  29.958  37.592  1.00  5.66           H
ATOM   3566  C   GLU A 252      25.363  27.878  37.209  1.00  5.66           C
ATOM   3567  O   GLU A 252      25.871  27.653  38.311  1.00  5.66           O
ATOM   3568  CB  GLU A 252      23.226  29.149  37.181  1.00  5.66           C
ATOM   3569 1HB  GLU A 252      22.777  30.096  36.889  1.00  5.66           H
ATOM   3570 2HB  GLU A 252      22.800  28.365  36.555  1.00  5.66           H
ATOM   3571  CG  GLU A 252      22.853  28.880  38.628  1.00  5.66           C
ATOM   3572 1HG  GLU A 252      23.257  27.915  38.933  1.00  5.66           H
ATOM   3573 2HG  GLU A 252      23.290  29.655  39.258  1.00  5.66           H
ATOM   3574  CD  GLU A 252      21.356  28.868  38.825  1.00  5.66           C
ATOM   3575  OE1 GLU A 252      20.834  29.717  39.575  1.00  5.66           O
ATOM   3576  OE2 GLU A 252      20.675  27.998  38.242  1.00  5.66           O
ATOM   3577  N   VAL A 253      25.302  26.967  36.247  1.00 20.59           N
ATOM   3578  H   VAL A 253      24.873  27.209  35.359  1.00 20.59           H
ATOM   3579  CA  VAL A 253      25.742  25.587  36.476  1.00 20.59           C
ATOM   3580  HA  VAL A 253      25.983  25.460  37.531  1.00 20.59           H
ATOM   3581  C   VAL A 253      26.995  25.242  35.681  1.00 20.59           C
ATOM   3582  O   VAL A 253      27.952  24.697  36.222  1.00 20.59           O
ATOM   3583  CB  VAL A 253      24.582  24.598  36.130  1.00 20.59           C
ATOM   3584  HB  VAL A 253      24.334  24.707  35.075  1.00 20.59           H
ATOM   3585  CG1 VAL A 253      24.965  23.132  36.386  1.00 20.59           C
ATOM   3586 1HG1 VAL A 253      24.144  22.482  36.082  1.00 20.59           H
ATOM   3587 2HG1 VAL A 253      25.167  22.976  37.444  1.00 20.59           H
ATOM   3588 3HG1 VAL A 253      25.848  22.864  35.808  1.00 20.59           H
ATOM   3589  CG2 VAL A 253      23.329  24.939  36.962  1.00 20.59           C
ATOM   3590 1HG2 VAL A 253      22.554  24.190  36.796  1.00 20.59           H
ATOM   3591 2HG2 VAL A 253      22.936  25.913  36.677  1.00 20.59           H
ATOM   3592 3HG2 VAL A 253      23.583  24.952  38.024  1.00 20.59           H
ATOM   3593  N   PHE A 254      27.008  25.542  34.392  1.00 12.66           N
ATOM   3594  H   PHE A 254      26.273  26.106  33.988  1.00 12.66           H
ATOM   3595  CA  PHE A 254      28.011  24.943  33.514  1.00 12.66           C
ATOM   3596  HA  PHE A 254      28.340  24.008  33.969  1.00 12.66           H
ATOM   3597  C   PHE A 254      29.266  25.787  33.310  1.00 12.66           C
ATOM   3598  O   PHE A 254      30.353  25.241  33.127  1.00 12.66           O
ATOM   3599  CB  PHE A 254      27.347  24.583  32.185  1.00 12.66           C
ATOM   3600 1HB  PHE A 254      27.026  25.501  31.695  1.00 12.66           H
ATOM   3601 2HB  PHE A 254      28.081  24.087  31.550  1.00 12.66           H
ATOM   3602  CG  PHE A 254      26.151  23.675  32.349  1.00 12.66           C
ATOM   3603  CD1 PHE A 254      24.866  24.103  31.967  1.00 12.66           C
ATOM   3604  HD1 PHE A 254      24.731  25.074  31.520  1.00 12.66           H
ATOM   3605  CD2 PHE A 254      26.303  22.391  32.910  1.00 12.66           C
ATOM   3606  HD2 PHE A 254      27.283  22.041  33.202  1.00 12.66           H
ATOM   3607  CE1 PHE A 254      23.736  23.270  32.152  1.00 12.66           C
ATOM   3608  HE1 PHE A 254      22.757  23.608  31.847  1.00 12.66           H
ATOM   3609  CE2 PHE A 254      25.176  21.548  33.108  1.00 12.66           C
ATOM   3610  HE2 PHE A 254      25.301  20.567  33.544  1.00 12.66           H
ATOM   3611  CZ  PHE A 254      23.893  21.988  32.723  1.00 12.66           C
ATOM   3612  HZ  PHE A 254      23.035  21.343  32.852  1.00 12.66           H
ATOM   3613  N   LEU A 255      29.136  27.105  33.393  1.00 -1.68           N
ATOM   3614  H   LEU A 255      28.203  27.511  33.457  1.00 -1.68           H
ATOM   3615  CA  LEU A 255      30.292  28.007  33.371  1.00 -1.68           C
ATOM   3616  HA  LEU A 255      31.121  27.516  32.863  1.00 -1.68           H
ATOM   3617  C   LEU A 255      30.764  28.360  34.776  1.00 -1.68           C
ATOM   3618  O   LEU A 255      31.847  28.907  34.947  1.00 -1.68           O
ATOM   3619  CB  LEU A 255      29.972  29.303  32.621  1.00 -1.68           C
ATOM   3620 1HB  LEU A 255      29.130  29.780  33.121  1.00 -1.68           H
ATOM   3621 2HB  LEU A 255      30.831  29.960  32.735  1.00 -1.68           H
ATOM   3622  CG  LEU A 255      29.661  29.221  31.120  1.00 -1.68           C
ATOM   3623  HG  LEU A 255      28.792  28.581  30.988  1.00 -1.68           H
ATOM   3624  CD1 LEU A 255      29.318  30.621  30.603  1.00 -1.68           C
ATOM   3625 1HD1 LEU A 255      29.036  30.566  29.551  1.00 -1.68           H
ATOM   3626 2HD1 LEU A 255      30.179  31.285  30.704  1.00 -1.68           H
ATOM   3627 3HD1 LEU A 255      28.480  31.031  31.167  1.00 -1.68           H
ATOM   3628  CD2 LEU A 255      30.806  28.639  30.279  1.00 -1.68           C
ATOM   3629 1HD2 LEU A 255      30.529  28.661  29.226  1.00 -1.68           H
ATOM   3630 2HD2 LEU A 255      30.991  27.605  30.573  1.00 -1.68           H
ATOM   3631 3HD2 LEU A 255      31.713  29.226  30.423  1.00 -1.68           H
ATOM   3632  N   TYR A 256      29.993  28.000  35.790  1.00 34.28           N
ATOM   3633  H   TYR A 256      29.124  27.524  35.610  1.00 34.28           H
ATOM   3634  CA  TYR A 256      30.377  28.257  37.181  1.00 34.28           C
ATOM   3635  HA  TYR A 256      30.416  29.338  37.321  1.00 34.28           H
ATOM   3636  C   TYR A 256      31.776  27.738  37.576  1.00 34.28           C
ATOM   3637  O   TYR A 256      32.567  28.521  38.121  1.00 34.28           O
ATOM   3638  CB  TYR A 256      29.284  27.709  38.105  1.00 34.28           C
ATOM   3639 1HB  TYR A 256      28.407  28.349  38.015  1.00 34.28           H
ATOM   3640 2HB  TYR A 256      29.007  26.713  37.766  1.00 34.28           H
ATOM   3641  CG  TYR A 256      29.678  27.604  39.562  1.00 34.28           C
ATOM   3642  CD1 TYR A 256      29.647  28.727  40.413  1.00 34.28           C
ATOM   3643  HD1 TYR A 256      29.342  29.690  40.023  1.00 34.28           H
ATOM   3644  CD2 TYR A 256      30.063  26.363  40.106  1.00 34.28           C
ATOM   3645  HD2 TYR A 256      30.102  25.485  39.477  1.00 34.28           H
ATOM   3646  CE1 TYR A 256      30.026  28.614  41.783  1.00 34.28           C
ATOM   3647  HE1 TYR A 256      30.034  29.486  42.418  1.00 34.28           H
ATOM   3648  CE2 TYR A 256      30.404  26.245  41.473  1.00 34.28           C
ATOM   3649  HE2 TYR A 256      30.681  25.288  41.880  1.00 34.28           H
ATOM   3650  CZ  TYR A 256      30.397  27.367  42.296  1.00 34.28           C
ATOM   3651  OH  TYR A 256      30.751  27.206  43.611  1.00 34.28           O
ATOM   3652  HH  TYR A 256      30.684  28.024  44.120  1.00 34.28           H
ATOM   3653  N   PRO A 257      32.137  26.467  37.275  1.00 -4.68           N
ATOM   3654  CA  PRO A 257      33.520  26.116  37.643  1.00 -4.68           C
ATOM   3655  HA  PRO A 257      33.668  26.250  38.715  1.00 -4.68           H
ATOM   3656  C   PRO A 257      34.604  26.873  36.871  1.00 -4.68           C
ATOM   3657  O   PRO A 257      35.718  27.074  37.353  1.00 -4.68           O
ATOM   3658  CB  PRO A 257      33.604  24.630  37.275  1.00 -4.68           C
ATOM   3659 1HB  PRO A 257      34.026  24.519  36.278  1.00 -4.68           H
ATOM   3660 2HB  PRO A 257      34.203  24.082  38.000  1.00 -4.68           H
ATOM   3661  CG  PRO A 257      32.206  24.155  37.281  1.00 -4.68           C
ATOM   3662 1HG  PRO A 257      32.097  23.248  36.686  1.00 -4.68           H
ATOM   3663 2HG  PRO A 257      31.866  23.993  38.305  1.00 -4.68           H
ATOM   3664  CD  PRO A 257      31.473  25.300  36.659  1.00 -4.68           C
ATOM   3665 1HD  PRO A 257      31.609  25.305  35.577  1.00 -4.68           H
ATOM   3666 2HD  PRO A 257      30.416  25.255  36.918  1.00 -4.68           H
ATOM   3667  N   PHE A 258      34.278  27.303  35.661  1.00  7.98           N
ATOM   3668  H   PHE A 258      33.346  27.148  35.309  1.00  7.98           H
ATOM   3669  CA  PHE A 258      35.231  28.016  34.816  1.00  7.98           C
ATOM   3670  HA  PHE A 258      36.177  27.482  34.833  1.00  7.98           H
ATOM   3671  C   PHE A 258      35.463  29.413  35.367  1.00  7.98           C
ATOM   3672  O   PHE A 258      36.606  29.848  35.501  1.00  7.98           O
ATOM   3673  CB  PHE A 258      34.734  28.097  33.369  1.00  7.98           C
ATOM   3674 1HB  PHE A 258      33.747  28.554  33.349  1.00  7.98           H
ATOM   3675 2HB  PHE A 258      35.416  28.736  32.810  1.00  7.98           H
ATOM   3676  CG  PHE A 258      34.673  26.766  32.682  1.00  7.98           C
ATOM   3677  CD1 PHE A 258      33.609  25.874  32.917  1.00  7.98           C
ATOM   3678  HD1 PHE A 258      32.790  26.165  33.555  1.00  7.98           H
ATOM   3679  CD2 PHE A 258      35.709  26.384  31.814  1.00  7.98           C
ATOM   3680  HD2 PHE A 258      36.517  27.070  31.601  1.00  7.98           H
ATOM   3681  CE1 PHE A 258      33.614  24.581  32.353  1.00  7.98           C
ATOM   3682  HE1 PHE A 258      32.819  23.887  32.580  1.00  7.98           H
ATOM   3683  CE2 PHE A 258      35.717  25.107  31.224  1.00  7.98           C
ATOM   3684  HE2 PHE A 258      36.525  24.829  30.567  1.00  7.98           H
ATOM   3685  CZ  PHE A 258      34.674  24.191  31.508  1.00  7.98           C
ATOM   3686  HZ  PHE A 258      34.687  23.202  31.075  1.00  7.98           H
ATOM   3687  N   ARG A 259      34.386  30.086  35.752  1.00-17.18           N
ATOM   3688  H   ARG A 259      33.460  29.682  35.610  1.00-17.18           H
ATOM   3689  CA  ARG A 259      34.500  31.410  36.359  1.00-17.18           C
ATOM   3690  HA  ARG A 259      35.067  32.057  35.686  1.00-17.18           H
ATOM   3691  C   ARG A 259      35.268  31.324  37.664  1.00-17.18           C
ATOM   3692  O   ARG A 259      36.116  32.163  37.920  1.00-17.18           O
ATOM   3693  CB  ARG A 259      33.118  32.029  36.590  1.00-17.18           C
ATOM   3694 1HB  ARG A 259      32.596  32.076  35.635  1.00-17.18           H
ATOM   3695 2HB  ARG A 259      32.549  31.387  37.257  1.00-17.18           H
ATOM   3696  CG  ARG A 259      33.180  33.433  37.189  1.00-17.18           C
ATOM   3697 1HG  ARG A 259      33.618  33.379  38.185  1.00-17.18           H
ATOM   3698 2HG  ARG A 259      33.817  34.056  36.562  1.00-17.18           H
ATOM   3699  CD  ARG A 259      31.816  34.085  37.294  1.00-17.18           C
ATOM   3700 1HD  ARG A 259      31.371  34.147  36.300  1.00-17.18           H
ATOM   3701 2HD  ARG A 259      31.176  33.478  37.934  1.00-17.18           H
ATOM   3702  NE  ARG A 259      31.935  35.433  37.867  1.00-17.18           N
ATOM   3703  HE  ARG A 259      32.854  35.717  38.199  1.00-17.18           H
ATOM   3704  CZ  ARG A 259      30.962  36.315  38.032  1.00-17.18           C
ATOM   3705  NH1 ARG A 259      31.257  37.462  38.562  1.00-17.18           N
ATOM   3706 1HH1 ARG A 259      32.206  37.668  38.829  1.00-17.18           H
ATOM   3707 2HH1 ARG A 259      30.517  38.135  38.736  1.00-17.18           H
ATOM   3708  NH2 ARG A 259      29.715  36.108  37.711  1.00-17.18           N
ATOM   3709 1HH2 ARG A 259      29.434  35.242  37.279  1.00-17.18           H
ATOM   3710 2HH2 ARG A 259      29.025  36.821  37.919  1.00-17.18           H
ATOM   3711  N   GLU A 260      35.025  30.291  38.459  1.00 -3.98           N
ATOM   3712  H   GLU A 260      34.317  29.610  38.202  1.00 -3.98           H
ATOM   3713  CA  GLU A 260      35.763  30.128  39.713  1.00 -3.98           C
ATOM   3714  HA  GLU A 260      35.588  30.997  40.349  1.00 -3.98           H
ATOM   3715  C   GLU A 260      37.262  30.047  39.454  1.00 -3.98           C
ATOM   3716  O   GLU A 260      38.044  30.739  40.095  1.00 -3.98           O
ATOM   3717  CB  GLU A 260      35.319  28.856  40.444  1.00 -3.98           C
ATOM   3718 1HB  GLU A 260      35.132  28.080  39.706  1.00 -3.98           H
ATOM   3719 2HB  GLU A 260      36.133  28.521  41.088  1.00 -3.98           H
ATOM   3720  CG  GLU A 260      34.081  29.035  41.299  1.00 -3.98           C
ATOM   3721 1HG  GLU A 260      33.304  29.521  40.708  1.00 -3.98           H
ATOM   3722 2HG  GLU A 260      33.717  28.056  41.611  1.00 -3.98           H
ATOM   3723  CD  GLU A 260      34.377  29.861  42.536  1.00 -3.98           C
ATOM   3724  OE1 GLU A 260      35.136  29.394  43.418  1.00 -3.98           O
ATOM   3725  OE2 GLU A 260      33.870  30.996  42.649  1.00 -3.98           O
ATOM   3726  N   ALA A 261      37.678  29.233  38.497  1.00-17.55           N
ATOM   3727  H   ALA A 261      37.010  28.682  37.965  1.00-17.55           H
ATOM   3728  CA  ALA A 261      39.103  29.097  38.222  1.00-17.55           C
ATOM   3729  HA  ALA A 261      39.608  28.854  39.158  1.00-17.55           H
ATOM   3730  C   ALA A 261      39.732  30.392  37.688  1.00-17.55           C
ATOM   3731  O   ALA A 261      40.823  30.767  38.110  1.00-17.55           O
ATOM   3732  CB  ALA A 261      39.311  27.954  37.252  1.00-17.55           C
ATOM   3733 1HB  ALA A 261      38.704  28.114  36.363  1.00-17.55           H
ATOM   3734 2HB  ALA A 261      39.018  27.013  37.722  1.00-17.55           H
ATOM   3735 3HB  ALA A 261      40.360  27.908  36.968  1.00-17.55           H
ATOM   3736  N   VAL A 262      39.059  31.087  36.781  1.00  2.35           N
ATOM   3737  H   VAL A 262      38.155  30.750  36.455  1.00  2.35           H
ATOM   3738  CA  VAL A 262      39.602  32.332  36.225  1.00  2.35           C
ATOM   3739  HA  VAL A 262      40.625  32.149  35.891  1.00  2.35           H
ATOM   3740  C   VAL A 262      39.666  33.413  37.306  1.00  2.35           C
ATOM   3741  O   VAL A 262      40.648  34.147  37.408  1.00  2.35           O
ATOM   3742  CB  VAL A 262      38.766  32.817  35.002  1.00  2.35           C
ATOM   3743  HB  VAL A 262      37.721  32.898  35.300  1.00  2.35           H
ATOM   3744  CG1 VAL A 262      39.234  34.186  34.493  1.00  2.35           C
ATOM   3745 1HG1 VAL A 262      38.664  34.462  33.608  1.00  2.35           H
ATOM   3746 2HG1 VAL A 262      40.296  34.156  34.251  1.00  2.35           H
ATOM   3747 3HG1 VAL A 262      39.063  34.946  35.257  1.00  2.35           H
ATOM   3748  CG2 VAL A 262      38.883  31.804  33.847  1.00  2.35           C
ATOM   3749 1HG2 VAL A 262      38.522  30.828  34.162  1.00  2.35           H
ATOM   3750 2HG2 VAL A 262      39.924  31.718  33.536  1.00  2.35           H
ATOM   3751 3HG2 VAL A 262      38.287  32.135  33.000  1.00  2.35           H
ATOM   3752  N   GLU A 263      38.665  33.500  38.166  1.00-11.33           N
ATOM   3753  H   GLU A 263      37.855  32.885  38.087  1.00-11.33           H
ATOM   3754  CA  GLU A 263      38.696  34.503  39.229  1.00-11.33           C
ATOM   3755  HA  GLU A 263      38.955  35.466  38.790  1.00-11.33           H
ATOM   3756  C   GLU A 263      39.764  34.194  40.277  1.00-11.33           C
ATOM   3757  O   GLU A 263      40.310  35.112  40.904  1.00-11.33           O
ATOM   3758  CB  GLU A 263      37.326  34.649  39.884  1.00-11.33           C
ATOM   3759 1HB  GLU A 263      36.963  33.666  40.183  1.00-11.33           H
ATOM   3760 2HB  GLU A 263      37.442  35.266  40.773  1.00-11.33           H
ATOM   3761  CG  GLU A 263      36.313  35.327  38.976  1.00-11.33           C
ATOM   3762 1HG  GLU A 263      36.743  36.265  38.624  1.00-11.33           H
ATOM   3763 2HG  GLU A 263      36.116  34.701  38.107  1.00-11.33           H
ATOM   3764  CD  GLU A 263      35.001  35.634  39.676  1.00-11.33           C
ATOM   3765  OE1 GLU A 263      34.273  36.528  39.177  1.00-11.33           O
ATOM   3766  OE2 GLU A 263      34.670  35.018  40.721  1.00-11.33           O
ATOM   3767  N   LYS A 264      40.132  32.930  40.436  1.00  4.30           N
ATOM   3768  H   LYS A 264      39.636  32.192  39.942  1.00  4.30           H
ATOM   3769  CA  LYS A 264      41.249  32.582  41.321  1.00  4.30           C
ATOM   3770  HA  LYS A 264      41.234  33.264  42.170  1.00  4.30           H
ATOM   3771  C   LYS A 264      42.624  32.766  40.655  1.00  4.30           C
ATOM   3772  O   LYS A 264      43.591  33.082  41.360  1.00  4.30           O
ATOM   3773  CB  LYS A 264      41.075  31.163  41.886  1.00  4.30           C
ATOM   3774 1HB  LYS A 264      40.609  30.525  41.135  1.00  4.30           H
ATOM   3775 2HB  LYS A 264      42.070  30.768  42.095  1.00  4.30           H
ATOM   3776  CG  LYS A 264      40.269  31.093  43.213  1.00  4.30           C
ATOM   3777 1HG  LYS A 264      40.391  30.095  43.634  1.00  4.30           H
ATOM   3778 2HG  LYS A 264      40.712  31.806  43.905  1.00  4.30           H
ATOM   3779  CD  LYS A 264      38.758  31.391  43.115  1.00  4.30           C
ATOM   3780 1HD  LYS A 264      38.608  32.345  42.612  1.00  4.30           H
ATOM   3781 2HD  LYS A 264      38.285  30.602  42.532  1.00  4.30           H
ATOM   3782  CE  LYS A 264      38.079  31.457  44.483  1.00  4.30           C
ATOM   3783 1HE  LYS A 264      38.240  30.514  45.005  1.00  4.30           H
ATOM   3784 2HE  LYS A 264      38.543  32.256  45.067  1.00  4.30           H
ATOM   3785  NZ  LYS A 264      36.594  31.721  44.386  1.00  4.30           N
ATOM   3786 1HZ  LYS A 264      36.181  31.804  45.312  1.00  4.30           H
ATOM   3787 2HZ  LYS A 264      36.124  30.963  43.899  1.00  4.30           H
ATOM   3788 3HZ  LYS A 264      36.419  32.585  43.880  1.00  4.30           H
ATOM   3789  N   ALA A 265      42.723  32.634  39.335  1.00 29.53           N
ATOM   3790  H   ALA A 265      41.902  32.353  38.807  1.00 29.53           H
ATOM   3791  CA  ALA A 265      43.975  32.850  38.590  1.00 29.53           C
ATOM   3792  HA  ALA A 265      44.551  33.633  39.087  1.00 29.53           H
ATOM   3793  C   ALA A 265      43.738  33.297  37.129  1.00 29.53           C
ATOM   3794  O   ALA A 265      43.599  32.464  36.243  1.00 29.53           O
ATOM   3795  CB  ALA A 265      44.797  31.544  38.610  1.00 29.53           C
ATOM   3796 1HB  ALA A 265      44.213  30.734  38.169  1.00 29.53           H
ATOM   3797 2HB  ALA A 265      45.053  31.285  39.638  1.00 29.53           H
ATOM   3798 3HB  ALA A 265      45.715  31.679  38.037  1.00 29.53           H
ATOM   3799  N   HIS A 266      43.675  34.591  36.837  1.00 10.34           N
ATOM   3800  H   HIS A 266      43.885  35.280  37.555  1.00 10.34           H
ATOM   3801  CA  HIS A 266      43.221  35.034  35.506  1.00 10.34           C
ATOM   3802  HA  HIS A 266      42.359  34.413  35.267  1.00 10.34           H
ATOM   3803  C   HIS A 266      44.175  34.873  34.321  1.00 10.34           C
ATOM   3804  O   HIS A 266      43.760  35.085  33.175  1.00 10.34           O
ATOM   3805  CB  HIS A 266      42.699  36.478  35.549  1.00 10.34           C
ATOM   3806 1HB  HIS A 266      42.128  36.651  34.641  1.00 10.34           H
ATOM   3807 2HB  HIS A 266      42.015  36.584  36.390  1.00 10.34           H
ATOM   3808  CG  HIS A 266      43.757  37.538  35.637  1.00 10.34           C
ATOM   3809  ND1 HIS A 266      43.533  38.847  35.223  1.00 10.34           N
ATOM   3810  HD1 HIS A 266      42.670  39.183  34.784  1.00 10.34           H
ATOM   3811  CD2 HIS A 266      45.021  37.547  36.140  1.00 10.34           C
ATOM   3812  HD2 HIS A 266      45.535  36.700  36.583  1.00 10.34           H
ATOM   3813  CE1 HIS A 266      44.602  39.582  35.492  1.00 10.34           C
ATOM   3814  HE1 HIS A 266      44.691  40.650  35.305  1.00 10.34           H
ATOM   3815  NE2 HIS A 266      45.518  38.817  36.039  1.00 10.34           N
ATOM   3816  HE2 HIS A 266      46.438  39.126  36.365  1.00 10.34           H
ATOM   3817  N   ALA A 267      45.428  34.518  34.578  1.00 32.27           N
ATOM   3818  H   ALA A 267      45.717  34.379  35.545  1.00 32.27           H
ATOM   3819  CA  ALA A 267      46.427  34.331  33.523  1.00 32.27           C
ATOM   3820  HA  ALA A 267      46.158  34.962  32.675  1.00 32.27           H
ATOM   3821  C   ALA A 267      46.504  32.882  33.006  1.00 32.27           C
ATOM   3822  O   ALA A 267      47.349  32.567  32.164  1.00 32.27           O
ATOM   3823  CB  ALA A 267      47.800  34.792  34.035  1.00 32.27           C
ATOM   3824 1HB  ALA A 267      47.738  35.823  34.387  1.00 32.27           H
ATOM   3825 2HB  ALA A 267      48.529  34.743  33.224  1.00 32.27           H
ATOM   3826 3HB  ALA A 267      48.131  34.150  34.853  1.00 32.27           H
ATOM   3827  N   LEU A 268      45.646  32.000  33.507  1.00 34.98           N
ATOM   3828  H   LEU A 268      45.007  32.282  34.239  1.00 34.98           H
ATOM   3829  CA  LEU A 268      45.537  30.633  32.975  1.00 34.98           C
ATOM   3830  HA  LEU A 268      46.519  30.163  32.990  1.00 34.98           H
ATOM   3831  C   LEU A 268      45.064  30.710  31.519  1.00 34.98           C
ATOM   3832  O   LEU A 268      44.577  31.750  31.102  1.00 34.98           O
ATOM   3833  CB  LEU A 268      44.593  29.801  33.863  1.00 34.98           C
ATOM   3834 1HB  LEU A 268      44.661  28.764  33.536  1.00 34.98           H
ATOM   3835 2HB  LEU A 268      45.025  29.837  34.864  1.00 34.98           H
ATOM   3836  CG  LEU A 268      43.096  30.137  34.026  1.00 34.98           C
ATOM   3837  HG  LEU A 268      42.987  31.210  34.157  1.00 34.98           H
ATOM   3838  CD1 LEU A 268      42.232  29.720  32.870  1.00 34.98           C
ATOM   3839 1HD1 LEU A 268      42.361  28.659  32.681  1.00 34.98           H
ATOM   3840 2HD1 LEU A 268      42.526  30.259  31.979  1.00 34.98           H
ATOM   3841 3HD1 LEU A 268      41.186  29.933  33.077  1.00 34.98           H
ATOM   3842  CD2 LEU A 268      42.553  29.440  35.271  1.00 34.98           C
ATOM   3843 1HD2 LEU A 268      41.500  29.687  35.401  1.00 34.98           H
ATOM   3844 2HD2 LEU A 268      43.090  29.804  36.149  1.00 34.98           H
ATOM   3845 3HD2 LEU A 268      42.673  28.360  35.190  1.00 34.98           H
ATOM   3846  N   SER A 269      45.190  29.655  30.728  1.00 -6.89           N
ATOM   3847  H   SER A 269      45.609  28.798  31.086  1.00 -6.89           H
ATOM   3848  CA  SER A 269      44.651  29.656  29.362  1.00 -6.89           C
ATOM   3849  HA  SER A 269      44.538  30.674  28.993  1.00 -6.89           H
ATOM   3850  C   SER A 269      43.292  28.965  29.397  1.00 -6.89           C
ATOM   3851  O   SER A 269      43.080  28.146  30.282  1.00 -6.89           O
ATOM   3852  CB  SER A 269      45.576  28.878  28.427  1.00 -6.89           C
ATOM   3853 1HB  SER A 269      45.617  27.840  28.752  1.00 -6.89           H
ATOM   3854 2HB  SER A 269      45.177  28.916  27.413  1.00 -6.89           H
ATOM   3855  OG  SER A 269      46.891  29.406  28.439  1.00 -6.89           O
ATOM   3856  HG  SER A 269      46.855  30.343  28.695  1.00 -6.89           H
ATOM   3857  N   VAL A 270      42.396  29.205  28.448  1.00-14.41           N
ATOM   3858  H   VAL A 270      42.604  29.875  27.709  1.00-14.41           H
ATOM   3859  CA  VAL A 270      41.139  28.441  28.377  1.00-14.41           C
ATOM   3860  HA  VAL A 270      41.165  27.643  29.112  1.00-14.41           H
ATOM   3861  C   VAL A 270      41.057  27.808  27.003  1.00-14.41           C
ATOM   3862  O   VAL A 270      41.714  28.283  26.087  1.00-14.41           O
ATOM   3863  CB  VAL A 270      39.837  29.265  28.616  1.00-14.41           C
ATOM   3864  HB  VAL A 270      38.990  28.590  28.500  1.00-14.41           H
ATOM   3865  CG1 VAL A 270      39.783  29.817  30.036  1.00-14.41           C
ATOM   3866 1HG1 VAL A 270      38.852  30.362  30.188  1.00-14.41           H
ATOM   3867 2HG1 VAL A 270      40.625  30.481  30.211  1.00-14.41           H
ATOM   3868 3HG1 VAL A 270      39.829  28.996  30.746  1.00-14.41           H
ATOM   3869  CG2 VAL A 270      39.670  30.391  27.598  1.00-14.41           C
ATOM   3870 1HG2 VAL A 270      39.659  29.989  26.587  1.00-14.41           H
ATOM   3871 2HG2 VAL A 270      40.480  31.112  27.687  1.00-14.41           H
ATOM   3872 3HG2 VAL A 270      38.722  30.890  27.777  1.00-14.41           H
ATOM   3873  N   MET A 271      40.254  26.767  26.845  1.00  9.23           N
ATOM   3874  H   MET A 271      39.742  26.410  27.646  1.00  9.23           H
ATOM   3875  CA  MET A 271      40.100  26.091  25.558  1.00  9.23           C
ATOM   3876  HA  MET A 271      40.634  26.650  24.797  1.00  9.23           H
ATOM   3877  C   MET A 271      38.634  26.007  25.147  1.00  9.23           C
ATOM   3878  O   MET A 271      37.756  25.804  25.985  1.00  9.23           O
ATOM   3879  CB  MET A 271      40.733  24.706  25.674  1.00  9.23           C
ATOM   3880 1HB  MET A 271      41.725  24.840  26.096  1.00  9.23           H
ATOM   3881 2HB  MET A 271      40.141  24.134  26.376  1.00  9.23           H
ATOM   3882  CG  MET A 271      40.892  23.882  24.412  1.00  9.23           C
ATOM   3883 1HG  MET A 271      39.917  23.578  24.036  1.00  9.23           H
ATOM   3884 2HG  MET A 271      41.427  24.454  23.654  1.00  9.23           H
ATOM   3885  SD  MET A 271      41.866  22.431  24.886  1.00  9.23           S
ATOM   3886  CE  MET A 271      41.970  21.512  23.378  1.00  9.23           C
ATOM   3887 1HE  MET A 271      42.433  22.128  22.604  1.00  9.23           H
ATOM   3888 2HE  MET A 271      40.969  21.221  23.060  1.00  9.23           H
ATOM   3889 3HE  MET A 271      42.569  20.614  23.537  1.00  9.23           H
ATOM   3890  N   ALA A 272      38.372  26.201  23.864  1.00 28.33           N
ATOM   3891  H   ALA A 272      39.148  26.408  23.237  1.00 28.33           H
ATOM   3892  CA  ALA A 272      37.034  26.093  23.288  1.00 28.33           C
ATOM   3893  HA  ALA A 272      36.313  26.572  23.951  1.00 28.33           H
ATOM   3894  C   ALA A 272      36.645  24.612  23.132  1.00 28.33           C
ATOM   3895  O   ALA A 272      37.414  23.719  23.482  1.00 28.33           O
ATOM   3896  CB  ALA A 272      37.018  26.824  21.935  1.00 28.33           C
ATOM   3897 1HB  ALA A 272      37.719  26.343  21.250  1.00 28.33           H
ATOM   3898 2HB  ALA A 272      37.318  27.863  22.076  1.00 28.33           H
ATOM   3899 3HB  ALA A 272      36.019  26.803  21.501  1.00 28.33           H
ATOM   3900  N   SER A 273      35.460  24.355  22.595  1.00  4.32           N
ATOM   3901  H   SER A 273      34.875  25.121  22.283  1.00  4.32           H
ATOM   3902  CA  SER A 273      34.945  22.999  22.410  1.00  4.32           C
ATOM   3903  HA  SER A 273      35.746  22.274  22.542  1.00  4.32           H
ATOM   3904  C   SER A 273      34.334  22.802  21.030  1.00  4.32           C
ATOM   3905  O   SER A 273      33.992  23.759  20.335  1.00  4.32           O
ATOM   3906  CB  SER A 273      33.850  22.729  23.439  1.00  4.32           C
ATOM   3907 1HB  SER A 273      33.487  21.707  23.329  1.00  4.32           H
ATOM   3908 2HB  SER A 273      34.259  22.854  24.437  1.00  4.32           H
ATOM   3909  OG  SER A 273      32.775  23.634  23.276  1.00  4.32           O
ATOM   3910  HG  SER A 273      32.682  24.136  24.105  1.00  4.32           H
ATOM   3911  N   TYR A 274      34.125  21.551  20.657  1.00 41.30           N
ATOM   3912  H   TYR A 274      34.492  20.795  21.219  1.00 41.30           H
ATOM   3913  CA  TYR A 274      33.397  21.224  19.431  1.00 41.30           C
ATOM   3914  HA  TYR A 274      33.853  21.750  18.592  1.00 41.30           H
ATOM   3915  C   TYR A 274      31.914  21.590  19.473  1.00 41.30           C
ATOM   3916  O   TYR A 274      31.242  21.652  18.446  1.00 41.30           O
ATOM   3917  CB  TYR A 274      33.492  19.718  19.201  1.00 41.30           C
ATOM   3918 1HB  TYR A 274      33.007  19.205  20.031  1.00 41.30           H
ATOM   3919 2HB  TYR A 274      32.961  19.470  18.286  1.00 41.30           H
ATOM   3920  CG  TYR A 274      34.911  19.216  19.089  1.00 41.30           C
ATOM   3921  CD1 TYR A 274      35.321  18.062  19.787  1.00 41.30           C
ATOM   3922  HD1 TYR A 274      34.615  17.528  20.400  1.00 41.30           H
ATOM   3923  CD2 TYR A 274      35.854  19.885  18.283  1.00 41.30           C
ATOM   3924  HD2 TYR A 274      35.569  20.768  17.730  1.00 41.30           H
ATOM   3925  CE1 TYR A 274      36.655  17.585  19.682  1.00 41.30           C
ATOM   3926  HE1 TYR A 274      36.971  16.703  20.217  1.00 41.30           H
ATOM   3927  CE2 TYR A 274      37.175  19.416  18.177  1.00 41.30           C
ATOM   3928  HE2 TYR A 274      37.879  19.948  17.563  1.00 41.30           H
ATOM   3929  CZ  TYR A 274      37.566  18.265  18.871  1.00 41.30           C
ATOM   3930  OH  TYR A 274      38.849  17.807  18.736  1.00 41.30           O
ATOM   3931  HH  TYR A 274      39.347  18.324  18.090  1.00 41.30           H
ATOM   3932  N   ASN A 275      31.405  21.765  20.681  1.00 11.50           N
ATOM   3933  H   ASN A 275      32.012  21.735  21.483  1.00 11.50           H
ATOM   3934  CA  ASN A 275      29.978  21.931  20.918  1.00 11.50           C
ATOM   3935  HA  ASN A 275      29.445  21.128  20.407  1.00 11.50           H
ATOM   3936  C   ASN A 275      29.441  23.265  20.413  1.00 11.50           C
ATOM   3937  O   ASN A 275      30.030  24.338  20.613  1.00 11.50           O
ATOM   3938  CB  ASN A 275      29.682  21.834  22.423  1.00 11.50           C
ATOM   3939 1HB  ASN A 275      30.267  22.580  22.957  1.00 11.50           H
ATOM   3940 2HB  ASN A 275      28.626  22.048  22.582  1.00 11.50           H
ATOM   3941  CG  ASN A 275      29.986  20.468  22.999  1.00 11.50           C
ATOM   3942  OD1 ASN A 275      31.079  19.929  22.850  1.00 11.50           O
ATOM   3943  ND2 ASN A 275      29.037  19.911  23.691  1.00 11.50           N
ATOM   3944 1HD2 ASN A 275      29.200  19.008  24.098  1.00 11.50           H
ATOM   3945 2HD2 ASN A 275      28.156  20.381  23.805  1.00 11.50           H
ATOM   3946  N   GLU A 276      28.269  23.190  19.807  1.00 14.00           N
ATOM   3947  H   GLU A 276      27.962  22.299  19.418  1.00 14.00           H
ATOM   3948  CA  GLU A 276      27.341  24.311  19.763  1.00 14.00           C
ATOM   3949  HA  GLU A 276      27.844  25.225  19.480  1.00 14.00           H
ATOM   3950  C   GLU A 276      26.684  24.496  21.119  1.00 14.00           C
ATOM   3951  O   GLU A 276      26.311  23.518  21.758  1.00 14.00           O
ATOM   3952  CB  GLU A 276      26.218  24.004  18.786  1.00 14.00           C
ATOM   3953 1HB  GLU A 276      25.845  23.014  19.031  1.00 14.00           H
ATOM   3954 2HB  GLU A 276      25.414  24.722  18.931  1.00 14.00           H
ATOM   3955  CG  GLU A 276      26.612  24.006  17.333  1.00 14.00           C
ATOM   3956 1HG  GLU A 276      26.680  25.035  16.979  1.00 14.00           H
ATOM   3957 2HG  GLU A 276      27.588  23.534  17.222  1.00 14.00           H
ATOM   3958  CD  GLU A 276      25.608  23.233  16.507  1.00 14.00           C
ATOM   3959  OE1 GLU A 276      24.403  23.270  16.826  1.00 14.00           O
ATOM   3960  OE2 GLU A 276      26.029  22.548  15.545  1.00 14.00           O
ATOM   3961  N   ILE A 277      26.430  25.740  21.489  1.00 38.14           N
ATOM   3962  H   ILE A 277      26.827  26.516  20.961  1.00 38.14           H
ATOM   3963  CA  ILE A 277      25.507  26.060  22.572  1.00 38.14           C
ATOM   3964  HA  ILE A 277      25.117  25.135  22.991  1.00 38.14           H
ATOM   3965  C   ILE A 277      24.352  26.772  21.876  1.00 38.14           C
ATOM   3966  O   ILE A 277      24.535  27.819  21.250  1.00 38.14           O
ATOM   3967  CB  ILE A 277      26.188  26.869  23.727  1.00 38.14           C
ATOM   3968  HB  ILE A 277      26.801  26.169  24.295  1.00 38.14           H
ATOM   3969  CG1 ILE A 277      25.145  27.470  24.690  1.00 38.14           C
ATOM   3970 1HG1 ILE A 277      25.673  28.133  25.373  1.00 38.14           H
ATOM   3971 2HG1 ILE A 277      24.445  28.080  24.122  1.00 38.14           H
ATOM   3972  CG2 ILE A 277      27.133  27.984  23.197  1.00 38.14           C
ATOM   3973 1HG2 ILE A 277      26.581  28.680  22.563  1.00 38.14           H
ATOM   3974 2HG2 ILE A 277      27.949  27.544  22.623  1.00 38.14           H
ATOM   3975 3HG2 ILE A 277      27.560  28.533  24.037  1.00 38.14           H
ATOM   3976  CD1 ILE A 277      24.344  26.474  25.534  1.00 38.14           C
ATOM   3977 1HD1 ILE A 277      23.714  25.856  24.893  1.00 38.14           H
ATOM   3978 2HD1 ILE A 277      23.710  27.025  26.230  1.00 38.14           H
ATOM   3979 3HD1 ILE A 277      25.024  25.839  26.102  1.00 38.14           H
ATOM   3980  N   ASP A 278      23.185  26.141  21.901  1.00  9.25           N
ATOM   3981  H   ASP A 278      23.137  25.233  22.372  1.00  9.25           H
ATOM   3982  CA  ASP A 278      21.950  26.674  21.302  1.00  9.25           C
ATOM   3983  HA  ASP A 278      21.181  25.917  21.422  1.00  9.25           H
ATOM   3984  C   ASP A 278      22.077  26.961  19.794  1.00  9.25           C
ATOM   3985  O   ASP A 278      21.406  27.817  19.221  1.00  9.25           O
ATOM   3986  CB  ASP A 278      21.505  27.916  22.087  1.00  9.25           C
ATOM   3987 1HB  ASP A 278      21.681  27.738  23.148  1.00  9.25           H
ATOM   3988 2HB  ASP A 278      22.106  28.765  21.773  1.00  9.25           H
ATOM   3989  CG  ASP A 278      20.040  28.256  21.895  1.00  9.25           C
ATOM   3990  OD1 ASP A 278      19.215  27.369  21.593  1.00  9.25           O
ATOM   3991  OD2 ASP A 278      19.687  29.437  22.127  1.00  9.25           O
ATOM   3992  N   GLY A 279      22.975  26.229  19.145  1.00-11.39           N
ATOM   3993  H   GLY A 279      23.490  25.524  19.652  1.00-11.39           H
ATOM   3994  CA  GLY A 279      23.256  26.412  17.727  1.00-11.39           C
ATOM   3995 1HA  GLY A 279      23.418  25.432  17.285  1.00-11.39           H
ATOM   3996 2HA  GLY A 279      22.388  26.853  17.239  1.00-11.39           H
ATOM   3997  C   GLY A 279      24.467  27.268  17.390  1.00-11.39           C
ATOM   3998  O   GLY A 279      24.833  27.359  16.221  1.00-11.39           O
ATOM   3999  N   ILE A 280      25.103  27.887  18.374  1.00  6.02           N
ATOM   4000  H   ILE A 280      24.769  27.797  19.331  1.00  6.02           H
ATOM   4001  CA  ILE A 280      26.282  28.732  18.135  1.00  6.02           C
ATOM   4002  HA  ILE A 280      26.346  28.974  17.076  1.00  6.02           H
ATOM   4003  C   ILE A 280      27.535  27.964  18.574  1.00  6.02           C
ATOM   4004  O   ILE A 280      27.687  27.679  19.768  1.00  6.02           O
ATOM   4005  CB  ILE A 280      26.198  30.077  18.931  1.00  6.02           C
ATOM   4006  HB  ILE A 280      26.169  29.851  19.997  1.00  6.02           H
ATOM   4007  CG1 ILE A 280      24.903  30.829  18.558  1.00  6.02           C
ATOM   4008 1HG1 ILE A 280      24.979  31.135  17.516  1.00  6.02           H
ATOM   4009 2HG1 ILE A 280      24.054  30.154  18.649  1.00  6.02           H
ATOM   4010  CG2 ILE A 280      27.449  30.964  18.646  1.00  6.02           C
ATOM   4011 1HG2 ILE A 280      27.399  31.882  19.231  1.00  6.02           H
ATOM   4012 2HG2 ILE A 280      27.492  31.221  17.584  1.00  6.02           H
ATOM   4013 3HG2 ILE A 280      28.360  30.435  18.921  1.00  6.02           H
ATOM   4014  CD1 ILE A 280      24.584  32.068  19.400  1.00  6.02           C
ATOM   4015 1HD1 ILE A 280      25.333  32.842  19.236  1.00  6.02           H
ATOM   4016 2HD1 ILE A 280      24.561  31.804  20.455  1.00  6.02           H
ATOM   4017 3HD1 ILE A 280      23.608  32.456  19.110  1.00  6.02           H
ATOM   4018  N   PRO A 281      28.429  27.573  17.642  1.00-23.42           N
ATOM   4019  CA  PRO A 281      29.636  26.880  18.120  1.00-23.42           C
ATOM   4020  HA  PRO A 281      29.370  25.959  18.626  1.00-23.42           H
ATOM   4021  C   PRO A 281      30.498  27.744  19.032  1.00-23.42           C
ATOM   4022  O   PRO A 281      30.644  28.946  18.806  1.00-23.42           O
ATOM   4023  CB  PRO A 281      30.392  26.564  16.829  1.00-23.42           C
ATOM   4024 1HB  PRO A 281      31.117  27.351  16.627  1.00-23.42           H
ATOM   4025 2HB  PRO A 281      30.885  25.594  16.893  1.00-23.42           H
ATOM   4026  CG  PRO A 281      29.345  26.558  15.782  1.00-23.42           C
ATOM   4027 1HG  PRO A 281      29.778  26.715  14.796  1.00-23.42           H
ATOM   4028 2HG  PRO A 281      28.791  25.620  15.814  1.00-23.42           H
ATOM   4029  CD  PRO A 281      28.456  27.701  16.175  1.00-23.42           C
ATOM   4030 1HD  PRO A 281      28.895  28.657  15.881  1.00-23.42           H
ATOM   4031 2HD  PRO A 281      27.463  27.575  15.745  1.00-23.42           H
ATOM   4032  N   SER A 282      31.104  27.146  20.049  1.00 -1.51           N
ATOM   4033  H   SER A 282      30.978  26.144  20.199  1.00 -1.51           H
ATOM   4034  CA  SER A 282      31.880  27.921  21.023  1.00 -1.51           C
ATOM   4035  HA  SER A 282      31.210  28.652  21.476  1.00 -1.51           H
ATOM   4036  C   SER A 282      33.059  28.692  20.429  1.00 -1.51           C
ATOM   4037  O   SER A 282      33.384  29.780  20.892  1.00 -1.51           O
ATOM   4038  CB  SER A 282      32.395  26.998  22.123  1.00 -1.51           C
ATOM   4039 1HB  SER A 282      32.855  27.597  22.909  1.00 -1.51           H
ATOM   4040 2HB  SER A 282      31.562  26.433  22.535  1.00 -1.51           H
ATOM   4041  OG  SER A 282      33.357  26.104  21.606  1.00 -1.51           O
ATOM   4042  HG  SER A 282      32.939  25.244  21.454  1.00 -1.51           H
ATOM   4043  N   HIS A 283      33.655  28.167  19.366  1.00 23.98           N
ATOM   4044  H   HIS A 283      33.332  27.279  19.024  1.00 23.98           H
ATOM   4045  CA  HIS A 283      34.775  28.820  18.681  1.00 23.98           C
ATOM   4046  HA  HIS A 283      35.566  29.037  19.400  1.00 23.98           H
ATOM   4047  C   HIS A 283      34.393  30.142  18.010  1.00 23.98           C
ATOM   4048  O   HIS A 283      35.258  30.963  17.730  1.00 23.98           O
ATOM   4049  CB  HIS A 283      35.333  27.898  17.590  1.00 23.98           C
ATOM   4050 1HB  HIS A 283      34.510  27.521  16.988  1.00 23.98           H
ATOM   4051 2HB  HIS A 283      35.990  28.485  16.945  1.00 23.98           H
ATOM   4052  CG  HIS A 283      36.129  26.741  18.106  1.00 23.98           C
ATOM   4053  ND1 HIS A 283      35.599  25.561  18.578  1.00 23.98           N
ATOM   4054  HD1 HIS A 283      34.623  25.325  18.691  1.00 23.98           H
ATOM   4055  CD2 HIS A 283      37.476  26.566  18.160  1.00 23.98           C
ATOM   4056  HD2 HIS A 283      38.210  27.296  17.845  1.00 23.98           H
ATOM   4057  CE1 HIS A 283      36.606  24.751  18.891  1.00 23.98           C
ATOM   4058  HE1 HIS A 283      36.481  23.754  19.293  1.00 23.98           H
ATOM   4059  NE2 HIS A 283      37.771  25.320  18.661  1.00 23.98           N
ATOM   4060  N   ALA A 284      33.111  30.346  17.737  1.00 19.65           N
ATOM   4061  H   ALA A 284      32.417  29.658  18.010  1.00 19.65           H
ATOM   4062  CA  ALA A 284      32.648  31.554  17.058  1.00 19.65           C
ATOM   4063  HA  ALA A 284      33.493  32.056  16.584  1.00 19.65           H
ATOM   4064  C   ALA A 284      32.007  32.528  18.050  1.00 19.65           C
ATOM   4065  O   ALA A 284      31.535  33.597  17.663  1.00 19.65           O
ATOM   4066  CB  ALA A 284      31.638  31.162  15.969  1.00 19.65           C
ATOM   4067 1HB  ALA A 284      30.784  30.649  16.416  1.00 19.65           H
ATOM   4068 2HB  ALA A 284      32.117  30.509  15.242  1.00 19.65           H
ATOM   4069 3HB  ALA A 284      31.282  32.058  15.459  1.00 19.65           H
ATOM   4070  N   ASN A 285      31.928  32.136  19.316  1.00 10.97           N
ATOM   4071  H   ASN A 285      32.436  31.315  19.620  1.00 10.97           H
ATOM   4072  CA  ASN A 285      31.075  32.826  20.283  1.00 10.97           C
ATOM   4073  HA  ASN A 285      30.210  33.218  19.743  1.00 10.97           H
ATOM   4074  C   ASN A 285      31.760  34.014  20.966  1.00 10.97           C
ATOM   4075  O   ASN A 285      32.266  33.921  22.089  1.00 10.97           O
ATOM   4076  CB  ASN A 285      30.555  31.810  21.302  1.00 10.97           C
ATOM   4077 1HB  ASN A 285      30.262  30.908  20.768  1.00 10.97           H
ATOM   4078 2HB  ASN A 285      31.345  31.556  22.005  1.00 10.97           H
ATOM   4079  CG  ASN A 285      29.353  32.314  22.052  1.00 10.97           C
ATOM   4080  OD1 ASN A 285      29.227  33.491  22.362  1.00 10.97           O
ATOM   4081  ND2 ASN A 285      28.431  31.433  22.312  1.00 10.97           N
ATOM   4082 1HD2 ASN A 285      27.569  31.746  22.753  1.00 10.97           H
ATOM   4083 2HD2 ASN A 285      28.554  30.470  22.051  1.00 10.97           H
ATOM   4084  N   ALA A 286      31.782  35.137  20.262  1.00  2.80           N
ATOM   4085  H   ALA A 286      31.334  35.150  19.355  1.00  2.80           H
ATOM   4086  CA  ALA A 286      32.422  36.358  20.734  1.00  2.80           C
ATOM   4087  HA  ALA A 286      33.467  36.133  20.951  1.00  2.80           H
ATOM   4088  C   ALA A 286      31.799  36.903  22.025  1.00  2.80           C
ATOM   4089  O   ALA A 286      32.513  37.403  22.886  1.00  2.80           O
ATOM   4090  CB  ALA A 286      32.367  37.410  19.618  1.00  2.80           C
ATOM   4091 1HB  ALA A 286      31.330  37.673  19.400  1.00  2.80           H
ATOM   4092 2HB  ALA A 286      32.839  37.018  18.715  1.00  2.80           H
ATOM   4093 3HB  ALA A 286      32.904  38.303  19.933  1.00  2.80           H
ATOM   4094  N   TRP A 287      30.490  36.779  22.193  1.00 14.33           N
ATOM   4095  H   TRP A 287      29.921  36.374  21.448  1.00 14.33           H
ATOM   4096  CA  TRP A 287      29.841  37.211  23.434  1.00 14.33           C
ATOM   4097  HA  TRP A 287      30.033  38.272  23.596  1.00 14.33           H
ATOM   4098  C   TRP A 287      30.414  36.457  24.637  1.00 14.33           C
ATOM   4099  O   TRP A 287      30.830  37.060  25.631  1.00 14.33           O
ATOM   4100  CB  TRP A 287      28.325  36.987  23.333  1.00 14.33           C
ATOM   4101 1HB  TRP A 287      27.885  37.783  22.733  1.00 14.33           H
ATOM   4102 2HB  TRP A 287      28.151  36.040  22.825  1.00 14.33           H
ATOM   4103  CG  TRP A 287      27.648  36.914  24.674  1.00 14.33           C
ATOM   4104  CD1 TRP A 287      27.358  37.943  25.515  1.00 14.33           C
ATOM   4105  HD1 TRP A 287      27.519  38.989  25.274  1.00 14.33           H
ATOM   4106  CD2 TRP A 287      27.287  35.719  25.395  1.00 14.33           C
ATOM   4107  NE1 TRP A 287      26.879  37.487  26.714  1.00 14.33           N
ATOM   4108  HE1 TRP A 287      26.628  38.088  27.497  1.00 14.33           H
ATOM   4109  CE2 TRP A 287      26.861  36.119  26.690  1.00 14.33           C
ATOM   4110  CE3 TRP A 287      27.338  34.343  25.096  1.00 14.33           C
ATOM   4111  HE3 TRP A 287      27.613  34.010  24.109  1.00 14.33           H
ATOM   4112  CZ2 TRP A 287      26.560  35.183  27.702  1.00 14.33           C
ATOM   4113  HZ2 TRP A 287      26.261  35.510  28.682  1.00 14.33           H
ATOM   4114  CZ3 TRP A 287      27.045  33.400  26.112  1.00 14.33           C
ATOM   4115  HZ3 TRP A 287      27.103  32.341  25.896  1.00 14.33           H
ATOM   4116  CH2 TRP A 287      26.674  33.836  27.412  1.00 14.33           C
ATOM   4117  HH2 TRP A 287      26.468  33.105  28.180  1.00 14.33           H
ATOM   4118  N   MET A 288      30.496  35.139  24.541  1.00  7.95           N
ATOM   4119  H   MET A 288      30.179  34.672  23.693  1.00  7.95           H
ATOM   4120  CA  MET A 288      30.980  34.341  25.664  1.00  7.95           C
ATOM   4121  HA  MET A 288      30.418  34.608  26.561  1.00  7.95           H
ATOM   4122  C   MET A 288      32.460  34.603  25.914  1.00  7.95           C
ATOM   4123  O   MET A 288      32.899  34.778  27.056  1.00  7.95           O
ATOM   4124  CB  MET A 288      30.767  32.858  25.352  1.00  7.95           C
ATOM   4125 1HB  MET A 288      29.713  32.696  25.133  1.00  7.95           H
ATOM   4126 2HB  MET A 288      31.337  32.620  24.456  1.00  7.95           H
ATOM   4127  CG  MET A 288      31.177  31.902  26.460  1.00  7.95           C
ATOM   4128 1HG  MET A 288      32.232  32.052  26.689  1.00  7.95           H
ATOM   4129 2HG  MET A 288      30.590  32.119  27.354  1.00  7.95           H
ATOM   4130  SD  MET A 288      30.926  30.177  25.992  1.00  7.95           S
ATOM   4131  CE  MET A 288      32.206  29.947  24.736  1.00  7.95           C
ATOM   4132 1HE  MET A 288      33.171  30.260  25.133  1.00  7.95           H
ATOM   4133 2HE  MET A 288      31.974  30.541  23.852  1.00  7.95           H
ATOM   4134 3HE  MET A 288      32.254  28.896  24.459  1.00  7.95           H
ATOM   4135  N   LEU A 289      33.237  34.611  24.841  1.00  8.60           N
ATOM   4136  H   LEU A 289      32.821  34.503  23.916  1.00  8.60           H
ATOM   4137  CA  LEU A 289      34.691  34.670  24.947  1.00  8.60           C
ATOM   4138  HA  LEU A 289      34.991  34.079  25.811  1.00  8.60           H
ATOM   4139  C   LEU A 289      35.265  36.065  25.180  1.00  8.60           C
ATOM   4140  O   LEU A 289      36.368  36.189  25.699  1.00  8.60           O
ATOM   4141  CB  LEU A 289      35.318  34.030  23.704  1.00  8.60           C
ATOM   4142 1HB  LEU A 289      34.913  34.526  22.821  1.00  8.60           H
ATOM   4143 2HB  LEU A 289      36.388  34.225  23.727  1.00  8.60           H
ATOM   4144  CG  LEU A 289      35.116  32.508  23.552  1.00  8.60           C
ATOM   4145  HG  LEU A 289      34.048  32.293  23.586  1.00  8.60           H
ATOM   4146  CD1 LEU A 289      35.639  32.034  22.206  1.00  8.60           C
ATOM   4147 1HD1 LEU A 289      35.005  32.436  21.421  1.00  8.60           H
ATOM   4148 2HD1 LEU A 289      35.600  30.947  22.144  1.00  8.60           H
ATOM   4149 3HD1 LEU A 289      36.664  32.376  22.053  1.00  8.60           H
ATOM   4150  CD2 LEU A 289      35.792  31.694  24.666  1.00  8.60           C
ATOM   4151 1HD2 LEU A 289      36.856  31.930  24.710  1.00  8.60           H
ATOM   4152 2HD2 LEU A 289      35.671  30.629  24.470  1.00  8.60           H
ATOM   4153 3HD2 LEU A 289      35.333  31.925  25.625  1.00  8.60           H
ATOM   4154  N   ARG A 290      34.524  37.121  24.878  1.00  8.19           N
ATOM   4155  H   ARG A 290      33.624  36.993  24.419  1.00  8.19           H
ATOM   4156  CA  ARG A 290      34.999  38.480  25.164  1.00  8.19           C
ATOM   4157  HA  ARG A 290      36.021  38.428  25.535  1.00  8.19           H
ATOM   4158  C   ARG A 290      34.183  39.205  26.216  1.00  8.19           C
ATOM   4159  O   ARG A 290      34.747  39.673  27.199  1.00  8.19           O
ATOM   4160  CB  ARG A 290      35.009  39.338  23.902  1.00  8.19           C
ATOM   4161 1HB  ARG A 290      33.978  39.485  23.597  1.00  8.19           H
ATOM   4162 2HB  ARG A 290      35.433  40.308  24.151  1.00  8.19           H
ATOM   4163  CG  ARG A 290      35.772  38.762  22.719  1.00  8.19           C
ATOM   4164 1HG  ARG A 290      36.788  38.516  23.023  1.00  8.19           H
ATOM   4165 2HG  ARG A 290      35.273  37.856  22.372  1.00  8.19           H
ATOM   4166  CD  ARG A 290      35.820  39.768  21.576  1.00  8.19           C
ATOM   4167 1HD  ARG A 290      36.402  40.634  21.894  1.00  8.19           H
ATOM   4168 2HD  ARG A 290      36.320  39.303  20.729  1.00  8.19           H
ATOM   4169  NE  ARG A 290      34.479  40.222  21.169  1.00  8.19           N
ATOM   4170  HE  ARG A 290      33.707  39.973  21.777  1.00  8.19           H
ATOM   4171  CZ  ARG A 290      34.187  40.963  20.109  1.00  8.19           C
ATOM   4172  NH1 ARG A 290      32.956  41.349  19.943  1.00  8.19           N
ATOM   4173 1HH1 ARG A 290      32.258  41.130  20.639  1.00  8.19           H
ATOM   4174 2HH1 ARG A 290      32.704  41.865  19.109  1.00  8.19           H
ATOM   4175  NH2 ARG A 290      35.061  41.333  19.213  1.00  8.19           N
ATOM   4176 1HH2 ARG A 290      35.987  40.941  19.233  1.00  8.19           H
ATOM   4177 2HH2 ARG A 290      34.803  42.002  18.502  1.00  8.19           H
ATOM   4178  N   ASP A 291      32.878  39.330  26.035  1.00  1.59           N
ATOM   4179  H   ASP A 291      32.426  38.902  25.235  1.00  1.59           H
ATOM   4180  CA  ASP A 291      32.083  40.149  26.956  1.00  1.59           C
ATOM   4181  HA  ASP A 291      32.553  41.130  27.037  1.00  1.59           H
ATOM   4182  C   ASP A 291      32.050  39.524  28.346  1.00  1.59           C
ATOM   4183  O   ASP A 291      32.242  40.212  29.355  1.00  1.59           O
ATOM   4184  CB  ASP A 291      30.651  40.338  26.441  1.00  1.59           C
ATOM   4185 1HB  ASP A 291      30.692  40.679  25.407  1.00  1.59           H
ATOM   4186 2HB  ASP A 291      30.126  39.384  26.472  1.00  1.59           H
ATOM   4187  CG  ASP A 291      29.869  41.346  27.264  1.00  1.59           C
ATOM   4188  OD1 ASP A 291      30.009  42.567  27.019  1.00  1.59           O
ATOM   4189  OD2 ASP A 291      29.091  40.942  28.158  1.00  1.59           O
ATOM   4190  N   VAL A 292      31.843  38.217  28.409  1.00 14.33           N
ATOM   4191  H   VAL A 292      31.680  37.692  27.550  1.00 14.33           H
ATOM   4192  CA  VAL A 292      31.763  37.530  29.698  1.00 14.33           C
ATOM   4193  HA  VAL A 292      31.343  38.224  30.425  1.00 14.33           H
ATOM   4194  C   VAL A 292      33.144  37.110  30.206  1.00 14.33           C
ATOM   4195  O   VAL A 292      33.549  37.495  31.299  1.00 14.33           O
ATOM   4196  CB  VAL A 292      30.809  36.307  29.610  1.00 14.33           C
ATOM   4197  HB  VAL A 292      31.222  35.586  28.908  1.00 14.33           H
ATOM   4198  CG1 VAL A 292      30.637  35.627  30.967  1.00 14.33           C
ATOM   4199 1HG1 VAL A 292      29.948  34.785  30.878  1.00 14.33           H
ATOM   4200 2HG1 VAL A 292      30.247  36.334  31.703  1.00 14.33           H
ATOM   4201 3HG1 VAL A 292      31.597  35.248  31.310  1.00 14.33           H
ATOM   4202  CG2 VAL A 292      29.441  36.742  29.087  1.00 14.33           C
ATOM   4203 1HG2 VAL A 292      28.756  35.897  29.120  1.00 14.33           H
ATOM   4204 2HG2 VAL A 292      29.516  37.072  28.050  1.00 14.33           H
ATOM   4205 3HG2 VAL A 292      29.039  37.552  29.696  1.00 14.33           H
ATOM   4206  N   LEU A 293      33.891  36.349  29.420  1.00 10.16           N
ATOM   4207  H   LEU A 293      33.542  36.063  28.508  1.00 10.16           H
ATOM   4208  CA  LEU A 293      35.192  35.846  29.870  1.00 10.16           C
ATOM   4209  HA  LEU A 293      35.065  35.337  30.825  1.00 10.16           H
ATOM   4210  C   LEU A 293      36.226  36.957  30.076  1.00 10.16           C
ATOM   4211  O   LEU A 293      36.744  37.149  31.176  1.00 10.16           O
ATOM   4212  CB  LEU A 293      35.696  34.837  28.832  1.00 10.16           C
ATOM   4213 1HB  LEU A 293      34.971  34.026  28.773  1.00 10.16           H
ATOM   4214 2HB  LEU A 293      35.678  35.348  27.879  1.00 10.16           H
ATOM   4215  CG  LEU A 293      37.091  34.215  28.966  1.00 10.16           C
ATOM   4216  HG  LEU A 293      37.811  35.023  29.056  1.00 10.16           H
ATOM   4217  CD1 LEU A 293      37.228  33.306  30.174  1.00 10.16           C
ATOM   4218 1HD1 LEU A 293      38.229  32.875  30.199  1.00 10.16           H
ATOM   4219 2HD1 LEU A 293      36.490  32.504  30.132  1.00 10.16           H
ATOM   4220 3HD1 LEU A 293      37.081  33.887  31.083  1.00 10.16           H
ATOM   4221  CD2 LEU A 293      37.435  33.444  27.710  1.00 10.16           C
ATOM   4222 1HD2 LEU A 293      38.477  33.127  27.760  1.00 10.16           H
ATOM   4223 2HD2 LEU A 293      37.325  34.085  26.836  1.00 10.16           H
ATOM   4224 3HD2 LEU A 293      36.790  32.572  27.606  1.00 10.16           H
ATOM   4225  N   ARG A 294      36.552  37.711  29.036  1.00 23.64           N
ATOM   4226  H   ARG A 294      36.110  37.560  28.137  1.00 23.64           H
ATOM   4227  CA  ARG A 294      37.588  38.738  29.177  1.00 23.64           C
ATOM   4228  HA  ARG A 294      38.428  38.322  29.730  1.00 23.64           H
ATOM   4229  C   ARG A 294      37.105  39.932  29.982  1.00 23.64           C
ATOM   4230  O   ARG A 294      37.878  40.525  30.729  1.00 23.64           O
ATOM   4231  CB  ARG A 294      38.104  39.175  27.808  1.00 23.64           C
ATOM   4232 1HB  ARG A 294      37.265  39.479  27.187  1.00 23.64           H
ATOM   4233 2HB  ARG A 294      38.754  40.036  27.953  1.00 23.64           H
ATOM   4234  CG  ARG A 294      38.892  38.083  27.095  1.00 23.64           C
ATOM   4235 1HG  ARG A 294      39.804  37.888  27.656  1.00 23.64           H
ATOM   4236 2HG  ARG A 294      38.309  37.166  27.059  1.00 23.64           H
ATOM   4237  CD  ARG A 294      39.259  38.485  25.677  1.00 23.64           C
ATOM   4238 1HD  ARG A 294      39.804  37.663  25.208  1.00 23.64           H
ATOM   4239 2HD  ARG A 294      38.346  38.667  25.107  1.00 23.64           H
ATOM   4240  NE  ARG A 294      40.088  39.699  25.664  1.00 23.64           N
ATOM   4241  HE  ARG A 294      40.230  40.174  26.548  1.00 23.64           H
ATOM   4242  CZ  ARG A 294      40.665  40.250  24.610  1.00 23.64           C
ATOM   4243  NH1 ARG A 294      41.290  41.379  24.777  1.00 23.64           N
ATOM   4244 1HH1 ARG A 294      41.287  41.809  25.697  1.00 23.64           H
ATOM   4245 2HH1 ARG A 294      41.752  41.831  24.001  1.00 23.64           H
ATOM   4246  NH2 ARG A 294      40.636  39.721  23.419  1.00 23.64           N
ATOM   4247 1HH2 ARG A 294      40.169  38.836  23.277  1.00 23.64           H
ATOM   4248 2HH2 ARG A 294      41.067  40.201  22.640  1.00 23.64           H
ATOM   4249  N   GLY A 295      35.827  40.253  29.862  1.00 19.46           N
ATOM   4250  H   GLY A 295      35.241  39.738  29.217  1.00 19.46           H
ATOM   4251  CA  GLY A 295      35.263  41.366  30.603  1.00 19.46           C
ATOM   4252 1HA  GLY A 295      35.966  42.199  30.580  1.00 19.46           H
ATOM   4253 2HA  GLY A 295      34.347  41.685  30.110  1.00 19.46           H
ATOM   4254  C   GLY A 295      34.944  41.053  32.052  1.00 19.46           C
ATOM   4255  O   GLY A 295      35.679  41.462  32.950  1.00 19.46           O
ATOM   4256  N   GLU A 296      33.858  40.335  32.299  1.00-15.51           N
ATOM   4257  H   GLU A 296      33.314  39.966  31.528  1.00-15.51           H
ATOM   4258  CA  GLU A 296      33.390  40.095  33.669  1.00-15.51           C
ATOM   4259  HA  GLU A 296      33.310  41.059  34.174  1.00-15.51           H
ATOM   4260  C   GLU A 296      34.337  39.222  34.493  1.00-15.51           C
ATOM   4261  O   GLU A 296      34.587  39.512  35.665  1.00-15.51           O
ATOM   4262  CB  GLU A 296      31.999  39.447  33.647  1.00-15.51           C
ATOM   4263 1HB  GLU A 296      31.345  40.060  33.028  1.00-15.51           H
ATOM   4264 2HB  GLU A 296      32.080  38.463  33.188  1.00-15.51           H
ATOM   4265  CG  GLU A 296      31.355  39.287  35.024  1.00-15.51           C
ATOM   4266 1HG  GLU A 296      31.978  38.634  35.637  1.00-15.51           H
ATOM   4267 2HG  GLU A 296      31.298  40.266  35.502  1.00-15.51           H
ATOM   4268  CD  GLU A 296      29.960  38.692  34.945  1.00-15.51           C
ATOM   4269  OE1 GLU A 296      29.030  39.217  35.599  1.00-15.51           O
ATOM   4270  OE2 GLU A 296      29.760  37.706  34.206  1.00-15.51           O
ATOM   4271  N   TRP A 297      34.888  38.163  33.917  1.00 10.24           N
ATOM   4272  H   TRP A 297      34.665  37.926  32.949  1.00 10.24           H
ATOM   4273  CA  TRP A 297      35.766  37.282  34.696  1.00 10.24           C
ATOM   4274  HA  TRP A 297      35.382  37.214  35.714  1.00 10.24           H
ATOM   4275  C   TRP A 297      37.187  37.843  34.766  1.00 10.24           C
ATOM   4276  O   TRP A 297      38.004  37.382  35.561  1.00 10.24           O
ATOM   4277  CB  TRP A 297      35.815  35.858  34.133  1.00 10.24           C
ATOM   4278 1HB  TRP A 297      36.344  35.874  33.187  1.00 10.24           H
ATOM   4279 2HB  TRP A 297      36.401  35.250  34.821  1.00 10.24           H
ATOM   4280  CG  TRP A 297      34.491  35.158  33.915  1.00 10.24           C
ATOM   4281  CD1 TRP A 297      33.227  35.605  34.181  1.00 10.24           C
ATOM   4282  HD1 TRP A 297      33.000  36.570  34.615  1.00 10.24           H
ATOM   4283  CD2 TRP A 297      34.315  33.840  33.371  1.00 10.24           C
ATOM   4284  NE1 TRP A 297      32.284  34.682  33.823  1.00 10.24           N
ATOM   4285  HE1 TRP A 297      31.279  34.792  33.940  1.00 10.24           H
ATOM   4286  CE2 TRP A 297      32.916  33.594  33.292  1.00 10.24           C
ATOM   4287  CE3 TRP A 297      35.203  32.834  32.944  1.00 10.24           C
ATOM   4288  HE3 TRP A 297      36.265  32.985  33.018  1.00 10.24           H
ATOM   4289  CZ2 TRP A 297      32.390  32.396  32.772  1.00 10.24           C
ATOM   4290  HZ2 TRP A 297      31.323  32.237  32.732  1.00 10.24           H
ATOM   4291  CZ3 TRP A 297      34.682  31.631  32.412  1.00 10.24           C
ATOM   4292  HZ3 TRP A 297      35.357  30.864  32.065  1.00 10.24           H
ATOM   4293  CH2 TRP A 297      33.275  31.427  32.332  1.00 10.24           C
ATOM   4294  HH2 TRP A 297      32.896  30.501  31.930  1.00 10.24           H
ATOM   4295  N   GLY A 298      37.485  38.847  33.948  1.00 -1.53           N
ATOM   4296  H   GLY A 298      36.790  39.188  33.300  1.00 -1.53           H
ATOM   4297  CA  GLY A 298      38.788  39.500  33.994  1.00 -1.53           C
ATOM   4298 1HA  GLY A 298      38.721  40.458  33.477  1.00 -1.53           H
ATOM   4299 2HA  GLY A 298      39.048  39.690  35.036  1.00 -1.53           H
ATOM   4300  C   GLY A 298      39.909  38.692  33.370  1.00 -1.53           C
ATOM   4301  O   GLY A 298      41.079  38.847  33.715  1.00 -1.53           O
ATOM   4302  N   PHE A 299      39.553  37.780  32.478  1.00 18.98           N
ATOM   4303  H   PHE A 299      38.578  37.700  32.212  1.00 18.98           H
ATOM   4304  CA  PHE A 299      40.520  36.867  31.873  1.00 18.98           C
ATOM   4305  HA  PHE A 299      41.003  36.297  32.665  1.00 18.98           H
ATOM   4306  C   PHE A 299      41.606  37.553  31.043  1.00 18.98           C
ATOM   4307  O   PHE A 299      41.309  38.402  30.198  1.00 18.98           O
ATOM   4308  CB  PHE A 299      39.734  35.915  30.985  1.00 18.98           C
ATOM   4309 1HB  PHE A 299      38.976  35.423  31.592  1.00 18.98           H
ATOM   4310 2HB  PHE A 299      39.232  36.486  30.211  1.00 18.98           H
ATOM   4311  CG  PHE A 299      40.565  34.873  30.322  1.00 18.98           C
ATOM   4312  CD1 PHE A 299      41.094  33.817  31.070  1.00 18.98           C
ATOM   4313  HD1 PHE A 299      40.930  33.768  32.135  1.00 18.98           H
ATOM   4314  CD2 PHE A 299      40.793  34.919  28.937  1.00 18.98           C
ATOM   4315  HD2 PHE A 299      40.398  35.733  28.347  1.00 18.98           H
ATOM   4316  CE1 PHE A 299      41.830  32.809  30.445  1.00 18.98           C
ATOM   4317  HE1 PHE A 299      42.224  32.001  31.032  1.00 18.98           H
ATOM   4318  CE2 PHE A 299      41.524  33.898  28.298  1.00 18.98           C
ATOM   4319  HE2 PHE A 299      41.693  33.937  27.235  1.00 18.98           H
ATOM   4320  CZ  PHE A 299      42.050  32.841  29.056  1.00 18.98           C
ATOM   4321  HZ  PHE A 299      42.627  32.065  28.579  1.00 18.98           H
ATOM   4322  N   ARG A 300      42.858  37.169  31.276  1.00 17.03           N
ATOM   4323  H   ARG A 300      43.030  36.447  31.976  1.00 17.03           H
ATOM   4324  CA  ARG A 300      44.027  37.779  30.623  1.00 17.03           C
ATOM   4325  HA  ARG A 300      43.705  38.610  29.995  1.00 17.03           H
ATOM   4326  C   ARG A 300      44.783  36.783  29.737  1.00 17.03           C
ATOM   4327  O   ARG A 300      45.747  37.120  29.052  1.00 17.03           O
ATOM   4328  CB  ARG A 300      44.935  38.332  31.735  1.00 17.03           C
ATOM   4329 1HB  ARG A 300      44.305  38.894  32.425  1.00 17.03           H
ATOM   4330 2HB  ARG A 300      45.372  37.495  32.280  1.00 17.03           H
ATOM   4331  CG  ARG A 300      46.057  39.261  31.282  1.00 17.03           C
ATOM   4332 1HG  ARG A 300      46.748  38.709  30.649  1.00 17.03           H
ATOM   4333 2HG  ARG A 300      45.632  40.082  30.708  1.00 17.03           H
ATOM   4334  CD  ARG A 300      46.839  39.825  32.447  1.00 17.03           C
ATOM   4335 1HD  ARG A 300      46.175  40.401  33.092  1.00 17.03           H
ATOM   4336 2HD  ARG A 300      47.259  38.997  33.022  1.00 17.03           H
ATOM   4337  NE  ARG A 300      47.936  40.676  31.965  1.00 17.03           N
ATOM   4338  HE  ARG A 300      48.838  40.230  31.834  1.00 17.03           H
ATOM   4339  CZ  ARG A 300      47.869  41.971  31.689  1.00 17.03           C
ATOM   4340  NH1 ARG A 300      48.944  42.567  31.267  1.00 17.03           N
ATOM   4341 1HH1 ARG A 300      49.808  42.040  31.199  1.00 17.03           H
ATOM   4342 2HH1 ARG A 300      48.896  43.539  30.996  1.00 17.03           H
ATOM   4343  NH2 ARG A 300      46.793  42.698  31.833  1.00 17.03           N
ATOM   4344 1HH2 ARG A 300      45.926  42.267  32.128  1.00 17.03           H
ATOM   4345 2HH2 ARG A 300      46.843  43.695  31.678  1.00 17.03           H
ATOM   4346  N   GLY A 301      44.372  35.528  29.793  1.00  8.06           N
ATOM   4347  H   GLY A 301      43.556  35.281  30.328  1.00  8.06           H
ATOM   4348  CA  GLY A 301      45.109  34.472  29.123  1.00  8.06           C
ATOM   4349 1HA  GLY A 301      46.176  34.657  29.244  1.00  8.06           H
ATOM   4350 2HA  GLY A 301      44.886  33.541  29.632  1.00  8.06           H
ATOM   4351  C   GLY A 301      44.841  34.244  27.648  1.00  8.06           C
ATOM   4352  O   GLY A 301      44.120  34.982  26.979  1.00  8.06           O
ATOM   4353  N   VAL A 302      45.440  33.175  27.146  1.00 -4.88           N
ATOM   4354  H   VAL A 302      46.021  32.614  27.763  1.00 -4.88           H
ATOM   4355  CA  VAL A 302      45.305  32.744  25.754  1.00 -4.88           C
ATOM   4356  HA  VAL A 302      45.258  33.616  25.102  1.00 -4.88           H
ATOM   4357  C   VAL A 302      44.025  31.917  25.588  1.00 -4.88           C
ATOM   4358  O   VAL A 302      43.738  31.044  26.414  1.00 -4.88           O
ATOM   4359  CB  VAL A 302      46.554  31.885  25.377  1.00 -4.88           C
ATOM   4360  HB  VAL A 302      46.604  31.034  26.055  1.00 -4.88           H
ATOM   4361  CG1 VAL A 302      46.497  31.356  23.943  1.00 -4.88           C
ATOM   4362 1HG1 VAL A 302      45.610  30.741  23.800  1.00 -4.88           H
ATOM   4363 2HG1 VAL A 302      47.378  30.748  23.739  1.00 -4.88           H
ATOM   4364 3HG1 VAL A 302      46.477  32.192  23.246  1.00 -4.88           H
ATOM   4365  CG2 VAL A 302      47.841  32.714  25.543  1.00 -4.88           C
ATOM   4366 1HG2 VAL A 302      48.707  32.113  25.266  1.00 -4.88           H
ATOM   4367 2HG2 VAL A 302      47.963  33.026  26.579  1.00 -4.88           H
ATOM   4368 3HG2 VAL A 302      47.803  33.601  24.908  1.00 -4.88           H
ATOM   4369  N   ILE A 303      43.269  32.156  24.523  1.00-18.98           N
ATOM   4370  H   ILE A 303      43.522  32.919  23.890  1.00-18.98           H
ATOM   4371  CA  ILE A 303      42.116  31.312  24.185  1.00-18.98           C
ATOM   4372  HA  ILE A 303      41.808  30.762  25.074  1.00-18.98           H
ATOM   4373  C   ILE A 303      42.572  30.296  23.132  1.00-18.98           C
ATOM   4374  O   ILE A 303      43.054  30.653  22.054  1.00-18.98           O
ATOM   4375  CB  ILE A 303      40.889  32.137  23.693  1.00-18.98           C
ATOM   4376  HB  ILE A 303      41.180  32.692  22.804  1.00-18.98           H
ATOM   4377  CG1 ILE A 303      40.467  33.143  24.783  1.00-18.98           C
ATOM   4378 1HG1 ILE A 303      40.152  32.584  25.662  1.00-18.98           H
ATOM   4379 2HG1 ILE A 303      41.333  33.740  25.060  1.00-18.98           H
ATOM   4380  CG2 ILE A 303      39.706  31.193  23.336  1.00-18.98           C
ATOM   4381 1HG2 ILE A 303      39.366  30.655  24.222  1.00-18.98           H
ATOM   4382 2HG2 ILE A 303      40.010  30.474  22.574  1.00-18.98           H
ATOM   4383 3HG2 ILE A 303      38.878  31.776  22.930  1.00-18.98           H
ATOM   4384  CD1 ILE A 303      39.340  34.119  24.415  1.00-18.98           C
ATOM   4385 1HD1 ILE A 303      39.228  34.856  25.211  1.00-18.98           H
ATOM   4386 2HD1 ILE A 303      38.404  33.581  24.298  1.00-18.98           H
ATOM   4387 3HD1 ILE A 303      39.579  34.637  23.487  1.00-18.98           H
ATOM   4388  N   VAL A 304      42.452  29.024  23.487  1.00 -3.26           N
ATOM   4389  H   VAL A 304      42.023  28.815  24.385  1.00 -3.26           H
ATOM   4390  CA  VAL A 304      42.965  27.882  22.727  1.00 -3.26           C
ATOM   4391  HA  VAL A 304      43.709  28.229  22.022  1.00 -3.26           H
ATOM   4392  C   VAL A 304      41.833  27.186  21.955  1.00 -3.26           C
ATOM   4393  O   VAL A 304      40.731  27.027  22.473  1.00 -3.26           O
ATOM   4394  CB  VAL A 304      43.651  26.905  23.748  1.00 -3.26           C
ATOM   4395  HB  VAL A 304      42.902  26.580  24.464  1.00 -3.26           H
ATOM   4396  CG1 VAL A 304      44.236  25.657  23.096  1.00 -3.26           C
ATOM   4397 1HG1 VAL A 304      44.651  25.005  23.866  1.00 -3.26           H
ATOM   4398 2HG1 VAL A 304      45.011  25.928  22.388  1.00 -3.26           H
ATOM   4399 3HG1 VAL A 304      43.452  25.103  22.583  1.00 -3.26           H
ATOM   4400  CG2 VAL A 304      44.769  27.633  24.531  1.00 -3.26           C
ATOM   4401 1HG2 VAL A 304      45.273  26.933  25.196  1.00 -3.26           H
ATOM   4402 2HG2 VAL A 304      44.339  28.427  25.146  1.00 -3.26           H
ATOM   4403 3HG2 VAL A 304      45.494  28.064  23.844  1.00 -3.26           H
ATOM   4404  N   SER A 305      42.077  26.772  20.718  1.00 14.97           N
ATOM   4405  H   SER A 305      42.966  26.966  20.291  1.00 14.97           H
ATOM   4406  CA  SER A 305      41.095  25.992  19.957  1.00 14.97           C
ATOM   4407  HA  SER A 305      40.107  26.433  20.086  1.00 14.97           H
ATOM   4408  C   SER A 305      41.041  24.529  20.398  1.00 14.97           C
ATOM   4409  O   SER A 305      42.028  23.982  20.883  1.00 14.97           O
ATOM   4410  CB  SER A 305      41.450  26.006  18.470  1.00 14.97           C
ATOM   4411 1HB  SER A 305      42.455  25.606  18.332  1.00 14.97           H
ATOM   4412 2HB  SER A 305      40.740  25.388  17.922  1.00 14.97           H
ATOM   4413  OG  SER A 305      41.390  27.330  17.978  1.00 14.97           O
ATOM   4414  HG  SER A 305      42.244  27.563  17.572  1.00 14.97           H
ATOM   4415  N   ASP A 306      39.911  23.879  20.166  1.00 17.71           N
ATOM   4416  H   ASP A 306      39.120  24.381  19.780  1.00 17.71           H
ATOM   4417  CA  ASP A 306      39.807  22.426  20.312  1.00 17.71           C
ATOM   4418  HA  ASP A 306      40.376  22.106  21.181  1.00 17.71           H
ATOM   4419  C   ASP A 306      40.443  21.862  19.036  1.00 17.71           C
ATOM   4420  O   ASP A 306      40.567  22.577  18.034  1.00 17.71           O
ATOM   4421  CB  ASP A 306      38.347  21.985  20.475  1.00 17.71           C
ATOM   4422 1HB  ASP A 306      37.820  22.748  21.046  1.00 17.71           H
ATOM   4423 2HB  ASP A 306      37.881  21.913  19.492  1.00 17.71           H
ATOM   4424  CG  ASP A 306      38.207  20.653  21.217  1.00 17.71           C
ATOM   4425  OD1 ASP A 306      39.208  19.902  21.328  1.00 17.71           O
ATOM   4426  OD2 ASP A 306      37.093  20.350  21.711  1.00 17.71           O
ATOM   4427  N   TRP A 307      40.890  20.617  19.042  1.00 35.78           N
ATOM   4428  H   TRP A 307      40.657  20.011  19.825  1.00 35.78           H
ATOM   4429  CA  TRP A 307      41.727  20.120  17.944  1.00 35.78           C
ATOM   4430  HA  TRP A 307      42.507  20.858  17.755  1.00 35.78           H
ATOM   4431  C   TRP A 307      40.907  19.969  16.660  1.00 35.78           C
ATOM   4432  O   TRP A 307      39.922  19.234  16.638  1.00 35.78           O
ATOM   4433  CB  TRP A 307      42.391  18.791  18.324  1.00 35.78           C
ATOM   4434 1HB  TRP A 307      41.631  18.109  18.700  1.00 35.78           H
ATOM   4435 2HB  TRP A 307      42.827  18.354  17.426  1.00 35.78           H
ATOM   4436  CG  TRP A 307      43.488  18.932  19.365  1.00 35.78           C
ATOM   4437  CD1 TRP A 307      43.411  19.548  20.579  1.00 35.78           C
ATOM   4438  HD1 TRP A 307      42.520  20.033  20.958  1.00 35.78           H
ATOM   4439  CD2 TRP A 307      44.843  18.439  19.282  1.00 35.78           C
ATOM   4440  NE1 TRP A 307      44.592  19.470  21.262  1.00 35.78           N
ATOM   4441  HE1 TRP A 307      44.744  19.839  22.190  1.00 35.78           H
ATOM   4442  CE2 TRP A 307      45.507  18.816  20.487  1.00 35.78           C
ATOM   4443  CE3 TRP A 307      45.573  17.732  18.304  1.00 35.78           C
ATOM   4444  HE3 TRP A 307      45.091  17.407  17.395  1.00 35.78           H
ATOM   4445  CZ2 TRP A 307      46.869  18.531  20.720  1.00 35.78           C
ATOM   4446  HZ2 TRP A 307      47.342  18.826  21.645  1.00 35.78           H
ATOM   4447  CZ3 TRP A 307      46.953  17.465  18.525  1.00 35.78           C
ATOM   4448  HZ3 TRP A 307      47.529  16.945  17.770  1.00 35.78           H
ATOM   4449  CH2 TRP A 307      47.583  17.878  19.733  1.00 35.78           C
ATOM   4450  HH2 TRP A 307      48.635  17.669  19.884  1.00 35.78           H
ATOM   4451  N   HIS A 308      41.301  20.695  15.617  1.00 11.79           N
ATOM   4452  H   HIS A 308      42.143  21.257  15.724  1.00 11.79           H
ATOM   4453  CA  HIS A 308      40.577  20.842  14.341  1.00 11.79           C
ATOM   4454  HA  HIS A 308      41.176  21.497  13.708  1.00 11.79           H
ATOM   4455  C   HIS A 308      39.221  21.528  14.522  1.00 11.79           C
ATOM   4456  O   HIS A 308      38.296  21.290  13.746  1.00 11.79           O
ATOM   4457  CB  HIS A 308      40.394  19.516  13.581  1.00 11.79           C
ATOM   4458 1HB  HIS A 308      39.641  18.921  14.094  1.00 11.79           H
ATOM   4459 2HB  HIS A 308      40.029  19.725  12.575  1.00 11.79           H
ATOM   4460  CG  HIS A 308      41.638  18.694  13.481  1.00 11.79           C
ATOM   4461  ND1 HIS A 308      42.560  18.810  12.447  1.00 11.79           N
ATOM   4462  HD1 HIS A 308      42.478  19.438  11.643  1.00 11.79           H
ATOM   4463  CD2 HIS A 308      42.098  17.667  14.241  1.00 11.79           C
ATOM   4464  HD2 HIS A 308      41.604  17.255  15.116  1.00 11.79           H
ATOM   4465  CE1 HIS A 308      43.526  17.923  12.624  1.00 11.79           C
ATOM   4466  HE1 HIS A 308      44.382  17.786  11.969  1.00 11.79           H
ATOM   4467  NE2 HIS A 308      43.275  17.231  13.709  1.00 11.79           N
ATOM   4468  HE2 HIS A 308      43.861  16.492  14.103  1.00 11.79           H
ATOM   4469  N   GLY A 309      39.086  22.363  15.543  1.00 22.39           N
ATOM   4470  H   GLY A 309      39.863  22.524  16.182  1.00 22.39           H
ATOM   4471  CA  GLY A 309      37.832  23.055  15.793  1.00 22.39           C
ATOM   4472 1HA  GLY A 309      37.014  22.341  15.694  1.00 22.39           H
ATOM   4473 2HA  GLY A 309      37.840  23.413  16.820  1.00 22.39           H
ATOM   4474  C   GLY A 309      37.539  24.234  14.881  1.00 22.39           C
ATOM   4475  O   GLY A 309      36.375  24.490  14.583  1.00 22.39           O
ATOM   4476  N   ILE A 310      38.552  24.934  14.384  1.00 23.26           N
ATOM   4477  H   ILE A 310      39.511  24.698  14.632  1.00 23.26           H
ATOM   4478  CA  ILE A 310      38.311  26.052  13.458  1.00 23.26           C
ATOM   4479  HA  ILE A 310      37.553  26.692  13.913  1.00 23.26           H
ATOM   4480  C   ILE A 310      37.720  25.562  12.122  1.00 23.26           C
ATOM   4481  O   ILE A 310      36.661  26.056  11.721  1.00 23.26           O
ATOM   4482  CB  ILE A 310      39.582  26.940  13.230  1.00 23.26           C
ATOM   4483  HB  ILE A 310      40.373  26.320  12.805  1.00 23.26           H
ATOM   4484  CG1 ILE A 310      40.071  27.509  14.579  1.00 23.26           C
ATOM   4485 1HG1 ILE A 310      39.320  28.207  14.952  1.00 23.26           H
ATOM   4486 2HG1 ILE A 310      40.156  26.696  15.299  1.00 23.26           H
ATOM   4487  CG2 ILE A 310      39.275  28.100  12.236  1.00 23.26           C
ATOM   4488 1HG2 ILE A 310      38.966  27.696  11.273  1.00 23.26           H
ATOM   4489 2HG2 ILE A 310      40.172  28.695  12.065  1.00 23.26           H
ATOM   4490 3HG2 ILE A 310      38.484  28.743  12.630  1.00 23.26           H
ATOM   4491  CD1 ILE A 310      41.426  28.227  14.542  1.00 23.26           C
ATOM   4492 1HD1 ILE A 310      41.695  28.531  15.552  1.00 23.26           H
ATOM   4493 2HD1 ILE A 310      41.372  29.116  13.917  1.00 23.26           H
ATOM   4494 3HD1 ILE A 310      42.194  27.552  14.158  1.00 23.26           H
ATOM   4495  N   PRO A 311      38.313  24.551  11.444  1.00  3.89           N
ATOM   4496  CA  PRO A 311      37.588  24.179  10.218  1.00  3.89           C
ATOM   4497  HA  PRO A 311      37.402  25.061   9.605  1.00  3.89           H
ATOM   4498  C   PRO A 311      36.257  23.466  10.472  1.00  3.89           C
ATOM   4499  O   PRO A 311      35.407  23.385   9.584  1.00  3.89           O
ATOM   4500  CB  PRO A 311      38.583  23.266   9.498  1.00  3.89           C
ATOM   4501 1HB  PRO A 311      38.066  22.533   8.879  1.00  3.89           H
ATOM   4502 2HB  PRO A 311      39.268  23.861   8.894  1.00  3.89           H
ATOM   4503  CG  PRO A 311      39.323  22.614  10.594  1.00  3.89           C
ATOM   4504 1HG  PRO A 311      38.719  21.820  11.033  1.00  3.89           H
ATOM   4505 2HG  PRO A 311      40.277  22.221  10.240  1.00  3.89           H
ATOM   4506  CD  PRO A 311      39.535  23.732  11.584  1.00  3.89           C
ATOM   4507 1HD  PRO A 311      39.637  23.335  12.591  1.00  3.89           H
ATOM   4508 2HD  PRO A 311      40.413  24.320  11.312  1.00  3.89           H
ATOM   4509  N   GLN A 312      36.018  23.012  11.698  1.00  6.26           N
ATOM   4510  H   GLN A 312      36.727  23.104  12.412  1.00  6.26           H
ATOM   4511  CA  GLN A 312      34.748  22.384  12.056  1.00  6.26           C
ATOM   4512  HA  GLN A 312      34.573  21.555  11.370  1.00  6.26           H
ATOM   4513  C   GLN A 312      33.574  23.362  11.955  1.00  6.26           C
ATOM   4514  O   GLN A 312      32.427  22.949  11.750  1.00  6.26           O
ATOM   4515  CB  GLN A 312      34.828  21.839  13.483  1.00  6.26           C
ATOM   4516 1HB  GLN A 312      35.843  21.506  13.670  1.00  6.26           H
ATOM   4517 2HB  GLN A 312      34.591  22.641  14.180  1.00  6.26           H
ATOM   4518  CG  GLN A 312      33.913  20.676  13.738  1.00  6.26           C
ATOM   4519 1HG  GLN A 312      32.899  20.961  13.479  1.00  6.26           H
ATOM   4520 2HG  GLN A 312      34.227  19.847  13.108  1.00  6.26           H
ATOM   4521  CD  GLN A 312      33.926  20.226  15.172  1.00  6.26           C
ATOM   4522  OE1 GLN A 312      33.315  20.851  16.024  1.00  6.26           O
ATOM   4523  NE2 GLN A 312      34.595  19.143  15.450  1.00  6.26           N
ATOM   4524 1HE2 GLN A 312      34.597  18.798  16.398  1.00  6.26           H
ATOM   4525 2HE2 GLN A 312      35.134  18.680  14.727  1.00  6.26           H
ATOM   4526  N   LEU A 313      33.869  24.656  12.038  1.00 -0.80           N
ATOM   4527  H   LEU A 313      34.838  24.934  12.185  1.00 -0.80           H
ATOM   4528  CA  LEU A 313      32.867  25.715  11.883  1.00 -0.80           C
ATOM   4529  HA  LEU A 313      32.086  25.599  12.634  1.00 -0.80           H
ATOM   4530  C   LEU A 313      32.217  25.625  10.511  1.00 -0.80           C
ATOM   4531  O   LEU A 313      31.027  25.905  10.356  1.00 -0.80           O
ATOM   4532  CB  LEU A 313      33.518  27.099  12.020  1.00 -0.80           C
ATOM   4533 1HB  LEU A 313      34.335  27.149  11.300  1.00 -0.80           H
ATOM   4534 2HB  LEU A 313      32.783  27.844  11.720  1.00 -0.80           H
ATOM   4535  CG  LEU A 313      34.067  27.520  13.393  1.00 -0.80           C
ATOM   4536  HG  LEU A 313      34.729  26.740  13.765  1.00 -0.80           H
ATOM   4537  CD1 LEU A 313      34.866  28.815  13.292  1.00 -0.80           C
ATOM   4538 1HD1 LEU A 313      34.245  29.621  12.904  1.00 -0.80           H
ATOM   4539 2HD1 LEU A 313      35.719  28.667  12.629  1.00 -0.80           H
ATOM   4540 3HD1 LEU A 313      35.246  29.096  14.275  1.00 -0.80           H
ATOM   4541  CD2 LEU A 313      32.928  27.708  14.381  1.00 -0.80           C
ATOM   4542 1HD2 LEU A 313      33.313  28.107  15.315  1.00 -0.80           H
ATOM   4543 2HD2 LEU A 313      32.453  26.749  14.580  1.00 -0.80           H
ATOM   4544 3HD2 LEU A 313      32.194  28.408  13.983  1.00 -0.80           H
ATOM   4545  N   ILE A 314      32.989  25.180   9.534  1.00 29.65           N
ATOM   4546  H   ILE A 314      33.964  24.972   9.719  1.00 29.65           H
ATOM   4547  CA  ILE A 314      32.466  24.906   8.201  1.00 29.65           C
ATOM   4548  HA  ILE A 314      31.671  25.611   7.959  1.00 29.65           H
ATOM   4549  C   ILE A 314      31.910  23.486   8.266  1.00 29.65           C
ATOM   4550  O   ILE A 314      30.707  23.272   8.202  1.00 29.65           O
ATOM   4551  CB  ILE A 314      33.577  24.956   7.103  1.00 29.65           C
ATOM   4552  HB  ILE A 314      34.280  24.148   7.287  1.00 29.65           H
ATOM   4553  CG1 ILE A 314      34.385  26.258   7.179  1.00 29.65           C
ATOM   4554 1HG1 ILE A 314      33.836  27.059   6.683  1.00 29.65           H
ATOM   4555 2HG1 ILE A 314      34.538  26.542   8.217  1.00 29.65           H
ATOM   4556  CG2 ILE A 314      32.981  24.769   5.688  1.00 29.65           C
ATOM   4557 1HG2 ILE A 314      32.397  23.850   5.638  1.00 29.65           H
ATOM   4558 2HG2 ILE A 314      33.781  24.703   4.950  1.00 29.65           H
ATOM   4559 3HG2 ILE A 314      32.335  25.613   5.437  1.00 29.65           H
ATOM   4560  CD1 ILE A 314      35.751  26.117   6.559  1.00 29.65           C
ATOM   4561 1HD1 ILE A 314      36.330  27.001   6.804  1.00 29.65           H
ATOM   4562 2HD1 ILE A 314      35.671  26.027   5.476  1.00 29.65           H
ATOM   4563 3HD1 ILE A 314      36.265  25.242   6.962  1.00 29.65           H
ATOM   4564  N   THR A 315      32.783  22.502   8.426  1.00  9.99           N
ATOM   4565  H   THR A 315      33.728  22.698   8.753  1.00  9.99           H
ATOM   4566  CA  THR A 315      32.482  21.152   7.959  1.00  9.99           C
ATOM   4567  HA  THR A 315      32.116  21.228   6.936  1.00  9.99           H
ATOM   4568  C   THR A 315      31.419  20.409   8.746  1.00  9.99           C
ATOM   4569  O   THR A 315      30.730  19.561   8.179  1.00  9.99           O
ATOM   4570  CB  THR A 315      33.755  20.284   7.952  1.00  9.99           C
ATOM   4571  HB  THR A 315      33.503  19.273   7.632  1.00  9.99           H
ATOM   4572  OG1 THR A 315      34.309  20.256   9.270  1.00  9.99           O
ATOM   4573  HG1 THR A 315      35.137  19.754   9.235  1.00  9.99           H
ATOM   4574  CG2 THR A 315      34.812  20.862   7.021  1.00  9.99           C
ATOM   4575 1HG2 THR A 315      35.221  21.787   7.428  1.00  9.99           H
ATOM   4576 2HG2 THR A 315      34.381  21.056   6.038  1.00  9.99           H
ATOM   4577 3HG2 THR A 315      35.620  20.142   6.905  1.00  9.99           H
ATOM   4578  N   ARG A 316      31.256  20.715  10.030  1.00 20.37           N
ATOM   4579  H   ARG A 316      31.859  21.414  10.455  1.00 20.37           H
ATOM   4580  CA  ARG A 316      30.237  20.034  10.844  1.00 20.37           C
ATOM   4581  HA  ARG A 316      29.697  19.332  10.211  1.00 20.37           H
ATOM   4582  C   ARG A 316      29.199  20.988  11.410  1.00 20.37           C
ATOM   4583  O   ARG A 316      28.267  20.541  12.047  1.00 20.37           O
ATOM   4584  CB  ARG A 316      30.852  19.228  12.001  1.00 20.37           C
ATOM   4585 1HB  ARG A 316      31.104  19.929  12.794  1.00 20.37           H
ATOM   4586 2HB  ARG A 316      30.088  18.557  12.393  1.00 20.37           H
ATOM   4587  CG  ARG A 316      32.117  18.407  11.693  1.00 20.37           C
ATOM   4588 1HG  ARG A 316      32.904  19.093  11.384  1.00 20.37           H
ATOM   4589 2HG  ARG A 316      32.441  17.917  12.611  1.00 20.37           H
ATOM   4590  CD  ARG A 316      31.981  17.355  10.611  1.00 20.37           C
ATOM   4591 1HD  ARG A 316      31.239  16.614  10.903  1.00 20.37           H
ATOM   4592 2HD  ARG A 316      31.658  17.835   9.692  1.00 20.37           H
ATOM   4593  NE  ARG A 316      33.278  16.704  10.373  1.00 20.37           N
ATOM   4594  HE  ARG A 316      33.971  16.756  11.116  1.00 20.37           H
ATOM   4595  CZ  ARG A 316      33.651  16.073   9.269  1.00 20.37           C
ATOM   4596  NH1 ARG A 316      34.856  15.586   9.217  1.00 20.37           N
ATOM   4597 1HH1 ARG A 316      35.469  15.677  10.013  1.00 20.37           H
ATOM   4598 2HH1 ARG A 316      35.166  15.096   8.385  1.00 20.37           H
ATOM   4599  NH2 ARG A 316      32.904  15.965   8.200  1.00 20.37           N
ATOM   4600 1HH2 ARG A 316      31.944  16.280   8.221  1.00 20.37           H
ATOM   4601 2HH2 ARG A 316      33.300  15.584   7.355  1.00 20.37           H
ATOM   4602  N   HIS A 317      29.367  22.291  11.215  1.00  7.78           N
ATOM   4603  H   HIS A 317      30.183  22.611  10.717  1.00  7.78           H
ATOM   4604  CA  HIS A 317      28.403  23.265  11.752  1.00  7.78           C
ATOM   4605  HA  HIS A 317      27.544  22.716  12.138  1.00  7.78           H
ATOM   4606  C   HIS A 317      27.844  24.273  10.754  1.00  7.78           C
ATOM   4607  O   HIS A 317      26.856  24.925  11.053  1.00  7.78           O
ATOM   4608  CB  HIS A 317      29.031  24.033  12.919  1.00  7.78           C
ATOM   4609 1HB  HIS A 317      29.850  24.643  12.541  1.00  7.78           H
ATOM   4610 2HB  HIS A 317      28.275  24.698  13.340  1.00  7.78           H
ATOM   4611  CG  HIS A 317      29.552  23.152  14.014  1.00  7.78           C
ATOM   4612  ND1 HIS A 317      28.734  22.410  14.858  1.00  7.78           N
ATOM   4613  HD1 HIS A 317      27.708  22.387  14.836  1.00  7.78           H
ATOM   4614  CD2 HIS A 317      30.814  22.890  14.439  1.00  7.78           C
ATOM   4615  HD2 HIS A 317      31.720  23.291  14.006  1.00  7.78           H
ATOM   4616  CE1 HIS A 317      29.485  21.754  15.729  1.00  7.78           C
ATOM   4617  HE1 HIS A 317      29.117  21.102  16.517  1.00  7.78           H
ATOM   4618  NE2 HIS A 317      30.745  22.034  15.502  1.00  7.78           N
ATOM   4619  HE2 HIS A 317      31.536  21.677  16.046  1.00  7.78           H
ATOM   4620  N   HIS A 318      28.482  24.415   9.599  1.00 16.75           N
ATOM   4621  H   HIS A 318      29.325  23.880   9.426  1.00 16.75           H
ATOM   4622  CA  HIS A 318      28.064  25.319   8.523  1.00 16.75           C
ATOM   4623  HA  HIS A 318      28.920  25.409   7.856  1.00 16.75           H
ATOM   4624  C   HIS A 318      27.693  26.747   8.923  1.00 16.75           C
ATOM   4625  O   HIS A 318      26.736  27.327   8.411  1.00 16.75           O
ATOM   4626  CB  HIS A 318      26.962  24.648   7.709  1.00 16.75           C
ATOM   4627 1HB  HIS A 318      26.078  24.531   8.330  1.00 16.75           H
ATOM   4628 2HB  HIS A 318      26.710  25.286   6.864  1.00 16.75           H
ATOM   4629  CG  HIS A 318      27.365  23.308   7.181  1.00 16.75           C
ATOM   4630  ND1 HIS A 318      28.316  23.142   6.182  1.00 16.75           N
ATOM   4631  HD1 HIS A 318      28.813  23.903   5.712  1.00 16.75           H
ATOM   4632  CD2 HIS A 318      27.009  22.048   7.537  1.00 16.75           C
ATOM   4633  HD2 HIS A 318      26.283  21.791   8.299  1.00 16.75           H
ATOM   4634  CE1 HIS A 318      28.489  21.847   5.956  1.00 16.75           C
ATOM   4635  HE1 HIS A 318      29.163  21.423   5.217  1.00 16.75           H
ATOM   4636  NE2 HIS A 318      27.713  21.166   6.767  1.00 16.75           N
ATOM   4637  HE2 HIS A 318      27.650  20.144   6.821  1.00 16.75           H
ATOM   4638  N   VAL A 319      28.488  27.318   9.820  1.00 13.52           N
ATOM   4639  H   VAL A 319      29.254  26.784  10.214  1.00 13.52           H
ATOM   4640  CA  VAL A 319      28.299  28.710  10.243  1.00 13.52           C
ATOM   4641  HA  VAL A 319      27.305  29.027   9.946  1.00 13.52           H
ATOM   4642  C   VAL A 319      29.297  29.621   9.540  1.00 13.52           C
ATOM   4643  O   VAL A 319      29.216  30.849   9.631  1.00 13.52           O
ATOM   4644  CB  VAL A 319      28.395  28.888  11.781  1.00 13.52           C
ATOM   4645  HB  VAL A 319      28.214  29.936  12.012  1.00 13.52           H
ATOM   4646  CG1 VAL A 319      27.321  28.061  12.473  1.00 13.52           C
ATOM   4647 1HG1 VAL A 319      26.364  28.227  11.978  1.00 13.52           H
ATOM   4648 2HG1 VAL A 319      27.234  28.373  13.513  1.00 13.52           H
ATOM   4649 3HG1 VAL A 319      27.555  26.999  12.430  1.00 13.52           H
ATOM   4650  CG2 VAL A 319      29.774  28.506  12.333  1.00 13.52           C
ATOM   4651 1HG2 VAL A 319      29.810  28.756  13.393  1.00 13.52           H
ATOM   4652 2HG2 VAL A 319      30.552  29.075  11.823  1.00 13.52           H
ATOM   4653 3HG2 VAL A 319      29.958  27.440  12.208  1.00 13.52           H
ATOM   4654  N   ALA A 320      30.224  28.999   8.825  1.00 23.44           N
ATOM   4655  H   ALA A 320      30.215  27.992   8.772  1.00 23.44           H
ATOM   4656  CA  ALA A 320      31.243  29.694   8.054  1.00 23.44           C
ATOM   4657  HA  ALA A 320      31.008  30.758   7.994  1.00 23.44           H
ATOM   4658  C   ALA A 320      31.212  29.093   6.654  1.00 23.44           C
ATOM   4659  O   ALA A 320      31.040  27.883   6.498  1.00 23.44           O
ATOM   4660  CB  ALA A 320      32.616  29.501   8.695  1.00 23.44           C
ATOM   4661 1HB  ALA A 320      32.840  28.436   8.777  1.00 23.44           H
ATOM   4662 2HB  ALA A 320      32.626  29.949   9.686  1.00 23.44           H
ATOM   4663 3HB  ALA A 320      33.378  29.979   8.079  1.00 23.44           H
ATOM   4664  N   GLU A 321      31.341  29.941   5.648  1.00 19.15           N
ATOM   4665  H   GLU A 321      31.379  30.942   5.846  1.00 19.15           H
ATOM   4666  CA  GLU A 321      31.315  29.508   4.254  1.00 19.15           C
ATOM   4667  HA  GLU A 321      30.503  28.793   4.123  1.00 19.15           H
ATOM   4668  C   GLU A 321      32.623  28.855   3.790  1.00 19.15           C
ATOM   4669  O   GLU A 321      32.619  27.899   3.010  1.00 19.15           O
ATOM   4670  CB  GLU A 321      31.029  30.746   3.399  1.00 19.15           C
ATOM   4671 1HB  GLU A 321      30.189  31.278   3.844  1.00 19.15           H
ATOM   4672 2HB  GLU A 321      31.901  31.399   3.426  1.00 19.15           H
ATOM   4673  CG  GLU A 321      30.682  30.452   1.959  1.00 19.15           C
ATOM   4674 1HG  GLU A 321      31.478  29.854   1.514  1.00 19.15           H
ATOM   4675 2HG  GLU A 321      29.754  29.879   1.927  1.00 19.15           H
ATOM   4676  CD  GLU A 321      30.521  31.720   1.144  1.00 19.15           C
ATOM   4677  OE1 GLU A 321      29.668  32.582   1.455  1.00 19.15           O
ATOM   4678  OE2 GLU A 321      31.275  31.880   0.160  1.00 19.15           O
ATOM   4679  N   ASN A 322      33.751  29.380   4.250  1.00  8.61           N
ATOM   4680  H   ASN A 322      33.719  30.121   4.934  1.00  8.61           H
ATOM   4681  CA  ASN A 322      35.068  28.930   3.797  1.00  8.61           C
ATOM   4682  HA  ASN A 322      35.016  27.869   3.560  1.00  8.61           H
ATOM   4683  C   ASN A 322      36.093  29.101   4.918  1.00  8.61           C
ATOM   4684  O   ASN A 322      35.760  29.613   5.991  1.00  8.61           O
ATOM   4685  CB  ASN A 322      35.491  29.689   2.522  1.00  8.61           C
ATOM   4686 1HB  ASN A 322      36.459  29.325   2.179  1.00  8.61           H
ATOM   4687 2HB  ASN A 322      34.758  29.490   1.742  1.00  8.61           H
ATOM   4688  CG  ASN A 322      35.574  31.185   2.716  1.00  8.61           C
ATOM   4689  OD1 ASN A 322      36.051  31.679   3.722  1.00  8.61           O
ATOM   4690  ND2 ASN A 322      35.083  31.920   1.762  1.00  8.61           N
ATOM   4691 1HD2 ASN A 322      35.105  32.920   1.859  1.00  8.61           H
ATOM   4692 2HD2 ASN A 322      34.681  31.489   0.937  1.00  8.61           H
ATOM   4693  N   LEU A 323      37.320  28.656   4.674  1.00-19.62           N
ATOM   4694  H   LEU A 323      37.530  28.264   3.764  1.00-19.62           H
ATOM   4695  CA  LEU A 323      38.382  28.666   5.681  1.00-19.62           C
ATOM   4696  HA  LEU A 323      38.044  28.121   6.558  1.00-19.62           H
ATOM   4697  C   LEU A 323      38.762  30.059   6.163  1.00-19.62           C
ATOM   4698  O   LEU A 323      39.075  30.239   7.339  1.00-19.62           O
ATOM   4699  CB  LEU A 323      39.621  27.957   5.119  1.00-19.62           C
ATOM   4700 1HB  LEU A 323      39.842  28.397   4.147  1.00-19.62           H
ATOM   4701 2HB  LEU A 323      40.463  28.169   5.777  1.00-19.62           H
ATOM   4702  CG  LEU A 323      39.542  26.430   4.957  1.00-19.62           C
ATOM   4703  HG  LEU A 323      38.607  26.180   4.461  1.00-19.62           H
ATOM   4704  CD1 LEU A 323      40.684  25.929   4.080  1.00-19.62           C
ATOM   4705 1HD1 LEU A 323      40.632  24.844   3.990  1.00-19.62           H
ATOM   4706 2HD1 LEU A 323      41.646  26.209   4.510  1.00-19.62           H
ATOM   4707 3HD1 LEU A 323      40.601  26.363   3.084  1.00-19.62           H
ATOM   4708  CD2 LEU A 323      39.585  25.708   6.308  1.00-19.62           C
ATOM   4709 1HD2 LEU A 323      38.741  26.012   6.924  1.00-19.62           H
ATOM   4710 2HD2 LEU A 323      40.511  25.943   6.835  1.00-19.62           H
ATOM   4711 3HD2 LEU A 323      39.527  24.631   6.149  1.00-19.62           H
ATOM   4712  N   GLU A 324      38.707  31.051   5.289  1.00 -6.12           N
ATOM   4713  H   GLU A 324      38.431  30.875   4.325  1.00 -6.12           H
ATOM   4714  CA  GLU A 324      39.036  32.416   5.683  1.00 -6.12           C
ATOM   4715  HA  GLU A 324      39.990  32.420   6.208  1.00 -6.12           H
ATOM   4716  C   GLU A 324      37.969  32.946   6.633  1.00 -6.12           C
ATOM   4717  O   GLU A 324      38.278  33.539   7.660  1.00 -6.12           O
ATOM   4718  CB  GLU A 324      39.122  33.333   4.460  1.00 -6.12           C
ATOM   4719 1HB  GLU A 324      38.191  33.268   3.900  1.00 -6.12           H
ATOM   4720 2HB  GLU A 324      39.221  34.358   4.815  1.00 -6.12           H
ATOM   4721  CG  GLU A 324      40.292  33.054   3.520  1.00 -6.12           C
ATOM   4722 1HG  GLU A 324      40.397  33.905   2.849  1.00 -6.12           H
ATOM   4723 2HG  GLU A 324      41.206  32.979   4.110  1.00 -6.12           H
ATOM   4724  CD  GLU A 324      40.133  31.785   2.684  1.00 -6.12           C
ATOM   4725  OE1 GLU A 324      41.164  31.180   2.334  1.00 -6.12           O
ATOM   4726  OE2 GLU A 324      38.994  31.362   2.371  1.00 -6.12           O
ATOM   4727  N   GLU A 325      36.707  32.693   6.327  1.00-16.02           N
ATOM   4728  H   GLU A 325      36.489  32.203   5.459  1.00-16.02           H
ATOM   4729  CA  GLU A 325      35.614  33.137   7.188  1.00-16.02           C
ATOM   4730  HA  GLU A 325      35.759  34.192   7.422  1.00-16.02           H
ATOM   4731  C   GLU A 325      35.602  32.389   8.515  1.00-16.02           C
ATOM   4732  O   GLU A 325      35.253  32.968   9.541  1.00-16.02           O
ATOM   4733  CB  GLU A 325      34.267  32.973   6.481  1.00-16.02           C
ATOM   4734 1HB  GLU A 325      34.215  31.978   6.038  1.00-16.02           H
ATOM   4735 2HB  GLU A 325      33.472  33.058   7.222  1.00-16.02           H
ATOM   4736  CG  GLU A 325      34.030  34.027   5.400  1.00-16.02           C
ATOM   4737 1HG  GLU A 325      34.804  33.942   4.637  1.00-16.02           H
ATOM   4738 2HG  GLU A 325      33.061  33.843   4.934  1.00-16.02           H
ATOM   4739  CD  GLU A 325      34.048  35.436   5.977  1.00-16.02           C
ATOM   4740  OE1 GLU A 325      33.299  35.699   6.941  1.00-16.02           O
ATOM   4741  OE2 GLU A 325      34.834  36.297   5.521  1.00-16.02           O
ATOM   4742  N   ALA A 326      36.030  31.134   8.519  1.00-16.32           N
ATOM   4743  H   ALA A 326      36.278  30.686   7.639  1.00-16.32           H
ATOM   4744  CA  ALA A 326      36.140  30.377   9.763  1.00-16.32           C
ATOM   4745  HA  ALA A 326      35.188  30.444  10.294  1.00-16.32           H
ATOM   4746  C   ALA A 326      37.226  30.987  10.654  1.00-16.32           C
ATOM   4747  O   ALA A 326      37.036  31.164  11.859  1.00-16.32           O
ATOM   4748  CB  ALA A 326      36.445  28.907   9.456  1.00-16.32           C
ATOM   4749 1HB  ALA A 326      37.406  28.819   8.950  1.00-16.32           H
ATOM   4750 2HB  ALA A 326      35.665  28.500   8.816  1.00-16.32           H
ATOM   4751 3HB  ALA A 326      36.479  28.339  10.385  1.00-16.32           H
ATOM   4752  N   ALA A 327      38.352  31.347  10.051  1.00-18.82           N
ATOM   4753  H   ALA A 327      38.473  31.168   9.058  1.00-18.82           H
ATOM   4754  CA  ALA A 327      39.431  31.990  10.792  1.00-18.82           C
ATOM   4755  HA  ALA A 327      39.661  31.387  11.672  1.00-18.82           H
ATOM   4756  C   ALA A 327      38.981  33.372  11.267  1.00-18.82           C
ATOM   4757  O   ALA A 327      39.310  33.793  12.368  1.00-18.82           O
ATOM   4758  CB  ALA A 327      40.689  32.092   9.920  1.00-18.82           C
ATOM   4759 1HB  ALA A 327      40.468  32.630   8.997  1.00-18.82           H
ATOM   4760 2HB  ALA A 327      41.042  31.091   9.671  1.00-18.82           H
ATOM   4761 3HB  ALA A 327      41.474  32.616  10.467  1.00-18.82           H
ATOM   4762  N   ARG A 328      38.207  34.075  10.451  1.00-17.09           N
ATOM   4763  H   ARG A 328      37.982  33.701   9.530  1.00-17.09           H
ATOM   4764  CA  ARG A 328      37.711  35.400  10.823  1.00-17.09           C
ATOM   4765  HA  ARG A 328      38.564  35.989  11.163  1.00-17.09           H
ATOM   4766  C   ARG A 328      36.725  35.326  11.984  1.00-17.09           C
ATOM   4767  O   ARG A 328      36.800  36.144  12.892  1.00-17.09           O
ATOM   4768  CB  ARG A 328      37.100  36.099   9.602  1.00-17.09           C
ATOM   4769 1HB  ARG A 328      37.773  35.943   8.761  1.00-17.09           H
ATOM   4770 2HB  ARG A 328      36.141  35.646   9.363  1.00-17.09           H
ATOM   4771  CG  ARG A 328      36.927  37.600   9.780  1.00-17.09           C
ATOM   4772 1HG  ARG A 328      36.160  37.799  10.529  1.00-17.09           H
ATOM   4773 2HG  ARG A 328      37.873  38.010  10.132  1.00-17.09           H
ATOM   4774  CD  ARG A 328      36.564  38.306   8.471  1.00-17.09           C
ATOM   4775 1HD  ARG A 328      36.696  39.379   8.609  1.00-17.09           H
ATOM   4776 2HD  ARG A 328      37.261  37.981   7.696  1.00-17.09           H
ATOM   4777  NE  ARG A 328      35.187  38.055   8.017  1.00-17.09           N
ATOM   4778  HE  ARG A 328      35.051  37.306   7.344  1.00-17.09           H
ATOM   4779  CZ  ARG A 328      34.106  38.749   8.353  1.00-17.09           C
ATOM   4780  NH1 ARG A 328      32.971  38.436   7.801  1.00-17.09           N
ATOM   4781 1HH1 ARG A 328      32.932  37.624   7.193  1.00-17.09           H
ATOM   4782 2HH1 ARG A 328      32.146  38.982   7.991  1.00-17.09           H
ATOM   4783  NH2 ARG A 328      34.108  39.752   9.194  1.00-17.09           N
ATOM   4784 1HH2 ARG A 328      34.971  40.013   9.666  1.00-17.09           H
ATOM   4785 2HH2 ARG A 328      33.262  40.260   9.375  1.00-17.09           H
ATOM   4786  N   LEU A 329      35.858  34.321  12.020  1.00-12.50           N
ATOM   4787  H   LEU A 329      35.805  33.675  11.236  1.00-12.50           H
ATOM   4788  CA  LEU A 329      34.962  34.142  13.167  1.00-12.50           C
ATOM   4789  HA  LEU A 329      34.393  35.057  13.326  1.00-12.50           H
ATOM   4790  C   LEU A 329      35.768  33.871  14.430  1.00-12.50           C
ATOM   4791  O   LEU A 329      35.480  34.435  15.486  1.00-12.50           O
ATOM   4792  CB  LEU A 329      33.995  32.965  12.973  1.00-12.50           C
ATOM   4793 1HB  LEU A 329      34.579  32.108  12.641  1.00-12.50           H
ATOM   4794 2HB  LEU A 329      33.593  32.720  13.955  1.00-12.50           H
ATOM   4795  CG  LEU A 329      32.793  33.116  12.029  1.00-12.50           C
ATOM   4796  HG  LEU A 329      33.157  33.364  11.035  1.00-12.50           H
ATOM   4797  CD1 LEU A 329      32.041  31.792  11.944  1.00-12.50           C
ATOM   4798 1HD1 LEU A 329      31.256  31.869  11.189  1.00-12.50           H
ATOM   4799 2HD1 LEU A 329      31.587  31.551  12.905  1.00-12.50           H
ATOM   4800 3HD1 LEU A 329      32.726  30.997  11.655  1.00-12.50           H
ATOM   4801  CD2 LEU A 329      31.832  34.214  12.482  1.00-12.50           C
ATOM   4802 1HD2 LEU A 329      32.330  35.181  12.449  1.00-12.50           H
ATOM   4803 2HD2 LEU A 329      31.485  34.021  13.497  1.00-12.50           H
ATOM   4804 3HD2 LEU A 329      30.973  34.250  11.811  1.00-12.50           H
ATOM   4805  N   ALA A 330      36.786  33.028  14.314  1.00 -7.73           N
ATOM   4806  H   ALA A 330      36.968  32.576  13.421  1.00 -7.73           H
ATOM   4807  CA  ALA A 330      37.646  32.714  15.448  1.00 -7.73           C
ATOM   4808  HA  ALA A 330      37.022  32.354  16.269  1.00 -7.73           H
ATOM   4809  C   ALA A 330      38.384  33.971  15.929  1.00 -7.73           C
ATOM   4810  O   ALA A 330      38.485  34.219  17.122  1.00 -7.73           O
ATOM   4811  CB  ALA A 330      38.630  31.599  15.048  1.00 -7.73           C
ATOM   4812 1HB  ALA A 330      38.074  30.726  14.703  1.00 -7.73           H
ATOM   4813 2HB  ALA A 330      39.234  31.315  15.908  1.00 -7.73           H
ATOM   4814 3HB  ALA A 330      39.287  31.944  14.249  1.00 -7.73           H
ATOM   4815  N   LEU A 331      38.879  34.783  15.004  1.00  2.96           N
ATOM   4816  H   LEU A 331      38.802  34.518  14.024  1.00  2.96           H
ATOM   4817  CA  LEU A 331      39.569  36.033  15.336  1.00  2.96           C
ATOM   4818  HA  LEU A 331      40.372  35.810  16.038  1.00  2.96           H
ATOM   4819  C   LEU A 331      38.655  37.077  15.978  1.00  2.96           C
ATOM   4820  O   LEU A 331      39.055  37.764  16.914  1.00  2.96           O
ATOM   4821  CB  LEU A 331      40.179  36.624  14.062  1.00  2.96           C
ATOM   4822 1HB  LEU A 331      40.749  35.839  13.566  1.00  2.96           H
ATOM   4823 2HB  LEU A 331      39.360  36.906  13.401  1.00  2.96           H
ATOM   4824  CG  LEU A 331      41.099  37.847  14.214  1.00  2.96           C
ATOM   4825  HG  LEU A 331      40.562  38.633  14.742  1.00  2.96           H
[truncated: 1,507,390 more chars]
