# Supplementary material for: Characterization and diversity of the complete set of GH family 3 enzymes from Rhodothermus marinus DSM 4253
Source: Sci Rep. 2020 Jan 28;10:1329. doi: 10.1038/s41598-020-58015-5 (PMC6987092; doi:10.1038/s41598-020-58015-5)
Supplement: Supplementary file 3 — Supplementary Information. [file 41598_2020_58015_MOESM3_ESM.zip › Supplementary Information/Rmar_1081_4253.pdb]

COMPND    MOL_ID: 1;
COMPND   2 MOLECULE: JMB19063;
COMPND   3 CHAIN: A, B;
REMARK YASARA *************************************************************
REMARK YASARA *                                                           *
REMARK YASARA *                     Y  A  S  A  R  A                      *
REMARK YASARA *                                                           *
REMARK YASARA *   Yet Another Scientific Artificial Reality Application   *
REMARK YASARA *                                                           *
REMARK YASARA *            MOLECULE STRUCTURE FILE, PDB FORMAT            *
REMARK YASARA *                                                           *
REMARK YASARA * Just use YASARA every day to make your questions go away! *
REMARK YASARA *                                                           *
REMARK YASARA *                      www.YASARA.org                       *
REMARK YASARA *                                                           *
REMARK YASARA *************************************************************
REMARK YASARA
REMARK YASARA Written on:        Thu Oct 18 19:45:39 2018
REMARK YASARA Number of models: 1
REMARK YASARA Number of atoms:   23860
REMARK YASARA Please address questions or suggestions to: Eliza@yasara.org
REMARK YASARA
REMARK   2 RESOLUTION. 2.20 ANGSTROMS.
REMARK 290 CRYSTALLOGRAPHIC SYMMETRY TRANSFORMATIONS
REMARK 290 THE FOLLOWING TRANSFORMATIONS OPERATE ON THE ATOM/HETATM
REMARK 290 RECORDS IN THIS ENTRY TO PRODUCE CRYSTALLOGRAPHICALLY
REMARK 290 RELATED MOLECULES.
REMARK 290   SMTRY1   1  1.000000  0.000000  0.000000        0.00000
REMARK 290   SMTRY2   1  0.000000  1.000000  0.000000        0.00000
REMARK 290   SMTRY3   1  0.000000  0.000000  1.000000        0.00000
REMARK 290   SMTRY1   2 -1.000000  0.000000  0.000000        0.00000
REMARK 290   SMTRY2   2  0.000000 -1.000000  0.000000        0.00000
REMARK 290   SMTRY3   2  0.000000  0.000000  1.000000      121.42950
REMARK 290   SMTRY1   3  0.000000 -1.000000  0.000000       60.74400
REMARK 290   SMTRY2   3  1.000000  0.000000  0.000000       60.74400
REMARK 290   SMTRY3   3  0.000000  0.000000  1.000000      182.14425
REMARK 290   SMTRY1   4  0.000000  1.000000  0.000000       60.74400
REMARK 290   SMTRY2   4 -1.000000  0.000000  0.000000       60.74400
REMARK 290   SMTRY3   4  0.000000  0.000000  1.000000       60.71475
REMARK 290   SMTRY1   5 -1.000000  0.000000  0.000000       60.74400
REMARK 290   SMTRY2   5  0.000000  1.000000  0.000000       60.74400
REMARK 290   SMTRY3   5  0.000000  0.000000 -1.000000      182.14425
REMARK 290   SMTRY1   6  1.000000  0.000000  0.000000       60.74400
REMARK 290   SMTRY2   6  0.000000 -1.000000  0.000000       60.74400
REMARK 290   SMTRY3   6  0.000000  0.000000 -1.000000       60.71475
REMARK 290   SMTRY1   7  0.000000  1.000000  0.000000        0.00000
REMARK 290   SMTRY2   7  1.000000  0.000000  0.000000        0.00000
REMARK 290   SMTRY3   7  0.000000  0.000000 -1.000000        0.00000
REMARK 290   SMTRY1   8  0.000000 -1.000000  0.000000        0.00000
REMARK 290   SMTRY2   8 -1.000000  0.000000  0.000000        0.00000
REMARK 290   SMTRY3   8  0.000000  0.000000 -1.000000      121.42950
REMARK 350 COORDINATES FOR A COMPLETE MULTIMER REPRESENTING THE KNOWN
REMARK 350 BIOLOGICALLY SIGNIFICANT OLIGOMERIZATION STATE OF THE
REMARK 350 MOLECULE CAN BE GENERATED BY APPLYING BIOMT TRANSFORMATIONS
REMARK 350 GIVEN BELOW. BOTH NON-CRYSTALLOGRAPHIC AND
REMARK 350 CRYSTALLOGRAPHIC OPERATIONS ARE GIVEN.
REMARK 350
REMARK 350 BIOMOLECULE: 1
REMARK 350 APPLY THE FOLLOWING TO CHAINS: A, B
REMARK 350   BIOMT1   1  1.000000  0.000000  0.000000        0.00000
REMARK 350   BIOMT2   1  0.000000  1.000000  0.000000        0.00000
REMARK 350   BIOMT3   1  0.000000  0.000000  1.000000        0.00000
SEQRES   1 A  756  LEU PRO ILE GLU VAL ARG VAL GLU ASP LEU LEU GLY ARG 
SEQRES   2 A  756  MET THR LEU GLU GLU LYS VAL ALA GLN MET LEU SER MET 
SEQRES   3 A  756  TRP GLN THR LYS ARG LEU ILE VAL ASP GLU GLN ASN ARG 
SEQRES   4 A  756  PHE ASP PRO SER ARG ALA PRO GLU TRP PHE LYS LEU GLY 
SEQRES   5 A  756  ILE GLY ARG ILE GLU ARG PRO SER GLU TYR PHE GLN THR 
SEQRES   6 A  756  ALA ARG GLU ALA ALA ALA PHE THR ASN ALA ILE GLN ARG 
SEQRES   7 A  756  TRP VAL ARG GLU ASN THR ARG LEU GLY ILE PRO VAL LEU 
SEQRES   8 A  756  PHE HIS GLU GLU ALA LEU HIS GLY ILE GLN ALA TYR GLU 
SEQRES   9 A  756  ALA THR SER TYR PRO GLN ALA ILE ALA LEU ALA SER THR 
SEQRES  10 A  756  TRP ASN PRO ALA LEU VAL GLU ARG VAL TYR GLY TRP ILE 
SEQRES  11 A  756  ALA ARG GLU VAL ARG ALA ARG GLY VAL HIS GLN VAL LEU 
SEQRES  12 A  756  ALA PRO VAL VAL ASP VAL GLY ARG GLU PRO ARG TRP GLY 
SEQRES  13 A  756  ARG ILE GLU GLU THR PHE GLY GLU ASP PRO TYR LEU VAL 
SEQRES  14 A  756  ALA GLU MET GLY LYS ALA ALA VAL TRP GLY LEU GLN GLY 
SEQRES  15 A  756  ARG ARG VAL PRO PRO VAL GLY PRO GLY HIS VAL ILE ALA 
SEQRES  16 A  756  THR LEU LYS HIS MET THR GLY HIS GLY GLN PRO GLU SER 
SEQRES  17 A  756  GLY ILE ASN VAL ALA PRO VAL PHE PHE GLY GLU ARG HIS 
SEQRES  18 A  756  LEU ARG GLU VAL PHE LEU TYR PRO PHE ARG GLU ALA VAL 
SEQRES  19 A  756  GLU LYS ALA HIS ALA LEU SER VAL MET ALA SER TYR ASN 
SEQRES  20 A  756  GLU VAL ASP GLY ILE PRO SER HIS VAL ASN ALA TRP MET 
SEQRES  21 A  756  LEU ARG ASP VAL LEU ARG GLY GLU TRP GLY PHE ARG GLY 
SEQRES  22 A  756  VAL ILE VAL SER ASP TRP PHE ALA ILE ARG GLN LEU ILE 
SEQRES  23 A  756  THR LYS HIS HIS VAL ALA ALA ASP GLU ALA GLU ALA ALA 
SEQRES  24 A  756  ARG ARG ALA LEU ALA ALA THR VAL ASP ILE GLU LEU PRO 
SEQRES  25 A  756  ASP TYR ASP VAL TYR PRO VAL LEU LEU GLU GLN VAL LYS 
SEQRES  26 A  756  LYS GLY LEU ILE PRO GLU SER ALA ILE ASP GLU ALA VAL 
SEQRES  27 A  756  ARG ARG LEU LEU TRP ALA LYS PHE ALA VAL GLY LEU PHE 
SEQRES  28 A  756  ASP GLY GLU PRO TYR VAL ASP GLU ALA GLU ALA SER ARG 
SEQRES  29 A  756  VAL ASN ALA SER GLU GLU ASP ARG ALA LEU ALA LEU GLU 
SEQRES  30 A  756  ALA ALA ARG GLU ALA ILE ILE LEU LEU LYS ASN ASP GLY 
SEQRES  31 A  756  LEU LEU PRO LEU GLU ALA GLY ARG LEU ASP ARG VAL ALA 
SEQRES  32 A  756  VAL ILE GLY PRO HIS ALA GLY GLU VAL LEU LEU GLY GLY 
SEQRES  33 A  756  TYR SER GLY ARG PRO ARG TYR THR VAL SER ILE LEU GLU 
SEQRES  34 A  756  GLY LEU ARG GLU ARG LEU ARG GLY GLU ALA GLU VAL LEU 
SEQRES  35 A  756  TYR ALA GLU GLY VAL ARG ILE THR GLU ASP SER VAL PHE 
SEQRES  36 A  756  THR ASP GLU PRO GLN PRO HIS LEU GLY GLY GLU ARG ALA 
SEQRES  37 A  756  TYR PRO ARG TRP VAL ALA ASP THR VAL VAL TRP THR ASP 
SEQRES  38 A  756  PRO GLU SER ASN ARG ARG ARG ILE GLU GLU ALA VAL ALA 
SEQRES  39 A  756  LEU ALA ARG ARG SER ASP VAL ALA ILE LEU VAL VAL GLY 
SEQRES  40 A  756  GLY ASN GLU GLN THR SER ARG GLU ALA TRP ALA VAL ASN 
SEQRES  41 A  756  HIS LEU GLY ASP ARG LEU SER LEU ARG LEU PRO GLY GLN 
SEQRES  42 A  756  GLN GLU GLU LEU VAL LYS ALA VAL LEU ALA THR GLY VAL 
SEQRES  43 A  756  PRO VAL VAL LEU VAL VAL ILE GLY GLY GLN PRO TYR VAL 
SEQRES  44 A  756  ILE THR GLU LEU VAL ASP ARG VAL GLY ALA ILE VAL TRP 
SEQRES  45 A  756  GLY TRP TYR LEU GLY GLN GLU THR GLY ARG ALA VAL ALA 
SEQRES  46 A  756  GLU VAL LEU LEU GLY ASP TYR ASN PRO ALA GLY ARG LEU 
SEQRES  47 A  756  PRO ILE THR ILE PRO ARG HIS GLU GLY GLN LEU PRO ALA 
SEQRES  48 A  756  TYR TYR SER HIS LYS PRO SER LYS GLU LEU ASP TYR VAL 
SEQRES  49 A  756  ASP GLY THR SER ARG PRO LEU PHE PRO PHE GLY TYR GLY 
SEQRES  50 A  756  LEU SER TYR THR ARG PHE ALA TYR ARG SER VAL ARG LEU 
SEQRES  51 A  756  GLU PRO ASP ARG VAL GLY GLY CYS GLY VAL VAL ARG VAL 
SEQRES  52 A  756  LEU VAL GLU LEU GLU ASN VAL GLY ASP ARG ALA GLY ASP 
SEQRES  53 A  756  GLU VAL VAL GLN VAL TYR VAL ARG ASP ARG VAL SER SER 
SEQRES  54 A  756  VAL ALA ARG PRO VAL LYS GLU LEU LYS GLY PHE ARG ARG 
SEQRES  55 A  756  VAL HIS LEU GLY PRO GLY GLU ARG LYS VAL VAL GLU ILE 
SEQRES  56 A  756  GLU LEU GLY PRO GLU ALA PHE ALA PHE TYR GLY LEU GLU 
SEQRES  57 A  756  MET GLU ARG VAL VAL GLU ALA GLY TRP PHE ASP VAL LEU 
SEQRES  58 A  756  VAL GLY GLY ASN SER GLU GLU LEU ILE SER VAL PRO LEU 
SEQRES  59 A  756  GLU ILE 
SEQRES   1 B  756  LEU PRO ILE GLU VAL ARG VAL GLU ASP LEU LEU GLY ARG 
SEQRES   2 B  756  MET THR LEU GLU GLU LYS VAL ALA GLN MET LEU SER MET 
SEQRES   3 B  756  TRP GLN THR LYS ARG LEU ILE VAL ASP GLU GLN ASN ARG 
SEQRES   4 B  756  PHE ASP PRO SER ARG ALA PRO GLU TRP PHE LYS LEU GLY 
SEQRES   5 B  756  ILE GLY ARG ILE GLU ARG PRO SER GLU TYR PHE GLN THR 
SEQRES   6 B  756  ALA ARG GLU ALA ALA ALA PHE THR ASN ALA ILE GLN ARG 
SEQRES   7 B  756  TRP VAL ARG GLU ASN THR ARG LEU GLY ILE PRO VAL LEU 
SEQRES   8 B  756  PHE HIS GLU GLU ALA LEU HIS GLY ILE GLN ALA TYR GLU 
SEQRES   9 B  756  ALA THR SER TYR PRO GLN ALA ILE ALA LEU ALA SER THR 
SEQRES  10 B  756  TRP ASN PRO ALA LEU VAL GLU ARG VAL TYR GLY TRP ILE 
SEQRES  11 B  756  ALA ARG GLU VAL ARG ALA ARG GLY VAL HIS GLN VAL LEU 
SEQRES  12 B  756  ALA PRO VAL VAL ASP VAL GLY ARG GLU PRO ARG TRP GLY 
SEQRES  13 B  756  ARG ILE GLU GLU THR PHE GLY GLU ASP PRO TYR LEU VAL 
SEQRES  14 B  756  ALA GLU MET GLY LYS ALA ALA VAL TRP GLY LEU GLN GLY 
SEQRES  15 B  756  ARG ARG VAL PRO PRO VAL GLY PRO GLY HIS VAL ILE ALA 
SEQRES  16 B  756  THR LEU LYS HIS MET THR GLY HIS GLY GLN PRO GLU SER 
SEQRES  17 B  756  GLY ILE ASN VAL ALA PRO VAL PHE PHE GLY GLU ARG HIS 
SEQRES  18 B  756  LEU ARG GLU VAL PHE LEU TYR PRO PHE ARG GLU ALA VAL 
SEQRES  19 B  756  GLU LYS ALA HIS ALA LEU SER VAL MET ALA SER TYR ASN 
SEQRES  20 B  756  GLU VAL ASP GLY ILE PRO SER HIS VAL ASN ALA TRP MET 
SEQRES  21 B  756  LEU ARG ASP VAL LEU ARG GLY GLU TRP GLY PHE ARG GLY 
SEQRES  22 B  756  VAL ILE VAL SER ASP TRP PHE ALA ILE ARG GLN LEU ILE 
SEQRES  23 B  756  THR LYS HIS HIS VAL ALA ALA ASP GLU ALA GLU ALA ALA 
SEQRES  24 B  756  ARG ARG ALA LEU ALA ALA THR VAL ASP ILE GLU LEU PRO 
SEQRES  25 B  756  ASP TYR ASP VAL TYR PRO VAL LEU LEU GLU GLN VAL LYS 
SEQRES  26 B  756  LYS GLY LEU ILE PRO GLU SER ALA ILE ASP GLU ALA VAL 
SEQRES  27 B  756  ARG ARG LEU LEU TRP ALA LYS PHE ALA VAL GLY LEU PHE 
SEQRES  28 B  756  ASP GLY GLU PRO TYR VAL ASP GLU ALA GLU ALA SER ARG 
SEQRES  29 B  756  VAL ASN ALA SER GLU GLU ASP ARG ALA LEU ALA LEU GLU 
SEQRES  30 B  756  ALA ALA ARG GLU ALA ILE ILE LEU LEU LYS ASN ASP GLY 
SEQRES  31 B  756  LEU LEU PRO LEU GLU ALA GLY ARG LEU ASP ARG VAL ALA 
SEQRES  32 B  756  VAL ILE GLY PRO HIS ALA GLY GLU VAL LEU LEU GLY GLY 
SEQRES  33 B  756  TYR SER GLY ARG PRO ARG TYR THR VAL SER ILE LEU GLU 
SEQRES  34 B  756  GLY LEU ARG GLU ARG LEU ARG GLY GLU ALA GLU VAL LEU 
SEQRES  35 B  756  TYR ALA GLU GLY VAL ARG ILE THR GLU ASP SER VAL PHE 
SEQRES  36 B  756  THR ASP GLU PRO GLN PRO HIS LEU GLY GLY GLU ARG ALA 
SEQRES  37 B  756  TYR PRO ARG TRP VAL ALA ASP THR VAL VAL TRP THR ASP 
SEQRES  38 B  756  PRO GLU SER ASN ARG ARG ARG ILE GLU GLU ALA VAL ALA 
SEQRES  39 B  756  LEU ALA ARG ARG SER ASP VAL ALA ILE LEU VAL VAL GLY 
SEQRES  40 B  756  GLY ASN GLU GLN THR SER ARG GLU ALA TRP ALA VAL ASN 
SEQRES  41 B  756  HIS LEU GLY ASP ARG LEU SER LEU ARG LEU PRO GLY GLN 
SEQRES  42 B  756  GLN GLU GLU LEU VAL LYS ALA VAL LEU ALA THR GLY VAL 
SEQRES  43 B  756  PRO VAL VAL LEU VAL VAL ILE GLY GLY GLN PRO TYR VAL 
SEQRES  44 B  756  ILE THR GLU LEU VAL ASP ARG VAL GLY ALA ILE VAL TRP 
SEQRES  45 B  756  GLY TRP TYR LEU GLY GLN GLU THR GLY ARG ALA VAL ALA 
SEQRES  46 B  756  GLU VAL LEU LEU GLY ASP TYR ASN PRO ALA GLY ARG LEU 
SEQRES  47 B  756  PRO ILE THR ILE PRO ARG HIS GLU GLY GLN LEU PRO ALA 
SEQRES  48 B  756  TYR TYR SER HIS LYS PRO SER LYS GLU LEU ASP TYR VAL 
SEQRES  49 B  756  ASP GLY THR SER ARG PRO LEU PHE PRO PHE GLY TYR GLY 
SEQRES  50 B  756  LEU SER TYR THR ARG PHE ALA TYR ARG SER VAL ARG LEU 
SEQRES  51 B  756  GLU PRO ASP ARG VAL GLY GLY CYS GLY VAL VAL ARG VAL 
SEQRES  52 B  756  LEU VAL GLU LEU GLU ASN VAL GLY ASP ARG ALA GLY ASP 
SEQRES  53 B  756  GLU VAL VAL GLN VAL TYR VAL ARG ASP ARG VAL SER SER 
SEQRES  54 B  756  VAL ALA ARG PRO VAL LYS GLU LEU LYS GLY PHE ARG ARG 
SEQRES  55 B  756  VAL HIS LEU GLY PRO GLY GLU ARG LYS VAL VAL GLU ILE 
SEQRES  56 B  756  GLU LEU GLY PRO GLU ALA PHE ALA PHE TYR GLY LEU GLU 
SEQRES  57 B  756  MET GLU ARG VAL VAL GLU ALA GLY TRP PHE ASP VAL LEU 
SEQRES  58 B  756  VAL GLY GLY ASN SER GLU GLU LEU ILE SER VAL PRO LEU 
SEQRES  59 B  756  GLU ILE 
HELIX    1   1 ILE A   33  ARG A   43  1                                  11
HELIX    2   2 LEU A   46  GLN A   52  1                                   7
HELIX    3   3 ALA A   75  LEU A   81  1                                   7
HELIX    4   4 ALA A   96  GLU A  112  1                                  17
HELIX    5   5 ALA A  141  THR A  147  1                                   7
HELIX    6   6 PRO A  150  ARG A  167  1                                  18
HELIX    7   7 GLY A  186  GLU A  190  1                                   5
HELIX    8   8 PRO A  196  LEU A  210  1                                  15
HELIX    9   9 GLU A  237  GLY A  239  1                                   3
HELIX   10  10 GLU A  249  PHE A  256  1                                   8
HELIX   11  11 TYR A  258  LYS A  266  1                                   9
HELIX   12  12 SER A  284  VAL A  286  1                                   3
HELIX   13  13 ALA A  288  GLU A  298  1                                  11
HELIX   14  14 ARG A  313  THR A  317  1                                   5
HELIX   15  15 GLU A  325  ALA A  334  1                                  10
HELIX   16  16 TYR A  347  LYS A  356  1                                  10
HELIX   17  17 GLU A  361  VAL A  378  1                                  18
HELIX   18  18 GLU A  389  ARG A  394  1                                   6
HELIX   19  19 GLU A  399  ALA A  412  1                                  14
HELIX   20  20 ALA A  426  ARG A  428  1                                   3
HELIX   21  21 ILE A  457  LEU A  465  1                                   9
HELIX   22  22 SER A  483  ASP A  487  1                                   5
HELIX   23  23 ASN A  515  ARG A  528  1                                  14
HELIX   24  24 GLY A  562  THR A  574  1                                  13
HELIX   25  25 THR A  591  VAL A  594  1                                   4
HELIX   26  26 GLY A  607  LEU A  619  1                                  13
HELIX   27  27 GLU A  636  GLN A  638  1                                   3
HELIX   28  28 VAL A  685  GLY A  687  1                                   3
HELIX   29  29 PRO A  749  PHE A  752  1                                   4
HELIX   30  30 ILE B   33  ARG B   43  1                                  11
HELIX   31  31 LEU B   46  GLN B   52  1                                   7
HELIX   32  32 ALA B   75  LEU B   81  1                                   7
HELIX   33  33 ALA B   96  GLU B  112  1                                  17
HELIX   34  34 ALA B  141  THR B  147  1                                   7
HELIX   35  35 PRO B  150  ARG B  167  1                                  18
HELIX   36  36 GLY B  186  GLU B  190  1                                   5
HELIX   37  37 PRO B  196  GLN B  211  1                                  16
HELIX   38  38 GLU B  237  GLY B  239  1                                   3
HELIX   39  39 GLU B  249  VAL B  255  1                                   7
HELIX   40  40 TYR B  258  LYS B  266  1                                   9
HELIX   41  41 VAL B  279  GLY B  281  1                                   3
HELIX   42  42 SER B  284  VAL B  286  1                                   3
HELIX   43  43 ALA B  288  GLU B  298  1                                  11
HELIX   44  44 ALA B  311  THR B  317  1                                   7
HELIX   45  45 GLU B  325  ALA B  334  1                                  10
HELIX   46  46 TYR B  347  LYS B  355  1                                   9
HELIX   47  47 GLU B  361  VAL B  378  1                                  18
HELIX   48  48 GLU B  389  ARG B  394  1                                   6
HELIX   49  49 GLU B  400  GLU B  411  1                                  12
HELIX   50  50 PRO B  437  ALA B  439  1                                   3
HELIX   51  51 ILE B  457  LEU B  465  1                                   9
HELIX   52  52 SER B  483  ASP B  487  1                                   5
HELIX   53  53 ASN B  515  ARG B  528  1                                  14
HELIX   54  54 GLU B  540  THR B  542  1                                   3
HELIX   55  55 GLY B  562  THR B  574  1                                  13
HELIX   56  56 THR B  591  VAL B  594  1                                   4
HELIX   57  57 THR B  610  LEU B  618  1                                   9
HELIX   58  58 GLU B  636  GLN B  638  1                                   3
HELIX   59  59 VAL B  685  GLY B  687  1                                   3
HELIX   60  60 PRO B  749  ALA B  751  1                                   3
SHEET    1   1 1 LEU A  62  ASP A  65  0
SHEET    2   2 1 ASN A  68  PHE A  70  0
SHEET    3   3 1 ARG A  85  ARG A  88  0
SHEET    4   4 1 LEU A 121  GLU A 124  0
SHEET    5   5 1 ILE A 414  LYS A 417  0
SHEET    6   6 1 ARG A 431  ILE A 435  0
SHEET    7   7 1 GLU A 470  ALA A 474  0
SHEET    8   8 1 VAL A 531  VAL A 536  0
SHEET    9   9 1 VAL A 578  VAL A 582  0
SHEET   10  10 1 ALA A 599  TRP A 602  0
SHEET   11  11 1 PHE A 673  TYR A 675  0
SHEET   12  12 1 VAL A 691  ASN A 699  0
SHEET   13  13 1 GLY A 705  ARG A 714  0
SHEET   14  14 1 LYS A 725  LEU A 735  0
SHEET   15  15 1 ARG A 740  LEU A 747  0
SHEET   16  16 1 GLY A 766  GLY A 773  0
SHEET   17  17 1 ILE A 780  ILE A 786  0
SHEET   18  18 1 LEU B  62  ASP B  65  0
SHEET   19  19 1 ASN B  68  PHE B  70  0
SHEET   20  20 1 ILE B 414  ASN B 418  0
SHEET   21  21 1 ARG B 431  ILE B 435  0
SHEET   22  22 1 GLU B 470  ALA B 474  0
SHEET   23  23 1 VAL B 531  GLY B 537  0
SHEET   24  24 1 VAL B 578  ILE B 583  0
SHEET   25  25 1 ALA B 599  TRP B 602  0
SHEET   26  26 1 PHE B 673  TYR B 675  0
SHEET   27  27 1 VAL B 691  ASN B 699  0
SHEET   28  28 1 GLY B 705  ASP B 715  0
SHEET   29  29 1 GLU B 726  LEU B 735  0
SHEET   30  30 1 ARG B 740  LEU B 747  0
SHEET   31  31 1 GLY B 766  GLY B 773  0
SHEET   32  32 1 ILE B 780  ILE B 786  0
CRYST1  121.488  121.488  242.859  90.00  90.00  90.00 P 43 21 2    16
ORIGX1      1.000000  0.000000  0.000000        0.00000
ORIGX2      0.000000  1.000000  0.000000        0.00000
ORIGX3      0.000000  0.000000  1.000000        0.00000
SCALE1      0.008231  0.000000  0.000000        0.00000
SCALE2      0.000000  0.008231  0.000000        0.00000
SCALE3      0.000000  0.000000  0.004118        0.00000
ATOM      1  N   LEU A  31     -24.695  49.419  23.260  1.00-19.26           N
ATOM      2 1H   LEU A  31     -24.496  49.723  22.314  1.00-19.26           H
ATOM      3 2H   LEU A  31     -25.359  50.059  23.677  1.00-19.26           H
ATOM      4 3H   LEU A  31     -25.088  48.489  23.237  1.00-19.26           H
ATOM      5  CA  LEU A  31     -23.439  49.420  24.059  1.00-19.26           C
ATOM      6  HA  LEU A  31     -23.064  50.439  24.079  1.00-19.26           H
ATOM      7  C   LEU A  31     -22.414  48.497  23.413  1.00-19.26           C
ATOM      8  O   LEU A  31     -22.681  47.299  23.279  1.00-19.26           O
ATOM      9  CB  LEU A  31     -23.753  48.969  25.493  1.00-19.26           C
ATOM     10 1HB  LEU A  31     -24.691  49.440  25.786  1.00-19.26           H
ATOM     11 2HB  LEU A  31     -23.919  47.892  25.487  1.00-19.26           H
ATOM     12  CG  LEU A  31     -22.722  49.294  26.583  1.00-19.26           C
ATOM     13  HG  LEU A  31     -21.774  48.824  26.325  1.00-19.26           H
ATOM     14  CD1 LEU A  31     -22.501  50.802  26.728  1.00-19.26           C
ATOM     15 1HD1 LEU A  31     -21.971  51.196  25.863  1.00-19.26           H
ATOM     16 2HD1 LEU A  31     -21.903  51.007  27.617  1.00-19.26           H
ATOM     17 3HD1 LEU A  31     -23.459  51.316  26.830  1.00-19.26           H
ATOM     18  CD2 LEU A  31     -23.202  48.733  27.922  1.00-19.26           C
ATOM     19 1HD2 LEU A  31     -24.130  49.222  28.228  1.00-19.26           H
ATOM     20 2HD2 LEU A  31     -22.443  48.912  28.685  1.00-19.26           H
ATOM     21 3HD2 LEU A  31     -23.375  47.661  27.844  1.00-19.26           H
ATOM     22  N   PRO A  32     -21.265  49.021  22.947  1.00 -7.26           N
ATOM     23  CA  PRO A  32     -20.382  48.124  22.190  1.00 -7.26           C
ATOM     24  HA  PRO A  32     -20.950  47.572  21.440  1.00 -7.26           H
ATOM     25  C   PRO A  32     -19.635  47.138  23.085  1.00 -7.26           C
ATOM     26  O   PRO A  32     -19.530  47.361  24.287  1.00 -7.26           O
ATOM     27  CB  PRO A  32     -19.441  49.104  21.496  1.00 -7.26           C
ATOM     28 1HB  PRO A  32     -18.479  48.645  21.287  1.00 -7.26           H
ATOM     29 2HB  PRO A  32     -19.894  49.473  20.575  1.00 -7.26           H
ATOM     30  CG  PRO A  32     -19.305  50.197  22.458  1.00 -7.26           C
ATOM     31 1HG  PRO A  32     -18.623  49.901  23.253  1.00 -7.26           H
ATOM     32 2HG  PRO A  32     -18.950  51.103  21.969  1.00 -7.26           H
ATOM     33  CD  PRO A  32     -20.699  50.384  22.998  1.00 -7.26           C
ATOM     34 1HD  PRO A  32     -20.663  50.757  24.022  1.00 -7.26           H
ATOM     35 2HD  PRO A  32     -21.271  51.056  22.358  1.00 -7.26           H
ATOM     36  N   ILE A  33     -19.154  46.038  22.520  1.00 24.39           N
ATOM     37  H   ILE A  33     -19.155  45.961  21.505  1.00 24.39           H
ATOM     38  CA  ILE A  33     -18.729  44.868  23.298  1.00 24.39           C
ATOM     39  HA  ILE A  33     -19.615  44.528  23.832  1.00 24.39           H
ATOM     40  C   ILE A  33     -17.686  45.123  24.392  1.00 24.39           C
ATOM     41  O   ILE A  33     -17.841  44.618  25.499  1.00 24.39           O
ATOM     42  CB  ILE A  33     -18.325  43.706  22.319  1.00 24.39           C
ATOM     43  HB  ILE A  33     -19.155  43.621  21.618  1.00 24.39           H
ATOM     44  CG1 ILE A  33     -18.235  42.339  23.031  1.00 24.39           C
ATOM     45 1HG1 ILE A  33     -19.013  42.297  23.794  1.00 24.39           H
ATOM     46 2HG1 ILE A  33     -18.474  41.583  22.284  1.00 24.39           H
ATOM     47  CG2 ILE A  33     -17.078  44.044  21.464  1.00 24.39           C
ATOM     48 1HG2 ILE A  33     -16.882  43.226  20.768  1.00 24.39           H
ATOM     49 2HG2 ILE A  33     -16.199  44.193  22.092  1.00 24.39           H
ATOM     50 3HG2 ILE A  33     -17.256  44.947  20.880  1.00 24.39           H
ATOM     51  CD1 ILE A  33     -16.891  41.917  23.666  1.00 24.39           C
ATOM     52 1HD1 ILE A  33     -16.548  42.668  24.377  1.00 24.39           H
ATOM     53 2HD1 ILE A  33     -16.137  41.779  22.890  1.00 24.39           H
ATOM     54 3HD1 ILE A  33     -17.026  40.971  24.192  1.00 24.39           H
ATOM     55  N   GLU A  34     -16.667  45.940  24.168  1.00 -6.97           N
ATOM     56  H   GLU A  34     -16.582  46.417  23.267  1.00 -6.97           H
ATOM     57  CA  GLU A  34     -15.642  46.134  25.195  1.00 -6.97           C
ATOM     58  HA  GLU A  34     -15.306  45.163  25.561  1.00 -6.97           H
ATOM     59  C   GLU A  34     -16.210  46.921  26.373  1.00 -6.97           C
ATOM     60  O   GLU A  34     -15.894  46.663  27.539  1.00 -6.97           O
ATOM     61  CB  GLU A  34     -14.444  46.910  24.639  1.00 -6.97           C
ATOM     62 1HB  GLU A  34     -14.804  47.873  24.278  1.00 -6.97           H
ATOM     63 2HB  GLU A  34     -13.750  47.096  25.456  1.00 -6.97           H
ATOM     64  CG  GLU A  34     -13.681  46.237  23.505  1.00 -6.97           C
ATOM     65 1HG  GLU A  34     -14.359  46.060  22.672  1.00 -6.97           H
ATOM     66 2HG  GLU A  34     -12.902  46.921  23.168  1.00 -6.97           H
ATOM     67  CD  GLU A  34     -13.025  44.922  23.885  1.00 -6.97           C
ATOM     68  OE1 GLU A  34     -12.567  44.734  25.037  1.00 -6.97           O
ATOM     69  OE2 GLU A  34     -12.901  44.064  22.981  1.00 -6.97           O
ATOM     70  N   VAL A  35     -17.070  47.878  26.066  1.00-13.14           N
ATOM     71  H   VAL A  35     -17.318  48.030  25.097  1.00-13.14           H
ATOM     72  CA  VAL A  35     -17.677  48.726  27.090  1.00-13.14           C
ATOM     73  HA  VAL A  35     -16.914  49.010  27.813  1.00-13.14           H
ATOM     74  C   VAL A  35     -18.743  47.902  27.804  1.00-13.14           C
ATOM     75  O   VAL A  35     -18.923  48.016  29.009  1.00-13.14           O
ATOM     76  CB  VAL A  35     -18.276  50.022  26.468  1.00-13.14           C
ATOM     77  HB  VAL A  35     -19.075  49.745  25.782  1.00-13.14           H
ATOM     78  CG1 VAL A  35     -18.848  50.952  27.546  1.00-13.14           C
ATOM     79 1HG1 VAL A  35     -18.063  51.252  28.242  1.00-13.14           H
ATOM     80 2HG1 VAL A  35     -19.641  50.447  28.098  1.00-13.14           H
ATOM     81 3HG1 VAL A  35     -19.270  51.842  27.078  1.00-13.14           H
ATOM     82  CG2 VAL A  35     -17.194  50.787  25.681  1.00-13.14           C
ATOM     83 1HG2 VAL A  35     -16.355  51.036  26.334  1.00-13.14           H
ATOM     84 2HG2 VAL A  35     -17.614  51.709  25.277  1.00-13.14           H
ATOM     85 3HG2 VAL A  35     -16.828  50.189  24.847  1.00-13.14           H
ATOM     86  N   ARG A  36     -19.410  47.019  27.075  1.00 -1.35           N
ATOM     87  H   ARG A  36     -19.241  46.985  26.071  1.00 -1.35           H
ATOM     88  CA  ARG A  36     -20.418  46.118  27.642  1.00 -1.35           C
ATOM     89  HA  ARG A  36     -21.138  46.716  28.198  1.00 -1.35           H
ATOM     90  C   ARG A  36     -19.813  45.108  28.613  1.00 -1.35           C
ATOM     91  O   ARG A  36     -20.396  44.834  29.654  1.00 -1.35           O
ATOM     92  CB  ARG A  36     -21.142  45.413  26.490  1.00 -1.35           C
ATOM     93 1HB  ARG A  36     -21.400  46.170  25.750  1.00 -1.35           H
ATOM     94 2HB  ARG A  36     -20.461  44.702  26.024  1.00 -1.35           H
ATOM     95  CG  ARG A  36     -22.421  44.687  26.861  1.00 -1.35           C
ATOM     96 1HG  ARG A  36     -22.197  43.853  27.525  1.00 -1.35           H
ATOM     97 2HG  ARG A  36     -23.096  45.380  27.363  1.00 -1.35           H
ATOM     98  CD  ARG A  36     -23.090  44.171  25.593  1.00 -1.35           C
ATOM     99 1HD  ARG A  36     -23.218  45.004  24.900  1.00 -1.35           H
ATOM    100 2HD  ARG A  36     -22.447  43.421  25.130  1.00 -1.35           H
ATOM    101  NE  ARG A  36     -24.407  43.583  25.874  1.00 -1.35           N
ATOM    102  HE  ARG A  36     -24.726  43.605  26.840  1.00 -1.35           H
ATOM    103  CZ  ARG A  36     -25.239  43.053  24.989  1.00 -1.35           C
ATOM    104  NH1 ARG A  36     -26.366  42.571  25.424  1.00 -1.35           N
ATOM    105 1HH1 ARG A  36     -26.583  42.619  26.407  1.00 -1.35           H
ATOM    106 2HH1 ARG A  36     -27.029  42.166  24.778  1.00 -1.35           H
ATOM    107  NH2 ARG A  36     -25.000  42.984  23.704  1.00 -1.35           N
ATOM    108 1HH2 ARG A  36     -24.126  43.317  23.331  1.00 -1.35           H
ATOM    109 2HH2 ARG A  36     -25.706  42.613  23.078  1.00 -1.35           H
ATOM    110  N   VAL A  37     -18.630  44.595  28.314  1.00  5.88           N
ATOM    111  H   VAL A  37     -18.203  44.800  27.412  1.00  5.88           H
ATOM    112  CA  VAL A  37     -17.921  43.722  29.255  1.00  5.88           C
ATOM    113  HA  VAL A  37     -18.596  42.937  29.595  1.00  5.88           H
ATOM    114  C   VAL A  37     -17.520  44.536  30.485  1.00  5.88           C
ATOM    115  O   VAL A  37     -17.688  44.079  31.611  1.00  5.88           O
ATOM    116  CB  VAL A  37     -16.679  43.052  28.585  1.00  5.88           C
ATOM    117  HB  VAL A  37     -16.100  43.825  28.083  1.00  5.88           H
ATOM    118  CG1 VAL A  37     -15.769  42.365  29.610  1.00  5.88           C
ATOM    119 1HG1 VAL A  37     -14.977  41.815  29.096  1.00  5.88           H
ATOM    120 2HG1 VAL A  37     -16.349  41.685  30.229  1.00  5.88           H
ATOM    121 3HG1 VAL A  37     -15.301  43.117  30.245  1.00  5.88           H
ATOM    122  CG2 VAL A  37     -17.127  42.010  27.544  1.00  5.88           C
ATOM    123 1HG2 VAL A  37     -16.251  41.618  27.027  1.00  5.88           H
ATOM    124 2HG2 VAL A  37     -17.783  42.472  26.806  1.00  5.88           H
ATOM    125 3HG2 VAL A  37     -17.658  41.191  28.030  1.00  5.88           H
ATOM    126  N   GLU A  38     -17.041  45.757  30.296  1.00-13.54           N
ATOM    127  H   GLU A  38     -16.919  46.111  29.352  1.00-13.54           H
ATOM    128  CA  GLU A  38     -16.645  46.607  31.422  1.00-13.54           C
ATOM    129  HA  GLU A  38     -15.926  46.063  32.035  1.00-13.54           H
ATOM    130  C   GLU A  38     -17.853  46.978  32.302  1.00-13.54           C
ATOM    131  O   GLU A  38     -17.767  47.047  33.532  1.00-13.54           O
ATOM    132  CB  GLU A  38     -15.966  47.867  30.868  1.00-13.54           C
ATOM    133 1HB  GLU A  38     -15.284  47.567  30.073  1.00-13.54           H
ATOM    134 2HB  GLU A  38     -16.729  48.511  30.434  1.00-13.54           H
ATOM    135  CG  GLU A  38     -15.173  48.672  31.884  1.00-13.54           C
ATOM    136 1HG  GLU A  38     -14.987  49.663  31.471  1.00-13.54           H
ATOM    137 2HG  GLU A  38     -15.767  48.786  32.789  1.00-13.54           H
ATOM    138  CD  GLU A  38     -13.837  48.031  32.233  1.00-13.54           C
ATOM    139  OE1 GLU A  38     -12.880  48.124  31.428  1.00-13.54           O
ATOM    140  OE2 GLU A  38     -13.704  47.466  33.344  1.00-13.54           O
ATOM    141  N   ASP A  39     -19.001  47.191  31.673  1.00  8.45           N
ATOM    142  H   ASP A  39     -19.009  47.184  30.654  1.00  8.45           H
ATOM    143  CA  ASP A  39     -20.264  47.452  32.367  1.00  8.45           C
ATOM    144  HA  ASP A  39     -20.136  48.291  33.050  1.00  8.45           H
ATOM    145  C   ASP A  39     -20.716  46.243  33.176  1.00  8.45           C
ATOM    146  O   ASP A  39     -21.048  46.378  34.351  1.00  8.45           O
ATOM    147  CB  ASP A  39     -21.350  47.803  31.346  1.00  8.45           C
ATOM    148 1HB  ASP A  39     -21.028  48.675  30.776  1.00  8.45           H
ATOM    149 2HB  ASP A  39     -21.475  46.971  30.656  1.00  8.45           H
ATOM    150  CG  ASP A  39     -22.692  48.095  31.990  1.00  8.45           C
ATOM    151  OD1 ASP A  39     -22.961  49.273  32.318  1.00  8.45           O
ATOM    152  OD2 ASP A  39     -23.519  47.169  32.138  1.00  8.45           O
ATOM    153  N   LEU A  40     -20.682  45.062  32.573  1.00-11.79           N
ATOM    154  H   LEU A  40     -20.395  45.008  31.596  1.00-11.79           H
ATOM    155  CA  LEU A  40     -21.078  43.830  33.255  1.00-11.79           C
ATOM    156  HA  LEU A  40     -22.095  43.946  33.629  1.00-11.79           H
ATOM    157  C   LEU A  40     -20.158  43.549  34.438  1.00-11.79           C
ATOM    158  O   LEU A  40     -20.611  43.216  35.531  1.00-11.79           O
ATOM    159  CB  LEU A  40     -21.028  42.665  32.257  1.00-11.79           C
ATOM    160 1HB  LEU A  40     -21.652  42.934  31.406  1.00-11.79           H
ATOM    161 2HB  LEU A  40     -20.003  42.581  31.898  1.00-11.79           H
ATOM    162  CG  LEU A  40     -21.464  41.269  32.735  1.00-11.79           C
ATOM    163  HG  LEU A  40     -20.834  40.972  33.573  1.00-11.79           H
ATOM    164  CD1 LEU A  40     -22.921  41.226  33.184  1.00-11.79           C
ATOM    165 1HD1 LEU A  40     -23.183  40.216  33.497  1.00-11.79           H
ATOM    166 2HD1 LEU A  40     -23.578  41.532  32.367  1.00-11.79           H
ATOM    167 3HD1 LEU A  40     -23.070  41.898  34.028  1.00-11.79           H
ATOM    168  CD2 LEU A  40     -21.263  40.262  31.602  1.00-11.79           C
ATOM    169 1HD2 LEU A  40     -20.225  40.275  31.273  1.00-11.79           H
ATOM    170 2HD2 LEU A  40     -21.912  40.509  30.760  1.00-11.79           H
ATOM    171 3HD2 LEU A  40     -21.508  39.262  31.957  1.00-11.79           H
ATOM    172  N   LEU A  41     -18.863  43.752  34.234  1.00-13.24           N
ATOM    173  H   LEU A  41     -18.546  44.044  33.310  1.00-13.24           H
ATOM    174  CA  LEU A  41     -17.864  43.552  35.281  1.00-13.24           C
ATOM    175  HA  LEU A  41     -17.910  42.522  35.632  1.00-13.24           H
ATOM    176  C   LEU A  41     -18.108  44.481  36.463  1.00-13.24           C
ATOM    177  O   LEU A  41     -17.933  44.098  37.615  1.00-13.24           O
ATOM    178  CB  LEU A  41     -16.476  43.854  34.715  1.00-13.24           C
ATOM    179 1HB  LEU A  41     -16.336  43.267  33.808  1.00-13.24           H
ATOM    180 2HB  LEU A  41     -16.466  44.905  34.431  1.00-13.24           H
ATOM    181  CG  LEU A  41     -15.267  43.617  35.630  1.00-13.24           C
ATOM    182  HG  LEU A  41     -15.480  44.015  36.621  1.00-13.24           H
ATOM    183  CD1 LEU A  41     -14.937  42.140  35.762  1.00-13.24           C
ATOM    184 1HD1 LEU A  41     -14.084  42.015  36.431  1.00-13.24           H
ATOM    185 2HD1 LEU A  41     -14.687  41.722  34.786  1.00-13.24           H
ATOM    186 3HD1 LEU A  41     -15.788  41.602  36.177  1.00-13.24           H
ATOM    187  CD2 LEU A  41     -14.087  44.377  35.078  1.00-13.24           C
ATOM    188 1HD2 LEU A  41     -13.174  44.038  35.557  1.00-13.24           H
ATOM    189 2HD2 LEU A  41     -14.214  45.440  35.280  1.00-13.24           H
ATOM    190 3HD2 LEU A  41     -14.011  44.228  34.005  1.00-13.24           H
ATOM    191  N   GLY A  42     -18.546  45.700  36.184  1.00-11.77           N
ATOM    192  H   GLY A  42     -18.698  45.976  35.220  1.00-11.77           H
ATOM    193  CA  GLY A  42     -18.787  46.661  37.247  1.00-11.77           C
ATOM    194 1HA  GLY A  42     -17.884  46.744  37.854  1.00-11.77           H
ATOM    195 2HA  GLY A  42     -19.000  47.634  36.804  1.00-11.77           H
ATOM    196  C   GLY A  42     -19.938  46.277  38.155  1.00-11.77           C
ATOM    197  O   GLY A  42     -19.987  46.685  39.317  1.00-11.77           O
ATOM    198  N   ARG A  43     -20.861  45.467  37.652  1.00-11.74           N
ATOM    199  H   ARG A  43     -20.770  45.150  36.691  1.00-11.74           H
ATOM    200  CA  ARG A  43     -22.014  45.012  38.438  1.00-11.74           C
ATOM    201  HA  ARG A  43     -22.344  45.812  39.100  1.00-11.74           H
ATOM    202  C   ARG A  43     -21.667  43.800  39.298  1.00-11.74           C
ATOM    203  O   ARG A  43     -22.363  43.493  40.266  1.00-11.74           O
ATOM    204  CB  ARG A  43     -23.166  44.654  37.497  1.00-11.74           C
ATOM    205 1HB  ARG A  43     -22.841  43.847  36.844  1.00-11.74           H
ATOM    206 2HB  ARG A  43     -24.011  44.302  38.088  1.00-11.74           H
ATOM    207  CG  ARG A  43     -23.633  45.811  36.629  1.00-11.74           C
ATOM    208 1HG  ARG A  43     -24.064  46.589  37.258  1.00-11.74           H
ATOM    209 2HG  ARG A  43     -22.784  46.225  36.099  1.00-11.74           H
ATOM    210  CD  ARG A  43     -24.651  45.359  35.602  1.00-11.74           C
ATOM    211 1HD  ARG A  43     -24.258  44.480  35.087  1.00-11.74           H
ATOM    212 2HD  ARG A  43     -25.583  45.085  36.097  1.00-11.74           H
ATOM    213  NE  ARG A  43     -24.893  46.410  34.604  1.00-11.74           N
ATOM    214  HE  ARG A  43     -24.325  46.383  33.759  1.00-11.74           H
ATOM    215  CZ  ARG A  43     -25.784  47.387  34.669  1.00-11.74           C
ATOM    216  NH1 ARG A  43     -25.889  48.164  33.636  1.00-11.74           N
ATOM    217 1HH1 ARG A  43     -25.242  48.044  32.863  1.00-11.74           H
ATOM    218 2HH1 ARG A  43     -26.609  48.875  33.592  1.00-11.74           H
ATOM    219  NH2 ARG A  43     -26.540  47.640  35.705  1.00-11.74           N
ATOM    220 1HH2 ARG A  43     -26.441  47.094  36.549  1.00-11.74           H
ATOM    221 2HH2 ARG A  43     -27.206  48.401  35.674  1.00-11.74           H
ATOM    222  N   MET A  44     -20.599  43.100  38.949  1.00-11.85           N
ATOM    223  H   MET A  44     -20.030  43.400  38.169  1.00-11.85           H
ATOM    224  CA  MET A  44     -20.214  41.897  39.685  1.00-11.85           C
ATOM    225  HA  MET A  44     -21.085  41.256  39.810  1.00-11.85           H
ATOM    226  C   MET A  44     -19.659  42.249  41.056  1.00-11.85           C
ATOM    227  O   MET A  44     -18.927  43.227  41.213  1.00-11.85           O
ATOM    228  CB  MET A  44     -19.120  41.126  38.951  1.00-11.85           C
ATOM    229 1HB  MET A  44     -18.272  41.788  38.803  1.00-11.85           H
ATOM    230 2HB  MET A  44     -18.805  40.304  39.591  1.00-11.85           H
ATOM    231  CG  MET A  44     -19.524  40.565  37.605  1.00-11.85           C
ATOM    232 1HG  MET A  44     -20.343  39.859  37.745  1.00-11.85           H
ATOM    233 2HG  MET A  44     -19.859  41.378  36.965  1.00-11.85           H
ATOM    234  SD  MET A  44     -18.154  39.727  36.802  1.00-11.85           S
ATOM    235  CE  MET A  44     -18.034  38.245  37.786  1.00-11.85           C
ATOM    236 1HE  MET A  44     -17.178  37.665  37.454  1.00-11.85           H
ATOM    237 2HE  MET A  44     -18.944  37.652  37.675  1.00-11.85           H
ATOM    238 3HE  MET A  44     -17.897  38.500  38.836  1.00-11.85           H
ATOM    239  N   THR A  45     -19.958  41.413  42.036  1.00-21.24           N
ATOM    240  H   THR A  45     -20.612  40.654  41.862  1.00-21.24           H
ATOM    241  CA  THR A  45     -19.307  41.487  43.339  1.00-21.24           C
ATOM    242  HA  THR A  45     -19.258  42.520  43.676  1.00-21.24           H
ATOM    243  C   THR A  45     -17.896  40.945  43.174  1.00-21.24           C
ATOM    244  O   THR A  45     -17.651  40.089  42.322  1.00-21.24           O
ATOM    245  CB  THR A  45     -20.038  40.630  44.393  1.00-21.24           C
ATOM    246  HB  THR A  45     -19.460  40.621  45.315  1.00-21.24           H
ATOM    247  OG1 THR A  45     -20.194  39.291  43.913  1.00-21.24           O
ATOM    248  HG1 THR A  45     -20.848  39.302  43.203  1.00-21.24           H
ATOM    249  CG2 THR A  45     -21.421  41.172  44.688  1.00-21.24           C
ATOM    250 1HG2 THR A  45     -21.887  40.554  45.453  1.00-21.24           H
ATOM    251 2HG2 THR A  45     -22.039  41.157  43.791  1.00-21.24           H
ATOM    252 3HG2 THR A  45     -21.346  42.194  45.060  1.00-21.24           H
ATOM    253  N   LEU A  46     -16.968  41.421  43.988  1.00-10.93           N
ATOM    254  H   LEU A  46     -17.216  42.137  44.667  1.00-10.93           H
ATOM    255  CA  LEU A  46     -15.584  40.959  43.935  1.00-10.93           C
ATOM    256  HA  LEU A  46     -15.185  41.137  42.940  1.00-10.93           H
ATOM    257  C   LEU A  46     -15.490  39.465  44.221  1.00-10.93           C
ATOM    258  O   LEU A  46     -14.713  38.762  43.592  1.00-10.93           O
ATOM    259  CB  LEU A  46     -14.754  41.741  44.955  1.00-10.93           C
ATOM    260 1HB  LEU A  46     -14.846  42.799  44.713  1.00-10.93           H
ATOM    261 2HB  LEU A  46     -15.204  41.586  45.935  1.00-10.93           H
ATOM    262  CG  LEU A  46     -13.258  41.417  45.092  1.00-10.93           C
ATOM    263  HG  LEU A  46     -13.153  40.391  45.442  1.00-10.93           H
ATOM    264  CD1 LEU A  46     -12.471  41.564  43.797  1.00-10.93           C
ATOM    265 1HD1 LEU A  46     -11.417  41.367  43.987  1.00-10.93           H
ATOM    266 2HD1 LEU A  46     -12.578  42.572  43.402  1.00-10.93           H
ATOM    267 3HD1 LEU A  46     -12.826  40.844  43.062  1.00-10.93           H
ATOM    268  CD2 LEU A  46     -12.678  42.346  46.146  1.00-10.93           C
ATOM    269 1HD2 LEU A  46     -13.195  42.195  47.092  1.00-10.93           H
ATOM    270 2HD2 LEU A  46     -12.777  43.387  45.834  1.00-10.93           H
ATOM    271 3HD2 LEU A  46     -11.625  42.123  46.292  1.00-10.93           H
ATOM    272  N   GLU A  47     -16.312  38.954  45.119  1.00-12.48           N
ATOM    273  H   GLU A  47     -16.932  39.564  45.651  1.00-12.48           H
ATOM    274  CA  GLU A  47     -16.306  37.518  45.380  1.00-12.48           C
ATOM    275  HA  GLU A  47     -15.283  37.220  45.612  1.00-12.48           H
ATOM    276  C   GLU A  47     -16.754  36.719  44.151  1.00-12.48           C
ATOM    277  O   GLU A  47     -16.177  35.680  43.861  1.00-12.48           O
ATOM    278  CB  GLU A  47     -17.185  37.200  46.588  1.00-12.48           C
ATOM    279 1HB  GLU A  47     -16.923  37.888  47.392  1.00-12.48           H
ATOM    280 2HB  GLU A  47     -18.228  37.368  46.318  1.00-12.48           H
ATOM    281  CG  GLU A  47     -17.021  35.782  47.112  1.00-12.48           C
ATOM    282 1HG  GLU A  47     -17.304  35.075  46.332  1.00-12.48           H
ATOM    283 2HG  GLU A  47     -15.974  35.619  47.374  1.00-12.48           H
ATOM    284  CD  GLU A  47     -17.882  35.538  48.332  1.00-12.48           C
ATOM    285  OE1 GLU A  47     -17.356  35.191  49.413  1.00-12.48           O
ATOM    286  OE2 GLU A  47     -19.119  35.704  48.229  1.00-12.48           O
ATOM    287  N   GLU A  48     -17.722  37.206  43.382  1.00-22.85           N
ATOM    288  H   GLU A  48     -18.189  38.073  43.622  1.00-22.85           H
ATOM    289  CA  GLU A  48     -18.104  36.504  42.151  1.00-22.85           C
ATOM    290  HA  GLU A  48     -18.233  35.447  42.387  1.00-22.85           H
ATOM    291  C   GLU A  48     -16.980  36.620  41.118  1.00-22.85           C
ATOM    292  O   GLU A  48     -16.720  35.685  40.369  1.00-22.85           O
ATOM    293  CB  GLU A  48     -19.433  37.016  41.572  1.00-22.85           C
ATOM    294 1HB  GLU A  48     -20.171  37.016  42.371  1.00-22.85           H
ATOM    295 2HB  GLU A  48     -19.306  38.037  41.213  1.00-22.85           H
ATOM    296  CG  GLU A  48     -19.959  36.133  40.432  1.00-22.85           C
ATOM    297 1HG  GLU A  48     -19.286  36.218  39.580  1.00-22.85           H
ATOM    298 2HG  GLU A  48     -19.939  35.102  40.774  1.00-22.85           H
ATOM    299  CD  GLU A  48     -21.377  36.460  39.976  1.00-22.85           C
ATOM    300  OE1 GLU A  48     -21.677  37.628  39.643  1.00-22.85           O
ATOM    301  OE2 GLU A  48     -22.215  35.527  39.893  1.00-22.85           O
ATOM    302  N   LYS A  49     -16.258  37.734  41.097  1.00-32.24           N
ATOM    303  H   LYS A  49     -16.499  38.498  41.725  1.00-32.24           H
ATOM    304  CA  LYS A  49     -15.104  37.862  40.195  1.00-32.24           C
ATOM    305  HA  LYS A  49     -15.431  37.665  39.175  1.00-32.24           H
ATOM    306  C   LYS A  49     -14.039  36.823  40.534  1.00-32.24           C
ATOM    307  O   LYS A  49     -13.520  36.152  39.651  1.00-32.24           O
ATOM    308  CB  LYS A  49     -14.489  39.268  40.261  1.00-32.24           C
ATOM    309 1HB  LYS A  49     -14.226  39.485  41.291  1.00-32.24           H
ATOM    310 2HB  LYS A  49     -13.572  39.273  39.677  1.00-32.24           H
ATOM    311  CG  LYS A  49     -15.381  40.382  39.744  1.00-32.24           C
ATOM    312 1HG  LYS A  49     -15.600  40.216  38.690  1.00-32.24           H
ATOM    313 2HG  LYS A  49     -16.313  40.379  40.299  1.00-32.24           H
ATOM    314  CD  LYS A  49     -14.720  41.739  39.919  1.00-32.24           C
ATOM    315 1HD  LYS A  49     -14.406  41.855  40.956  1.00-32.24           H
ATOM    316 2HD  LYS A  49     -13.843  41.800  39.273  1.00-32.24           H
ATOM    317  CE  LYS A  49     -15.696  42.849  39.573  1.00-32.24           C
ATOM    318 1HE  LYS A  49     -16.047  42.700  38.550  1.00-32.24           H
ATOM    319 2HE  LYS A  49     -16.558  42.776  40.240  1.00-32.24           H
ATOM    320  NZ  LYS A  49     -15.114  44.222  39.687  1.00-32.24           N
ATOM    321 1HZ  LYS A  49     -14.313  44.314  39.068  1.00-32.24           H
ATOM    322 2HZ  LYS A  49     -14.805  44.391  40.638  1.00-32.24           H
ATOM    323 3HZ  LYS A  49     -15.816  44.912  39.444  1.00-32.24           H
ATOM    324  N   VAL A  50     -13.736  36.648  41.809  1.00  1.92           N
ATOM    325  H   VAL A  50     -14.186  37.222  42.518  1.00  1.92           H
ATOM    326  CA  VAL A  50     -12.744  35.651  42.219  1.00  1.92           C
ATOM    327  HA  VAL A  50     -11.862  35.761  41.588  1.00  1.92           H
ATOM    328  C   VAL A  50     -13.294  34.239  41.974  1.00  1.92           C
ATOM    329  O   VAL A  50     -12.561  33.340  41.575  1.00  1.92           O
ATOM    330  CB  VAL A  50     -12.301  35.896  43.693  1.00  1.92           C
ATOM    331  HB  VAL A  50     -13.176  35.854  44.342  1.00  1.92           H
ATOM    332  CG1 VAL A  50     -11.289  34.860  44.160  1.00  1.92           C
ATOM    333 1HG1 VAL A  50     -10.436  34.842  43.488  1.00  1.92           H
ATOM    334 2HG1 VAL A  50     -11.745  33.880  44.166  1.00  1.92           H
ATOM    335 3HG1 VAL A  50     -10.952  35.086  45.171  1.00  1.92           H
ATOM    336  CG2 VAL A  50     -11.640  37.283  43.822  1.00  1.92           C
ATOM    337 1HG2 VAL A  50     -12.349  38.068  43.578  1.00  1.92           H
ATOM    338 2HG2 VAL A  50     -10.785  37.352  43.147  1.00  1.92           H
ATOM    339 3HG2 VAL A  50     -11.298  37.438  44.844  1.00  1.92           H
ATOM    340  N   ALA A  51     -14.597  34.032  42.111  1.00-15.61           N
ATOM    341  H   ALA A  51     -15.198  34.774  42.461  1.00-15.61           H
ATOM    342  CA  ALA A  51     -15.192  32.739  41.776  1.00-15.61           C
ATOM    343  HA  ALA A  51     -14.627  31.963  42.294  1.00-15.61           H
ATOM    344  C   ALA A  51     -15.109  32.433  40.271  1.00-15.61           C
ATOM    345  O   ALA A  51     -14.904  31.289  39.880  1.00-15.61           O
ATOM    346  CB  ALA A  51     -16.637  32.691  42.278  1.00-15.61           C
ATOM    347 1HB  ALA A  51     -16.673  32.966  43.332  1.00-15.61           H
ATOM    348 2HB  ALA A  51     -17.031  31.684  42.159  1.00-15.61           H
ATOM    349 3HB  ALA A  51     -17.253  33.387  41.707  1.00-15.61           H
ATOM    350  N   GLN A  52     -15.195  33.437  39.410  1.00 -6.01           N
ATOM    351  H   GLN A  52     -15.422  34.369  39.750  1.00 -6.01           H
ATOM    352  CA  GLN A  52     -14.986  33.225  37.974  1.00 -6.01           C
ATOM    353  HA  GLN A  52     -15.655  32.437  37.642  1.00 -6.01           H
ATOM    354  C   GLN A  52     -13.555  32.771  37.656  1.00 -6.01           C
ATOM    355  O   GLN A  52     -13.330  32.079  36.666  1.00 -6.01           O
ATOM    356  CB  GLN A  52     -15.320  34.486  37.173  1.00 -6.01           C
ATOM    357 1HB  GLN A  52     -14.812  35.332  37.632  1.00 -6.01           H
ATOM    358 2HB  GLN A  52     -14.928  34.372  36.168  1.00 -6.01           H
ATOM    359  CG  GLN A  52     -16.811  34.811  37.067  1.00 -6.01           C
ATOM    360 1HG  GLN A  52     -17.240  34.852  38.065  1.00 -6.01           H
ATOM    361 2HG  GLN A  52     -16.912  35.790  36.607  1.00 -6.01           H
ATOM    362  CD  GLN A  52     -17.618  33.836  36.230  1.00 -6.01           C
ATOM    363  OE1 GLN A  52     -17.431  33.711  35.022  1.00 -6.01           O
ATOM    364  NE2 GLN A  52     -18.554  33.176  36.847  1.00 -6.01           N
ATOM    365 1HE2 GLN A  52     -19.203  32.605  36.321  1.00 -6.01           H
ATOM    366 2HE2 GLN A  52     -18.618  33.211  37.863  1.00 -6.01           H
ATOM    367  N   MET A  53     -12.603  33.094  38.523  1.00  2.91           N
ATOM    368  H   MET A  53     -12.843  33.654  39.336  1.00  2.91           H
ATOM    369  CA  MET A  53     -11.211  32.649  38.389  1.00  2.91           C
ATOM    370  HA  MET A  53     -10.945  32.638  37.332  1.00  2.91           H
ATOM    371  C   MET A  53     -10.995  31.228  38.936  1.00  2.91           C
ATOM    372  O   MET A  53      -9.869  30.730  39.005  1.00  2.91           O
ATOM    373  CB  MET A  53     -10.278  33.639  39.101  1.00  2.91           C
ATOM    374 1HB  MET A  53     -10.555  33.705  40.149  1.00  2.91           H
ATOM    375 2HB  MET A  53      -9.261  33.255  39.047  1.00  2.91           H
ATOM    376  CG  MET A  53     -10.298  35.039  38.491  1.00  2.91           C
ATOM    377 1HG  MET A  53     -10.000  34.970  37.444  1.00  2.91           H
ATOM    378 2HG  MET A  53     -11.315  35.426  38.534  1.00  2.91           H
ATOM    379  SD  MET A  53      -9.208  36.220  39.327  1.00  2.91           S
ATOM    380  CE  MET A  53      -7.545  35.644  38.884  1.00  2.91           C
ATOM    381 1HE  MET A  53      -7.460  35.555  37.802  1.00  2.91           H
ATOM    382 2HE  MET A  53      -7.362  34.667  39.333  1.00  2.91           H
ATOM    383 3HE  MET A  53      -6.802  36.352  39.250  1.00  2.91           H
ATOM    384  N   LEU A  54     -12.070  30.553  39.318  1.00 15.32           N
ATOM    385  H   LEU A  54     -12.981  30.996  39.257  1.00 15.32           H
ATOM    386  CA  LEU A  54     -12.030  29.175  39.804  1.00 15.32           C
ATOM    387  HA  LEU A  54     -11.006  28.802  39.824  1.00 15.32           H
ATOM    388  C   LEU A  54     -12.858  28.291  38.872  1.00 15.32           C
ATOM    389  O   LEU A  54     -13.965  28.654  38.460  1.00 15.32           O
ATOM    390  CB  LEU A  54     -12.609  29.141  41.226  1.00 15.32           C
ATOM    391 1HB  LEU A  54     -11.977  29.761  41.861  1.00 15.32           H
ATOM    392 2HB  LEU A  54     -13.584  29.619  41.179  1.00 15.32           H
ATOM    393  CG  LEU A  54     -12.827  27.793  41.931  1.00 15.32           C
ATOM    394  HG  LEU A  54     -13.458  27.176  41.296  1.00 15.32           H
ATOM    395  CD1 LEU A  54     -11.536  27.026  42.208  1.00 15.32           C
ATOM    396 1HD1 LEU A  54     -11.768  26.092  42.718  1.00 15.32           H
ATOM    397 2HD1 LEU A  54     -10.867  27.626  42.827  1.00 15.32           H
ATOM    398 3HD1 LEU A  54     -11.040  26.787  41.269  1.00 15.32           H
ATOM    399  CD2 LEU A  54     -13.576  28.034  43.240  1.00 15.32           C
ATOM    400 1HD2 LEU A  54     -13.855  27.077  43.680  1.00 15.32           H
ATOM    401 2HD2 LEU A  54     -14.486  28.601  43.049  1.00 15.32           H
ATOM    402 3HD2 LEU A  54     -12.950  28.590  43.939  1.00 15.32           H
ATOM    403  N   SER A  55     -12.348  27.108  38.566  1.00 15.95           N
ATOM    404  H   SER A  55     -11.419  26.857  38.888  1.00 15.95           H
ATOM    405  CA  SER A  55     -13.118  26.088  37.858  1.00 15.95           C
ATOM    406  HA  SER A  55     -14.150  26.411  37.742  1.00 15.95           H
ATOM    407  C   SER A  55     -13.094  24.849  38.732  1.00 15.95           C
ATOM    408  O   SER A  55     -12.143  24.669  39.493  1.00 15.95           O
ATOM    409  CB  SER A  55     -12.517  25.805  36.488  1.00 15.95           C
ATOM    410 1HB  SER A  55     -13.124  25.053  35.983  1.00 15.95           H
ATOM    411 2HB  SER A  55     -12.533  26.724  35.902  1.00 15.95           H
ATOM    412  OG  SER A  55     -11.183  25.338  36.570  1.00 15.95           O
ATOM    413  HG  SER A  55     -10.660  25.935  37.133  1.00 15.95           H
ATOM    414  N   MET A  56     -14.147  24.040  38.688  1.00 -5.22           N
ATOM    415  H   MET A  56     -14.899  24.223  38.029  1.00 -5.22           H
ATOM    416  CA  MET A  56     -14.279  22.907  39.606  1.00 -5.22           C
ATOM    417  HA  MET A  56     -13.312  22.717  40.069  1.00 -5.22           H
ATOM    418  C   MET A  56     -14.727  21.617  38.931  1.00 -5.22           C
ATOM    419  O   MET A  56     -15.427  21.626  37.920  1.00 -5.22           O
ATOM    420  CB  MET A  56     -15.267  23.251  40.727  1.00 -5.22           C
ATOM    421 1HB  MET A  56     -16.253  23.420  40.295  1.00 -5.22           H
ATOM    422 2HB  MET A  56     -15.328  22.399  41.403  1.00 -5.22           H
ATOM    423  CG  MET A  56     -14.867  24.481  41.533  1.00 -5.22           C
ATOM    424 1HG  MET A  56     -13.820  24.391  41.826  1.00 -5.22           H
ATOM    425 2HG  MET A  56     -14.975  25.362  40.900  1.00 -5.22           H
ATOM    426  SD  MET A  56     -15.857  24.711  43.010  1.00 -5.22           S
ATOM    427  CE  MET A  56     -14.979  23.679  44.199  1.00 -5.22           C
ATOM    428 1HE  MET A  56     -14.933  22.652  43.839  1.00 -5.22           H
ATOM    429 2HE  MET A  56     -15.502  23.701  45.156  1.00 -5.22           H
ATOM    430 3HE  MET A  56     -13.966  24.056  44.336  1.00 -5.22           H
ATOM    431  N   TRP A  57     -14.350  20.496  39.525  1.00 14.24           N
ATOM    432  H   TRP A  57     -13.808  20.551  40.388  1.00 14.24           H
ATOM    433  CA  TRP A  57     -14.745  19.171  39.059  1.00 14.24           C
ATOM    434  HA  TRP A  57     -14.917  19.174  37.982  1.00 14.24           H
ATOM    435  C   TRP A  57     -16.049  18.832  39.781  1.00 14.24           C
ATOM    436  O   TRP A  57     -16.050  18.237  40.864  1.00 14.24           O
ATOM    437  CB  TRP A  57     -13.631  18.174  39.399  1.00 14.24           C
ATOM    438 1HB  TRP A  57     -12.753  18.425  38.807  1.00 14.24           H
ATOM    439 2HB  TRP A  57     -13.371  18.308  40.449  1.00 14.24           H
ATOM    440  CG  TRP A  57     -13.961  16.715  39.197  1.00 14.24           C
ATOM    441  CD1 TRP A  57     -15.025  16.176  38.537  1.00 14.24           C
ATOM    442  HD1 TRP A  57     -15.767  16.753  37.997  1.00 14.24           H
ATOM    443  CD2 TRP A  57     -13.260  15.593  39.761  1.00 14.24           C
ATOM    444  NE1 TRP A  57     -15.065  14.818  38.675  1.00 14.24           N
ATOM    445  HE1 TRP A  57     -15.803  14.231  38.302  1.00 14.24           H
ATOM    446  CE2 TRP A  57     -13.986  14.417  39.413  1.00 14.24           C
ATOM    447  CE3 TRP A  57     -12.095  15.463  40.547  1.00 14.24           C
ATOM    448  HE3 TRP A  57     -11.531  16.337  40.835  1.00 14.24           H
ATOM    449  CZ2 TRP A  57     -13.574  13.131  39.819  1.00 14.24           C
ATOM    450  HZ2 TRP A  57     -14.127  12.251  39.531  1.00 14.24           H
ATOM    451  CZ3 TRP A  57     -11.680  14.172  40.958  1.00 14.24           C
ATOM    452  HZ3 TRP A  57     -10.786  14.059  41.555  1.00 14.24           H
ATOM    453  CH2 TRP A  57     -12.434  13.020  40.594  1.00 14.24           C
ATOM    454  HH2 TRP A  57     -12.105  12.043  40.920  1.00 14.24           H
ATOM    455  N   GLN A  58     -17.167  19.256  39.206  1.00 27.30           N
ATOM    456  H   GLN A  58     -17.117  19.779  38.342  1.00 27.30           H
ATOM    457  CA  GLN A  58     -18.482  18.977  39.779  1.00 27.30           C
ATOM    458  HA  GLN A  58     -18.402  18.136  40.468  1.00 27.30           H
ATOM    459  C   GLN A  58     -19.536  18.621  38.739  1.00 27.30           C
ATOM    460  O   GLN A  58     -19.589  19.193  37.647  1.00 27.30           O
ATOM    461  CB  GLN A  58     -19.010  20.185  40.561  1.00 27.30           C
ATOM    462 1HB  GLN A  58     -19.028  21.052  39.899  1.00 27.30           H
ATOM    463 2HB  GLN A  58     -20.034  19.962  40.863  1.00 27.30           H
ATOM    464  CG  GLN A  58     -18.218  20.529  41.814  1.00 27.30           C
ATOM    465 1HG  GLN A  58     -18.146  19.641  42.442  1.00 27.30           H
ATOM    466 2HG  GLN A  58     -17.212  20.837  41.532  1.00 27.30           H
ATOM    467  CD  GLN A  58     -18.852  21.635  42.623  1.00 27.30           C
ATOM    468  OE1 GLN A  58     -20.014  21.990  42.440  1.00 27.30           O
ATOM    469  NE2 GLN A  58     -18.114  22.167  43.545  1.00 27.30           N
ATOM    470 1HE2 GLN A  58     -18.486  22.938  44.080  1.00 27.30           H
ATOM    471 2HE2 GLN A  58     -17.196  21.796  43.746  1.00 27.30           H
ATOM    472  N   THR A  59     -20.434  17.750  39.167  1.00 12.66           N
ATOM    473  H   THR A  59     -20.273  17.285  40.053  1.00 12.66           H
ATOM    474  CA  THR A  59     -21.731  17.491  38.550  1.00 12.66           C
ATOM    475  HA  THR A  59     -21.987  18.230  37.792  1.00 12.66           H
ATOM    476  C   THR A  59     -22.610  17.664  39.783  1.00 12.66           C
ATOM    477  O   THR A  59     -22.064  17.952  40.853  1.00 12.66           O
ATOM    478  CB  THR A  59     -21.810  16.059  37.975  1.00 12.66           C
ATOM    479  HB  THR A  59     -22.834  15.689  38.021  1.00 12.66           H
ATOM    480  OG1 THR A  59     -20.933  15.196  38.705  1.00 12.66           O
ATOM    481  HG1 THR A  59     -21.244  15.123  39.624  1.00 12.66           H
ATOM    482  CG2 THR A  59     -21.334  16.023  36.542  1.00 12.66           C
ATOM    483 1HG2 THR A  59     -21.986  16.632  35.917  1.00 12.66           H
ATOM    484 2HG2 THR A  59     -21.353  14.994  36.187  1.00 12.66           H
ATOM    485 3HG2 THR A  59     -20.315  16.402  36.483  1.00 12.66           H
ATOM    486  N   LYS A  60     -23.924  17.484  39.706  1.00 33.04           N
ATOM    487  H   LYS A  60     -24.367  17.263  38.819  1.00 33.04           H
ATOM    488  CA  LYS A  60     -24.733  17.535  40.929  1.00 33.04           C
ATOM    489  HA  LYS A  60     -24.474  18.433  41.487  1.00 33.04           H
ATOM    490  C   LYS A  60     -24.341  16.330  41.783  1.00 33.04           C
ATOM    491  O   LYS A  60     -24.117  16.472  42.984  1.00 33.04           O
ATOM    492  CB  LYS A  60     -26.234  17.560  40.622  1.00 33.04           C
ATOM    493 1HB  LYS A  60     -26.444  18.397  39.956  1.00 33.04           H
ATOM    494 2HB  LYS A  60     -26.495  16.639  40.108  1.00 33.04           H
ATOM    495  CG  LYS A  60     -27.116  17.686  41.858  1.00 33.04           C
ATOM    496 1HG  LYS A  60     -26.858  16.882  42.543  1.00 33.04           H
ATOM    497 2HG  LYS A  60     -26.923  18.641  42.347  1.00 33.04           H
ATOM    498  CD  LYS A  60     -28.598  17.587  41.507  1.00 33.04           C
ATOM    499 1HD  LYS A  60     -28.867  18.423  40.862  1.00 33.04           H
ATOM    500 2HD  LYS A  60     -28.777  16.658  40.967  1.00 33.04           H
ATOM    501  CE  LYS A  60     -29.484  17.601  42.749  1.00 33.04           C
ATOM    502 1HE  LYS A  60     -29.311  18.524  43.307  1.00 33.04           H
ATOM    503 2HE  LYS A  60     -30.529  17.581  42.434  1.00 33.04           H
ATOM    504  NZ  LYS A  60     -29.221  16.421  43.636  1.00 33.04           N
ATOM    505 1HZ  LYS A  60     -29.854  16.438  44.429  1.00 33.04           H
ATOM    506 2HZ  LYS A  60     -28.269  16.461  43.987  1.00 33.04           H
ATOM    507 3HZ  LYS A  60     -29.340  15.557  43.121  1.00 33.04           H
ATOM    508  N   ARG A  61     -24.165  15.180  41.143  1.00 43.80           N
ATOM    509  H   ARG A  61     -24.380  15.133  40.153  1.00 43.80           H
ATOM    510  CA  ARG A  61     -23.625  13.990  41.811  1.00 43.80           C
ATOM    511  HA  ARG A  61     -24.134  13.835  42.761  1.00 43.80           H
ATOM    512  C   ARG A  61     -22.137  14.174  42.069  1.00 43.80           C
ATOM    513  O   ARG A  61     -21.482  14.922  41.347  1.00 43.80           O
ATOM    514  CB  ARG A  61     -23.788  12.750  40.930  1.00 43.80           C
ATOM    515 1HB  ARG A  61     -23.261  12.922  39.992  1.00 43.80           H
ATOM    516 2HB  ARG A  61     -23.319  11.910  41.439  1.00 43.80           H
ATOM    517  CG  ARG A  61     -25.219  12.368  40.619  1.00 43.80           C
ATOM    518 1HG  ARG A  61     -25.774  12.306  41.553  1.00 43.80           H
ATOM    519 2HG  ARG A  61     -25.659  13.136  39.994  1.00 43.80           H
ATOM    520  CD  ARG A  61     -25.333  11.034  39.899  1.00 43.80           C
ATOM    521 1HD  ARG A  61     -24.869  10.265  40.509  1.00 43.80           H
ATOM    522 2HD  ARG A  61     -26.389  10.790  39.798  1.00 43.80           H
ATOM    523  NE  ARG A  61     -24.724  11.024  38.562  1.00 43.80           N
ATOM    524  HE  ARG A  61     -25.264  11.422  37.802  1.00 43.80           H
ATOM    525  CZ  ARG A  61     -23.550  10.511  38.229  1.00 43.80           C
ATOM    526  NH1 ARG A  61     -23.194  10.580  36.987  1.00 43.80           N
ATOM    527 1HH1 ARG A  61     -23.852  10.938  36.305  1.00 43.80           H
ATOM    528 2HH1 ARG A  61     -22.286  10.224  36.715  1.00 43.80           H
ATOM    529  NH2 ARG A  61     -22.732   9.910  39.051  1.00 43.80           N
ATOM    530 1HH2 ARG A  61     -22.957   9.850  40.033  1.00 43.80           H
ATOM    531 2HH2 ARG A  61     -21.877   9.503  38.703  1.00 43.80           H
ATOM    532  N   LEU A  62     -21.599  13.448  43.037  1.00 43.66           N
ATOM    533  H   LEU A  62     -22.199  12.839  43.596  1.00 43.66           H
ATOM    534  CA  LEU A  62     -20.162  13.435  43.324  1.00 43.66           C
ATOM    535  HA  LEU A  62     -19.603  13.631  42.409  1.00 43.66           H
ATOM    536  C   LEU A  62     -19.778  12.047  43.828  1.00 43.66           C
ATOM    537  O   LEU A  62     -20.655  11.226  44.120  1.00 43.66           O
ATOM    538  CB  LEU A  62     -19.792  14.530  44.342  1.00 43.66           C
ATOM    539 1HB  LEU A  62     -18.709  14.507  44.461  1.00 43.66           H
ATOM    540 2HB  LEU A  62     -20.023  15.477  43.854  1.00 43.66           H
ATOM    541  CG  LEU A  62     -20.397  14.622  45.755  1.00 43.66           C
ATOM    542  HG  LEU A  62     -21.476  14.666  45.651  1.00 43.66           H
ATOM    543  CD1 LEU A  62     -20.064  13.482  46.722  1.00 43.66           C
ATOM    544 1HD1 LEU A  62     -20.471  13.701  47.708  1.00 43.66           H
ATOM    545 2HD1 LEU A  62     -18.985  13.356  46.796  1.00 43.66           H
ATOM    546 3HD1 LEU A  62     -20.513  12.557  46.366  1.00 43.66           H
ATOM    547  CD2 LEU A  62     -19.925  15.941  46.378  1.00 43.66           C
ATOM    548 1HD2 LEU A  62     -20.376  16.071  47.363  1.00 43.66           H
ATOM    549 2HD2 LEU A  62     -20.229  16.779  45.749  1.00 43.66           H
ATOM    550 3HD2 LEU A  62     -18.839  15.945  46.481  1.00 43.66           H
ATOM    551  N   ILE A  63     -18.486  11.794  43.962  1.00 30.57           N
ATOM    552  H   ILE A  63     -17.802  12.486  43.648  1.00 30.57           H
ATOM    553  CA  ILE A  63     -17.991  10.594  44.633  1.00 30.57           C
ATOM    554  HA  ILE A  63     -18.838  10.012  44.990  1.00 30.57           H
ATOM    555  C   ILE A  63     -17.177  10.988  45.864  1.00 30.57           C
ATOM    556  O   ILE A  63     -16.479  12.008  45.885  1.00 30.57           O
ATOM    557  CB  ILE A  63     -17.156   9.672  43.687  1.00 30.57           C
ATOM    558  HB  ILE A  63     -16.807   8.834  44.279  1.00 30.57           H
ATOM    559  CG1 ILE A  63     -15.920  10.381  43.097  1.00 30.57           C
ATOM    560 1HG1 ILE A  63     -16.246  11.064  42.313  1.00 30.57           H
ATOM    561 2HG1 ILE A  63     -15.444  10.969  43.875  1.00 30.57           H
ATOM    562  CG2 ILE A  63     -18.047   9.122  42.565  1.00 30.57           C
ATOM    563 1HG2 ILE A  63     -18.307   9.914  41.864  1.00 30.57           H
ATOM    564 2HG2 ILE A  63     -18.961   8.706  42.988  1.00 30.57           H
ATOM    565 3HG2 ILE A  63     -17.521   8.331  42.031  1.00 30.57           H
ATOM    566  CD1 ILE A  63     -14.852   9.448  42.524  1.00 30.57           C
ATOM    567 1HD1 ILE A  63     -14.502   8.765  43.299  1.00 30.57           H
ATOM    568 2HD1 ILE A  63     -14.010  10.042  42.166  1.00 30.57           H
ATOM    569 3HD1 ILE A  63     -15.258   8.876  41.694  1.00 30.57           H
ATOM    570  N   VAL A  64     -17.281  10.178  46.904  1.00 10.93           N
ATOM    571  H   VAL A  64     -17.969   9.425  46.892  1.00 10.93           H
ATOM    572  CA  VAL A  64     -16.395  10.278  48.065  1.00 10.93           C
ATOM    573  HA  VAL A  64     -15.998  11.288  48.155  1.00 10.93           H
ATOM    574  C   VAL A  64     -15.262   9.301  47.759  1.00 10.93           C
ATOM    575  O   VAL A  64     -14.078   9.553  48.004  1.00 10.93           O
ATOM    576  CB  VAL A  64     -17.154   9.891  49.368  1.00 10.93           C
ATOM    577  HB  VAL A  64     -17.503   8.868  49.275  1.00 10.93           H
ATOM    578  CG1 VAL A  64     -16.252   9.975  50.595  1.00 10.93           C
ATOM    579 1HG1 VAL A  64     -15.441   9.252  50.510  1.00 10.93           H
ATOM    580 2HG1 VAL A  64     -16.826   9.739  51.493  1.00 10.93           H
ATOM    581 3HG1 VAL A  64     -15.839  10.978  50.690  1.00 10.93           H
ATOM    582  CG2 VAL A  64     -18.385  10.788  49.557  1.00 10.93           C
ATOM    583 1HG2 VAL A  64     -19.109  10.607  48.762  1.00 10.93           H
ATOM    584 2HG2 VAL A  64     -18.094  11.836  49.549  1.00 10.93           H
ATOM    585 3HG2 VAL A  64     -18.868  10.557  50.508  1.00 10.93           H
ATOM    586  N   ASP A  65     -15.649   8.203  47.130  1.00 44.44           N
ATOM    587  H   ASP A  65     -16.636   8.059  46.947  1.00 44.44           H
ATOM    588  CA  ASP A  65     -14.759   7.169  46.617  1.00 44.44           C
ATOM    589  HA  ASP A  65     -13.836   7.583  46.217  1.00 44.44           H
ATOM    590  C   ASP A  65     -15.642   6.594  45.519  1.00 44.44           C
ATOM    591  O   ASP A  65     -16.854   6.773  45.609  1.00 44.44           O
ATOM    592  CB  ASP A  65     -14.480   6.114  47.693  1.00 44.44           C
ATOM    593 1HB  ASP A  65     -14.134   6.615  48.597  1.00 44.44           H
ATOM    594 2HB  ASP A  65     -15.405   5.584  47.918  1.00 44.44           H
ATOM    595  CG  ASP A  65     -13.434   5.106  47.262  1.00 44.44           C
ATOM    596  OD1 ASP A  65     -13.753   4.179  46.484  1.00 44.44           O
ATOM    597  OD2 ASP A  65     -12.259   5.244  47.679  1.00 44.44           O
ATOM    598  N   GLU A  66     -15.115   5.883  44.536  1.00 11.52           N
ATOM    599  H   GLU A  66     -14.103   5.777  44.482  1.00 11.52           H
ATOM    600  CA  GLU A  66     -15.964   5.215  43.542  1.00 11.52           C
ATOM    601  HA  GLU A  66     -16.558   5.962  43.015  1.00 11.52           H
ATOM    602  C   GLU A  66     -16.919   4.220  44.211  1.00 11.52           C
ATOM    603  O   GLU A  66     -18.009   3.948  43.715  1.00 11.52           O
ATOM    604  CB  GLU A  66     -15.126   4.426  42.528  1.00 11.52           C
ATOM    605 1HB  GLU A  66     -14.616   3.631  43.071  1.00 11.52           H
ATOM    606 2HB  GLU A  66     -15.801   3.961  41.812  1.00 11.52           H
ATOM    607  CG  GLU A  66     -14.064   5.199  41.754  1.00 11.52           C
ATOM    608 1HG  GLU A  66     -13.402   5.695  42.461  1.00 11.52           H
ATOM    609 2HG  GLU A  66     -13.469   4.479  41.192  1.00 11.52           H
ATOM    610  CD  GLU A  66     -14.601   6.238  40.777  1.00 11.52           C
ATOM    611  OE1 GLU A  66     -13.742   6.947  40.204  1.00 11.52           O
ATOM    612  OE2 GLU A  66     -15.821   6.373  40.539  1.00 11.52           O
ATOM    613  N   GLN A  67     -16.520   3.672  45.351  1.00 -5.34           N
ATOM    614  H   GLN A  67     -15.593   3.896  45.714  1.00 -5.34           H
ATOM    615  CA  GLN A  67     -17.365   2.744  46.107  1.00 -5.34           C
ATOM    616  HA  GLN A  67     -17.954   2.151  45.407  1.00 -5.34           H
ATOM    617  C   GLN A  67     -18.344   3.456  47.050  1.00 -5.34           C
ATOM    618  O   GLN A  67     -19.156   2.811  47.715  1.00 -5.34           O
ATOM    619  CB  GLN A  67     -16.470   1.789  46.902  1.00 -5.34           C
ATOM    620 1HB  GLN A  67     -15.822   2.373  47.558  1.00 -5.34           H
ATOM    621 2HB  GLN A  67     -17.102   1.149  47.515  1.00 -5.34           H
ATOM    622  CG  GLN A  67     -15.609   0.901  46.001  1.00 -5.34           C
ATOM    623 1HG  GLN A  67     -16.262   0.328  45.346  1.00 -5.34           H
ATOM    624 2HG  GLN A  67     -14.970   1.530  45.386  1.00 -5.34           H
ATOM    625  CD  GLN A  67     -14.726  -0.064  46.765  1.00 -5.34           C
ATOM    626  OE1 GLN A  67     -15.160  -0.758  47.686  1.00 -5.34           O
ATOM    627  NE2 GLN A  67     -13.481  -0.136  46.379  1.00 -5.34           N
ATOM    628 1HE2 GLN A  67     -12.848  -0.748  46.866  1.00 -5.34           H
ATOM    629 2HE2 GLN A  67     -13.172   0.414  45.587  1.00 -5.34           H
ATOM    630  N   ASN A  68     -18.261   4.779  47.118  1.00  4.39           N
ATOM    631  H   ASN A  68     -17.595   5.258  46.518  1.00  4.39           H
ATOM    632  CA  ASN A  68     -19.087   5.609  48.000  1.00  4.39           C
ATOM    633  HA  ASN A  68     -19.942   5.034  48.354  1.00  4.39           H
ATOM    634  C   ASN A  68     -19.598   6.819  47.208  1.00  4.39           C
ATOM    635  O   ASN A  68     -19.072   7.931  47.312  1.00  4.39           O
ATOM    636  CB  ASN A  68     -18.272   6.083  49.212  1.00  4.39           C
ATOM    637 1HB  ASN A  68     -17.408   6.642  48.862  1.00  4.39           H
ATOM    638 2HB  ASN A  68     -18.890   6.737  49.825  1.00  4.39           H
ATOM    639  CG  ASN A  68     -17.775   4.948  50.070  1.00  4.39           C
ATOM    640  OD1 ASN A  68     -16.575   4.718  50.171  1.00  4.39           O
ATOM    641  ND2 ASN A  68     -18.665   4.246  50.711  1.00  4.39           N
ATOM    642 1HD2 ASN A  68     -18.358   3.468  51.272  1.00  4.39           H
ATOM    643 2HD2 ASN A  68     -19.644   4.487  50.656  1.00  4.39           H
ATOM    644  N   ARG A  69     -20.590   6.596  46.359  1.00 18.19           N
ATOM    645  H   ARG A  69     -21.006   5.665  46.323  1.00 18.19           H
ATOM    646  CA  ARG A  69     -21.119   7.643  45.474  1.00 18.19           C
ATOM    647  HA  ARG A  69     -20.327   8.349  45.230  1.00 18.19           H
ATOM    648  C   ARG A  69     -22.264   8.380  46.178  1.00 18.19           C
ATOM    649  O   ARG A  69     -22.899   7.781  47.049  1.00 18.19           O
ATOM    650  CB  ARG A  69     -21.634   6.991  44.188  1.00 18.19           C
ATOM    651 1HB  ARG A  69     -22.521   6.404  44.429  1.00 18.19           H
ATOM    652 2HB  ARG A  69     -21.919   7.781  43.502  1.00 18.19           H
ATOM    653  CG  ARG A  69     -20.638   6.075  43.484  1.00 18.19           C
ATOM    654 1HG  ARG A  69     -19.693   6.599  43.350  1.00 18.19           H
ATOM    655 2HG  ARG A  69     -20.466   5.188  44.095  1.00 18.19           H
ATOM    656  CD  ARG A  69     -21.164   5.633  42.118  1.00 18.19           C
ATOM    657 1HD  ARG A  69     -22.156   5.199  42.250  1.00 18.19           H
ATOM    658 2HD  ARG A  69     -21.250   6.501  41.464  1.00 18.19           H
ATOM    659  NE  ARG A  69     -20.287   4.628  41.499  1.00 18.19           N
ATOM    660  HE  ARG A  69     -20.557   3.655  41.616  1.00 18.19           H
ATOM    661  CZ  ARG A  69     -19.169   4.860  40.825  1.00 18.19           C
ATOM    662  NH1 ARG A  69     -18.466   3.849  40.407  1.00 18.19           N
ATOM    663 1HH1 ARG A  69     -18.751   2.910  40.635  1.00 18.19           H
ATOM    664 2HH1 ARG A  69     -17.638   4.015  39.859  1.00 18.19           H
ATOM    665  NH2 ARG A  69     -18.705   6.053  40.566  1.00 18.19           N
ATOM    666 1HH2 ARG A  69     -19.294   6.864  40.705  1.00 18.19           H
ATOM    667 2HH2 ARG A  69     -17.752   6.158  40.232  1.00 18.19           H
ATOM    668  N   PHE A  70     -22.555   9.630  45.835  1.00  8.09           N
ATOM    669  H   PHE A  70     -22.016  10.105  45.115  1.00  8.09           H
ATOM    670  CA  PHE A  70     -23.647  10.375  46.478  1.00  8.09           C
ATOM    671  HA  PHE A  70     -24.445   9.682  46.743  1.00  8.09           H
ATOM    672  C   PHE A  70     -24.226  11.448  45.544  1.00  8.09           C
ATOM    673  O   PHE A  70     -23.518  11.943  44.667  1.00  8.09           O
ATOM    674  CB  PHE A  70     -23.102  11.024  47.760  1.00  8.09           C
ATOM    675 1HB  PHE A  70     -22.423  10.319  48.240  1.00  8.09           H
ATOM    676 2HB  PHE A  70     -22.537  11.916  47.495  1.00  8.09           H
ATOM    677  CG  PHE A  70     -24.164  11.393  48.764  1.00  8.09           C
ATOM    678  CD1 PHE A  70     -24.756  10.404  49.569  1.00  8.09           C
ATOM    679  HD1 PHE A  70     -24.456   9.371  49.463  1.00  8.09           H
ATOM    680  CD2 PHE A  70     -24.554  12.731  48.936  1.00  8.09           C
ATOM    681  HD2 PHE A  70     -24.078  13.502  48.356  1.00  8.09           H
ATOM    682  CE1 PHE A  70     -25.743  10.747  50.533  1.00  8.09           C
ATOM    683  HE1 PHE A  70     -26.178   9.982  51.161  1.00  8.09           H
ATOM    684  CE2 PHE A  70     -25.556  13.088  49.874  1.00  8.09           C
ATOM    685  HE2 PHE A  70     -25.854  14.122  49.986  1.00  8.09           H
ATOM    686  CZ  PHE A  70     -26.150  12.092  50.676  1.00  8.09           C
ATOM    687  HZ  PHE A  70     -26.907  12.357  51.401  1.00  8.09           H
ATOM    688  N   ASP A  71     -25.481  11.835  45.748  1.00 27.77           N
ATOM    689  H   ASP A  71     -26.028  11.390  46.479  1.00 27.77           H
ATOM    690  CA  ASP A  71     -26.135  12.904  44.973  1.00 27.77           C
ATOM    691  HA  ASP A  71     -25.425  13.321  44.264  1.00 27.77           H
ATOM    692  C   ASP A  71     -26.626  14.048  45.885  1.00 27.77           C
ATOM    693  O   ASP A  71     -27.809  14.100  46.252  1.00 27.77           O
ATOM    694  CB  ASP A  71     -27.302  12.327  44.162  1.00 27.77           C
ATOM    695 1HB  ASP A  71     -26.938  11.485  43.574  1.00 27.77           H
ATOM    696 2HB  ASP A  71     -28.066  11.958  44.846  1.00 27.77           H
ATOM    697  CG  ASP A  71     -27.928  13.350  43.218  1.00 27.77           C
ATOM    698  OD1 ASP A  71     -29.124  13.204  42.872  1.00 27.77           O
ATOM    699  OD2 ASP A  71     -27.246  14.294  42.773  1.00 27.77           O
ATOM    700  N   PRO A  72     -25.717  14.943  46.324  1.00  5.40           N
ATOM    701  CA  PRO A  72     -26.081  16.027  47.248  1.00  5.40           C
ATOM    702  HA  PRO A  72     -26.720  15.659  48.049  1.00  5.40           H
ATOM    703  C   PRO A  72     -26.746  17.223  46.563  1.00  5.40           C
ATOM    704  O   PRO A  72     -26.951  17.233  45.348  1.00  5.40           O
ATOM    705  CB  PRO A  72     -24.721  16.433  47.823  1.00  5.40           C
ATOM    706 1HB  PRO A  72     -24.717  17.461  48.180  1.00  5.40           H
ATOM    707 2HB  PRO A  72     -24.436  15.757  48.628  1.00  5.40           H
ATOM    708  CG  PRO A  72     -23.817  16.274  46.686  1.00  5.40           C
ATOM    709 1HG  PRO A  72     -23.912  17.122  46.010  1.00  5.40           H
ATOM    710 2HG  PRO A  72     -22.789  16.179  47.029  1.00  5.40           H
ATOM    711  CD  PRO A  72     -24.276  15.008  46.008  1.00  5.40           C
ATOM    712 1HD  PRO A  72     -24.111  15.065  44.935  1.00  5.40           H
ATOM    713 2HD  PRO A  72     -23.756  14.145  46.424  1.00  5.40           H
ATOM    714  N   SER A  73     -27.031  18.265  47.331  1.00 17.23           N
ATOM    715  H   SER A  73     -26.819  18.224  48.328  1.00 17.23           H
ATOM    716  CA  SER A  73     -27.639  19.499  46.827  1.00 17.23           C
ATOM    717  HA  SER A  73     -28.003  19.334  45.815  1.00 17.23           H
ATOM    718  C   SER A  73     -26.663  20.683  46.811  1.00 17.23           C
ATOM    719  O   SER A  73     -27.083  21.839  46.853  1.00 17.23           O
ATOM    720  CB  SER A  73     -28.831  19.848  47.720  1.00 17.23           C
ATOM    721 1HB  SER A  73     -28.463  20.213  48.679  1.00 17.23           H
ATOM    722 2HB  SER A  73     -29.426  20.630  47.247  1.00 17.23           H
ATOM    723  OG  SER A  73     -29.634  18.697  47.954  1.00 17.23           O
ATOM    724  HG  SER A  73     -29.873  18.298  47.103  1.00 17.23           H
ATOM    725  N   ARG A  74     -25.360  20.417  46.815  1.00 -2.47           N
ATOM    726  H   ARG A  74     -25.052  19.458  46.747  1.00 -2.47           H
ATOM    727  CA  ARG A  74     -24.358  21.486  46.951  1.00 -2.47           C
ATOM    728  HA  ARG A  74     -24.790  22.266  47.582  1.00 -2.47           H
ATOM    729  C   ARG A  74     -23.941  22.154  45.634  1.00 -2.47           C
ATOM    730  O   ARG A  74     -23.523  23.313  45.644  1.00 -2.47           O
ATOM    731  CB  ARG A  74     -23.116  20.957  47.681  1.00 -2.47           C
ATOM    732 1HB  ARG A  74     -23.460  20.329  48.501  1.00 -2.47           H
ATOM    733 2HB  ARG A  74     -22.521  20.345  47.002  1.00 -2.47           H
ATOM    734  CG  ARG A  74     -22.249  22.064  48.302  1.00 -2.47           C
ATOM    735 1HG  ARG A  74     -21.931  22.771  47.540  1.00 -2.47           H
ATOM    736 2HG  ARG A  74     -22.861  22.594  49.032  1.00 -2.47           H
ATOM    737  CD  ARG A  74     -21.032  21.521  49.035  1.00 -2.47           C
ATOM    738 1HD  ARG A  74     -21.370  20.888  49.855  1.00 -2.47           H
ATOM    739 2HD  ARG A  74     -20.434  20.923  48.349  1.00 -2.47           H
ATOM    740  NE  ARG A  74     -20.214  22.615  49.580  1.00 -2.47           N
ATOM    741  HE  ARG A  74     -20.592  23.556  49.505  1.00 -2.47           H
ATOM    742  CZ  ARG A  74     -19.029  22.506  50.165  1.00 -2.47           C
ATOM    743  NH1 ARG A  74     -18.456  23.589  50.602  1.00 -2.47           N
ATOM    744 1HH1 ARG A  74     -18.934  24.477  50.518  1.00 -2.47           H
ATOM    745 2HH1 ARG A  74     -17.533  23.537  51.012  1.00 -2.47           H
ATOM    746  NH2 ARG A  74     -18.368  21.386  50.290  1.00 -2.47           N
ATOM    747 1HH2 ARG A  74     -18.743  20.526  49.908  1.00 -2.47           H
ATOM    748 2HH2 ARG A  74     -17.471  21.385  50.752  1.00 -2.47           H
ATOM    749  N   ALA A  75     -24.093  21.504  44.485  1.00 29.40           N
ATOM    750  H   ALA A  75     -24.453  20.552  44.476  1.00 29.40           H
ATOM    751  CA  ALA A  75     -23.731  22.152  43.217  1.00 29.40           C
ATOM    752  HA  ALA A  75     -22.667  22.385  43.277  1.00 29.40           H
ATOM    753  C   ALA A  75     -24.442  23.498  42.939  1.00 29.40           C
ATOM    754  O   ALA A  75     -23.766  24.456  42.546  1.00 29.40           O
ATOM    755  CB  ALA A  75     -23.917  21.165  42.050  1.00 29.40           C
ATOM    756 1HB  ALA A  75     -23.269  20.300  42.201  1.00 29.40           H
ATOM    757 2HB  ALA A  75     -23.646  21.646  41.109  1.00 29.40           H
ATOM    758 3HB  ALA A  75     -24.954  20.832  41.995  1.00 29.40           H
ATOM    759  N   PRO A  76     -25.768  23.625  43.182  1.00  8.90           N
ATOM    760  CA  PRO A  76     -26.290  24.996  43.069  1.00  8.90           C
ATOM    761  HA  PRO A  76     -26.152  25.354  42.054  1.00  8.90           H
ATOM    762  C   PRO A  76     -25.708  26.030  44.032  1.00  8.90           C
ATOM    763  O   PRO A  76     -25.680  27.205  43.700  1.00  8.90           O
ATOM    764  CB  PRO A  76     -27.787  24.823  43.347  1.00  8.90           C
ATOM    765 1HB  PRO A  76     -27.996  25.005  44.401  1.00  8.90           H
ATOM    766 2HB  PRO A  76     -28.375  25.493  42.720  1.00  8.90           H
ATOM    767  CG  PRO A  76     -28.066  23.415  43.007  1.00  8.90           C
ATOM    768 1HG  PRO A  76     -28.976  23.066  43.493  1.00  8.90           H
ATOM    769 2HG  PRO A  76     -28.134  23.298  41.924  1.00  8.90           H
ATOM    770  CD  PRO A  76     -26.862  22.698  43.530  1.00  8.90           C
ATOM    771 1HD  PRO A  76     -26.927  22.580  44.609  1.00  8.90           H
ATOM    772 2HD  PRO A  76     -26.745  21.733  43.036  1.00  8.90           H
ATOM    773  N   GLU A  77     -25.193  25.638  45.190  1.00-12.24           N
ATOM    774  H   GLU A  77     -25.190  24.659  45.448  1.00-12.24           H
ATOM    775  CA  GLU A  77     -24.588  26.607  46.107  1.00-12.24           C
ATOM    776  HA  GLU A  77     -25.281  27.437  46.244  1.00-12.24           H
ATOM    777  C   GLU A  77     -23.292  27.155  45.509  1.00-12.24           C
ATOM    778  O   GLU A  77     -22.982  28.337  45.644  1.00-12.24           O
ATOM    779  CB  GLU A  77     -24.288  25.997  47.482  1.00-12.24           C
ATOM    780 1HB  GLU A  77     -23.547  25.208  47.379  1.00-12.24           H
ATOM    781 2HB  GLU A  77     -23.858  26.782  48.104  1.00-12.24           H
ATOM    782  CG  GLU A  77     -25.509  25.432  48.194  1.00-12.24           C
ATOM    783 1HG  GLU A  77     -26.338  26.131  48.080  1.00-12.24           H
ATOM    784 2HG  GLU A  77     -25.786  24.484  47.731  1.00-12.24           H
ATOM    785  CD  GLU A  77     -25.252  25.222  49.680  1.00-12.24           C
ATOM    786  OE1 GLU A  77     -25.274  26.220  50.441  1.00-12.24           O
ATOM    787  OE2 GLU A  77     -25.038  24.070  50.128  1.00-12.24           O
ATOM    788  N   TRP A  78     -22.565  26.329  44.771  1.00  8.68           N
ATOM    789  H   TRP A  78     -22.832  25.352  44.696  1.00  8.68           H
ATOM    790  CA  TRP A  78     -21.383  26.806  44.054  1.00  8.68           C
ATOM    791  HA  TRP A  78     -20.776  27.405  44.735  1.00  8.68           H
ATOM    792  C   TRP A  78     -21.758  27.694  42.871  1.00  8.68           C
ATOM    793  O   TRP A  78     -21.022  28.613  42.509  1.00  8.68           O
ATOM    794  CB  TRP A  78     -20.539  25.631  43.570  1.00  8.68           C
ATOM    795 1HB  TRP A  78     -21.152  24.952  42.979  1.00  8.68           H
ATOM    796 2HB  TRP A  78     -19.741  26.022  42.940  1.00  8.68           H
ATOM    797  CG  TRP A  78     -19.906  24.890  44.705  1.00  8.68           C
ATOM    798  CD1 TRP A  78     -20.317  23.724  45.269  1.00  8.68           C
ATOM    799  HD1 TRP A  78     -21.203  23.178  44.964  1.00  8.68           H
ATOM    800  CD2 TRP A  78     -18.717  25.265  45.424  1.00  8.68           C
ATOM    801  NE1 TRP A  78     -19.454  23.314  46.249  1.00  8.68           N
ATOM    802  HE1 TRP A  78     -19.541  22.440  46.762  1.00  8.68           H
ATOM    803  CE2 TRP A  78     -18.466  24.247  46.388  1.00  8.68           C
ATOM    804  CE3 TRP A  78     -17.842  26.369  45.361  1.00  8.68           C
ATOM    805  HE3 TRP A  78     -18.008  27.155  44.641  1.00  8.68           H
ATOM    806  CZ2 TRP A  78     -17.362  24.292  47.262  1.00  8.68           C
ATOM    807  HZ2 TRP A  78     -17.183  23.498  47.971  1.00  8.68           H
ATOM    808  CZ3 TRP A  78     -16.741  26.429  46.251  1.00  8.68           C
ATOM    809  HZ3 TRP A  78     -16.070  27.275  46.217  1.00  8.68           H
ATOM    810  CH2 TRP A  78     -16.513  25.383  47.189  1.00  8.68           C
ATOM    811  HH2 TRP A  78     -15.666  25.444  47.858  1.00  8.68           H
ATOM    812  N   PHE A  79     -22.929  27.487  42.289  1.00 11.95           N
ATOM    813  H   PHE A  79     -23.496  26.685  42.548  1.00 11.95           H
ATOM    814  CA  PHE A  79     -23.413  28.427  41.280  1.00 11.95           C
ATOM    815  HA  PHE A  79     -22.586  28.676  40.617  1.00 11.95           H
ATOM    816  C   PHE A  79     -23.864  29.731  41.935  1.00 11.95           C
ATOM    817  O   PHE A  79     -23.681  30.788  41.358  1.00 11.95           O
ATOM    818  CB  PHE A  79     -24.535  27.826  40.432  1.00 11.95           C
ATOM    819 1HB  PHE A  79     -25.377  27.585  41.078  1.00 11.95           H
ATOM    820 2HB  PHE A  79     -24.858  28.578  39.713  1.00 11.95           H
ATOM    821  CG  PHE A  79     -24.135  26.582  39.677  1.00 11.95           C
ATOM    822  CD1 PHE A  79     -25.043  25.512  39.570  1.00 11.95           C
ATOM    823  HD1 PHE A  79     -26.028  25.594  40.006  1.00 11.95           H
ATOM    824  CD2 PHE A  79     -22.874  26.470  39.054  1.00 11.95           C
ATOM    825  HD2 PHE A  79     -22.168  27.285  39.099  1.00 11.95           H
ATOM    826  CE1 PHE A  79     -24.689  24.324  38.891  1.00 11.95           C
ATOM    827  HE1 PHE A  79     -25.392  23.507  38.826  1.00 11.95           H
ATOM    828  CE2 PHE A  79     -22.508  25.287  38.368  1.00 11.95           C
ATOM    829  HE2 PHE A  79     -21.534  25.205  37.908  1.00 11.95           H
ATOM    830  CZ  PHE A  79     -23.417  24.211  38.295  1.00 11.95           C
ATOM    831  HZ  PHE A  79     -23.137  23.297  37.790  1.00 11.95           H
ATOM    832  N   LYS A  80     -24.371  29.697  43.162  1.00-15.89           N
ATOM    833  H   LYS A  80     -24.570  28.800  43.599  1.00-15.89           H
ATOM    834  CA  LYS A  80     -24.659  30.937  43.897  1.00-15.89           C
ATOM    835  HA  LYS A  80     -25.223  31.597  43.249  1.00-15.89           H
ATOM    836  C   LYS A  80     -23.388  31.686  44.262  1.00-15.89           C
ATOM    837  O   LYS A  80     -23.386  32.917  44.321  1.00-15.89           O
ATOM    838  CB  LYS A  80     -25.484  30.673  45.157  1.00-15.89           C
ATOM    839 1HB  LYS A  80     -24.989  29.907  45.749  1.00-15.89           H
ATOM    840 2HB  LYS A  80     -25.519  31.589  45.747  1.00-15.89           H
ATOM    841  CG  LYS A  80     -26.914  30.238  44.884  1.00-15.89           C
ATOM    842 1HG  LYS A  80     -27.440  31.035  44.356  1.00-15.89           H
ATOM    843 2HG  LYS A  80     -26.914  29.344  44.265  1.00-15.89           H
ATOM    844  CD  LYS A  80     -27.632  29.929  46.185  1.00-15.89           C
ATOM    845 1HD  LYS A  80     -27.084  29.151  46.713  1.00-15.89           H
ATOM    846 2HD  LYS A  80     -27.668  30.827  46.803  1.00-15.89           H
ATOM    847  CE  LYS A  80     -29.044  29.444  45.917  1.00-15.89           C
ATOM    848 1HE  LYS A  80     -29.602  30.231  45.406  1.00-15.89           H
ATOM    849 2HE  LYS A  80     -29.002  28.566  45.267  1.00-15.89           H
ATOM    850  NZ  LYS A  80     -29.751  29.078  47.186  1.00-15.89           N
ATOM    851 1HZ  LYS A  80     -29.287  28.297  47.634  1.00-15.89           H
ATOM    852 2HZ  LYS A  80     -30.705  28.807  46.977  1.00-15.89           H
ATOM    853 3HZ  LYS A  80     -29.767  29.867  47.817  1.00-15.89           H
ATOM    854  N   LEU A  81     -22.300  30.962  44.484  1.00 -5.98           N
ATOM    855  H   LEU A  81     -22.375  29.953  44.541  1.00 -5.98           H
ATOM    856  CA  LEU A  81     -21.000  31.602  44.668  1.00 -5.98           C
ATOM    857  HA  LEU A  81     -21.102  32.374  45.431  1.00 -5.98           H
ATOM    858  C   LEU A  81     -20.568  32.254  43.355  1.00 -5.98           C
ATOM    859  O   LEU A  81     -20.043  33.366  43.352  1.00 -5.98           O
ATOM    860  CB  LEU A  81     -19.946  30.582  45.112  1.00 -5.98           C
ATOM    861 1HB  LEU A  81     -20.349  29.996  45.938  1.00 -5.98           H
ATOM    862 2HB  LEU A  81     -19.755  29.907  44.281  1.00 -5.98           H
ATOM    863  CG  LEU A  81     -18.602  31.178  45.554  1.00 -5.98           C
ATOM    864  HG  LEU A  81     -18.280  31.913  44.821  1.00 -5.98           H
ATOM    865  CD1 LEU A  81     -18.723  31.866  46.915  1.00 -5.98           C
ATOM    866 1HD1 LEU A  81     -19.055  31.154  47.673  1.00 -5.98           H
ATOM    867 2HD1 LEU A  81     -19.438  32.683  46.861  1.00 -5.98           H
ATOM    868 3HD1 LEU A  81     -17.759  32.278  47.206  1.00 -5.98           H
ATOM    869  CD2 LEU A  81     -17.550  30.083  45.609  1.00 -5.98           C
ATOM    870 1HD2 LEU A  81     -16.595  30.505  45.922  1.00 -5.98           H
ATOM    871 2HD2 LEU A  81     -17.420  29.651  44.618  1.00 -5.98           H
ATOM    872 3HD2 LEU A  81     -17.854  29.302  46.306  1.00 -5.98           H
ATOM    873  N   GLY A  82     -20.848  31.573  42.251  1.00 12.68           N
ATOM    874  H   GLY A  82     -21.298  30.669  42.329  1.00 12.68           H
ATOM    875  CA  GLY A  82     -20.564  32.096  40.923  1.00 12.68           C
ATOM    876 1HA  GLY A  82     -21.415  31.883  40.277  1.00 12.68           H
ATOM    877 2HA  GLY A  82     -20.466  33.174  40.991  1.00 12.68           H
ATOM    878  C   GLY A  82     -19.320  31.550  40.248  1.00 12.68           C
ATOM    879  O   GLY A  82     -18.625  32.300  39.572  1.00 12.68           O
ATOM    880  N   ILE A  83     -19.015  30.269  40.428  1.00 23.45           N
ATOM    881  H   ILE A  83     -19.622  29.682  40.984  1.00 23.45           H
ATOM    882  CA  ILE A  83     -17.802  29.680  39.839  1.00 23.45           C
ATOM    883  HA  ILE A  83     -16.967  30.270  40.201  1.00 23.45           H
ATOM    884  C   ILE A  83     -17.748  29.762  38.303  1.00 23.45           C
ATOM    885  O   ILE A  83     -18.775  29.732  37.626  1.00 23.45           O
ATOM    886  CB  ILE A  83     -17.570  28.221  40.329  1.00 23.45           C
ATOM    887  HB  ILE A  83     -16.635  27.866  39.893  1.00 23.45           H
ATOM    888  CG1 ILE A  83     -18.709  27.282  39.877  1.00 23.45           C
ATOM    889 1HG1 ILE A  83     -19.621  27.553  40.408  1.00 23.45           H
ATOM    890 2HG1 ILE A  83     -18.885  27.427  38.812  1.00 23.45           H
ATOM    891  CG2 ILE A  83     -17.408  28.221  41.869  1.00 23.45           C
ATOM    892 1HG2 ILE A  83     -18.357  28.440  42.361  1.00 23.45           H
ATOM    893 2HG2 ILE A  83     -16.671  28.969  42.163  1.00 23.45           H
ATOM    894 3HG2 ILE A  83     -17.053  27.247  42.205  1.00 23.45           H
ATOM    895  CD1 ILE A  83     -18.451  25.788  40.099  1.00 23.45           C
ATOM    896 1HD1 ILE A  83     -19.317  25.220  39.763  1.00 23.45           H
ATOM    897 2HD1 ILE A  83     -18.283  25.580  41.155  1.00 23.45           H
ATOM    898 3HD1 ILE A  83     -17.575  25.478  39.525  1.00 23.45           H
ATOM    899  N   GLY A  84     -16.555  29.902  37.739  1.00 16.13           N
ATOM    900  H   GLY A  84     -15.713  29.886  38.318  1.00 16.13           H
ATOM    901  CA  GLY A  84     -16.423  30.180  36.313  1.00 16.13           C
ATOM    902 1HA  GLY A  84     -17.076  31.016  36.071  1.00 16.13           H
ATOM    903 2HA  GLY A  84     -15.395  30.492  36.128  1.00 16.13           H
ATOM    904  C   GLY A  84     -16.743  29.052  35.355  1.00 16.13           C
ATOM    905  O   GLY A  84     -17.427  29.257  34.337  1.00 16.13           O
ATOM    906  N   ARG A  85     -16.258  27.856  35.665  1.00 16.90           N
ATOM    907  H   ARG A  85     -15.724  27.746  36.521  1.00 16.90           H
ATOM    908  CA  ARG A  85     -16.503  26.675  34.831  1.00 16.90           C
ATOM    909  HA  ARG A  85     -17.377  26.844  34.207  1.00 16.90           H
ATOM    910  C   ARG A  85     -16.737  25.442  35.677  1.00 16.90           C
ATOM    911  O   ARG A  85     -16.273  25.377  36.818  1.00 16.90           O
ATOM    912  CB  ARG A  85     -15.312  26.324  33.937  1.00 16.90           C
ATOM    913 1HB  ARG A  85     -14.494  26.024  34.583  1.00 16.90           H
ATOM    914 2HB  ARG A  85     -15.593  25.456  33.339  1.00 16.90           H
ATOM    915  CG  ARG A  85     -14.802  27.389  32.989  1.00 16.90           C
ATOM    916 1HG  ARG A  85     -15.637  27.877  32.498  1.00 16.90           H
ATOM    917 2HG  ARG A  85     -14.223  28.130  33.544  1.00 16.90           H
ATOM    918  CD  ARG A  85     -13.922  26.710  31.947  1.00 16.90           C
ATOM    919 1HD  ARG A  85     -14.526  25.982  31.403  1.00 16.90           H
ATOM    920 2HD  ARG A  85     -13.551  27.449  31.240  1.00 16.90           H
ATOM    921  NE  ARG A  85     -12.803  26.014  32.595  1.00 16.90           N
ATOM    922  HE  ARG A  85     -12.996  25.070  32.950  1.00 16.90           H
ATOM    923  CZ  ARG A  85     -11.596  26.501  32.839  1.00 16.90           C
ATOM    924  NH1 ARG A  85     -10.803  25.801  33.588  1.00 16.90           N
ATOM    925 1HH1 ARG A  85     -11.094  24.877  33.888  1.00 16.90           H
ATOM    926 2HH1 ARG A  85      -9.905  26.158  33.861  1.00 16.90           H
ATOM    927  NH2 ARG A  85     -11.151  27.637  32.371  1.00 16.90           N
ATOM    928 1HH2 ARG A  85     -11.727  28.193  31.743  1.00 16.90           H
ATOM    929 2HH2 ARG A  85     -10.230  27.957  32.622  1.00 16.90           H
ATOM    930  N   ILE A  86     -17.343  24.442  35.061  1.00  0.29           N
ATOM    931  H   ILE A  86     -17.742  24.590  34.137  1.00  0.29           H
ATOM    932  CA  ILE A  86     -17.357  23.086  35.594  1.00  0.29           C
ATOM    933  HA  ILE A  86     -16.712  23.053  36.468  1.00  0.29           H
ATOM    934  C   ILE A  86     -16.715  22.184  34.545  1.00  0.29           C
ATOM    935  O   ILE A  86     -16.963  22.300  33.337  1.00  0.29           O
ATOM    936  CB  ILE A  86     -18.771  22.625  36.052  1.00  0.29           C
ATOM    937  HB  ILE A  86     -18.732  21.552  36.244  1.00  0.29           H
ATOM    938  CG1 ILE A  86     -19.838  22.899  34.970  1.00  0.29           C
ATOM    939 1HG1 ILE A  86     -19.931  23.974  34.829  1.00  0.29           H
ATOM    940 2HG1 ILE A  86     -19.502  22.461  34.031  1.00  0.29           H
ATOM    941  CG2 ILE A  86     -19.119  23.328  37.383  1.00  0.29           C
ATOM    942 1HG2 ILE A  86     -20.046  22.927  37.795  1.00  0.29           H
ATOM    943 2HG2 ILE A  86     -19.226  24.402  37.228  1.00  0.29           H
ATOM    944 3HG2 ILE A  86     -18.324  23.153  38.110  1.00  0.29           H
ATOM    945  CD1 ILE A  86     -21.236  22.345  35.280  1.00  0.29           C
ATOM    946 1HD1 ILE A  86     -21.905  22.561  34.449  1.00  0.29           H
ATOM    947 2HD1 ILE A  86     -21.640  22.812  36.177  1.00  0.29           H
ATOM    948 3HD1 ILE A  86     -21.180  21.265  35.428  1.00  0.29           H
ATOM    949  N   GLU A  87     -15.817  21.340  35.026  1.00  7.71           N
ATOM    950  H   GLU A  87     -15.668  21.298  36.032  1.00  7.71           H
ATOM    951  CA  GLU A  87     -14.993  20.485  34.180  1.00  7.71           C
ATOM    952  HA  GLU A  87     -15.107  20.778  33.139  1.00  7.71           H
ATOM    953  C   GLU A  87     -15.439  19.033  34.342  1.00  7.71           C
ATOM    954  O   GLU A  87     -15.784  18.602  35.449  1.00  7.71           O
ATOM    955  CB  GLU A  87     -13.520  20.627  34.585  1.00  7.71           C
ATOM    956 1HB  GLU A  87     -13.444  21.318  35.425  1.00  7.71           H
ATOM    957 2HB  GLU A  87     -13.176  19.651  34.925  1.00  7.71           H
ATOM    958  CG  GLU A  87     -12.581  21.092  33.469  1.00  7.71           C
ATOM    959 1HG  GLU A  87     -11.582  20.716  33.690  1.00  7.71           H
ATOM    960 2HG  GLU A  87     -12.905  20.647  32.527  1.00  7.71           H
ATOM    961  CD  GLU A  87     -12.484  22.613  33.300  1.00  7.71           C
ATOM    962  OE1 GLU A  87     -13.444  23.373  33.538  1.00  7.71           O
ATOM    963  OE2 GLU A  87     -11.422  23.080  32.834  1.00  7.71           O
ATOM    964  N   ARG A  88     -15.450  18.294  33.239  1.00 13.70           N
ATOM    965  H   ARG A  88     -15.182  18.734  32.359  1.00 13.70           H
ATOM    966  CA  ARG A  88     -15.859  16.885  33.198  1.00 13.70           C
ATOM    967  HA  ARG A  88     -16.247  16.584  34.170  1.00 13.70           H
ATOM    968  C   ARG A  88     -14.660  16.002  32.837  1.00 13.70           C
ATOM    969  O   ARG A  88     -14.320  15.890  31.656  1.00 13.70           O
ATOM    970  CB  ARG A  88     -16.974  16.728  32.151  1.00 13.70           C
ATOM    971 1HB  ARG A  88     -17.741  17.470  32.360  1.00 13.70           H
ATOM    972 2HB  ARG A  88     -16.557  16.951  31.171  1.00 13.70           H
ATOM    973  CG  ARG A  88     -17.648  15.353  32.085  1.00 13.70           C
ATOM    974 1HG  ARG A  88     -16.884  14.580  32.060  1.00 13.70           H
ATOM    975 2HG  ARG A  88     -18.261  15.211  32.974  1.00 13.70           H
ATOM    976  CD  ARG A  88     -18.524  15.223  30.832  1.00 13.70           C
ATOM    977 1HD  ARG A  88     -19.278  16.009  30.843  1.00 13.70           H
ATOM    978 2HD  ARG A  88     -17.897  15.352  29.948  1.00 13.70           H
ATOM    979  NE  ARG A  88     -19.204  13.918  30.775  1.00 13.70           N
ATOM    980  HE  ARG A  88     -19.806  13.703  31.563  1.00 13.70           H
ATOM    981  CZ  ARG A  88     -19.100  13.004  29.816  1.00 13.70           C
ATOM    982  NH1 ARG A  88     -19.651  11.835  29.988  1.00 13.70           N
ATOM    983 1HH1 ARG A  88     -20.158  11.621  30.829  1.00 13.70           H
ATOM    984 2HH1 ARG A  88     -19.522  11.115  29.285  1.00 13.70           H
ATOM    985  NH2 ARG A  88     -18.492  13.188  28.675  1.00 13.70           N
ATOM    986 1HH2 ARG A  88     -18.110  14.103  28.429  1.00 13.70           H
ATOM    987 2HH2 ARG A  88     -18.403  12.424  28.031  1.00 13.70           H
ATOM    988  N   PRO A  89     -13.966  15.413  33.823  1.00-28.52           N
ATOM    989  CA  PRO A  89     -12.895  14.487  33.427  1.00-28.52           C
ATOM    990  HA  PRO A  89     -12.270  14.923  32.650  1.00-28.52           H
ATOM    991  C   PRO A  89     -13.455  13.140  32.954  1.00-28.52           C
ATOM    992  O   PRO A  89     -14.566  12.751  33.330  1.00-28.52           O
ATOM    993  CB  PRO A  89     -12.088  14.349  34.720  1.00-28.52           C
ATOM    994 1HB  PRO A  89     -11.587  13.384  34.771  1.00-28.52           H
ATOM    995 2HB  PRO A  89     -11.367  15.162  34.794  1.00-28.52           H
ATOM    996  CG  PRO A  89     -13.091  14.470  35.779  1.00-28.52           C
ATOM    997 1HG  PRO A  89     -13.598  13.516  35.909  1.00-28.52           H
ATOM    998 2HG  PRO A  89     -12.628  14.783  36.715  1.00-28.52           H
ATOM    999  CD  PRO A  89     -14.070  15.509  35.290  1.00-28.52           C
ATOM   1000 1HD  PRO A  89     -15.079  15.274  35.629  1.00-28.52           H
ATOM   1001 2HD  PRO A  89     -13.771  16.504  35.623  1.00-28.52           H
ATOM   1002  N   SER A  90     -12.696  12.414  32.146  1.00 -4.98           N
ATOM   1003  H   SER A  90     -11.778  12.747  31.880  1.00 -4.98           H
ATOM   1004  CA  SER A  90     -13.144  11.137  31.587  1.00 -4.98           C
ATOM   1005  HA  SER A  90     -14.112  11.284  31.109  1.00 -4.98           H
ATOM   1006  C   SER A  90     -13.274  10.023  32.613  1.00 -4.98           C
ATOM   1007  O   SER A  90     -14.100   9.119  32.476  1.00 -4.98           O
ATOM   1008  CB  SER A  90     -12.139  10.666  30.543  1.00 -4.98           C
ATOM   1009 1HB  SER A  90     -11.217  10.364  31.043  1.00 -4.98           H
ATOM   1010 2HB  SER A  90     -12.548   9.810  30.006  1.00 -4.98           H
ATOM   1011  OG  SER A  90     -11.842  11.709  29.634  1.00 -4.98           O
ATOM   1012  HG  SER A  90     -11.275  11.349  28.934  1.00 -4.98           H
ATOM   1013  N   GLU A  91     -12.441  10.066  33.640  1.00 -1.31           N
ATOM   1014  H   GLU A  91     -11.743  10.807  33.693  1.00 -1.31           H
ATOM   1015  CA  GLU A  91     -12.467   9.033  34.674  1.00 -1.31           C
ATOM   1016  HA  GLU A  91     -12.504   8.058  34.189  1.00 -1.31           H
ATOM   1017  C   GLU A  91     -13.700   9.120  35.578  1.00 -1.31           C
ATOM   1018  O   GLU A  91     -14.077   8.125  36.207  1.00 -1.31           O
ATOM   1019  CB  GLU A  91     -11.184   9.061  35.509  1.00 -1.31           C
ATOM   1020 1HB  GLU A  91     -11.073  10.060  35.932  1.00 -1.31           H
ATOM   1021 2HB  GLU A  91     -11.288   8.354  36.332  1.00 -1.31           H
ATOM   1022  CG  GLU A  91      -9.903   8.714  34.733  1.00 -1.31           C
ATOM   1023 1HG  GLU A  91      -9.802   9.398  33.891  1.00 -1.31           H
ATOM   1024 2HG  GLU A  91      -9.052   8.869  35.395  1.00 -1.31           H
ATOM   1025  CD  GLU A  91      -9.845   7.280  34.197  1.00 -1.31           C
ATOM   1026  OE1 GLU A  91     -10.654   6.406  34.579  1.00 -1.31           O
ATOM   1027  OE2 GLU A  91      -8.941   7.002  33.376  1.00 -1.31           O
ATOM   1028  N   TYR A  92     -14.370  10.264  35.627  1.00 20.42           N
ATOM   1029  H   TYR A  92     -14.056  11.056  35.085  1.00 20.42           H
ATOM   1030  CA  TYR A  92     -15.601  10.379  36.413  1.00 20.42           C
ATOM   1031  HA  TYR A  92     -15.428   9.947  37.394  1.00 20.42           H
ATOM   1032  C   TYR A  92     -16.751   9.608  35.756  1.00 20.42           C
ATOM   1033  O   TYR A  92     -16.955   9.687  34.542  1.00 20.42           O
ATOM   1034  CB  TYR A  92     -15.996  11.843  36.613  1.00 20.42           C
ATOM   1035 1HB  TYR A  92     -15.164  12.361  37.090  1.00 20.42           H
ATOM   1036 2HB  TYR A  92     -16.182  12.305  35.645  1.00 20.42           H
ATOM   1037  CG  TYR A  92     -17.226  12.003  37.484  1.00 20.42           C
ATOM   1038  CD1 TYR A  92     -17.122  11.962  38.892  1.00 20.42           C
ATOM   1039  HD1 TYR A  92     -16.158  11.840  39.360  1.00 20.42           H
ATOM   1040  CD2 TYR A  92     -18.504  12.161  36.911  1.00 20.42           C
ATOM   1041  HD2 TYR A  92     -18.606  12.210  35.835  1.00 20.42           H
ATOM   1042  CE1 TYR A  92     -18.276  12.064  39.711  1.00 20.42           C
ATOM   1043  HE1 TYR A  92     -18.179  12.041  40.787  1.00 20.42           H
ATOM   1044  CE2 TYR A  92     -19.663  12.243  37.730  1.00 20.42           C
ATOM   1045  HE2 TYR A  92     -20.641  12.359  37.290  1.00 20.42           H
ATOM   1046  CZ  TYR A  92     -19.535  12.185  39.119  1.00 20.42           C
ATOM   1047  OH  TYR A  92     -20.658  12.235  39.899  1.00 20.42           O
ATOM   1048  HH  TYR A  92     -20.455  12.238  40.835  1.00 20.42           H
ATOM   1049  N   PHE A  93     -17.520   8.883  36.556  1.00  5.52           N
ATOM   1050  H   PHE A  93     -17.322   8.866  37.555  1.00  5.52           H
ATOM   1051  CA  PHE A  93     -18.657   8.111  36.060  1.00  5.52           C
ATOM   1052  HA  PHE A  93     -18.374   7.607  35.136  1.00  5.52           H
ATOM   1053  C   PHE A  93     -19.883   8.986  35.759  1.00  5.52           C
ATOM   1054  O   PHE A  93     -20.764   9.154  36.602  1.00  5.52           O
ATOM   1055  CB  PHE A  93     -19.066   7.054  37.094  1.00  5.52           C
ATOM   1056 1HB  PHE A  93     -19.056   7.511  38.082  1.00  5.52           H
ATOM   1057 2HB  PHE A  93     -20.084   6.730  36.880  1.00  5.52           H
ATOM   1058  CG  PHE A  93     -18.203   5.815  37.109  1.00  5.52           C
ATOM   1059  CD1 PHE A  93     -16.870   5.837  37.565  1.00  5.52           C
ATOM   1060  HD1 PHE A  93     -16.408   6.770  37.841  1.00  5.52           H
ATOM   1061  CD2 PHE A  93     -18.764   4.586  36.720  1.00  5.52           C
ATOM   1062  HD2 PHE A  93     -19.777   4.550  36.345  1.00  5.52           H
ATOM   1063  CE1 PHE A  93     -16.123   4.638  37.688  1.00  5.52           C
ATOM   1064  HE1 PHE A  93     -15.108   4.669  38.056  1.00  5.52           H
ATOM   1065  CE2 PHE A  93     -18.031   3.382  36.839  1.00  5.52           C
ATOM   1066  HE2 PHE A  93     -18.486   2.447  36.555  1.00  5.52           H
ATOM   1067  CZ  PHE A  93     -16.716   3.405  37.339  1.00  5.52           C
ATOM   1068  HZ  PHE A  93     -16.163   2.484  37.450  1.00  5.52           H
ATOM   1069  N   GLN A  94     -19.984   9.494  34.539  1.00 14.26           N
ATOM   1070  H   GLN A  94     -19.190   9.417  33.912  1.00 14.26           H
ATOM   1071  CA  GLN A  94     -21.217  10.093  34.014  1.00 14.26           C
ATOM   1072  HA  GLN A  94     -22.082   9.762  34.588  1.00 14.26           H
ATOM   1073  C   GLN A  94     -21.315   9.572  32.587  1.00 14.26           C
ATOM   1074  O   GLN A  94     -20.299   9.573  31.893  1.00 14.26           O
ATOM   1075  CB  GLN A  94     -21.127  11.624  34.010  1.00 14.26           C
ATOM   1076 1HB  GLN A  94     -20.890  11.965  35.016  1.00 14.26           H
ATOM   1077 2HB  GLN A  94     -20.310  11.912  33.349  1.00 14.26           H
ATOM   1078  CG  GLN A  94     -22.404  12.331  33.553  1.00 14.26           C
ATOM   1079 1HG  GLN A  94     -22.693  11.955  32.573  1.00 14.26           H
ATOM   1080 2HG  GLN A  94     -23.202  12.115  34.259  1.00 14.26           H
ATOM   1081  CD  GLN A  94     -22.237  13.828  33.445  1.00 14.26           C
ATOM   1082  OE1 GLN A  94     -21.245  14.308  32.913  1.00 14.26           O
ATOM   1083  NE2 GLN A  94     -23.194  14.577  33.927  1.00 14.26           N
ATOM   1084 1HE2 GLN A  94     -23.102  15.576  33.852  1.00 14.26           H
ATOM   1085 2HE2 GLN A  94     -24.004  14.167  34.373  1.00 14.26           H
ATOM   1086  N   THR A  95     -22.467   9.100  32.137  1.00-11.71           N
ATOM   1087  H   THR A  95     -23.295   9.100  32.720  1.00-11.71           H
ATOM   1088  CA  THR A  95     -22.565   8.577  30.770  1.00-11.71           C
ATOM   1089  HA  THR A  95     -21.673   7.994  30.548  1.00-11.71           H
ATOM   1090  C   THR A  95     -22.646   9.748  29.792  1.00-11.71           C
ATOM   1091  O   THR A  95     -22.976  10.869  30.189  1.00-11.71           O
ATOM   1092  CB  THR A  95     -23.795   7.659  30.585  1.00-11.71           C
ATOM   1093  HB  THR A  95     -23.780   7.241  29.584  1.00-11.71           H
ATOM   1094  OG1 THR A  95     -24.992   8.418  30.747  1.00-11.71           O
ATOM   1095  HG1 THR A  95     -25.737   7.801  30.793  1.00-11.71           H
ATOM   1096  CG2 THR A  95     -23.812   6.524  31.598  1.00-11.71           C
ATOM   1097 1HG2 THR A  95     -24.623   5.838  31.351  1.00-11.71           H
ATOM   1098 2HG2 THR A  95     -23.973   6.911  32.604  1.00-11.71           H
ATOM   1099 3HG2 THR A  95     -22.869   5.977  31.562  1.00-11.71           H
ATOM   1100  N   ALA A  96     -22.373   9.519  28.514  1.00 -9.30           N
ATOM   1101  H   ALA A  96     -22.108   8.592  28.206  1.00 -9.30           H
ATOM   1102  CA  ALA A  96     -22.471  10.585  27.518  1.00 -9.30           C
ATOM   1103  HA  ALA A  96     -21.886  11.441  27.857  1.00 -9.30           H
ATOM   1104  C   ALA A  96     -23.934  11.031  27.365  1.00 -9.30           C
ATOM   1105  O   ALA A  96     -24.231  12.218  27.202  1.00 -9.30           O
ATOM   1106  CB  ALA A  96     -21.905  10.083  26.183  1.00 -9.30           C
ATOM   1107 1HB  ALA A  96     -21.903  10.895  25.458  1.00 -9.30           H
ATOM   1108 2HB  ALA A  96     -22.513   9.262  25.799  1.00 -9.30           H
ATOM   1109 3HB  ALA A  96     -20.881   9.735  26.321  1.00 -9.30           H
ATOM   1110  N   ARG A  97     -24.851  10.075  27.463  1.00 -4.82           N
ATOM   1111  H   ARG A  97     -24.543   9.110  27.574  1.00 -4.82           H
ATOM   1112  CA  ARG A  97     -26.289  10.360  27.385  1.00 -4.82           C
ATOM   1113  HA  ARG A  97     -26.485  10.908  26.462  1.00 -4.82           H
ATOM   1114  C   ARG A  97     -26.753  11.223  28.555  1.00 -4.82           C
ATOM   1115  O   ARG A  97     -27.536  12.161  28.381  1.00 -4.82           O
ATOM   1116  CB  ARG A  97     -27.048   9.028  27.356  1.00 -4.82           C
ATOM   1117 1HB  ARG A  97     -26.563   8.386  26.620  1.00 -4.82           H
ATOM   1118 2HB  ARG A  97     -26.957   8.554  28.333  1.00 -4.82           H
ATOM   1119  CG  ARG A  97     -28.526   9.119  26.988  1.00 -4.82           C
ATOM   1120 1HG  ARG A  97     -29.068   9.658  27.765  1.00 -4.82           H
ATOM   1121 2HG  ARG A  97     -28.616   9.663  26.048  1.00 -4.82           H
ATOM   1122  CD  ARG A  97     -29.142   7.732  26.804  1.00 -4.82           C
ATOM   1123 1HD  ARG A  97     -30.129   7.846  26.361  1.00 -4.82           H
ATOM   1124 2HD  ARG A  97     -28.522   7.165  26.107  1.00 -4.82           H
ATOM   1125  NE  ARG A  97     -29.254   6.977  28.064  1.00 -4.82           N
ATOM   1126  HE  ARG A  97     -28.381   6.675  28.487  1.00 -4.82           H
ATOM   1127  CZ  ARG A  97     -30.374   6.631  28.689  1.00 -4.82           C
ATOM   1128  NH1 ARG A  97     -30.288   5.984  29.812  1.00 -4.82           N
ATOM   1129 1HH1 ARG A  97     -29.381   5.763  30.200  1.00 -4.82           H
ATOM   1130 2HH1 ARG A  97     -31.130   5.699  30.293  1.00 -4.82           H
ATOM   1131  NH2 ARG A  97     -31.578   6.860  28.234  1.00 -4.82           N
ATOM   1132 1HH2 ARG A  97     -31.700   7.342  27.352  1.00 -4.82           H
ATOM   1133 2HH2 ARG A  97     -32.387   6.535  28.756  1.00 -4.82           H
ATOM   1134  N   GLU A  98     -26.236  10.934  29.738  1.00 -1.21           N
ATOM   1135  H   GLU A  98     -25.606  10.146  29.832  1.00 -1.21           H
ATOM   1136  CA  GLU A  98     -26.558  11.709  30.935  1.00 -1.21           C
ATOM   1137  HA  GLU A  98     -27.640  11.803  31.030  1.00 -1.21           H
ATOM   1138  C   GLU A  98     -25.955  13.105  30.846  1.00 -1.21           C
ATOM   1139  O   GLU A  98     -26.572  14.071  31.273  1.00 -1.21           O
ATOM   1140  CB  GLU A  98     -26.002  11.002  32.173  1.00 -1.21           C
ATOM   1141 1HB  GLU A  98     -26.376   9.980  32.180  1.00 -1.21           H
ATOM   1142 2HB  GLU A  98     -24.917  10.975  32.085  1.00 -1.21           H
ATOM   1143  CG  GLU A  98     -26.353  11.640  33.505  1.00 -1.21           C
ATOM   1144 1HG  GLU A  98     -26.053  12.687  33.485  1.00 -1.21           H
ATOM   1145 2HG  GLU A  98     -27.432  11.586  33.655  1.00 -1.21           H
ATOM   1146  CD  GLU A  98     -25.645  10.974  34.672  1.00 -1.21           C
ATOM   1147  OE1 GLU A  98     -25.742  11.504  35.805  1.00 -1.21           O
ATOM   1148  OE2 GLU A  98     -24.933   9.959  34.491  1.00 -1.21           O
ATOM   1149  N   ALA A  99     -24.768  13.235  30.270  1.00-15.11           N
ATOM   1150  H   ALA A  99     -24.280  12.414  29.920  1.00-15.11           H
ATOM   1151  CA  ALA A  99     -24.123  14.542  30.165  1.00-15.11           C
ATOM   1152  HA  ALA A  99     -24.018  14.948  31.172  1.00-15.11           H
ATOM   1153  C   ALA A  99     -24.986  15.522  29.365  1.00-15.11           C
ATOM   1154  O   ALA A  99     -25.121  16.682  29.746  1.00-15.11           O
ATOM   1155  CB  ALA A  99     -22.729  14.398  29.545  1.00-15.11           C
ATOM   1156 1HB  ALA A  99     -22.135  13.705  30.140  1.00-15.11           H
ATOM   1157 2HB  ALA A  99     -22.235  15.371  29.532  1.00-15.11           H
ATOM   1158 3HB  ALA A  99     -22.810  14.023  28.524  1.00-15.11           H
ATOM   1159  N   ALA A 100     -25.618  15.046  28.298  1.00 -3.09           N
ATOM   1160  H   ALA A 100     -25.482  14.080  28.027  1.00 -3.09           H
ATOM   1161  CA  ALA A 100     -26.497  15.901  27.504  1.00 -3.09           C
ATOM   1162  HA  ALA A 100     -25.939  16.790  27.207  1.00 -3.09           H
ATOM   1163  C   ALA A 100     -27.721  16.357  28.310  1.00 -3.09           C
ATOM   1164  O   ALA A 100     -28.187  17.495  28.190  1.00 -3.09           O
ATOM   1165  CB  ALA A 100     -26.942  15.143  26.248  1.00 -3.09           C
ATOM   1166 1HB  ALA A 100     -27.578  14.300  26.522  1.00 -3.09           H
ATOM   1167 2HB  ALA A 100     -26.072  14.773  25.710  1.00 -3.09           H
ATOM   1168 3HB  ALA A 100     -27.501  15.820  25.600  1.00 -3.09           H
ATOM   1169  N   ALA A 101     -28.256  15.466  29.132  1.00 -9.75           N
ATOM   1170  H   ALA A 101     -27.853  14.539  29.198  1.00 -9.75           H
ATOM   1171  CA  ALA A 101     -29.420  15.791  29.948  1.00 -9.75           C
ATOM   1172  HA  ALA A 101     -30.173  16.264  29.316  1.00 -9.75           H
ATOM   1173  C   ALA A 101     -29.023  16.775  31.053  1.00 -9.75           C
ATOM   1174  O   ALA A 101     -29.788  17.673  31.428  1.00 -9.75           O
ATOM   1175  CB  ALA A 101     -30.007  14.505  30.547  1.00 -9.75           C
ATOM   1176 1HB  ALA A 101     -30.892  14.744  31.139  1.00 -9.75           H
ATOM   1177 2HB  ALA A 101     -29.271  14.016  31.189  1.00 -9.75           H
ATOM   1178 3HB  ALA A 101     -30.291  13.820  29.746  1.00 -9.75           H
ATOM   1179  N   PHE A 102     -27.822  16.599  31.580  1.00 25.28           N
ATOM   1180  H   PHE A 102     -27.248  15.820  31.261  1.00 25.28           H
ATOM   1181  CA  PHE A 102     -27.306  17.452  32.642  1.00 25.28           C
ATOM   1182  HA  PHE A 102     -28.044  17.497  33.441  1.00 25.28           H
ATOM   1183  C   PHE A 102     -27.059  18.869  32.150  1.00 25.28           C
ATOM   1184  O   PHE A 102     -27.477  19.822  32.795  1.00 25.28           O
ATOM   1185  CB  PHE A 102     -26.012  16.856  33.201  1.00 25.28           C
ATOM   1186 1HB  PHE A 102     -26.214  15.831  33.513  1.00 25.28           H
ATOM   1187 2HB  PHE A 102     -25.257  16.830  32.416  1.00 25.28           H
ATOM   1188  CG  PHE A 102     -25.460  17.612  34.377  1.00 25.28           C
ATOM   1189  CD1 PHE A 102     -26.098  17.540  35.627  1.00 25.28           C
ATOM   1190  HD1 PHE A 102     -26.983  16.930  35.747  1.00 25.28           H
ATOM   1191  CD2 PHE A 102     -24.309  18.411  34.239  1.00 25.28           C
ATOM   1192  HD2 PHE A 102     -23.813  18.481  33.282  1.00 25.28           H
ATOM   1193  CE1 PHE A 102     -25.606  18.266  36.735  1.00 25.28           C
ATOM   1194  HE1 PHE A 102     -26.125  18.223  37.680  1.00 25.28           H
ATOM   1195  CE2 PHE A 102     -23.792  19.128  35.349  1.00 25.28           C
ATOM   1196  HE2 PHE A 102     -22.904  19.732  35.241  1.00 25.28           H
ATOM   1197  CZ  PHE A 102     -24.449  19.060  36.596  1.00 25.28           C
ATOM   1198  HZ  PHE A 102     -24.070  19.622  37.440  1.00 25.28           H
ATOM   1199  N   THR A 103     -26.427  19.045  31.001  1.00 18.68           N
ATOM   1200  H   THR A 103     -26.110  18.247  30.448  1.00 18.68           H
ATOM   1201  CA  THR A 103     -26.127  20.394  30.520  1.00 18.68           C
ATOM   1202  HA  THR A 103     -25.693  20.970  31.333  1.00 18.68           H
ATOM   1203  C   THR A 103     -27.365  21.138  30.037  1.00 18.68           C
ATOM   1204  O   THR A 103     -27.433  22.364  30.131  1.00 18.68           O
ATOM   1205  CB  THR A 103     -25.124  20.342  29.375  1.00 18.68           C
ATOM   1206  HB  THR A 103     -25.017  21.333  28.935  1.00 18.68           H
ATOM   1207  OG1 THR A 103     -25.608  19.415  28.405  1.00 18.68           O
ATOM   1208  HG1 THR A 103     -24.840  19.002  27.979  1.00 18.68           H
ATOM   1209  CG2 THR A 103     -23.764  19.864  29.852  1.00 18.68           C
ATOM   1210 1HG2 THR A 103     -23.407  20.509  30.653  1.00 18.68           H
ATOM   1211 2HG2 THR A 103     -23.057  19.913  29.024  1.00 18.68           H
ATOM   1212 3HG2 THR A 103     -23.818  18.836  30.208  1.00 18.68           H
ATOM   1213  N   ASN A 104     -28.390  20.421  29.597  1.00  3.61           N
ATOM   1214  H   ASN A 104     -28.294  19.415  29.491  1.00  3.61           H
ATOM   1215  CA  ASN A 104     -29.645  21.078  29.236  1.00  3.61           C
ATOM   1216  HA  ASN A 104     -29.412  21.919  28.584  1.00  3.61           H
ATOM   1217  C   ASN A 104     -30.328  21.626  30.497  1.00  3.61           C
ATOM   1218  O   ASN A 104     -30.937  22.698  30.487  1.00  3.61           O
ATOM   1219  CB  ASN A 104     -30.547  20.105  28.470  1.00  3.61           C
ATOM   1220 1HB  ASN A 104     -29.942  19.577  27.736  1.00  3.61           H
ATOM   1221 2HB  ASN A 104     -30.969  19.380  29.163  1.00  3.61           H
ATOM   1222  CG  ASN A 104     -31.668  20.802  27.726  1.00  3.61           C
ATOM   1223  OD1 ASN A 104     -31.674  22.011  27.553  1.00  3.61           O
ATOM   1224  ND2 ASN A 104     -32.616  20.043  27.262  1.00  3.61           N
ATOM   1225 1HD2 ASN A 104     -33.372  20.463  26.744  1.00  3.61           H
ATOM   1226 2HD2 ASN A 104     -32.581  19.042  27.417  1.00  3.61           H
ATOM   1227  N   ALA A 105     -30.171  20.928  31.616  1.00 -9.74           N
ATOM   1228  H   ALA A 105     -29.688  20.037  31.594  1.00 -9.74           H
ATOM   1229  CA  ALA A 105     -30.657  21.431  32.899  1.00 -9.74           C
ATOM   1230  HA  ALA A 105     -31.667  21.819  32.762  1.00 -9.74           H
ATOM   1231  C   ALA A 105     -29.776  22.581  33.416  1.00 -9.74           C
ATOM   1232  O   ALA A 105     -30.277  23.525  34.027  1.00 -9.74           O
ATOM   1233  CB  ALA A 105     -30.719  20.285  33.916  1.00 -9.74           C
ATOM   1234 1HB  ALA A 105     -31.379  19.500  33.547  1.00 -9.74           H
ATOM   1235 2HB  ALA A 105     -31.108  20.659  34.864  1.00 -9.74           H
ATOM   1236 3HB  ALA A 105     -29.724  19.872  34.081  1.00 -9.74           H
ATOM   1237  N   ILE A 106     -28.473  22.535  33.161  1.00 -7.74           N
ATOM   1238  H   ILE A 106     -28.084  21.716  32.704  1.00 -7.74           H
ATOM   1239  CA  ILE A 106     -27.575  23.632  33.549  1.00 -7.74           C
ATOM   1240  HA  ILE A 106     -27.675  23.805  34.618  1.00 -7.74           H
ATOM   1241  C   ILE A 106     -28.014  24.915  32.856  1.00 -7.74           C
ATOM   1242  O   ILE A 106     -28.241  25.916  33.534  1.00 -7.74           O
ATOM   1243  CB  ILE A 106     -26.073  23.322  33.221  1.00 -7.74           C
ATOM   1244  HB  ILE A 106     -26.026  22.941  32.205  1.00 -7.74           H
ATOM   1245  CG1 ILE A 106     -25.496  22.246  34.165  1.00 -7.74           C
ATOM   1246 1HG1 ILE A 106     -26.131  21.367  34.124  1.00 -7.74           H
ATOM   1247 2HG1 ILE A 106     -24.516  21.956  33.785  1.00 -7.74           H
ATOM   1248  CG2 ILE A 106     -25.187  24.585  33.269  1.00 -7.74           C
ATOM   1249 1HG2 ILE A 106     -24.140  24.307  33.133  1.00 -7.74           H
ATOM   1250 2HG2 ILE A 106     -25.304  25.104  34.220  1.00 -7.74           H
ATOM   1251 3HG2 ILE A 106     -25.457  25.263  32.458  1.00 -7.74           H
ATOM   1252  CD1 ILE A 106     -25.326  22.637  35.650  1.00 -7.74           C
ATOM   1253 1HD1 ILE A 106     -26.283  22.939  36.076  1.00 -7.74           H
ATOM   1254 2HD1 ILE A 106     -24.608  23.449  35.750  1.00 -7.74           H
ATOM   1255 3HD1 ILE A 106     -24.955  21.777  36.207  1.00 -7.74           H
ATOM   1256  N   GLN A 107     -28.200  24.916  31.542  1.00  1.28           N
ATOM   1257  H   GLN A 107     -28.033  24.071  30.997  1.00  1.28           H
ATOM   1258  CA  GLN A 107     -28.576  26.162  30.869  1.00  1.28           C
ATOM   1259  HA  GLN A 107     -27.867  26.928  31.184  1.00  1.28           H
ATOM   1260  C   GLN A 107     -29.957  26.672  31.287  1.00  1.28           C
ATOM   1261  O   GLN A 107     -30.225  27.872  31.196  1.00  1.28           O
ATOM   1262  CB  GLN A 107     -28.467  26.057  29.342  1.00  1.28           C
ATOM   1263 1HB  GLN A 107     -28.704  27.036  28.925  1.00  1.28           H
ATOM   1264 2HB  GLN A 107     -27.436  25.827  29.092  1.00  1.28           H
ATOM   1265  CG  GLN A 107     -29.358  25.022  28.676  1.00  1.28           C
ATOM   1266 1HG  GLN A 107     -29.078  24.037  29.033  1.00  1.28           H
ATOM   1267 2HG  GLN A 107     -30.394  25.210  28.957  1.00  1.28           H
ATOM   1268  CD  GLN A 107     -29.267  25.028  27.162  1.00  1.28           C
ATOM   1269  OE1 GLN A 107     -28.371  25.610  26.553  1.00  1.28           O
ATOM   1270  NE2 GLN A 107     -30.195  24.364  26.539  1.00  1.28           N
ATOM   1271 1HE2 GLN A 107     -30.190  24.339  25.527  1.00  1.28           H
ATOM   1272 2HE2 GLN A 107     -30.893  23.848  27.057  1.00  1.28           H
ATOM   1273  N   ARG A 108     -30.820  25.804  31.800  1.00-16.43           N
ATOM   1274  H   ARG A 108     -30.571  24.824  31.858  1.00-16.43           H
ATOM   1275  CA  ARG A 108     -32.128  26.240  32.294  1.00-16.43           C
ATOM   1276  HA  ARG A 108     -32.529  26.976  31.595  1.00-16.43           H
ATOM   1277  C   ARG A 108     -32.086  26.904  33.668  1.00-16.43           C
ATOM   1278  O   ARG A 108     -32.821  27.861  33.904  1.00-16.43           O
ATOM   1279  CB  ARG A 108     -33.088  25.049  32.331  1.00-16.43           C
ATOM   1280 1HB  ARG A 108     -32.995  24.519  31.389  1.00-16.43           H
ATOM   1281 2HB  ARG A 108     -32.804  24.371  33.136  1.00-16.43           H
ATOM   1282  CG  ARG A 108     -34.543  25.454  32.509  1.00-16.43           C
ATOM   1283 1HG  ARG A 108     -34.704  25.790  33.531  1.00-16.43           H
ATOM   1284 2HG  ARG A 108     -34.764  26.276  31.831  1.00-16.43           H
ATOM   1285  CD  ARG A 108     -35.482  24.308  32.198  1.00-16.43           C
ATOM   1286 1HD  ARG A 108     -35.321  23.995  31.166  1.00-16.43           H
ATOM   1287 2HD  ARG A 108     -35.261  23.473  32.864  1.00-16.43           H
ATOM   1288  NE  ARG A 108     -36.887  24.705  32.366  1.00-16.43           N
ATOM   1289  HE  ARG A 108     -37.055  25.647  32.706  1.00-16.43           H
ATOM   1290  CZ  ARG A 108     -37.951  23.953  32.127  1.00-16.43           C
ATOM   1291  NH1 ARG A 108     -39.122  24.392  32.478  1.00-16.43           N
ATOM   1292 1HH1 ARG A 108     -39.217  25.300  32.925  1.00-16.43           H
ATOM   1293 2HH1 ARG A 108     -39.943  23.825  32.287  1.00-16.43           H
ATOM   1294  NH2 ARG A 108     -37.904  22.772  31.564  1.00-16.43           N
ATOM   1295 1HH2 ARG A 108     -37.020  22.406  31.231  1.00-16.43           H
ATOM   1296 2HH2 ARG A 108     -38.758  22.247  31.447  1.00-16.43           H
ATOM   1297  N   TRP A 109     -31.257  26.405  34.575  1.00 10.45           N
ATOM   1298  H   TRP A 109     -30.654  25.626  34.328  1.00 10.45           H
ATOM   1299  CA  TRP A 109     -31.280  26.886  35.962  1.00 10.45           C
ATOM   1300  HA  TRP A 109     -32.117  27.575  36.065  1.00 10.45           H
ATOM   1301  C   TRP A 109     -30.053  27.626  36.493  1.00 10.45           C
ATOM   1302  O   TRP A 109     -30.129  28.244  37.554  1.00 10.45           O
ATOM   1303  CB  TRP A 109     -31.566  25.715  36.902  1.00 10.45           C
ATOM   1304 1HB  TRP A 109     -30.668  25.108  36.991  1.00 10.45           H
ATOM   1305 2HB  TRP A 109     -31.806  26.115  37.887  1.00 10.45           H
ATOM   1306  CG  TRP A 109     -32.697  24.827  36.456  1.00 10.45           C
ATOM   1307  CD1 TRP A 109     -32.620  23.515  36.105  1.00 10.45           C
ATOM   1308  HD1 TRP A 109     -31.696  22.949  36.085  1.00 10.45           H
ATOM   1309  CD2 TRP A 109     -34.092  25.169  36.338  1.00 10.45           C
ATOM   1310  NE1 TRP A 109     -33.848  23.002  35.792  1.00 10.45           N
ATOM   1311  HE1 TRP A 109     -34.019  22.036  35.513  1.00 10.45           H
ATOM   1312  CE2 TRP A 109     -34.783  23.988  35.936  1.00 10.45           C
ATOM   1313  CE3 TRP A 109     -34.830  26.356  36.519  1.00 10.45           C
ATOM   1314  HE3 TRP A 109     -34.332  27.270  36.806  1.00 10.45           H
ATOM   1315  CZ2 TRP A 109     -36.181  23.960  35.747  1.00 10.45           C
ATOM   1316  HZ2 TRP A 109     -36.680  23.047  35.456  1.00 10.45           H
ATOM   1317  CZ3 TRP A 109     -36.231  26.338  36.308  1.00 10.45           C
ATOM   1318  HZ3 TRP A 109     -36.800  27.247  36.430  1.00 10.45           H
ATOM   1319  CH2 TRP A 109     -36.892  25.134  35.930  1.00 10.45           C
ATOM   1320  HH2 TRP A 109     -37.963  25.140  35.780  1.00 10.45           H
ATOM   1321  N   VAL A 110     -28.912  27.588  35.817  1.00 23.42           N
ATOM   1322  H   VAL A 110     -28.855  27.104  34.922  1.00 23.42           H
ATOM   1323  CA  VAL A 110     -27.700  28.199  36.377  1.00 23.42           C
ATOM   1324  HA  VAL A 110     -27.555  27.765  37.366  1.00 23.42           H
ATOM   1325  C   VAL A 110     -27.847  29.710  36.581  1.00 23.42           C
ATOM   1326  O   VAL A 110     -27.327  30.261  37.553  1.00 23.42           O
ATOM   1327  CB  VAL A 110     -26.433  27.842  35.532  1.00 23.42           C
ATOM   1328  HB  VAL A 110     -26.469  26.771  35.338  1.00 23.42           H
ATOM   1329  CG1 VAL A 110     -26.386  28.565  34.171  1.00 23.42           C
ATOM   1330 1HG1 VAL A 110     -25.573  28.157  33.570  1.00 23.42           H
ATOM   1331 2HG1 VAL A 110     -26.239  29.636  34.311  1.00 23.42           H
ATOM   1332 3HG1 VAL A 110     -27.319  28.400  33.630  1.00 23.42           H
ATOM   1333  CG2 VAL A 110     -25.155  28.112  36.317  1.00 23.42           C
ATOM   1334 1HG2 VAL A 110     -25.026  29.182  36.479  1.00 23.42           H
ATOM   1335 2HG2 VAL A 110     -24.304  27.724  35.768  1.00 23.42           H
ATOM   1336 3HG2 VAL A 110     -25.203  27.604  37.278  1.00 23.42           H
ATOM   1337  N   ARG A 111     -28.625  30.386  35.743  1.00  3.80           N
ATOM   1338  H   ARG A 111     -29.098  29.891  34.984  1.00  3.80           H
ATOM   1339  CA  ARG A 111     -28.797  31.836  35.872  1.00  3.80           C
ATOM   1340  HA  ARG A 111     -27.828  32.275  36.111  1.00  3.80           H
ATOM   1341  C   ARG A 111     -29.742  32.223  36.999  1.00  3.80           C
ATOM   1342  O   ARG A 111     -29.780  33.379  37.399  1.00  3.80           O
ATOM   1343  CB  ARG A 111     -29.289  32.451  34.560  1.00  3.80           C
ATOM   1344 1HB  ARG A 111     -30.271  32.040  34.328  1.00  3.80           H
ATOM   1345 2HB  ARG A 111     -29.395  33.526  34.706  1.00  3.80           H
ATOM   1346  CG  ARG A 111     -28.355  32.218  33.370  1.00  3.80           C
ATOM   1347 1HG  ARG A 111     -27.334  32.463  33.664  1.00  3.80           H
ATOM   1348 2HG  ARG A 111     -28.388  31.172  33.072  1.00  3.80           H
ATOM   1349  CD  ARG A 111     -28.747  33.089  32.182  1.00  3.80           C
ATOM   1350 1HD  ARG A 111     -28.702  34.135  32.488  1.00  3.80           H
ATOM   1351 2HD  ARG A 111     -28.031  32.932  31.375  1.00  3.80           H
ATOM   1352  NE  ARG A 111     -30.099  32.792  31.687  1.00  3.80           N
ATOM   1353  HE  ARG A 111     -30.598  32.025  32.129  1.00  3.80           H
ATOM   1354  CZ  ARG A 111     -30.743  33.438  30.726  1.00  3.80           C
ATOM   1355  NH1 ARG A 111     -31.968  33.082  30.477  1.00  3.80           N
ATOM   1356 1HH1 ARG A 111     -32.375  32.311  30.986  1.00  3.80           H
ATOM   1357 2HH1 ARG A 111     -32.507  33.583  29.782  1.00  3.80           H
ATOM   1358  NH2 ARG A 111     -30.235  34.431  30.041  1.00  3.80           N
ATOM   1359 1HH2 ARG A 111     -29.274  34.702  30.177  1.00  3.80           H
ATOM   1360 2HH2 ARG A 111     -30.805  34.931  29.370  1.00  3.80           H
ATOM   1361  N   GLU A 112     -30.460  31.260  37.560  1.00-12.33           N
ATOM   1362  H   GLU A 112     -30.416  30.313  37.202  1.00-12.33           H
ATOM   1363  CA  GLU A 112     -31.294  31.532  38.733  1.00-12.33           C
ATOM   1364  HA  GLU A 112     -31.770  32.506  38.624  1.00-12.33           H
ATOM   1365  C   GLU A 112     -30.430  31.540  39.993  1.00-12.33           C
ATOM   1366  O   GLU A 112     -30.883  31.911  41.084  1.00-12.33           O
ATOM   1367  CB  GLU A 112     -32.382  30.470  38.928  1.00-12.33           C
ATOM   1368 1HB  GLU A 112     -31.911  29.503  39.100  1.00-12.33           H
ATOM   1369 2HB  GLU A 112     -32.939  30.739  39.825  1.00-12.33           H
ATOM   1370  CG  GLU A 112     -33.381  30.337  37.791  1.00-12.33           C
ATOM   1371 1HG  GLU A 112     -33.663  31.335  37.451  1.00-12.33           H
ATOM   1372 2HG  GLU A 112     -32.920  29.797  36.962  1.00-12.33           H
ATOM   1373  CD  GLU A 112     -34.639  29.613  38.251  1.00-12.33           C
ATOM   1374  OE1 GLU A 112     -34.540  28.657  39.053  1.00-12.33           O
ATOM   1375  OE2 GLU A 112     -35.759  30.039  37.880  1.00-12.33           O
ATOM   1376  N   ASN A 113     -29.194  31.081  39.843  1.00 12.71           N
ATOM   1377  H   ASN A 113     -28.883  30.800  38.922  1.00 12.71           H
ATOM   1378  CA  ASN A 113     -28.263  30.951  40.961  1.00 12.71           C
ATOM   1379  HA  ASN A 113     -28.784  31.172  41.892  1.00 12.71           H
ATOM   1380  C   ASN A 113     -27.091  31.923  40.860  1.00 12.71           C
ATOM   1381  O   ASN A 113     -26.746  32.554  41.851  1.00 12.71           O
ATOM   1382  CB  ASN A 113     -27.753  29.509  41.037  1.00 12.71           C
ATOM   1383 1HB  ASN A 113     -27.351  29.219  40.068  1.00 12.71           H
ATOM   1384 2HB  ASN A 113     -26.959  29.457  41.779  1.00 12.71           H
ATOM   1385  CG  ASN A 113     -28.832  28.534  41.438  1.00 12.71           C
ATOM   1386  OD1 ASN A 113     -29.202  28.445  42.599  1.00 12.71           O
ATOM   1387  ND2 ASN A 113     -29.356  27.804  40.491  1.00 12.71           N
ATOM   1388 1HD2 ASN A 113     -30.045  27.103  40.736  1.00 12.71           H
ATOM   1389 2HD2 ASN A 113     -29.111  27.959  39.524  1.00 12.71           H
ATOM   1390  N   THR A 114     -26.483  32.081  39.692  1.00 22.68           N
ATOM   1391  H   THR A 114     -26.778  31.560  38.873  1.00 22.68           H
ATOM   1392  CA  THR A 114     -25.360  33.013  39.561  1.00 22.68           C
ATOM   1393  HA  THR A 114     -24.663  32.836  40.379  1.00 22.68           H
ATOM   1394  C   THR A 114     -25.890  34.435  39.712  1.00 22.68           C
ATOM   1395  O   THR A 114     -27.045  34.723  39.375  1.00 22.68           O
ATOM   1396  CB  THR A 114     -24.595  32.817  38.234  1.00 22.68           C
ATOM   1397  HB  THR A 114     -23.817  33.575  38.142  1.00 22.68           H
ATOM   1398  OG1 THR A 114     -25.484  32.896  37.120  1.00 22.68           O
ATOM   1399  HG1 THR A 114     -24.960  32.688  36.336  1.00 22.68           H
ATOM   1400  CG2 THR A 114     -23.965  31.450  38.159  1.00 22.68           C
ATOM   1401 1HG2 THR A 114     -23.487  31.322  37.192  1.00 22.68           H
ATOM   1402 2HG2 THR A 114     -24.717  30.674  38.290  1.00 22.68           H
ATOM   1403 3HG2 THR A 114     -23.207  31.353  38.934  1.00 22.68           H
ATOM   1404  N   ARG A 115     -25.099  35.321  40.303  1.00  1.65           N
ATOM   1405  H   ARG A 115     -24.091  35.147  40.370  1.00  1.65           H
ATOM   1406  CA  ARG A 115     -25.656  36.508  40.963  1.00  1.65           C
ATOM   1407  HA  ARG A 115     -26.481  36.179  41.597  1.00  1.65           H
ATOM   1408  C   ARG A 115     -26.218  37.528  39.979  1.00  1.65           C
ATOM   1409  O   ARG A 115     -27.226  38.174  40.251  1.00  1.65           O
ATOM   1410  CB  ARG A 115     -24.596  37.155  41.862  1.00  1.65           C
ATOM   1411 1HB  ARG A 115     -23.838  37.610  41.228  1.00  1.65           H
ATOM   1412 2HB  ARG A 115     -25.069  37.941  42.452  1.00  1.65           H
ATOM   1413  CG  ARG A 115     -23.901  36.164  42.801  1.00  1.65           C
ATOM   1414 1HG  ARG A 115     -24.647  35.601  43.358  1.00  1.65           H
ATOM   1415 2HG  ARG A 115     -23.311  35.468  42.209  1.00  1.65           H
ATOM   1416  CD  ARG A 115     -22.971  36.847  43.781  1.00  1.65           C
ATOM   1417 1HD  ARG A 115     -22.429  37.642  43.269  1.00  1.65           H
ATOM   1418 2HD  ARG A 115     -23.565  37.282  44.585  1.00  1.65           H
ATOM   1419  NE  ARG A 115     -21.994  35.892  44.323  1.00  1.65           N
ATOM   1420  HE  ARG A 115     -21.875  35.025  43.817  1.00  1.65           H
ATOM   1421  CZ  ARG A 115     -21.228  36.066  45.389  1.00  1.65           C
ATOM   1422  NH1 ARG A 115     -20.278  35.209  45.607  1.00  1.65           N
ATOM   1423 1HH1 ARG A 115     -20.065  34.507  44.907  1.00  1.65           H
ATOM   1424 2HH1 ARG A 115     -19.750  35.266  46.471  1.00  1.65           H
ATOM   1425  NH2 ARG A 115     -21.387  37.017  46.272  1.00  1.65           N
ATOM   1426 1HH2 ARG A 115     -22.143  37.685  46.168  1.00  1.65           H
ATOM   1427 2HH2 ARG A 115     -20.766  37.066  47.063  1.00  1.65           H
ATOM   1428  N   LEU A 116     -25.596  37.625  38.812  1.00  3.82           N
ATOM   1429  H   LEU A 116     -24.743  37.094  38.671  1.00  3.82           H
ATOM   1430  CA  LEU A 116     -26.092  38.453  37.706  1.00  3.82           C
ATOM   1431  HA  LEU A 116     -26.869  39.129  38.061  1.00  3.82           H
ATOM   1432  C   LEU A 116     -26.667  37.573  36.603  1.00  3.82           C
ATOM   1433  O   LEU A 116     -27.142  38.058  35.577  1.00  3.82           O
ATOM   1434  CB  LEU A 116     -24.955  39.270  37.082  1.00  3.82           C
ATOM   1435 1HB  LEU A 116     -24.233  38.563  36.678  1.00  3.82           H
ATOM   1436 2HB  LEU A 116     -25.373  39.822  36.239  1.00  3.82           H
ATOM   1437  CG  LEU A 116     -24.179  40.281  37.933  1.00  3.82           C
ATOM   1438  HG  LEU A 116     -23.737  39.770  38.787  1.00  3.82           H
ATOM   1439  CD1 LEU A 116     -23.068  40.844  37.070  1.00  3.82           C
ATOM   1440 1HD1 LEU A 116     -22.465  41.532  37.656  1.00  3.82           H
ATOM   1441 2HD1 LEU A 116     -23.484  41.383  36.216  1.00  3.82           H
ATOM   1442 3HD1 LEU A 116     -22.427  40.041  36.712  1.00  3.82           H
ATOM   1443  CD2 LEU A 116     -25.049  41.424  38.435  1.00  3.82           C
ATOM   1444 1HD2 LEU A 116     -24.455  42.094  39.053  1.00  3.82           H
ATOM   1445 2HD2 LEU A 116     -25.864  41.031  39.036  1.00  3.82           H
ATOM   1446 3HD2 LEU A 116     -25.465  41.981  37.594  1.00  3.82           H
ATOM   1447  N   GLY A 117     -26.579  36.266  36.784  1.00  5.78           N
ATOM   1448  H   GLY A 117     -26.239  35.897  37.661  1.00  5.78           H
ATOM   1449  CA  GLY A 117     -26.988  35.343  35.742  1.00  5.78           C
ATOM   1450 1HA  GLY A 117     -27.228  34.386  36.205  1.00  5.78           H
ATOM   1451 2HA  GLY A 117     -27.886  35.717  35.260  1.00  5.78           H
ATOM   1452  C   GLY A 117     -25.930  35.111  34.681  1.00  5.78           C
ATOM   1453  O   GLY A 117     -26.264  34.870  33.525  1.00  5.78           O
ATOM   1454  N   ILE A 118     -24.654  35.187  35.036  1.00  0.40           N
ATOM   1455  H   ILE A 118     -24.404  35.422  35.992  1.00  0.40           H
ATOM   1456  CA  ILE A 118     -23.584  34.848  34.092  1.00  0.40           C
ATOM   1457  HA  ILE A 118     -23.793  35.305  33.128  1.00  0.40           H
ATOM   1458  C   ILE A 118     -23.605  33.321  33.960  1.00  0.40           C
ATOM   1459  O   ILE A 118     -23.470  32.618  34.969  1.00  0.40           O
ATOM   1460  CB  ILE A 118     -22.190  35.333  34.598  1.00  0.40           C
ATOM   1461  HB  ILE A 118     -22.061  34.986  35.623  1.00  0.40           H
ATOM   1462  CG1 ILE A 118     -22.154  36.877  34.589  1.00  0.40           C
ATOM   1463 1HG1 ILE A 118     -22.078  37.213  33.555  1.00  0.40           H
ATOM   1464 2HG1 ILE A 118     -23.091  37.257  34.990  1.00  0.40           H
ATOM   1465  CG2 ILE A 118     -21.042  34.730  33.744  1.00  0.40           C
ATOM   1466 1HG2 ILE A 118     -20.084  35.171  34.027  1.00  0.40           H
ATOM   1467 2HG2 ILE A 118     -21.225  34.901  32.686  1.00  0.40           H
ATOM   1468 3HG2 ILE A 118     -20.980  33.657  33.923  1.00  0.40           H
ATOM   1469  CD1 ILE A 118     -21.019  37.516  35.397  1.00  0.40           C
ATOM   1470 1HD1 ILE A 118     -21.112  37.244  36.449  1.00  0.40           H
ATOM   1471 2HD1 ILE A 118     -21.076  38.601  35.303  1.00  0.40           H
ATOM   1472 3HD1 ILE A 118     -20.051  37.183  35.026  1.00  0.40           H
ATOM   1473  N   PRO A 119     -23.821  32.775  32.746  1.00-13.72           N
ATOM   1474  CA  PRO A 119     -23.842  31.305  32.716  1.00-13.72           C
ATOM   1475  HA  PRO A 119     -24.574  30.932  33.430  1.00-13.72           H
ATOM   1476  C   PRO A 119     -22.477  30.664  32.962  1.00-13.72           C
ATOM   1477  O   PRO A 119     -21.437  31.234  32.610  1.00-13.72           O
ATOM   1478  CB  PRO A 119     -24.297  30.996  31.287  1.00-13.72           C
ATOM   1479 1HB  PRO A 119     -23.433  30.760  30.669  1.00-13.72           H
ATOM   1480 2HB  PRO A 119     -25.007  30.171  31.279  1.00-13.72           H
ATOM   1481  CG  PRO A 119     -24.936  32.250  30.806  1.00-13.72           C
ATOM   1482 1HG  PRO A 119     -24.941  32.301  29.718  1.00-13.72           H
ATOM   1483 2HG  PRO A 119     -25.948  32.321  31.199  1.00-13.72           H
ATOM   1484  CD  PRO A 119     -24.078  33.321  31.401  1.00-13.72           C
ATOM   1485 1HD  PRO A 119     -23.144  33.429  30.846  1.00-13.72           H
ATOM   1486 2HD  PRO A 119     -24.622  34.265  31.448  1.00-13.72           H
ATOM   1487  N   VAL A 120     -22.475  29.469  33.536  1.00 14.42           N
ATOM   1488  H   VAL A 120     -23.347  29.049  33.814  1.00 14.42           H
ATOM   1489  CA  VAL A 120     -21.238  28.714  33.744  1.00 14.42           C
ATOM   1490  HA  VAL A 120     -20.474  29.393  34.120  1.00 14.42           H
ATOM   1491  C   VAL A 120     -20.806  28.170  32.379  1.00 14.42           C
ATOM   1492  O   VAL A 120     -21.639  27.977  31.487  1.00 14.42           O
ATOM   1493  CB  VAL A 120     -21.453  27.582  34.808  1.00 14.42           C
ATOM   1494  HB  VAL A 120     -22.024  28.016  35.624  1.00 14.42           H
ATOM   1495  CG1 VAL A 120     -22.254  26.400  34.259  1.00 14.42           C
ATOM   1496 1HG1 VAL A 120     -22.514  25.723  35.076  1.00 14.42           H
ATOM   1497 2HG1 VAL A 120     -21.670  25.851  33.517  1.00 14.42           H
ATOM   1498 3HG1 VAL A 120     -23.173  26.753  33.793  1.00 14.42           H
ATOM   1499  CG2 VAL A 120     -20.136  27.086  35.403  1.00 14.42           C
ATOM   1500 1HG2 VAL A 120     -20.343  26.419  36.240  1.00 14.42           H
ATOM   1501 2HG2 VAL A 120     -19.551  27.931  35.769  1.00 14.42           H
ATOM   1502 3HG2 VAL A 120     -19.566  26.541  34.654  1.00 14.42           H
ATOM   1503  N   LEU A 121     -19.519  27.908  32.203  1.00  0.04           N
ATOM   1504  H   LEU A 121     -18.859  28.121  32.942  1.00  0.04           H
ATOM   1505  CA  LEU A 121     -19.040  27.215  31.010  1.00  0.04           C
ATOM   1506  HA  LEU A 121     -19.764  27.310  30.201  1.00  0.04           H
ATOM   1507  C   LEU A 121     -18.858  25.738  31.356  1.00  0.04           C
ATOM   1508  O   LEU A 121     -18.394  25.422  32.450  1.00  0.04           O
ATOM   1509  CB  LEU A 121     -17.700  27.803  30.568  1.00  0.04           C
ATOM   1510 1HB  LEU A 121     -17.415  28.558  31.299  1.00  0.04           H
ATOM   1511 2HB  LEU A 121     -16.956  27.008  30.612  1.00  0.04           H
ATOM   1512  CG  LEU A 121     -17.617  28.443  29.175  1.00  0.04           C
ATOM   1513  HG  LEU A 121     -18.352  29.242  29.114  1.00  0.04           H
ATOM   1514  CD1 LEU A 121     -16.230  29.055  29.001  1.00  0.04           C
ATOM   1515 1HD1 LEU A 121     -16.150  29.522  28.021  1.00  0.04           H
ATOM   1516 2HD1 LEU A 121     -15.461  28.288  29.092  1.00  0.04           H
ATOM   1517 3HD1 LEU A 121     -16.061  29.819  29.759  1.00  0.04           H
ATOM   1518  CD2 LEU A 121     -17.904  27.428  28.062  1.00  0.04           C
ATOM   1519 1HD2 LEU A 121     -17.672  27.868  27.091  1.00  0.04           H
ATOM   1520 2HD2 LEU A 121     -18.960  27.160  28.071  1.00  0.04           H
ATOM   1521 3HD2 LEU A 121     -17.299  26.531  28.201  1.00  0.04           H
ATOM   1522  N   PHE A 122     -19.185  24.844  30.434  1.00 23.33           N
ATOM   1523  H   PHE A 122     -19.580  25.150  29.560  1.00 23.33           H
ATOM   1524  CA  PHE A 122     -18.970  23.407  30.627  1.00 23.33           C
ATOM   1525  HA  PHE A 122     -18.706  23.213  31.666  1.00 23.33           H
ATOM   1526  C   PHE A 122     -17.818  22.956  29.724  1.00 23.33           C
ATOM   1527  O   PHE A 122     -17.772  23.334  28.541  1.00 23.33           O
ATOM   1528  CB  PHE A 122     -20.258  22.646  30.303  1.00 23.33           C
ATOM   1529 1HB  PHE A 122     -21.096  23.184  30.744  1.00 23.33           H
ATOM   1530 2HB  PHE A 122     -20.399  22.624  29.224  1.00 23.33           H
ATOM   1531  CG  PHE A 122     -20.277  21.239  30.838  1.00 23.33           C
ATOM   1532  CD1 PHE A 122     -21.011  20.936  31.996  1.00 23.33           C
ATOM   1533  HD1 PHE A 122     -21.578  21.711  32.485  1.00 23.33           H
ATOM   1534  CD2 PHE A 122     -19.560  20.216  30.203  1.00 23.33           C
ATOM   1535  HD2 PHE A 122     -18.991  20.432  29.315  1.00 23.33           H
ATOM   1536  CE1 PHE A 122     -21.021  19.622  32.529  1.00 23.33           C
ATOM   1537  HE1 PHE A 122     -21.575  19.405  33.429  1.00 23.33           H
ATOM   1538  CE2 PHE A 122     -19.575  18.896  30.704  1.00 23.33           C
ATOM   1539  HE2 PHE A 122     -19.028  18.120  30.190  1.00 23.33           H
ATOM   1540  CZ  PHE A 122     -20.308  18.597  31.876  1.00 23.33           C
ATOM   1541  HZ  PHE A 122     -20.321  17.590  32.271  1.00 23.33           H
ATOM   1542  N   HIS A 123     -16.882  22.192  30.278  1.00 25.46           N
ATOM   1543  H   HIS A 123     -17.009  21.874  31.241  1.00 25.46           H
ATOM   1544  CA  HIS A 123     -15.618  21.849  29.614  1.00 25.46           C
ATOM   1545  HA  HIS A 123     -15.654  22.144  28.570  1.00 25.46           H
ATOM   1546  C   HIS A 123     -15.326  20.349  29.738  1.00 25.46           C
ATOM   1547  O   HIS A 123     -15.532  19.814  30.818  1.00 25.46           O
ATOM   1548  CB  HIS A 123     -14.543  22.647  30.364  1.00 25.46           C
ATOM   1549 1HB  HIS A 123     -14.937  23.643  30.564  1.00 25.46           H
ATOM   1550 2HB  HIS A 123     -14.363  22.165  31.323  1.00 25.46           H
ATOM   1551  CG  HIS A 123     -13.241  22.813  29.641  1.00 25.46           C
ATOM   1552  ND1 HIS A 123     -12.222  23.620  30.123  1.00 25.46           N
ATOM   1553  HD1 HIS A 123     -12.181  24.012  31.061  1.00 25.46           H
ATOM   1554  CD2 HIS A 123     -12.775  22.348  28.455  1.00 25.46           C
ATOM   1555  HD2 HIS A 123     -13.286  21.650  27.806  1.00 25.46           H
ATOM   1556  CE1 HIS A 123     -11.271  23.722  29.212  1.00 25.46           C
ATOM   1557  HE1 HIS A 123     -10.362  24.312  29.313  1.00 25.46           H
ATOM   1558  NE2 HIS A 123     -11.578  22.959  28.195  1.00 25.46           N
ATOM   1559  HE2 HIS A 123     -11.017  22.854  27.350  1.00 25.46           H
ATOM   1560  N   GLU A 124     -14.827  19.677  28.705  1.00 -0.72           N
ATOM   1561  H   GLU A 124     -14.719  20.125  27.805  1.00 -0.72           H
ATOM   1562  CA  GLU A 124     -14.385  18.277  28.851  1.00 -0.72           C
ATOM   1563  HA  GLU A 124     -14.212  18.101  29.913  1.00 -0.72           H
ATOM   1564  C   GLU A 124     -13.060  17.951  28.144  1.00 -0.72           C
ATOM   1565  O   GLU A 124     -12.580  18.714  27.298  1.00 -0.72           O
ATOM   1566  CB  GLU A 124     -15.476  17.277  28.428  1.00 -0.72           C
ATOM   1567 1HB  GLU A 124     -15.260  16.342  28.940  1.00 -0.72           H
ATOM   1568 2HB  GLU A 124     -16.440  17.631  28.794  1.00 -0.72           H
ATOM   1569  CG  GLU A 124     -15.591  16.953  26.934  1.00 -0.72           C
ATOM   1570 1HG  GLU A 124     -15.994  17.808  26.400  1.00 -0.72           H
ATOM   1571 2HG  GLU A 124     -14.603  16.751  26.539  1.00 -0.72           H
ATOM   1572  CD  GLU A 124     -16.449  15.722  26.677  1.00 -0.72           C
ATOM   1573  OE1 GLU A 124     -17.443  15.510  27.407  1.00 -0.72           O
ATOM   1574  OE2 GLU A 124     -16.119  14.940  25.753  1.00 -0.72           O
ATOM   1575  N   GLU A 125     -12.495  16.790  28.449  1.00 10.22           N
ATOM   1576  H   GLU A 125     -12.978  16.154  29.084  1.00 10.22           H
ATOM   1577  CA  GLU A 125     -11.245  16.290  27.877  1.00 10.22           C
ATOM   1578  HA  GLU A 125     -10.650  17.140  27.565  1.00 10.22           H
ATOM   1579  C   GLU A 125     -11.512  15.428  26.639  1.00 10.22           C
ATOM   1580  O   GLU A 125     -11.051  14.301  26.495  1.00 10.22           O
ATOM   1581  CB  GLU A 125     -10.450  15.536  28.950  1.00 10.22           C
ATOM   1582 1HB  GLU A 125     -10.542  16.109  29.870  1.00 10.22           H
ATOM   1583 2HB  GLU A 125     -10.887  14.554  29.124  1.00 10.22           H
ATOM   1584  CG  GLU A 125      -8.961  15.398  28.634  1.00 10.22           C
ATOM   1585 1HG  GLU A 125      -8.821  14.673  27.833  1.00 10.22           H
ATOM   1586 2HG  GLU A 125      -8.585  16.365  28.294  1.00 10.22           H
ATOM   1587  CD  GLU A 125      -8.154  14.978  29.849  1.00 10.22           C
ATOM   1588  OE1 GLU A 125      -7.505  13.909  29.840  1.00 10.22           O
ATOM   1589  OE2 GLU A 125      -8.120  15.745  30.832  1.00 10.22           O
ATOM   1590  N   ALA A 126     -12.263  16.007  25.712  1.00 29.34           N
ATOM   1591  H   ALA A 126     -12.637  16.925  25.902  1.00 29.34           H
ATOM   1592  CA  ALA A 126     -12.600  15.357  24.448  1.00 29.34           C
ATOM   1593  HA  ALA A 126     -13.183  14.460  24.661  1.00 29.34           H
ATOM   1594  C   ALA A 126     -11.353  14.934  23.661  1.00 29.34           C
ATOM   1595  O   ALA A 126     -11.376  13.929  22.949  1.00 29.34           O
ATOM   1596  CB  ALA A 126     -13.451  16.316  23.610  1.00 29.34           C
ATOM   1597 1HB  ALA A 126     -12.930  17.263  23.478  1.00 29.34           H
ATOM   1598 2HB  ALA A 126     -14.409  16.488  24.105  1.00 29.34           H
ATOM   1599 3HB  ALA A 126     -13.640  15.877  22.630  1.00 29.34           H
ATOM   1600  N   LEU A 127     -10.290  15.714  23.821  1.00 27.41           N
ATOM   1601  H   LEU A 127     -10.385  16.500  24.440  1.00 27.41           H
ATOM   1602  CA  LEU A 127      -8.987  15.521  23.179  1.00 27.41           C
ATOM   1603  HA  LEU A 127      -8.467  16.471  23.254  1.00 27.41           H
ATOM   1604  C   LEU A 127      -9.106  15.224  21.677  1.00 27.41           C
ATOM   1605  O   LEU A 127      -9.571  16.078  20.924  1.00 27.41           O
ATOM   1606  CB  LEU A 127      -8.124  14.532  23.983  1.00 27.41           C
ATOM   1607 1HB  LEU A 127      -8.525  14.506  24.996  1.00 27.41           H
ATOM   1608 2HB  LEU A 127      -8.218  13.523  23.588  1.00 27.41           H
ATOM   1609  CG  LEU A 127      -6.634  14.901  24.101  1.00 27.41           C
ATOM   1610  HG  LEU A 127      -6.568  15.869  24.598  1.00 27.41           H
ATOM   1611  CD1 LEU A 127      -5.949  13.873  24.978  1.00 27.41           C
ATOM   1612 1HD1 LEU A 127      -4.924  14.182  25.181  1.00 27.41           H
ATOM   1613 2HD1 LEU A 127      -5.938  12.900  24.485  1.00 27.41           H
ATOM   1614 3HD1 LEU A 127      -6.472  13.784  25.931  1.00 27.41           H
ATOM   1615  CD2 LEU A 127      -5.872  15.009  22.775  1.00 27.41           C
ATOM   1616 1HD2 LEU A 127      -4.826  15.241  22.969  1.00 27.41           H
ATOM   1617 2HD2 LEU A 127      -6.288  15.805  22.160  1.00 27.41           H
ATOM   1618 3HD2 LEU A 127      -5.921  14.064  22.232  1.00 27.41           H
ATOM   1619  N   HIS A 128      -8.723  14.040  21.228  1.00 27.46           N
ATOM   1620  H   HIS A 128      -8.372  13.350  21.883  1.00 27.46           H
ATOM   1621  CA  HIS A 128      -8.753  13.664  19.817  1.00 27.46           C
ATOM   1622  HA  HIS A 128      -8.651  14.552  19.195  1.00 27.46           H
ATOM   1623  C   HIS A 128     -10.059  12.985  19.411  1.00 27.46           C
ATOM   1624  O   HIS A 128     -10.174  12.472  18.310  1.00 27.46           O
ATOM   1625  CB  HIS A 128      -7.562  12.747  19.538  1.00 27.46           C
ATOM   1626 1HB  HIS A 128      -7.607  12.407  18.506  1.00 27.46           H
ATOM   1627 2HB  HIS A 128      -6.649  13.327  19.660  1.00 27.46           H
ATOM   1628  CG  HIS A 128      -7.478  11.566  20.456  1.00 27.46           C
ATOM   1629  ND1 HIS A 128      -6.658  11.553  21.567  1.00 27.46           N
ATOM   1630  CD2 HIS A 128      -8.089  10.351  20.395  1.00 27.46           C
ATOM   1631  HD2 HIS A 128      -8.802  10.065  19.629  1.00 27.46           H
ATOM   1632  CE1 HIS A 128      -6.764  10.294  22.095  1.00 27.46           C
ATOM   1633  HE1 HIS A 128      -6.202   9.945  22.953  1.00 27.46           H
ATOM   1634  NE2 HIS A 128      -7.648   9.533  21.407  1.00 27.46           N
ATOM   1635  HE2 HIS A 128      -7.912   8.576  21.597  1.00 27.46           H
ATOM   1636  N   GLY A 129     -11.056  13.032  20.285  1.00 26.13           N
ATOM   1637  H   GLY A 129     -10.917  13.497  21.174  1.00 26.13           H
ATOM   1638  CA  GLY A 129     -12.363  12.463  19.989  1.00 26.13           C
ATOM   1639 1HA  GLY A 129     -13.131  13.196  20.233  1.00 26.13           H
ATOM   1640 2HA  GLY A 129     -12.434  12.251  18.923  1.00 26.13           H
ATOM   1641  C   GLY A 129     -12.671  11.192  20.751  1.00 26.13           C
ATOM   1642  O   GLY A 129     -13.190  10.238  20.173  1.00 26.13           O
ATOM   1643  N   ILE A 130     -12.344  11.163  22.038  1.00 68.08           N
ATOM   1644  H   ILE A 130     -11.902  11.977  22.451  1.00 68.08           H
ATOM   1645  CA  ILE A 130     -12.577   9.974  22.871  1.00 68.08           C
ATOM   1646  HA  ILE A 130     -12.944   9.191  22.211  1.00 68.08           H
ATOM   1647  C   ILE A 130     -13.648  10.055  23.968  1.00 68.08           C
ATOM   1648  O   ILE A 130     -14.506   9.182  24.031  1.00 68.08           O
ATOM   1649  CB  ILE A 130     -11.257   9.402  23.493  1.00 68.08           C
ATOM   1650  HB  ILE A 130     -11.514   8.940  24.443  1.00 68.08           H
ATOM   1651  CG1 ILE A 130     -10.148  10.449  23.757  1.00 68.08           C
ATOM   1652 1HG1 ILE A 130      -9.228   9.896  23.949  1.00 68.08           H
ATOM   1653 2HG1 ILE A 130      -9.971  11.045  22.862  1.00 68.08           H
ATOM   1654  CG2 ILE A 130     -10.687   8.301  22.576  1.00 68.08           C
ATOM   1655 1HG2 ILE A 130      -9.780   7.880  23.015  1.00 68.08           H
ATOM   1656 2HG2 ILE A 130     -10.457   8.712  21.590  1.00 68.08           H
ATOM   1657 3HG2 ILE A 130     -11.417   7.500  22.461  1.00 68.08           H
ATOM   1658  CD1 ILE A 130     -10.351  11.379  24.943  1.00 68.08           C
ATOM   1659 1HD1 ILE A 130     -10.628  10.802  25.825  1.00 68.08           H
ATOM   1660 2HD1 ILE A 130     -11.128  12.106  24.730  1.00 68.08           H
ATOM   1661 3HD1 ILE A 130      -9.422  11.911  25.148  1.00 68.08           H
ATOM   1662  N   GLN A 131     -13.641  11.068  24.827  1.00 20.33           N
ATOM   1663  H   GLN A 131     -13.002  11.838  24.694  1.00 20.33           H
ATOM   1664  CA  GLN A 131     -14.441  11.027  26.057  1.00 20.33           C
ATOM   1665  HA  GLN A 131     -14.099  10.162  26.623  1.00 20.33           H
ATOM   1666  C   GLN A 131     -15.963  10.863  25.919  1.00 20.33           C
ATOM   1667  O   GLN A 131     -16.518   9.861  26.378  1.00 20.33           O
ATOM   1668  CB  GLN A 131     -14.135  12.267  26.896  1.00 20.33           C
ATOM   1669 1HB  GLN A 131     -13.057  12.327  27.052  1.00 20.33           H
ATOM   1670 2HB  GLN A 131     -14.453  13.152  26.352  1.00 20.33           H
ATOM   1671  CG  GLN A 131     -14.833  12.241  28.244  1.00 20.33           C
ATOM   1672 1HG  GLN A 131     -15.908  12.182  28.093  1.00 20.33           H
ATOM   1673 2HG  GLN A 131     -14.517  11.356  28.792  1.00 20.33           H
ATOM   1674  CD  GLN A 131     -14.563  13.457  29.083  1.00 20.33           C
ATOM   1675  OE1 GLN A 131     -13.721  14.278  28.787  1.00 20.33           O
ATOM   1676  NE2 GLN A 131     -15.294  13.589  30.141  1.00 20.33           N
ATOM   1677 1HE2 GLN A 131     -15.150  14.408  30.715  1.00 20.33           H
ATOM   1678 2HE2 GLN A 131     -15.965  12.866  30.382  1.00 20.33           H
ATOM   1679  N   ALA A 132     -16.662  11.815  25.314  1.00 25.77           N
ATOM   1680  H   ALA A 132     -16.206  12.677  25.022  1.00 25.77           H
ATOM   1681  CA  ALA A 132     -18.109  11.700  25.118  1.00 25.77           C
ATOM   1682  HA  ALA A 132     -18.557  11.303  26.030  1.00 25.77           H
ATOM   1683  C   ALA A 132     -18.485  10.760  23.965  1.00 25.77           C
ATOM   1684  O   ALA A 132     -19.658  10.587  23.640  1.00 25.77           O
ATOM   1685  CB  ALA A 132     -18.690  13.087  24.860  1.00 25.77           C
ATOM   1686 1HB  ALA A 132     -18.463  13.748  25.696  1.00 25.77           H
ATOM   1687 2HB  ALA A 132     -19.768  13.010  24.752  1.00 25.77           H
ATOM   1688 3HB  ALA A 132     -18.262  13.509  23.948  1.00 25.77           H
ATOM   1689  N   TYR A 133     -17.488  10.186  23.314  1.00 14.42           N
ATOM   1690  H   TYR A 133     -16.578  10.121  23.752  1.00 14.42           H
ATOM   1691  CA  TYR A 133     -17.623   9.695  21.948  1.00 14.42           C
ATOM   1692  HA  TYR A 133     -18.560  10.054  21.522  1.00 14.42           H
ATOM   1693  C   TYR A 133     -17.651   8.182  21.945  1.00 14.42           C
ATOM   1694  O   TYR A 133     -17.226   7.551  21.000  1.00 14.42           O
ATOM   1695  CB  TYR A 133     -16.475  10.220  21.085  1.00 14.42           C
ATOM   1696 1HB  TYR A 133     -15.536   9.827  21.469  1.00 14.42           H
ATOM   1697 2HB  TYR A 133     -16.609   9.873  20.061  1.00 14.42           H
ATOM   1698  CG  TYR A 133     -16.413  11.728  21.076  1.00 14.42           C
ATOM   1699  CD1 TYR A 133     -15.708  12.423  22.077  1.00 14.42           C
ATOM   1700  HD1 TYR A 133     -15.176  11.873  22.832  1.00 14.42           H
ATOM   1701  CD2 TYR A 133     -17.088  12.472  20.089  1.00 14.42           C
ATOM   1702  HD2 TYR A 133     -17.647  11.962  19.316  1.00 14.42           H
ATOM   1703  CE1 TYR A 133     -15.719  13.826  22.126  1.00 14.42           C
ATOM   1704  HE1 TYR A 133     -15.235  14.345  22.935  1.00 14.42           H
ATOM   1705  CE2 TYR A 133     -17.046  13.888  20.100  1.00 14.42           C
ATOM   1706  HE2 TYR A 133     -17.536  14.451  19.323  1.00 14.42           H
ATOM   1707  CZ  TYR A 133     -16.374  14.547  21.131  1.00 14.42           C
ATOM   1708  OH  TYR A 133     -16.329  15.909  21.184  1.00 14.42           O
ATOM   1709  HH  TYR A 133     -16.791  16.331  20.446  1.00 14.42           H
ATOM   1710  N   GLU A 134     -18.187   7.595  23.001  1.00 35.13           N
ATOM   1711  H   GLU A 134     -18.581   8.171  23.730  1.00 35.13           H
ATOM   1712  CA  GLU A 134     -18.259   6.140  23.140  1.00 35.13           C
ATOM   1713  HA  GLU A 134     -17.254   5.747  23.299  1.00 35.13           H
ATOM   1714  C   GLU A 134     -18.834   5.471  21.883  1.00 35.13           C
ATOM   1715  O   GLU A 134     -18.320   4.457  21.421  1.00 35.13           O
ATOM   1716  CB  GLU A 134     -19.138   5.798  24.349  1.00 35.13           C
ATOM   1717 1HB  GLU A 134     -20.137   6.190  24.156  1.00 35.13           H
ATOM   1718 2HB  GLU A 134     -19.205   4.714  24.436  1.00 35.13           H
ATOM   1719  CG  GLU A 134     -18.653   6.380  25.680  1.00 35.13           C
ATOM   1720 1HG  GLU A 134     -17.686   5.941  25.931  1.00 35.13           H
ATOM   1721 2HG  GLU A 134     -18.529   7.459  25.576  1.00 35.13           H
ATOM   1722  CD  GLU A 134     -19.637   6.125  26.814  1.00 35.13           C
ATOM   1723  OE1 GLU A 134     -19.713   6.956  27.751  1.00 35.13           O
ATOM   1724  OE2 GLU A 134     -20.366   5.105  26.786  1.00 35.13           O
ATOM   1725  N   ALA A 135     -19.855   6.066  21.284  1.00 26.13           N
ATOM   1726  H   ALA A 135     -20.247   6.915  21.693  1.00 26.13           H
ATOM   1727  CA  ALA A 135     -20.454   5.535  20.063  1.00 26.13           C
ATOM   1728  HA  ALA A 135     -20.533   4.453  20.173  1.00 26.13           H
ATOM   1729  C   ALA A 135     -19.692   5.805  18.748  1.00 26.13           C
ATOM   1730  O   ALA A 135     -19.892   5.078  17.771  1.00 26.13           O
ATOM   1731  CB  ALA A 135     -21.875   6.094  19.957  1.00 26.13           C
ATOM   1732 1HB  ALA A 135     -22.442   5.837  20.852  1.00 26.13           H
ATOM   1733 2HB  ALA A 135     -22.371   5.667  19.089  1.00 26.13           H
ATOM   1734 3HB  ALA A 135     -21.841   7.180  19.853  1.00 26.13           H
ATOM   1735  N   THR A 136     -18.891   6.864  18.693  1.00 57.31           N
ATOM   1736  H   THR A 136     -18.690   7.377  19.542  1.00 57.31           H
ATOM   1737  CA  THR A 136     -18.350   7.399  17.428  1.00 57.31           C
ATOM   1738  HA  THR A 136     -18.584   6.718  16.614  1.00 57.31           H
ATOM   1739  C   THR A 136     -16.844   7.662  17.395  1.00 57.31           C
ATOM   1740  O   THR A 136     -16.341   8.284  16.468  1.00 57.31           O
ATOM   1741  CB  THR A 136     -18.999   8.766  17.106  1.00 57.31           C
ATOM   1742  HB  THR A 136     -18.556   9.187  16.203  1.00 57.31           H
ATOM   1743  OG1 THR A 136     -18.810   9.658  18.208  1.00 57.31           O
ATOM   1744  HG1 THR A 136     -19.000  10.559  17.880  1.00 57.31           H
ATOM   1745  CG2 THR A 136     -20.487   8.637  16.895  1.00 57.31           C
ATOM   1746 1HG2 THR A 136     -20.971   8.280  17.801  1.00 57.31           H
ATOM   1747 2HG2 THR A 136     -20.687   7.953  16.072  1.00 57.31           H
ATOM   1748 3HG2 THR A 136     -20.888   9.621  16.646  1.00 57.31           H
ATOM   1749  N   SER A 137     -16.139   7.224  18.428  1.00 25.57           N
ATOM   1750  H   SER A 137     -16.593   6.641  19.116  1.00 25.57           H
ATOM   1751  CA  SER A 137     -14.782   7.692  18.720  1.00 25.57           C
ATOM   1752  HA  SER A 137     -14.868   8.741  18.991  1.00 25.57           H
ATOM   1753  C   SER A 137     -13.767   7.638  17.587  1.00 25.57           C
ATOM   1754  O   SER A 137     -13.731   6.706  16.776  1.00 25.57           O
ATOM   1755  CB  SER A 137     -14.237   6.936  19.932  1.00 25.57           C
ATOM   1756 1HB  SER A 137     -14.901   7.084  20.781  1.00 25.57           H
ATOM   1757 2HB  SER A 137     -14.210   5.876  19.690  1.00 25.57           H
ATOM   1758  OG  SER A 137     -12.938   7.358  20.296  1.00 25.57           O
ATOM   1759  HG  SER A 137     -12.933   8.323  20.371  1.00 25.57           H
ATOM   1760  N   TYR A 138     -12.950   8.678  17.588  1.00 -7.07           N
ATOM   1761  H   TYR A 138     -12.971   9.302  18.386  1.00 -7.07           H
ATOM   1762  CA  TYR A 138     -12.047   9.038  16.505  1.00 -7.07           C
ATOM   1763  HA  TYR A 138     -12.325   8.491  15.606  1.00 -7.07           H
ATOM   1764  C   TYR A 138     -10.608   8.671  16.928  1.00 -7.07           C
ATOM   1765  O   TYR A 138     -10.353   8.482  18.124  1.00 -7.07           O
ATOM   1766  CB  TYR A 138     -12.220  10.551  16.262  1.00 -7.07           C
ATOM   1767 1HB  TYR A 138     -11.906  11.070  17.160  1.00 -7.07           H
ATOM   1768 2HB  TYR A 138     -11.569  10.861  15.446  1.00 -7.07           H
ATOM   1769  CG  TYR A 138     -13.649  10.990  15.946  1.00 -7.07           C
ATOM   1770  CD1 TYR A 138     -14.560  11.310  16.981  1.00 -7.07           C
ATOM   1771  HD1 TYR A 138     -14.247  11.245  18.010  1.00 -7.07           H
ATOM   1772  CD2 TYR A 138     -14.098  11.103  14.612  1.00 -7.07           C
ATOM   1773  HD2 TYR A 138     -13.424  10.877  13.800  1.00 -7.07           H
ATOM   1774  CE1 TYR A 138     -15.897  11.703  16.689  1.00 -7.07           C
ATOM   1775  HE1 TYR A 138     -16.585  11.927  17.484  1.00 -7.07           H
ATOM   1776  CE2 TYR A 138     -15.441  11.509  14.320  1.00 -7.07           C
ATOM   1777  HE2 TYR A 138     -15.782  11.582  13.299  1.00 -7.07           H
ATOM   1778  CZ  TYR A 138     -16.326  11.789  15.367  1.00 -7.07           C
ATOM   1779  OH  TYR A 138     -17.625  12.161  15.110  1.00 -7.07           O
ATOM   1780  HH  TYR A 138     -18.155  12.250  15.913  1.00 -7.07           H
ATOM   1781  N   PRO A 139      -9.667   8.519  15.972  1.00  7.88           N
ATOM   1782  CA  PRO A 139      -8.292   8.099  16.301  1.00  7.88           C
ATOM   1783  HA  PRO A 139      -8.315   7.102  16.733  1.00  7.88           H
ATOM   1784  C   PRO A 139      -7.441   8.989  17.204  1.00  7.88           C
ATOM   1785  O   PRO A 139      -7.728  10.166  17.364  1.00  7.88           O
ATOM   1786  CB  PRO A 139      -7.616   8.065  14.926  1.00  7.88           C
ATOM   1787 1HB  PRO A 139      -7.109   9.011  14.738  1.00  7.88           H
ATOM   1788 2HB  PRO A 139      -6.913   7.238  14.864  1.00  7.88           H
ATOM   1789  CG  PRO A 139      -8.698   7.878  13.975  1.00  7.88           C
ATOM   1790 1HG  PRO A 139      -8.405   8.219  12.982  1.00  7.88           H
ATOM   1791 2HG  PRO A 139      -8.989   6.828  13.950  1.00  7.88           H
ATOM   1792  CD  PRO A 139      -9.812   8.699  14.515  1.00  7.88           C
ATOM   1793 1HD  PRO A 139      -9.685   9.748  14.247  1.00  7.88           H
ATOM   1794 2HD  PRO A 139     -10.768   8.315  14.153  1.00  7.88           H
ATOM   1795  N   GLN A 140      -6.339   8.427  17.701  1.00 -1.39           N
ATOM   1796  H   GLN A 140      -6.156   7.450  17.495  1.00 -1.39           H
ATOM   1797  CA  GLN A 140      -5.336   9.164  18.490  1.00 -1.39           C
ATOM   1798  HA  GLN A 140      -5.762   9.485  19.438  1.00 -1.39           H
ATOM   1799  C   GLN A 140      -4.837  10.392  17.737  1.00 -1.39           C
ATOM   1800  O   GLN A 140      -4.797  10.380  16.511  1.00 -1.39           O
ATOM   1801  CB  GLN A 140      -4.102   8.288  18.740  1.00 -1.39           C
ATOM   1802 1HB  GLN A 140      -3.757   7.932  17.770  1.00 -1.39           H
ATOM   1803 2HB  GLN A 140      -3.315   8.908  19.169  1.00 -1.39           H
ATOM   1804  CG  GLN A 140      -4.289   7.089  19.653  1.00 -1.39           C
ATOM   1805 1HG  GLN A 140      -4.404   7.434  20.678  1.00 -1.39           H
ATOM   1806 2HG  GLN A 140      -5.195   6.561  19.366  1.00 -1.39           H
ATOM   1807  CD  GLN A 140      -3.120   6.118  19.562  1.00 -1.39           C
ATOM   1808  OE1 GLN A 140      -2.778   5.650  18.488  1.00 -1.39           O
ATOM   1809  NE2 GLN A 140      -2.526   5.774  20.666  1.00 -1.39           N
ATOM   1810 1HE2 GLN A 140      -1.744   5.138  20.605  1.00 -1.39           H
ATOM   1811 2HE2 GLN A 140      -2.840   6.125  21.569  1.00 -1.39           H
ATOM   1812  N   ALA A 141      -4.370  11.420  18.431  1.00 -4.95           N
ATOM   1813  H   ALA A 141      -4.368  11.401  19.443  1.00 -4.95           H
ATOM   1814  CA  ALA A 141      -3.847  12.598  17.740  1.00 -4.95           C
ATOM   1815  HA  ALA A 141      -4.619  12.962  17.062  1.00 -4.95           H
ATOM   1816  C   ALA A 141      -2.612  12.257  16.891  1.00 -4.95           C
ATOM   1817  O   ALA A 141      -2.469  12.765  15.782  1.00 -4.95           O
ATOM   1818  CB  ALA A 141      -3.543  13.695  18.742  1.00 -4.95           C
ATOM   1819 1HB  ALA A 141      -2.766  13.360  19.427  1.00 -4.95           H
ATOM   1820 2HB  ALA A 141      -4.437  13.954  19.305  1.00 -4.95           H
ATOM   1821 3HB  ALA A 141      -3.181  14.579  18.218  1.00 -4.95           H
ATOM   1822  N   ILE A 142      -1.774  11.333  17.342  1.00  2.29           N
ATOM   1823  H   ILE A 142      -1.877  10.989  18.289  1.00  2.29           H
ATOM   1824  CA  ILE A 142      -0.674  10.842  16.501  1.00  2.29           C
ATOM   1825  HA  ILE A 142      -0.132  11.713  16.131  1.00  2.29           H
ATOM   1826  C   ILE A 142      -1.164  10.091  15.256  1.00  2.29           C
ATOM   1827  O   ILE A 142      -0.527  10.139  14.208  1.00  2.29           O
ATOM   1828  CB  ILE A 142       0.351   9.973  17.299  1.00  2.29           C
ATOM   1829  HB  ILE A 142       1.100   9.608  16.594  1.00  2.29           H
ATOM   1830  CG1 ILE A 142      -0.327   8.754  17.963  1.00  2.29           C
ATOM   1831 1HG1 ILE A 142      -1.039   9.111  18.705  1.00  2.29           H
ATOM   1832 2HG1 ILE A 142      -0.876   8.203  17.203  1.00  2.29           H
ATOM   1833  CG2 ILE A 142       1.082  10.860  18.329  1.00  2.29           C
ATOM   1834 1HG2 ILE A 142       1.869  10.299  18.832  1.00  2.29           H
ATOM   1835 2HG2 ILE A 142       0.380  11.238  19.076  1.00  2.29           H
ATOM   1836 3HG2 ILE A 142       1.536  11.715  17.827  1.00  2.29           H
ATOM   1837  CD1 ILE A 142       0.619   7.764  18.659  1.00  2.29           C
ATOM   1838 1HD1 ILE A 142       1.043   8.208  19.559  1.00  2.29           H
ATOM   1839 2HD1 ILE A 142       1.424   7.485  17.984  1.00  2.29           H
ATOM   1840 3HD1 ILE A 142       0.060   6.869  18.940  1.00  2.29           H
ATOM   1841  N   ALA A 143      -2.322   9.451  15.318  1.00-13.09           N
ATOM   1842  H   ALA A 143      -2.854   9.457  16.175  1.00-13.09           H
ATOM   1843  CA  ALA A 143      -2.878   8.768  14.156  1.00-13.09           C
ATOM   1844  HA  ALA A 143      -2.077   8.245  13.629  1.00-13.09           H
ATOM   1845  C   ALA A 143      -3.488   9.814  13.212  1.00-13.09           C
ATOM   1846  O   ALA A 143      -3.340   9.734  11.999  1.00-13.09           O
ATOM   1847  CB  ALA A 143      -3.915   7.746  14.608  1.00-13.09           C
ATOM   1848 1HB  ALA A 143      -3.455   7.038  15.298  1.00-13.09           H
ATOM   1849 2HB  ALA A 143      -4.299   7.203  13.745  1.00-13.09           H
ATOM   1850 3HB  ALA A 143      -4.739   8.249  15.111  1.00-13.09           H
ATOM   1851  N   LEU A 144      -4.115  10.845  13.765  1.00-17.28           N
ATOM   1852  H   LEU A 144      -4.250  10.867  14.774  1.00-17.28           H
ATOM   1853  CA  LEU A 144      -4.630  11.949  12.951  1.00-17.28           C
ATOM   1854  HA  LEU A 144      -5.285  11.543  12.182  1.00-17.28           H
ATOM   1855  C   LEU A 144      -3.467  12.650  12.246  1.00-17.28           C
ATOM   1856  O   LEU A 144      -3.559  12.978  11.066  1.00-17.28           O
ATOM   1857  CB  LEU A 144      -5.420  12.950  13.809  1.00-17.28           C
ATOM   1858 1HB  LEU A 144      -4.767  13.294  14.608  1.00-17.28           H
ATOM   1859 2HB  LEU A 144      -5.651  13.813  13.184  1.00-17.28           H
ATOM   1860  CG  LEU A 144      -6.739  12.472  14.445  1.00-17.28           C
ATOM   1861  HG  LEU A 144      -6.539  11.575  15.026  1.00-17.28           H
ATOM   1862  CD1 LEU A 144      -7.294  13.538  15.391  1.00-17.28           C
ATOM   1863 1HD1 LEU A 144      -7.571  14.435  14.837  1.00-17.28           H
ATOM   1864 2HD1 LEU A 144      -6.549  13.788  16.145  1.00-17.28           H
ATOM   1865 3HD1 LEU A 144      -8.173  13.140  15.903  1.00-17.28           H
ATOM   1866  CD2 LEU A 144      -7.801  12.131  13.396  1.00-17.28           C
ATOM   1867 1HD2 LEU A 144      -8.720  11.832  13.902  1.00-17.28           H
ATOM   1868 2HD2 LEU A 144      -7.460  11.300  12.782  1.00-17.28           H
ATOM   1869 3HD2 LEU A 144      -8.003  12.997  12.765  1.00-17.28           H
ATOM   1870  N   ALA A 145      -2.342  12.808  12.931  1.00-18.51           N
ATOM   1871  H   ALA A 145      -2.317  12.555  13.917  1.00-18.51           H
ATOM   1872  CA  ALA A 145      -1.142  13.363  12.312  1.00-18.51           C
ATOM   1873  HA  ALA A 145      -1.400  14.324  11.871  1.00-18.51           H
ATOM   1874  C   ALA A 145      -0.618  12.456  11.193  1.00-18.51           C
ATOM   1875  O   ALA A 145      -0.166  12.944  10.160  1.00-18.51           O
ATOM   1876  CB  ALA A 145      -0.064  13.589  13.370  1.00-18.51           C
ATOM   1877 1HB  ALA A 145       0.245  12.638  13.802  1.00-18.51           H
ATOM   1878 2HB  ALA A 145      -0.457  14.227  14.158  1.00-18.51           H
ATOM   1879 3HB  ALA A 145       0.800  14.077  12.916  1.00-18.51           H
ATOM   1880  N   SER A 146      -0.734  11.146  11.373  1.00-27.07           N
ATOM   1881  H   SER A 146      -1.148  10.803  12.232  1.00-27.07           H
ATOM   1882  CA  SER A 146      -0.277  10.165  10.382  1.00-27.07           C
ATOM   1883  HA  SER A 146       0.769  10.367  10.162  1.00-27.07           H
ATOM   1884  C   SER A 146      -1.047  10.227   9.068  1.00-27.07           C
ATOM   1885  O   SER A 146      -0.557   9.752   8.042  1.00-27.07           O
ATOM   1886  CB  SER A 146      -0.390   8.736  10.917  1.00-27.07           C
ATOM   1887 1HB  SER A 146      -1.435   8.493  11.096  1.00-27.07           H
ATOM   1888 2HB  SER A 146      -0.003   8.048  10.163  1.00-27.07           H
ATOM   1889  OG  SER A 146       0.343   8.563  12.118  1.00-27.07           O
ATOM   1890  HG  SER A 146      -0.049   9.105  12.819  1.00-27.07           H
ATOM   1891  N   THR A 147      -2.222  10.844   9.060  1.00 -7.54           N
ATOM   1892  H   THR A 147      -2.610  11.212   9.922  1.00 -7.54           H
ATOM   1893  CA  THR A 147      -2.968  10.995   7.811  1.00 -7.54           C
ATOM   1894  HA  THR A 147      -3.034  10.020   7.330  1.00 -7.54           H
ATOM   1895  C   THR A 147      -2.277  11.965   6.858  1.00 -7.54           C
ATOM   1896  O   THR A 147      -2.488  11.887   5.652  1.00 -7.54           O
ATOM   1897  CB  THR A 147      -4.400  11.557   8.000  1.00 -7.54           C
ATOM   1898  HB  THR A 147      -4.899  11.566   7.031  1.00 -7.54           H
ATOM   1899  OG1 THR A 147      -4.335  12.902   8.486  1.00 -7.54           O
ATOM   1900  HG1 THR A 147      -4.174  12.876   9.444  1.00 -7.54           H
ATOM   1901  CG2 THR A 147      -5.231  10.735   8.972  1.00 -7.54           C
ATOM   1902 1HG2 THR A 147      -6.227  11.169   9.051  1.00 -7.54           H
ATOM   1903 2HG2 THR A 147      -4.772  10.721   9.959  1.00 -7.54           H
ATOM   1904 3HG2 THR A 147      -5.324   9.713   8.606  1.00 -7.54           H
ATOM   1905  N   TRP A 148      -1.496  12.905   7.387  1.00 10.86           N
ATOM   1906  H   TRP A 148      -1.308  12.880   8.385  1.00 10.86           H
ATOM   1907  CA  TRP A 148      -0.897  13.999   6.604  1.00 10.86           C
ATOM   1908  HA  TRP A 148      -0.514  14.736   7.309  1.00 10.86           H
ATOM   1909  C   TRP A 148      -1.954  14.717   5.739  1.00 10.86           C
ATOM   1910  O   TRP A 148      -1.672  15.226   4.652  1.00 10.86           O
ATOM   1911  CB  TRP A 148       0.311  13.508   5.787  1.00 10.86           C
ATOM   1912 1HB  TRP A 148       0.012  12.650   5.184  1.00 10.86           H
ATOM   1913 2HB  TRP A 148       0.625  14.303   5.113  1.00 10.86           H
ATOM   1914  CG  TRP A 148       1.515  13.121   6.633  1.00 10.86           C
ATOM   1915  CD1 TRP A 148       1.543  12.279   7.698  1.00 10.86           C
ATOM   1916  HD1 TRP A 148       0.674  11.767   8.086  1.00 10.86           H
ATOM   1917  CD2 TRP A 148       2.880  13.553   6.466  1.00 10.86           C
ATOM   1918  NE1 TRP A 148       2.795  12.164   8.227  1.00 10.86           N
ATOM   1919  HE1 TRP A 148       3.020  11.575   9.018  1.00 10.86           H
ATOM   1920  CE2 TRP A 148       3.653  12.925   7.487  1.00 10.86           C
ATOM   1921  CE3 TRP A 148       3.538  14.387   5.541  1.00 10.86           C
ATOM   1922  HE3 TRP A 148       2.979  14.867   4.757  1.00 10.86           H
ATOM   1923  CZ2 TRP A 148       5.048  13.099   7.594  1.00 10.86           C
ATOM   1924  HZ2 TRP A 148       5.611  12.610   8.376  1.00 10.86           H
ATOM   1925  CZ3 TRP A 148       4.938  14.575   5.651  1.00 10.86           C
ATOM   1926  HZ3 TRP A 148       5.452  15.217   4.951  1.00 10.86           H
ATOM   1927  CH2 TRP A 148       5.678  13.916   6.672  1.00 10.86           C
ATOM   1928  HH2 TRP A 148       6.748  14.053   6.723  1.00 10.86           H
ATOM   1929  N   ASN A 149      -3.187  14.759   6.233  1.00 -5.37           N
ATOM   1930  H   ASN A 149      -3.369  14.307   7.124  1.00 -5.37           H
ATOM   1931  CA  ASN A 149      -4.326  15.367   5.540  1.00 -5.37           C
ATOM   1932  HA  ASN A 149      -3.986  15.872   4.636  1.00 -5.37           H
ATOM   1933  C   ASN A 149      -5.004  16.398   6.454  1.00 -5.37           C
ATOM   1934  O   ASN A 149      -6.007  16.096   7.105  1.00 -5.37           O
ATOM   1935  CB  ASN A 149      -5.310  14.260   5.129  1.00 -5.37           C
ATOM   1936 1HB  ASN A 149      -4.761  13.480   4.610  1.00 -5.37           H
ATOM   1937 2HB  ASN A 149      -5.759  13.822   6.019  1.00 -5.37           H
ATOM   1938  CG  ASN A 149      -6.412  14.757   4.220  1.00 -5.37           C
ATOM   1939  OD1 ASN A 149      -6.625  15.959   4.053  1.00 -5.37           O
ATOM   1940  ND2 ASN A 149      -7.131  13.842   3.631  1.00 -5.37           N
ATOM   1941 1HD2 ASN A 149      -7.883  14.130   3.023  1.00 -5.37           H
ATOM   1942 2HD2 ASN A 149      -6.958  12.856   3.806  1.00 -5.37           H
ATOM   1943  N   PRO A 150      -4.448  17.621   6.558  1.00-11.13           N
ATOM   1944  CA  PRO A 150      -5.057  18.551   7.519  1.00-11.13           C
ATOM   1945  HA  PRO A 150      -5.023  18.112   8.517  1.00-11.13           H
ATOM   1946  C   PRO A 150      -6.494  18.970   7.211  1.00-11.13           C
ATOM   1947  O   PRO A 150      -7.222  19.359   8.115  1.00-11.13           O
ATOM   1948  CB  PRO A 150      -4.124  19.767   7.468  1.00-11.13           C
ATOM   1949 1HB  PRO A 150      -4.525  20.519   6.789  1.00-11.13           H
ATOM   1950 2HB  PRO A 150      -3.982  20.191   8.463  1.00-11.13           H
ATOM   1951  CG  PRO A 150      -2.844  19.238   6.941  1.00-11.13           C
ATOM   1952 1HG  PRO A 150      -2.242  20.031   6.500  1.00-11.13           H
ATOM   1953 2HG  PRO A 150      -2.293  18.733   7.736  1.00-11.13           H
ATOM   1954  CD  PRO A 150      -3.286  18.250   5.905  1.00-11.13           C
ATOM   1955 1HD  PRO A 150      -3.589  18.759   4.988  1.00-11.13           H
ATOM   1956 2HD  PRO A 150      -2.498  17.528   5.707  1.00-11.13           H
ATOM   1957  N   ALA A 151      -6.942  18.878   5.964  1.00-19.25           N
ATOM   1958  H   ALA A 151      -6.324  18.595   5.220  1.00-19.25           H
ATOM   1959  CA  ALA A 151      -8.335  19.194   5.646  1.00-19.25           C
ATOM   1960  HA  ALA A 151      -8.577  20.175   6.058  1.00-19.25           H
ATOM   1961  C   ALA A 151      -9.277  18.162   6.275  1.00-19.25           C
ATOM   1962  O   ALA A 151     -10.336  18.507   6.811  1.00-19.25           O
ATOM   1963  CB  ALA A 151      -8.522  19.240   4.137  1.00-19.25           C
ATOM   1964 1HB  ALA A 151      -8.296  18.268   3.699  1.00-19.25           H
ATOM   1965 2HB  ALA A 151      -7.868  19.998   3.706  1.00-19.25           H
ATOM   1966 3HB  ALA A 151      -9.557  19.499   3.910  1.00-19.25           H
ATOM   1967  N   LEU A 152      -8.876  16.898   6.239  1.00 -4.08           N
ATOM   1968  H   LEU A 152      -8.017  16.654   5.758  1.00 -4.08           H
ATOM   1969  CA  LEU A 152      -9.644  15.840   6.892  1.00 -4.08           C
ATOM   1970  HA  LEU A 152     -10.678  15.881   6.546  1.00 -4.08           H
ATOM   1971  C   LEU A 152      -9.631  16.045   8.398  1.00 -4.08           C
ATOM   1972  O   LEU A 152     -10.664  15.947   9.037  1.00 -4.08           O
ATOM   1973  CB  LEU A 152      -9.055  14.463   6.574  1.00 -4.08           C
ATOM   1974 1HB  LEU A 152      -9.074  14.342   5.493  1.00 -4.08           H
ATOM   1975 2HB  LEU A 152      -8.016  14.465   6.895  1.00 -4.08           H
ATOM   1976  CG  LEU A 152      -9.712  13.220   7.198  1.00 -4.08           C
ATOM   1977  HG  LEU A 152      -9.664  13.303   8.283  1.00 -4.08           H
ATOM   1978  CD1 LEU A 152     -11.172  13.049   6.795  1.00 -4.08           C
ATOM   1979 1HD1 LEU A 152     -11.568  12.132   7.234  1.00 -4.08           H
ATOM   1980 2HD1 LEU A 152     -11.260  12.996   5.710  1.00 -4.08           H
ATOM   1981 3HD1 LEU A 152     -11.755  13.890   7.164  1.00 -4.08           H
ATOM   1982  CD2 LEU A 152      -8.913  11.999   6.777  1.00 -4.08           C
ATOM   1983 1HD2 LEU A 152      -8.860  11.942   5.689  1.00 -4.08           H
ATOM   1984 2HD2 LEU A 152      -9.392  11.093   7.146  1.00 -4.08           H
ATOM   1985 3HD2 LEU A 152      -7.904  12.054   7.183  1.00 -4.08           H
ATOM   1986  N   VAL A 153      -8.477  16.362   8.964  1.00 -7.86           N
ATOM   1987  H   VAL A 153      -7.644  16.439   8.388  1.00 -7.86           H
ATOM   1988  CA  VAL A 153      -8.364  16.562  10.412  1.00 -7.86           C
ATOM   1989  HA  VAL A 153      -8.769  15.682  10.913  1.00 -7.86           H
ATOM   1990  C   VAL A 153      -9.223  17.752  10.848  1.00 -7.86           C
ATOM   1991  O   VAL A 153      -9.914  17.689  11.858  1.00 -7.86           O
ATOM   1992  CB  VAL A 153      -6.865  16.692  10.816  1.00 -7.86           C
ATOM   1993  HB  VAL A 153      -6.414  17.494  10.234  1.00 -7.86           H
ATOM   1994  CG1 VAL A 153      -6.684  17.015  12.302  1.00 -7.86           C
ATOM   1995 1HG1 VAL A 153      -5.621  17.025  12.551  1.00 -7.86           H
ATOM   1996 2HG1 VAL A 153      -7.191  16.269  12.914  1.00 -7.86           H
ATOM   1997 3HG1 VAL A 153      -7.093  18.001  12.518  1.00 -7.86           H
ATOM   1998  CG2 VAL A 153      -6.134  15.371  10.500  1.00 -7.86           C
ATOM   1999 1HG2 VAL A 153      -5.093  15.436  10.818  1.00 -7.86           H
ATOM   2000 2HG2 VAL A 153      -6.148  15.167   9.432  1.00 -7.86           H
ATOM   2001 3HG2 VAL A 153      -6.608  14.541  11.024  1.00 -7.86           H
ATOM   2002  N   GLU A 154      -9.281  18.806  10.049  1.00-13.10           N
ATOM   2003  H   GLU A 154      -8.689  18.844   9.222  1.00-13.10           H
ATOM   2004  CA  GLU A 154     -10.171  19.937  10.326  1.00-13.10           C
ATOM   2005  HA  GLU A 154      -9.941  20.341  11.314  1.00-13.10           H
ATOM   2006  C   GLU A 154     -11.649  19.526  10.305  1.00-13.10           C
ATOM   2007  O   GLU A 154     -12.453  19.981  11.125  1.00-13.10           O
ATOM   2008  CB  GLU A 154      -9.913  21.015   9.271  1.00-13.10           C
ATOM   2009 1HB  GLU A 154      -8.846  21.222   9.255  1.00-13.10           H
ATOM   2010 2HB  GLU A 154     -10.192  20.618   8.298  1.00-13.10           H
ATOM   2011  CG  GLU A 154     -10.642  22.320   9.468  1.00-13.10           C
ATOM   2012 1HG  GLU A 154     -11.715  22.131   9.493  1.00-13.10           H
ATOM   2013 2HG  GLU A 154     -10.343  22.767  10.413  1.00-13.10           H
ATOM   2014  CD  GLU A 154     -10.332  23.278   8.338  1.00-13.10           C
ATOM   2015  OE1 GLU A 154     -11.272  23.662   7.608  1.00-13.10           O
ATOM   2016  OE2 GLU A 154      -9.158  23.640   8.133  1.00-13.10           O
ATOM   2017  N   ARG A 155     -12.020  18.646   9.383  1.00-18.62           N
ATOM   2018  H   ARG A 155     -11.332  18.303   8.715  1.00-18.62           H
ATOM   2019  CA  ARG A 155     -13.399  18.152   9.307  1.00-18.62           C
ATOM   2020  HA  ARG A 155     -14.079  19.003   9.324  1.00-18.62           H
ATOM   2021  C   ARG A 155     -13.709  17.272  10.515  1.00-18.62           C
ATOM   2022  O   ARG A 155     -14.773  17.385  11.112  1.00-18.62           O
ATOM   2023  CB  ARG A 155     -13.605  17.373   8.003  1.00-18.62           C
ATOM   2024 1HB  ARG A 155     -13.181  17.956   7.186  1.00-18.62           H
ATOM   2025 2HB  ARG A 155     -13.059  16.431   8.064  1.00-18.62           H
ATOM   2026  CG  ARG A 155     -15.057  17.072   7.653  1.00-18.62           C
ATOM   2027 1HG  ARG A 155     -15.517  16.506   8.460  1.00-18.62           H
ATOM   2028 2HG  ARG A 155     -15.600  18.008   7.523  1.00-18.62           H
ATOM   2029  CD  ARG A 155     -15.122  16.259   6.364  1.00-18.62           C
ATOM   2030 1HD  ARG A 155     -14.643  16.822   5.562  1.00-18.62           H
ATOM   2031 2HD  ARG A 155     -14.557  15.337   6.505  1.00-18.62           H
ATOM   2032  NE  ARG A 155     -16.496  15.910   5.962  1.00-18.62           N
ATOM   2033  HE  ARG A 155     -16.838  15.004   6.240  1.00-18.62           H
ATOM   2034  CZ  ARG A 155     -17.309  16.651   5.221  1.00-18.62           C
ATOM   2035  NH1 ARG A 155     -18.483  16.194   4.891  1.00-18.62           N
ATOM   2036 1HH1 ARG A 155     -18.824  15.305   5.251  1.00-18.62           H
ATOM   2037 2HH1 ARG A 155     -19.059  16.720   4.246  1.00-18.62           H
ATOM   2038  NH2 ARG A 155     -16.987  17.835   4.781  1.00-18.62           N
ATOM   2039 1HH2 ARG A 155     -16.073  18.204   4.964  1.00-18.62           H
ATOM   2040 2HH2 ARG A 155     -17.663  18.387   4.265  1.00-18.62           H
ATOM   2041  N   VAL A 156     -12.755  16.443  10.913  1.00-23.17           N
ATOM   2042  H   VAL A 156     -11.888  16.396  10.382  1.00-23.17           H
ATOM   2043  CA  VAL A 156     -12.903  15.575  12.083  1.00-23.17           C
ATOM   2044  HA  VAL A 156     -13.818  14.994  11.983  1.00-23.17           H
ATOM   2045  C   VAL A 156     -13.051  16.434  13.329  1.00-23.17           C
ATOM   2046  O   VAL A 156     -13.944  16.199  14.129  1.00-23.17           O
ATOM   2047  CB  VAL A 156     -11.701  14.590  12.209  1.00-23.17           C
ATOM   2048  HB  VAL A 156     -10.777  15.163  12.159  1.00-23.17           H
ATOM   2049  CG1 VAL A 156     -11.710  13.821  13.533  1.00-23.17           C
ATOM   2050 1HG1 VAL A 156     -11.493  14.504  14.352  1.00-23.17           H
ATOM   2051 2HG1 VAL A 156     -10.942  13.048  13.527  1.00-23.17           H
ATOM   2052 3HG1 VAL A 156     -12.686  13.362  13.700  1.00-23.17           H
ATOM   2053  CG2 VAL A 156     -11.715  13.580  11.056  1.00-23.17           C
ATOM   2054 1HG2 VAL A 156     -10.764  13.053  11.040  1.00-23.17           H
ATOM   2055 2HG2 VAL A 156     -11.845  14.079  10.099  1.00-23.17           H
ATOM   2056 3HG2 VAL A 156     -12.527  12.863  11.190  1.00-23.17           H
ATOM   2057  N   TYR A 157     -12.265  17.488  13.486  1.00  6.61           N
ATOM   2058  H   TYR A 157     -11.521  17.681  12.818  1.00  6.61           H
ATOM   2059  CA  TYR A 157     -12.446  18.356  14.645  1.00  6.61           C
ATOM   2060  HA  TYR A 157     -12.532  17.718  15.521  1.00  6.61           H
ATOM   2061  C   TYR A 157     -13.751  19.152  14.607  1.00  6.61           C
ATOM   2062  O   TYR A 157     -14.306  19.455  15.659  1.00  6.61           O
ATOM   2063  CB  TYR A 157     -11.232  19.252  14.865  1.00  6.61           C
ATOM   2064 1HB  TYR A 157     -10.842  19.595  13.907  1.00  6.61           H
ATOM   2065 2HB  TYR A 157     -11.548  20.119  15.441  1.00  6.61           H
ATOM   2066  CG  TYR A 157     -10.154  18.533  15.656  1.00  6.61           C
ATOM   2067  CD1 TYR A 157      -8.995  18.028  15.034  1.00  6.61           C
ATOM   2068  HD1 TYR A 157      -8.854  18.168  13.975  1.00  6.61           H
ATOM   2069  CD2 TYR A 157     -10.305  18.330  17.044  1.00  6.61           C
ATOM   2070  HD2 TYR A 157     -11.195  18.685  17.539  1.00  6.61           H
ATOM   2071  CE1 TYR A 157      -7.997  17.344  15.791  1.00  6.61           C
ATOM   2072  HE1 TYR A 157      -7.109  16.963  15.310  1.00  6.61           H
ATOM   2073  CE2 TYR A 157      -9.310  17.657  17.802  1.00  6.61           C
ATOM   2074  HE2 TYR A 157      -9.443  17.513  18.863  1.00  6.61           H
ATOM   2075  CZ  TYR A 157      -8.166  17.170  17.166  1.00  6.61           C
ATOM   2076  OH  TYR A 157      -7.198  16.527  17.894  1.00  6.61           O
ATOM   2077  HH  TYR A 157      -7.423  16.454  18.823  1.00  6.61           H
ATOM   2078  N   GLY A 158     -14.315  19.391  13.431  1.00-14.81           N
ATOM   2079  H   GLY A 158     -13.822  19.167  12.573  1.00-14.81           H
ATOM   2080  CA  GLY A 158     -15.658  19.953  13.358  1.00-14.81           C
ATOM   2081 1HA  GLY A 158     -15.707  20.827  14.006  1.00-14.81           H
ATOM   2082 2HA  GLY A 158     -15.862  20.265  12.334  1.00-14.81           H
ATOM   2083  C   GLY A 158     -16.735  18.973  13.794  1.00-14.81           C
ATOM   2084  O   GLY A 158     -17.740  19.364  14.395  1.00-14.81           O
ATOM   2085  N   TRP A 159     -16.525  17.692  13.528  1.00  5.63           N
ATOM   2086  H   TRP A 159     -15.696  17.426  13.002  1.00  5.63           H
ATOM   2087  CA  TRP A 159     -17.444  16.631  13.949  1.00  5.63           C
ATOM   2088  HA  TRP A 159     -18.466  16.905  13.699  1.00  5.63           H
ATOM   2089  C   TRP A 159     -17.343  16.407  15.458  1.00  5.63           C
ATOM   2090  O   TRP A 159     -18.346  16.283  16.162  1.00  5.63           O
ATOM   2091  CB  TRP A 159     -17.088  15.331  13.228  1.00  5.63           C
ATOM   2092 1HB  TRP A 159     -16.053  15.389  12.897  1.00  5.63           H
ATOM   2093 2HB  TRP A 159     -17.162  14.513  13.944  1.00  5.63           H
ATOM   2094  CG  TRP A 159     -17.949  14.978  12.044  1.00  5.63           C
ATOM   2095  CD1 TRP A 159     -18.519  13.770  11.820  1.00  5.63           C
ATOM   2096  HD1 TRP A 159     -18.467  12.944  12.522  1.00  5.63           H
ATOM   2097  CD2 TRP A 159     -18.246  15.763  10.866  1.00  5.63           C
ATOM   2098  NE1 TRP A 159     -19.134  13.715  10.601  1.00  5.63           N
ATOM   2099  HE1 TRP A 159     -19.598  12.892  10.229  1.00  5.63           H
ATOM   2100  CE2 TRP A 159     -18.997  14.928   9.987  1.00  5.63           C
ATOM   2101  CE3 TRP A 159     -17.934  17.075  10.448  1.00  5.63           C
ATOM   2102  HE3 TRP A 159     -17.342  17.723  11.071  1.00  5.63           H
ATOM   2103  CZ2 TRP A 159     -19.457  15.376   8.731  1.00  5.63           C
ATOM   2104  HZ2 TRP A 159     -20.031  14.725   8.088  1.00  5.63           H
ATOM   2105  CZ3 TRP A 159     -18.395  17.528   9.183  1.00  5.63           C
ATOM   2106  HZ3 TRP A 159     -18.154  18.527   8.850  1.00  5.63           H
ATOM   2107  CH2 TRP A 159     -19.164  16.671   8.346  1.00  5.63           C
ATOM   2108  HH2 TRP A 159     -19.521  17.037   7.394  1.00  5.63           H
ATOM   2109  N   ILE A 160     -16.120  16.445  15.967  1.00-17.45           N
ATOM   2110  H   ILE A 160     -15.327  16.526  15.333  1.00-17.45           H
ATOM   2111  CA  ILE A 160     -15.859  16.355  17.403  1.00-17.45           C
ATOM   2112  HA  ILE A 160     -16.293  15.434  17.790  1.00-17.45           H
ATOM   2113  C   ILE A 160     -16.582  17.526  18.067  1.00-17.45           C
ATOM   2114  O   ILE A 160     -17.302  17.336  19.050  1.00-17.45           O
ATOM   2115  CB  ILE A 160     -14.316  16.356  17.669  1.00-17.45           C
ATOM   2116  HB  ILE A 160     -13.880  17.160  17.081  1.00-17.45           H
ATOM   2117  CG1 ILE A 160     -13.712  15.013  17.212  1.00-17.45           C
ATOM   2118 1HG1 ILE A 160     -14.036  14.236  17.905  1.00-17.45           H
ATOM   2119 2HG1 ILE A 160     -14.110  14.758  16.232  1.00-17.45           H
ATOM   2120  CG2 ILE A 160     -13.944  16.607  19.149  1.00-17.45           C
ATOM   2121 1HG2 ILE A 160     -12.866  16.743  19.229  1.00-17.45           H
ATOM   2122 2HG2 ILE A 160     -14.242  15.755  19.761  1.00-17.45           H
ATOM   2123 3HG2 ILE A 160     -14.432  17.509  19.519  1.00-17.45           H
ATOM   2124  CD1 ILE A 160     -12.181  14.976  17.121  1.00-17.45           C
ATOM   2125 1HD1 ILE A 160     -11.871  14.000  16.746  1.00-17.45           H
ATOM   2126 2HD1 ILE A 160     -11.732  15.127  18.102  1.00-17.45           H
ATOM   2127 3HD1 ILE A 160     -11.828  15.747  16.436  1.00-17.45           H
ATOM   2128  N   ALA A 161     -16.459  18.724  17.509  1.00-11.19           N
ATOM   2129  H   ALA A 161     -15.860  18.848  16.697  1.00-11.19           H
ATOM   2130  CA  ALA A 161     -17.138  19.888  18.065  1.00-11.19           C
ATOM   2131  HA  ALA A 161     -16.866  19.962  19.118  1.00-11.19           H
ATOM   2132  C   ALA A 161     -18.667  19.789  18.003  1.00-11.19           C
ATOM   2133  O   ALA A 161     -19.328  20.155  18.971  1.00-11.19           O
ATOM   2134  CB  ALA A 161     -16.657  21.160  17.361  1.00-11.19           C
ATOM   2135 1HB  ALA A 161     -15.580  21.263  17.483  1.00-11.19           H
ATOM   2136 2HB  ALA A 161     -17.148  22.031  17.796  1.00-11.19           H
ATOM   2137 3HB  ALA A 161     -16.891  21.112  16.297  1.00-11.19           H
ATOM   2138  N   ARG A 162     -19.252  19.309  16.909  1.00-29.67           N
ATOM   2139  H   ARG A 162     -18.686  19.003  16.121  1.00-29.67           H
ATOM   2140  CA  ARG A 162     -20.719  19.283  16.821  1.00-29.67           C
ATOM   2141  HA  ARG A 162     -21.065  20.272  17.123  1.00-29.67           H
ATOM   2142  C   ARG A 162     -21.343  18.297  17.795  1.00-29.67           C
ATOM   2143  O   ARG A 162     -22.404  18.574  18.341  1.00-29.67           O
ATOM   2144  CB  ARG A 162     -21.237  19.050  15.391  1.00-29.67           C
ATOM   2145 1HB  ARG A 162     -22.287  19.338  15.370  1.00-29.67           H
ATOM   2146 2HB  ARG A 162     -20.696  19.720  14.723  1.00-29.67           H
ATOM   2147  CG  ARG A 162     -21.145  17.636  14.831  1.00-29.67           C
ATOM   2148 1HG  ARG A 162     -20.124  17.293  14.889  1.00-29.67           H
ATOM   2149 2HG  ARG A 162     -21.784  16.969  15.407  1.00-29.67           H
ATOM   2150  CD  ARG A 162     -21.583  17.616  13.384  1.00-29.67           C
ATOM   2151 1HD  ARG A 162     -22.577  18.059  13.320  1.00-29.67           H
ATOM   2152 2HD  ARG A 162     -20.892  18.222  12.797  1.00-29.67           H
ATOM   2153  NE  ARG A 162     -21.634  16.262  12.819  1.00-29.67           N
ATOM   2154  HE  ARG A 162     -21.369  15.488  13.417  1.00-29.67           H
ATOM   2155  CZ  ARG A 162     -22.019  15.948  11.590  1.00-29.67           C
ATOM   2156  NH1 ARG A 162     -22.058  14.701  11.252  1.00-29.67           N
ATOM   2157 1HH1 ARG A 162     -21.806  13.990  11.935  1.00-29.67           H
ATOM   2158 2HH1 ARG A 162     -22.322  14.466  10.304  1.00-29.67           H
ATOM   2159  NH2 ARG A 162     -22.404  16.812  10.688  1.00-29.67           N
ATOM   2160 1HH2 ARG A 162     -22.450  17.798  10.910  1.00-29.67           H
ATOM   2161 2HH2 ARG A 162     -22.665  16.474   9.770  1.00-29.67           H
ATOM   2162  N   GLU A 163     -20.687  17.178  18.062  1.00-28.13           N
ATOM   2163  H   GLU A 163     -19.823  16.953  17.574  1.00-28.13           H
ATOM   2164  CA  GLU A 163     -21.225  16.244  19.050  1.00-28.13           C
ATOM   2165  HA  GLU A 163     -22.300  16.140  18.900  1.00-28.13           H
ATOM   2166  C   GLU A 163     -21.009  16.789  20.463  1.00-28.13           C
ATOM   2167  O   GLU A 163     -21.853  16.623  21.335  1.00-28.13           O
ATOM   2168  CB  GLU A 163     -20.596  14.859  18.909  1.00-28.13           C
ATOM   2169 1HB  GLU A 163     -19.515  14.952  18.947  1.00-28.13           H
ATOM   2170 2HB  GLU A 163     -20.921  14.263  19.758  1.00-28.13           H
ATOM   2171  CG  GLU A 163     -20.997  14.115  17.638  1.00-28.13           C
ATOM   2172 1HG  GLU A 163     -22.072  14.230  17.493  1.00-28.13           H
ATOM   2173 2HG  GLU A 163     -20.482  14.548  16.780  1.00-28.13           H
ATOM   2174  CD  GLU A 163     -20.681  12.629  17.743  1.00-28.13           C
ATOM   2175  OE1 GLU A 163     -19.542  12.195  17.450  1.00-28.13           O
ATOM   2176  OE2 GLU A 163     -21.575  11.878  18.208  1.00-28.13           O
ATOM   2177  N   VAL A 164     -19.913  17.496  20.706  1.00 12.78           N
ATOM   2178  H   VAL A 164     -19.210  17.622  19.983  1.00 12.78           H
ATOM   2179  CA  VAL A 164     -19.702  18.089  22.031  1.00 12.78           C
ATOM   2180  HA  VAL A 164     -19.920  17.313  22.763  1.00 12.78           H
ATOM   2181  C   VAL A 164     -20.729  19.208  22.268  1.00 12.78           C
ATOM   2182  O   VAL A 164     -21.323  19.291  23.348  1.00 12.78           O
ATOM   2183  CB  VAL A 164     -18.201  18.485  22.230  1.00 12.78           C
ATOM   2184  HB  VAL A 164     -17.660  18.122  21.364  1.00 12.78           H
ATOM   2185  CG1 VAL A 164     -17.947  19.990  22.294  1.00 12.78           C
ATOM   2186 1HG1 VAL A 164     -18.447  20.427  23.153  1.00 12.78           H
ATOM   2187 2HG1 VAL A 164     -18.314  20.462  21.384  1.00 12.78           H
ATOM   2188 3HG1 VAL A 164     -16.878  20.174  22.368  1.00 12.78           H
ATOM   2189  CG2 VAL A 164     -17.615  17.759  23.450  1.00 12.78           C
ATOM   2190 1HG2 VAL A 164     -16.567  18.030  23.576  1.00 12.78           H
ATOM   2191 2HG2 VAL A 164     -17.672  16.680  23.298  1.00 12.78           H
ATOM   2192 3HG2 VAL A 164     -18.169  18.007  24.350  1.00 12.78           H
ATOM   2193  N   ARG A 165     -21.050  19.980  21.233  1.00  2.84           N
ATOM   2194  H   ARG A 165     -20.524  19.878  20.367  1.00  2.84           H
ATOM   2195  CA  ARG A 165     -22.122  20.984  21.289  1.00  2.84           C
ATOM   2196  HA  ARG A 165     -21.919  21.693  22.091  1.00  2.84           H
ATOM   2197  C   ARG A 165     -23.456  20.318  21.584  1.00  2.84           C
ATOM   2198  O   ARG A 165     -24.224  20.790  22.411  1.00  2.84           O
ATOM   2199  CB  ARG A 165     -22.214  21.724  19.944  1.00  2.84           C
ATOM   2200 1HB  ARG A 165     -21.289  22.277  19.777  1.00  2.84           H
ATOM   2201 2HB  ARG A 165     -22.306  20.977  19.159  1.00  2.84           H
ATOM   2202  CG  ARG A 165     -23.408  22.673  19.821  1.00  2.84           C
ATOM   2203 1HG  ARG A 165     -24.323  22.113  20.005  1.00  2.84           H
ATOM   2204 2HG  ARG A 165     -23.325  23.453  20.578  1.00  2.84           H
ATOM   2205  CD  ARG A 165     -23.538  23.326  18.447  1.00  2.84           C
ATOM   2206 1HD  ARG A 165     -24.400  23.994  18.465  1.00  2.84           H
ATOM   2207 2HD  ARG A 165     -22.651  23.933  18.269  1.00  2.84           H
ATOM   2208  NE  ARG A 165     -23.680  22.388  17.320  1.00  2.84           N
ATOM   2209  HE  ARG A 165     -22.855  22.256  16.741  1.00  2.84           H
ATOM   2210  CZ  ARG A 165     -24.779  21.757  16.929  1.00  2.84           C
ATOM   2211  NH1 ARG A 165     -24.747  21.133  15.786  1.00  2.84           N
ATOM   2212 1HH1 ARG A 165     -23.896  21.119  15.249  1.00  2.84           H
ATOM   2213 2HH1 ARG A 165     -25.588  20.709  15.421  1.00  2.84           H
ATOM   2214  NH2 ARG A 165     -25.907  21.757  17.590  1.00  2.84           N
ATOM   2215 1HH2 ARG A 165     -25.986  22.277  18.453  1.00  2.84           H
ATOM   2216 2HH2 ARG A 165     -26.718  21.260  17.229  1.00  2.84           H
ATOM   2217  N   ALA A 166     -23.724  19.189  20.945  1.00  7.63           N
ATOM   2218  H   ALA A 166     -23.054  18.818  20.278  1.00  7.63           H
ATOM   2219  CA  ALA A 166     -24.980  18.477  21.144  1.00  7.63           C
ATOM   2220  HA  ALA A 166     -25.793  19.204  21.094  1.00  7.63           H
ATOM   2221  C   ALA A 166     -25.078  17.782  22.509  1.00  7.63           C
ATOM   2222  O   ALA A 166     -26.121  17.237  22.857  1.00  7.63           O
ATOM   2223  CB  ALA A 166     -25.171  17.486  20.015  1.00  7.63           C
ATOM   2224 1HB  ALA A 166     -26.134  16.983  20.124  1.00  7.63           H
ATOM   2225 2HB  ALA A 166     -24.372  16.744  20.035  1.00  7.63           H
ATOM   2226 3HB  ALA A 166     -25.148  18.012  19.061  1.00  7.63           H
ATOM   2227  N   ARG A 167     -24.016  17.832  23.303  1.00  2.06           N
ATOM   2228  H   ARG A 167     -23.141  18.194  22.936  1.00  2.06           H
ATOM   2229  CA  ARG A 167     -24.062  17.399  24.702  1.00  2.06           C
ATOM   2230  HA  ARG A 167     -25.055  17.010  24.921  1.00  2.06           H
ATOM   2231  C   ARG A 167     -23.848  18.579  25.637  1.00  2.06           C
ATOM   2232  O   ARG A 167     -23.625  18.406  26.826  1.00  2.06           O
ATOM   2233  CB  ARG A 167     -23.060  16.271  24.948  1.00  2.06           C
ATOM   2234 1HB  ARG A 167     -22.053  16.617  24.713  1.00  2.06           H
ATOM   2235 2HB  ARG A 167     -23.103  15.985  25.999  1.00  2.06           H
ATOM   2236  CG  ARG A 167     -23.386  15.051  24.099  1.00  2.06           C
ATOM   2237 1HG  ARG A 167     -24.444  14.819  24.202  1.00  2.06           H
ATOM   2238 2HG  ARG A 167     -23.180  15.273  23.055  1.00  2.06           H
ATOM   2239  CD  ARG A 167     -22.593  13.838  24.503  1.00  2.06           C
ATOM   2240 1HD  ARG A 167     -21.533  14.061  24.404  1.00  2.06           H
ATOM   2241 2HD  ARG A 167     -22.810  13.607  25.545  1.00  2.06           H
ATOM   2242  NE  ARG A 167     -22.944  12.681  23.665  1.00  2.06           N
ATOM   2243  HE  ARG A 167     -23.751  12.137  23.947  1.00  2.06           H
ATOM   2244  CZ  ARG A 167     -22.306  12.267  22.577  1.00  2.06           C
ATOM   2245  NH1 ARG A 167     -22.728  11.176  22.007  1.00  2.06           N
ATOM   2246 1HH1 ARG A 167     -23.549  10.708  22.378  1.00  2.06           H
ATOM   2247 2HH1 ARG A 167     -22.235  10.810  21.202  1.00  2.06           H
ATOM   2248  NH2 ARG A 167     -21.285  12.878  22.033  1.00  2.06           N
ATOM   2249 1HH2 ARG A 167     -20.990  13.766  22.395  1.00  2.06           H
ATOM   2250 2HH2 ARG A 167     -20.833  12.470  21.234  1.00  2.06           H
ATOM   2251  N   GLY A 168     -23.955  19.780  25.088  1.00-11.39           N
ATOM   2252  H   GLY A 168     -24.098  19.862  24.086  1.00-11.39           H
ATOM   2253  CA  GLY A 168     -23.932  21.007  25.866  1.00-11.39           C
ATOM   2254 1HA  GLY A 168     -24.301  21.802  25.225  1.00-11.39           H
ATOM   2255 2HA  GLY A 168     -24.612  20.908  26.706  1.00-11.39           H
ATOM   2256  C   GLY A 168     -22.584  21.443  26.393  1.00-11.39           C
ATOM   2257  O   GLY A 168     -22.476  22.252  27.312  1.00-11.39           O
ATOM   2258  N   VAL A 169     -21.534  20.896  25.812  1.00  9.97           N
ATOM   2259  H   VAL A 169     -21.657  20.251  25.035  1.00  9.97           H
ATOM   2260  CA  VAL A 169     -20.180  21.225  26.220  1.00  9.97           C
ATOM   2261  HA  VAL A 169     -20.171  21.573  27.251  1.00  9.97           H
ATOM   2262  C   VAL A 169     -19.734  22.336  25.276  1.00  9.97           C
ATOM   2263  O   VAL A 169     -19.965  22.250  24.070  1.00  9.97           O
ATOM   2264  CB  VAL A 169     -19.276  19.986  26.086  1.00  9.97           C
ATOM   2265  HB  VAL A 169     -19.249  19.711  25.039  1.00  9.97           H
ATOM   2266  CG1 VAL A 169     -17.857  20.300  26.537  1.00  9.97           C
ATOM   2267 1HG1 VAL A 169     -17.852  20.705  27.546  1.00  9.97           H
ATOM   2268 2HG1 VAL A 169     -17.404  21.012  25.850  1.00  9.97           H
ATOM   2269 3HG1 VAL A 169     -17.266  19.392  26.517  1.00  9.97           H
ATOM   2270  CG2 VAL A 169     -19.854  18.784  26.855  1.00  9.97           C
ATOM   2271 1HG2 VAL A 169     -20.747  18.419  26.346  1.00  9.97           H
ATOM   2272 2HG2 VAL A 169     -20.125  19.067  27.868  1.00  9.97           H
ATOM   2273 3HG2 VAL A 169     -19.128  17.970  26.887  1.00  9.97           H
ATOM   2274  N   HIS A 170     -19.110  23.388  25.792  1.00 40.46           N
ATOM   2275  H   HIS A 170     -18.945  23.429  26.793  1.00 40.46           H
ATOM   2276  CA  HIS A 170     -18.669  24.492  24.930  1.00 40.46           C
ATOM   2277  HA  HIS A 170     -18.660  24.114  23.912  1.00 40.46           H
ATOM   2278  C   HIS A 170     -17.226  24.942  25.147  1.00 40.46           C
ATOM   2279  O   HIS A 170     -16.788  25.945  24.591  1.00 40.46           O
ATOM   2280  CB  HIS A 170     -19.696  25.641  24.962  1.00 40.46           C
ATOM   2281 1HB  HIS A 170     -20.417  25.443  25.758  1.00 40.46           H
ATOM   2282 2HB  HIS A 170     -19.178  26.571  25.191  1.00 40.46           H
ATOM   2283  CG  HIS A 170     -20.446  25.813  23.671  1.00 40.46           C
ATOM   2284  ND1 HIS A 170     -21.194  26.943  23.352  1.00 40.46           N
ATOM   2285  HD1 HIS A 170     -21.377  27.741  23.958  1.00 40.46           H
ATOM   2286  CD2 HIS A 170     -20.575  25.004  22.585  1.00 40.46           C
ATOM   2287  HD2 HIS A 170     -20.164  24.005  22.491  1.00 40.46           H
ATOM   2288  CE1 HIS A 170     -21.667  26.820  22.122  1.00 40.46           C
ATOM   2289  HE1 HIS A 170     -22.282  27.549  21.605  1.00 40.46           H
ATOM   2290  NE2 HIS A 170     -21.286  25.670  21.630  1.00 40.46           N
ATOM   2291  HE2 HIS A 170     -21.462  25.352  20.672  1.00 40.46           H
ATOM   2292  N   GLN A 171     -16.443  24.124  25.835  1.00 30.19           N
ATOM   2293  H   GLN A 171     -16.844  23.403  26.421  1.00 30.19           H
ATOM   2294  CA  GLN A 171     -14.989  24.135  25.664  1.00 30.19           C
ATOM   2295  HA  GLN A 171     -14.744  24.591  24.706  1.00 30.19           H
ATOM   2296  C   GLN A 171     -14.437  22.715  25.663  1.00 30.19           C
ATOM   2297  O   GLN A 171     -15.005  21.836  26.304  1.00 30.19           O
ATOM   2298  CB  GLN A 171     -14.275  24.899  26.778  1.00 30.19           C
ATOM   2299 1HB  GLN A 171     -14.641  24.564  27.748  1.00 30.19           H
ATOM   2300 2HB  GLN A 171     -13.221  24.639  26.708  1.00 30.19           H
ATOM   2301  CG  GLN A 171     -14.337  26.399  26.704  1.00 30.19           C
ATOM   2302 1HG  GLN A 171     -14.308  26.703  25.659  1.00 30.19           H
ATOM   2303 2HG  GLN A 171     -15.259  26.759  27.150  1.00 30.19           H
ATOM   2304  CD  GLN A 171     -13.149  27.000  27.401  1.00 30.19           C
ATOM   2305  OE1 GLN A 171     -13.108  27.120  28.618  1.00 30.19           O
ATOM   2306  NE2 GLN A 171     -12.140  27.323  26.641  1.00 30.19           N
ATOM   2307 1HE2 GLN A 171     -11.325  27.740  27.059  1.00 30.19           H
ATOM   2308 2HE2 GLN A 171     -12.178  27.136  25.649  1.00 30.19           H
ATOM   2309  N   VAL A 172     -13.296  22.499  25.020  1.00  0.06           N
ATOM   2310  H   VAL A 172     -12.857  23.257  24.507  1.00  0.06           H
ATOM   2311  CA  VAL A 172     -12.614  21.197  25.050  1.00  0.06           C
ATOM   2312  HA  VAL A 172     -13.092  20.557  25.788  1.00  0.06           H
ATOM   2313  C   VAL A 172     -11.160  21.386  25.467  1.00  0.06           C
ATOM   2314  O   VAL A 172     -10.626  22.485  25.341  1.00  0.06           O
ATOM   2315  CB  VAL A 172     -12.672  20.469  23.682  1.00  0.06           C
ATOM   2316  HB  VAL A 172     -12.089  19.552  23.762  1.00  0.06           H
ATOM   2317  CG1 VAL A 172     -14.113  20.084  23.341  1.00  0.06           C
ATOM   2318 1HG1 VAL A 172     -14.529  19.466  24.140  1.00  0.06           H
ATOM   2319 2HG1 VAL A 172     -14.130  19.508  22.414  1.00  0.06           H
ATOM   2320 3HG1 VAL A 172     -14.731  20.972  23.222  1.00  0.06           H
ATOM   2321  CG2 VAL A 172     -12.082  21.324  22.556  1.00  0.06           C
ATOM   2322 1HG2 VAL A 172     -11.061  21.625  22.794  1.00  0.06           H
ATOM   2323 2HG2 VAL A 172     -12.693  22.209  22.376  1.00  0.06           H
ATOM   2324 3HG2 VAL A 172     -12.049  20.726  21.646  1.00  0.06           H
ATOM   2325  N   LEU A 173     -10.534  20.355  26.015  1.00 18.50           N
ATOM   2326  H   LEU A 173     -11.062  19.504  26.199  1.00 18.50           H
ATOM   2327  CA  LEU A 173      -9.108  20.374  26.373  1.00 18.50           C
ATOM   2328  HA  LEU A 173      -8.783  21.401  26.522  1.00 18.50           H
ATOM   2329  C   LEU A 173      -8.279  19.797  25.227  1.00 18.50           C
ATOM   2330  O   LEU A 173      -7.670  18.735  25.350  1.00 18.50           O
ATOM   2331  CB  LEU A 173      -8.853  19.582  27.663  1.00 18.50           C
ATOM   2332 1HB  LEU A 173      -9.259  18.585  27.528  1.00 18.50           H
ATOM   2333 2HB  LEU A 173      -7.777  19.487  27.792  1.00 18.50           H
ATOM   2334  CG  LEU A 173      -9.409  20.162  28.970  1.00 18.50           C
ATOM   2335  HG  LEU A 173     -10.454  20.427  28.828  1.00 18.50           H
ATOM   2336  CD1 LEU A 173      -9.320  19.173  30.118  1.00 18.50           C
ATOM   2337 1HD1 LEU A 173      -9.927  18.298  29.894  1.00 18.50           H
ATOM   2338 2HD1 LEU A 173      -9.715  19.627  31.028  1.00 18.50           H
ATOM   2339 3HD1 LEU A 173      -8.287  18.861  30.283  1.00 18.50           H
ATOM   2340  CD2 LEU A 173      -8.620  21.410  29.340  1.00 18.50           C
ATOM   2341 1HD2 LEU A 173      -8.746  22.182  28.586  1.00 18.50           H
ATOM   2342 2HD2 LEU A 173      -7.561  21.169  29.436  1.00 18.50           H
ATOM   2343 3HD2 LEU A 173      -8.983  21.794  30.292  1.00 18.50           H
ATOM   2344  N   ALA A 174      -8.318  20.490  24.101  1.00 23.55           N
ATOM   2345  H   ALA A 174      -8.814  21.370  24.077  1.00 23.55           H
ATOM   2346  CA  ALA A 174      -7.648  20.091  22.870  1.00 23.55           C
ATOM   2347  HA  ALA A 174      -6.680  19.635  23.083  1.00 23.55           H
ATOM   2348  C   ALA A 174      -7.495  21.406  22.107  1.00 23.55           C
ATOM   2349  O   ALA A 174      -8.279  22.320  22.386  1.00 23.55           O
ATOM   2350  CB  ALA A 174      -8.561  19.136  22.087  1.00 23.55           C
ATOM   2351 1HB  ALA A 174      -8.941  18.368  22.751  1.00 23.55           H
ATOM   2352 2HB  ALA A 174      -8.007  18.669  21.273  1.00 23.55           H
ATOM   2353 3HB  ALA A 174      -9.409  19.685  21.674  1.00 23.55           H
ATOM   2354  N   PRO A 175      -6.605  21.492  21.098  1.00  8.47           N
ATOM   2355  CA  PRO A 175      -5.587  20.527  20.652  1.00  8.47           C
ATOM   2356  HA  PRO A 175      -5.980  19.511  20.651  1.00  8.47           H
ATOM   2357  C   PRO A 175      -4.296  20.577  21.466  1.00  8.47           C
ATOM   2358  O   PRO A 175      -4.076  21.500  22.258  1.00  8.47           O
ATOM   2359  CB  PRO A 175      -5.329  20.969  19.215  1.00  8.47           C
ATOM   2360 1HB  PRO A 175      -4.333  20.679  18.879  1.00  8.47           H
ATOM   2361 2HB  PRO A 175      -6.090  20.545  18.565  1.00  8.47           H
ATOM   2362  CG  PRO A 175      -5.460  22.435  19.275  1.00  8.47           C
ATOM   2363 1HG  PRO A 175      -4.538  22.864  19.657  1.00  8.47           H
ATOM   2364 2HG  PRO A 175      -5.687  22.843  18.290  1.00  8.47           H
ATOM   2365  CD  PRO A 175      -6.592  22.694  20.242  1.00  8.47           C
ATOM   2366 1HD  PRO A 175      -6.394  23.592  20.832  1.00  8.47           H
ATOM   2367 2HD  PRO A 175      -7.537  22.783  19.706  1.00  8.47           H
ATOM   2368  N   VAL A 176      -3.426  19.604  21.249  1.00 22.83           N
ATOM   2369  H   VAL A 176      -3.644  18.840  20.609  1.00 22.83           H
ATOM   2370  CA  VAL A 176      -2.116  19.584  21.887  1.00 22.83           C
ATOM   2371  HA  VAL A 176      -2.052  20.400  22.595  1.00 22.83           H
ATOM   2372  C   VAL A 176      -1.085  19.769  20.788  1.00 22.83           C
ATOM   2373  O   VAL A 176      -1.065  19.006  19.827  1.00 22.83           O
ATOM   2374  CB  VAL A 176      -1.855  18.254  22.633  1.00 22.83           C
ATOM   2375  HB  VAL A 176      -1.595  17.500  21.901  1.00 22.83           H
ATOM   2376  CG1 VAL A 176      -0.689  18.395  23.606  1.00 22.83           C
ATOM   2377 1HG1 VAL A 176       0.230  18.576  23.056  1.00 22.83           H
ATOM   2378 2HG1 VAL A 176      -0.571  17.478  24.178  1.00 22.83           H
ATOM   2379 3HG1 VAL A 176      -0.865  19.219  24.295  1.00 22.83           H
ATOM   2380  CG2 VAL A 176      -3.123  17.790  23.357  1.00 22.83           C
ATOM   2381 1HG2 VAL A 176      -2.882  16.985  24.051  1.00 22.83           H
ATOM   2382 2HG2 VAL A 176      -3.834  17.400  22.629  1.00 22.83           H
ATOM   2383 3HG2 VAL A 176      -3.575  18.615  23.895  1.00 22.83           H
ATOM   2384  N   VAL A 177      -0.251  20.792  20.901  1.00 23.42           N
ATOM   2385  H   VAL A 177      -0.301  21.387  21.724  1.00 23.42           H
ATOM   2386  CA  VAL A 177       0.737  21.101  19.859  1.00 23.42           C
ATOM   2387  HA  VAL A 177       0.655  20.353  19.072  1.00 23.42           H
ATOM   2388  C   VAL A 177       2.140  20.958  20.429  1.00 23.42           C
ATOM   2389  O   VAL A 177       3.122  21.514  19.950  1.00 23.42           O
ATOM   2390  CB  VAL A 177       0.489  22.476  19.181  1.00 23.42           C
ATOM   2391  HB  VAL A 177       1.246  22.618  18.415  1.00 23.42           H
ATOM   2392  CG1 VAL A 177      -0.879  22.483  18.486  1.00 23.42           C
ATOM   2393 1HG1 VAL A 177      -1.005  23.418  17.938  1.00 23.42           H
ATOM   2394 2HG1 VAL A 177      -1.682  22.381  19.215  1.00 23.42           H
ATOM   2395 3HG1 VAL A 177      -0.928  21.656  17.777  1.00 23.42           H
ATOM   2396  CG2 VAL A 177       0.589  23.633  20.166  1.00 23.42           C
ATOM   2397 1HG2 VAL A 177       0.400  24.571  19.645  1.00 23.42           H
ATOM   2398 2HG2 VAL A 177       1.597  23.669  20.576  1.00 23.42           H
ATOM   2399 3HG2 VAL A 177      -0.129  23.517  20.977  1.00 23.42           H
ATOM   2400  N   ASP A 178       2.224  20.153  21.472  1.00  9.25           N
ATOM   2401  H   ASP A 178       1.391  19.732  21.843  1.00  9.25           H
ATOM   2402  CA  ASP A 178       3.519  19.772  22.015  1.00  9.25           C
ATOM   2403  HA  ASP A 178       4.113  20.665  22.211  1.00  9.25           H
ATOM   2404  C   ASP A 178       4.233  18.914  20.982  1.00  9.25           C
ATOM   2405  O   ASP A 178       3.673  17.950  20.469  1.00  9.25           O
ATOM   2406  CB  ASP A 178       3.351  18.967  23.300  1.00  9.25           C
ATOM   2407 1HB  ASP A 178       2.586  18.206  23.147  1.00  9.25           H
ATOM   2408 2HB  ASP A 178       4.296  18.473  23.534  1.00  9.25           H
ATOM   2409  CG  ASP A 178       2.969  19.836  24.460  1.00  9.25           C
ATOM   2410  OD1 ASP A 178       3.718  20.792  24.715  1.00  9.25           O
ATOM   2411  OD2 ASP A 178       1.953  19.590  25.140  1.00  9.25           O
ATOM   2412  N   VAL A 179       5.473  19.261  20.689  1.00  8.06           N
ATOM   2413  H   VAL A 179       5.869  20.090  21.097  1.00  8.06           H
ATOM   2414  CA  VAL A 179       6.309  18.453  19.809  1.00  8.06           C
ATOM   2415  HA  VAL A 179       5.695  17.973  19.047  1.00  8.06           H
ATOM   2416  C   VAL A 179       6.921  17.400  20.735  1.00  8.06           C
ATOM   2417  O   VAL A 179       7.465  17.757  21.790  1.00  8.06           O
ATOM   2418  CB  VAL A 179       7.403  19.330  19.136  1.00  8.06           C
ATOM   2419  HB  VAL A 179       8.005  19.776  19.919  1.00  8.06           H
ATOM   2420  CG1 VAL A 179       8.313  18.502  18.241  1.00  8.06           C
ATOM   2421 1HG1 VAL A 179       8.830  17.743  18.826  1.00  8.06           H
ATOM   2422 2HG1 VAL A 179       9.057  19.145  17.771  1.00  8.06           H
ATOM   2423 3HG1 VAL A 179       7.719  18.016  17.465  1.00  8.06           H
ATOM   2424  CG2 VAL A 179       6.774  20.473  18.316  1.00  8.06           C
ATOM   2425 1HG2 VAL A 179       6.156  21.104  18.954  1.00  8.06           H
ATOM   2426 2HG2 VAL A 179       6.157  20.067  17.515  1.00  8.06           H
ATOM   2427 3HG2 VAL A 179       7.560  21.094  17.883  1.00  8.06           H
ATOM   2428  N   GLY A 180       6.828  16.123  20.384  1.00 17.64           N
ATOM   2429  H   GLY A 180       6.383  15.876  19.497  1.00 17.64           H
ATOM   2430  CA  GLY A 180       7.351  15.056  21.228  1.00 17.64           C
ATOM   2431 1HA  GLY A 180       7.789  15.484  22.125  1.00 17.64           H
ATOM   2432 2HA  GLY A 180       6.533  14.400  21.524  1.00 17.64           H
ATOM   2433  C   GLY A 180       8.411  14.228  20.531  1.00 17.64           C
ATOM   2434  O   GLY A 180       8.218  13.830  19.392  1.00 17.64           O
ATOM   2435  N   ARG A 181       9.543  13.997  21.191  1.00 25.26           N
ATOM   2436  H   ARG A 181       9.646  14.371  22.135  1.00 25.26           H
ATOM   2437  CA  ARG A 181      10.681  13.273  20.583  1.00 25.26           C
ATOM   2438  HA  ARG A 181      10.347  12.787  19.665  1.00 25.26           H
ATOM   2439  C   ARG A 181      11.208  12.170  21.494  1.00 25.26           C
ATOM   2440  O   ARG A 181      12.233  11.548  21.231  1.00 25.26           O
ATOM   2441  CB  ARG A 181      11.802  14.258  20.207  1.00 25.26           C
ATOM   2442 1HB  ARG A 181      12.072  14.835  21.087  1.00 25.26           H
ATOM   2443 2HB  ARG A 181      12.679  13.698  19.882  1.00 25.26           H
ATOM   2444  CG  ARG A 181      11.402  15.203  19.071  1.00 25.26           C
ATOM   2445 1HG  ARG A 181      11.308  14.602  18.172  1.00 25.26           H
ATOM   2446 2HG  ARG A 181      10.432  15.646  19.289  1.00 25.26           H
ATOM   2447  CD  ARG A 181      12.374  16.335  18.791  1.00 25.26           C
ATOM   2448 1HD  ARG A 181      12.413  17.009  19.649  1.00 25.26           H
ATOM   2449 2HD  ARG A 181      13.366  15.923  18.617  1.00 25.26           H
ATOM   2450  NE  ARG A 181      11.931  17.061  17.591  1.00 25.26           N
ATOM   2451  HE  ARG A 181      11.077  16.742  17.145  1.00 25.26           H
ATOM   2452  CZ  ARG A 181      12.546  18.075  17.000  1.00 25.26           C
ATOM   2453  NH1 ARG A 181      12.034  18.524  15.894  1.00 25.26           N
ATOM   2454 1HH1 ARG A 181      11.174  18.109  15.546  1.00 25.26           H
ATOM   2455 2HH1 ARG A 181      12.496  19.274  15.389  1.00 25.26           H
ATOM   2456  NH2 ARG A 181      13.625  18.655  17.449  1.00 25.26           N
ATOM   2457 1HH2 ARG A 181      14.042  18.345  18.325  1.00 25.26           H
ATOM   2458 2HH2 ARG A 181      14.043  19.408  16.931  1.00 25.26           H
ATOM   2459  N   GLU A 182      10.474  11.925  22.566  1.00 19.75           N
ATOM   2460  H   GLU A 182       9.645  12.472  22.731  1.00 19.75           H
ATOM   2461  CA  GLU A 182      10.789  10.868  23.527  1.00 19.75           C
ATOM   2462  HA  GLU A 182      11.643  10.284  23.185  1.00 19.75           H
ATOM   2463  C   GLU A 182       9.585   9.938  23.679  1.00 19.75           C
ATOM   2464  O   GLU A 182       8.738  10.176  24.530  1.00 19.75           O
ATOM   2465  CB  GLU A 182      11.139  11.473  24.894  1.00 19.75           C
ATOM   2466 1HB  GLU A 182      10.438  12.282  25.103  1.00 19.75           H
ATOM   2467 2HB  GLU A 182      11.012  10.711  25.664  1.00 19.75           H
ATOM   2468  CG  GLU A 182      12.561  12.015  24.995  1.00 19.75           C
ATOM   2469 1HG  GLU A 182      12.760  12.661  24.138  1.00 19.75           H
ATOM   2470 2HG  GLU A 182      12.634  12.618  25.902  1.00 19.75           H
ATOM   2471  CD  GLU A 182      13.622  10.915  25.060  1.00 19.75           C
ATOM   2472  OE1 GLU A 182      13.285   9.707  25.123  1.00 19.75           O
ATOM   2473  OE2 GLU A 182      14.826  11.259  25.108  1.00 19.75           O
ATOM   2474  N   PRO A 183       9.484   8.862  22.874  1.00  8.03           N
ATOM   2475  CA  PRO A 183       8.345   7.940  23.033  1.00  8.03           C
ATOM   2476  HA  PRO A 183       7.411   8.479  22.874  1.00  8.03           H
ATOM   2477  C   PRO A 183       8.269   7.195  24.372  1.00  8.03           C
ATOM   2478  O   PRO A 183       7.274   6.543  24.677  1.00  8.03           O
ATOM   2479  CB  PRO A 183       8.560   6.931  21.900  1.00  8.03           C
ATOM   2480 1HB  PRO A 183       9.066   6.050  22.283  1.00  8.03           H
ATOM   2481 2HB  PRO A 183       7.614   6.655  21.444  1.00  8.03           H
ATOM   2482  CG  PRO A 183       9.418   7.628  20.918  1.00  8.03           C
ATOM   2483 1HG  PRO A 183       9.956   6.918  20.289  1.00  8.03           H
ATOM   2484 2HG  PRO A 183       8.815   8.303  20.310  1.00  8.03           H
ATOM   2485  CD  PRO A 183      10.359   8.411  21.775  1.00  8.03           C
ATOM   2486 1HD  PRO A 183      11.152   7.769  22.161  1.00  8.03           H
ATOM   2487 2HD  PRO A 183      10.772   9.251  21.215  1.00  8.03           H
ATOM   2488  N   ARG A 184       9.317   7.302  25.183  1.00 -6.27           N
ATOM   2489  H   ARG A 184      10.124   7.815  24.871  1.00 -6.27           H
ATOM   2490  CA  ARG A 184       9.314   6.771  26.550  1.00 -6.27           C
ATOM   2491  HA  ARG A 184       9.076   5.706  26.541  1.00 -6.27           H
ATOM   2492  C   ARG A 184       8.259   7.470  27.397  1.00 -6.27           C
ATOM   2493  O   ARG A 184       7.658   6.854  28.280  1.00 -6.27           O
ATOM   2494  CB  ARG A 184      10.682   6.981  27.199  1.00 -6.27           C
ATOM   2495 1HB  ARG A 184      10.967   8.028  27.090  1.00 -6.27           H
ATOM   2496 2HB  ARG A 184      10.588   6.762  28.263  1.00 -6.27           H
ATOM   2497  CG  ARG A 184      11.778   6.097  26.632  1.00 -6.27           C
ATOM   2498 1HG  ARG A 184      11.475   5.056  26.742  1.00 -6.27           H
ATOM   2499 2HG  ARG A 184      11.921   6.312  25.577  1.00 -6.27           H
ATOM   2500  CD  ARG A 184      13.085   6.304  27.382  1.00 -6.27           C
ATOM   2501 1HD  ARG A 184      12.884   6.258  28.454  1.00 -6.27           H
ATOM   2502 2HD  ARG A 184      13.764   5.489  27.124  1.00 -6.27           H
ATOM   2503  NE  ARG A 184      13.744   7.579  27.052  1.00 -6.27           N
ATOM   2504  HE  ARG A 184      13.385   8.116  26.263  1.00 -6.27           H
ATOM   2505  CZ  ARG A 184      14.805   8.085  27.662  1.00 -6.27           C
ATOM   2506  NH1 ARG A 184      15.412   9.104  27.132  1.00 -6.27           N
ATOM   2507 1HH1 ARG A 184      15.038   9.524  26.283  1.00 -6.27           H
ATOM   2508 2HH1 ARG A 184      16.241   9.478  27.567  1.00 -6.27           H
ATOM   2509  NH2 ARG A 184      15.271   7.644  28.794  1.00 -6.27           N
ATOM   2510 1HH2 ARG A 184      14.770   6.934  29.314  1.00 -6.27           H
ATOM   2511 2HH2 ARG A 184      16.119   8.043  29.168  1.00 -6.27           H
ATOM   2512  N   TRP A 185       8.003   8.730  27.070  1.00 17.17           N
ATOM   2513  H   TRP A 185       8.515   9.160  26.313  1.00 17.17           H
ATOM   2514  CA  TRP A 185       6.935   9.509  27.680  1.00 17.17           C
ATOM   2515  HA  TRP A 185       6.915   9.331  28.751  1.00 17.17           H
ATOM   2516  C   TRP A 185       5.650   8.984  27.042  1.00 17.17           C
ATOM   2517  O   TRP A 185       5.321   9.313  25.908  1.00 17.17           O
ATOM   2518  CB  TRP A 185       7.171  10.999  27.403  1.00 17.17           C
ATOM   2519 1HB  TRP A 185       8.147  11.267  27.807  1.00 17.17           H
ATOM   2520 2HB  TRP A 185       7.202  11.154  26.327  1.00 17.17           H
ATOM   2521  CG  TRP A 185       6.147  11.935  27.977  1.00 17.17           C
ATOM   2522  CD1 TRP A 185       5.906  12.192  29.287  1.00 17.17           C
ATOM   2523  HD1 TRP A 185       6.423  11.698  30.101  1.00 17.17           H
ATOM   2524  CD2 TRP A 185       5.243  12.788  27.248  1.00 17.17           C
ATOM   2525  NE1 TRP A 185       4.923  13.134  29.443  1.00 17.17           N
ATOM   2526  HE1 TRP A 185       4.575  13.462  30.342  1.00 17.17           H
ATOM   2527  CE2 TRP A 185       4.499  13.534  28.207  1.00 17.17           C
ATOM   2528  CE3 TRP A 185       4.998  13.013  25.878  1.00 17.17           C
ATOM   2529  HE3 TRP A 185       5.552  12.464  25.132  1.00 17.17           H
ATOM   2530  CZ2 TRP A 185       3.506  14.464  27.832  1.00 17.17           C
ATOM   2531  HZ2 TRP A 185       2.945  15.005  28.579  1.00 17.17           H
ATOM   2532  CZ3 TRP A 185       4.008  13.956  25.498  1.00 17.17           C
ATOM   2533  HZ3 TRP A 185       3.809  14.133  24.452  1.00 17.17           H
ATOM   2534  CH2 TRP A 185       3.265  14.664  26.485  1.00 17.17           C
ATOM   2535  HH2 TRP A 185       2.495  15.358  26.179  1.00 17.17           H
ATOM   2536  N   GLY A 186       4.963   8.088  27.736  1.00 11.87           N
ATOM   2537  H   GLY A 186       5.236   7.886  28.687  1.00 11.87           H
ATOM   2538  CA  GLY A 186       3.886   7.326  27.121  1.00 11.87           C
ATOM   2539 1HA  GLY A 186       4.272   6.879  26.208  1.00 11.87           H
ATOM   2540 2HA  GLY A 186       3.592   6.527  27.799  1.00 11.87           H
ATOM   2541  C   GLY A 186       2.651   8.116  26.741  1.00 11.87           C
ATOM   2542  O   GLY A 186       1.908   7.729  25.842  1.00 11.87           O
ATOM   2543  N   ARG A 187       2.475   9.273  27.363  1.00  4.81           N
ATOM   2544  H   ARG A 187       3.135   9.535  28.093  1.00  4.81           H
ATOM   2545  CA  ARG A 187       1.383  10.201  27.045  1.00  4.81           C
ATOM   2546  HA  ARG A 187       0.425   9.698  27.163  1.00  4.81           H
ATOM   2547  C   ARG A 187       1.407  10.782  25.635  1.00  4.81           C
ATOM   2548  O   ARG A 187       0.445  11.434  25.231  1.00  4.81           O
ATOM   2549  CB  ARG A 187       1.456  11.375  28.014  1.00  4.81           C
ATOM   2550 1HB  ARG A 187       2.500  11.659  28.125  1.00  4.81           H
ATOM   2551 2HB  ARG A 187       0.925  12.213  27.565  1.00  4.81           H
ATOM   2552  CG  ARG A 187       0.860  11.111  29.388  1.00  4.81           C
ATOM   2553 1HG  ARG A 187      -0.218  10.995  29.288  1.00  4.81           H
ATOM   2554 2HG  ARG A 187       1.277  10.201  29.814  1.00  4.81           H
ATOM   2555  CD  ARG A 187       1.152  12.282  30.311  1.00  4.81           C
ATOM   2556 1HD  ARG A 187       0.678  12.103  31.276  1.00  4.81           H
ATOM   2557 2HD  ARG A 187       2.230  12.361  30.451  1.00  4.81           H
ATOM   2558  NE  ARG A 187       0.654  13.537  29.730  1.00  4.81           N
ATOM   2559  HE  ARG A 187       0.286  13.493  28.784  1.00  4.81           H
ATOM   2560  CZ  ARG A 187       0.654  14.731  30.298  1.00  4.81           C
ATOM   2561  NH1 ARG A 187       0.193  15.718  29.600  1.00  4.81           N
ATOM   2562 1HH1 ARG A 187      -0.051  15.557  28.623  1.00  4.81           H
ATOM   2563 2HH1 ARG A 187       0.070  16.620  30.039  1.00  4.81           H
ATOM   2564  NH2 ARG A 187       1.076  14.979  31.507  1.00  4.81           N
ATOM   2565 1HH2 ARG A 187       1.544  14.261  32.030  1.00  4.81           H
ATOM   2566 2HH2 ARG A 187       0.960  15.900  31.897  1.00  4.81           H
ATOM   2567  N   ILE A 188       2.482  10.539  24.898  1.00 29.09           N
ATOM   2568  H   ILE A 188       3.199   9.933  25.281  1.00 29.09           H
ATOM   2569  CA  ILE A 188       2.732  11.115  23.573  1.00 29.09           C
ATOM   2570  HA  ILE A 188       2.820  12.191  23.716  1.00 29.09           H
ATOM   2571  C   ILE A 188       1.630  10.923  22.523  1.00 29.09           C
ATOM   2572  O   ILE A 188       1.586  11.679  21.555  1.00 29.09           O
ATOM   2573  CB  ILE A 188       4.115  10.594  23.066  1.00 29.09           C
ATOM   2574  HB  ILE A 188       4.789  10.640  23.917  1.00 29.09           H
ATOM   2575  CG1 ILE A 188       4.723  11.519  21.997  1.00 29.09           C
ATOM   2576 1HG1 ILE A 188       4.196  11.366  21.055  1.00 29.09           H
ATOM   2577 2HG1 ILE A 188       4.569  12.553  22.309  1.00 29.09           H
ATOM   2578  CG2 ILE A 188       4.032   9.112  22.622  1.00 29.09           C
ATOM   2579 1HG2 ILE A 188       5.033   8.723  22.440  1.00 29.09           H
ATOM   2580 2HG2 ILE A 188       3.437   9.016  21.713  1.00 29.09           H
ATOM   2581 3HG2 ILE A 188       3.574   8.507  23.408  1.00 29.09           H
ATOM   2582  CD1 ILE A 188       6.227  11.312  21.764  1.00 29.09           C
ATOM   2583 1HD1 ILE A 188       6.773  11.482  22.694  1.00 29.09           H
ATOM   2584 2HD1 ILE A 188       6.574  12.015  21.008  1.00 29.09           H
ATOM   2585 3HD1 ILE A 188       6.417  10.298  21.412  1.00 29.09           H
ATOM   2586  N   GLU A 189       0.686  10.010  22.721  1.00 26.57           N
ATOM   2587  H   GLU A 189       0.725   9.415  23.538  1.00 26.57           H
ATOM   2588  CA  GLU A 189      -0.429   9.861  21.782  1.00 26.57           C
ATOM   2589  HA  GLU A 189      -0.000   9.686  20.798  1.00 26.57           H
ATOM   2590  C   GLU A 189      -1.310  11.106  21.659  1.00 26.57           C
ATOM   2591  O   GLU A 189      -2.026  11.260  20.667  1.00 26.57           O
ATOM   2592  CB  GLU A 189      -1.314   8.654  22.110  1.00 26.57           C
ATOM   2593 1HB  GLU A 189      -1.950   8.486  21.243  1.00 26.57           H
ATOM   2594 2HB  GLU A 189      -0.684   7.775  22.237  1.00 26.57           H
ATOM   2595  CG  GLU A 189      -2.232   8.780  23.326  1.00 26.57           C
ATOM   2596 1HG  GLU A 189      -1.632   8.777  24.238  1.00 26.57           H
ATOM   2597 2HG  GLU A 189      -2.775   9.722  23.270  1.00 26.57           H
ATOM   2598  CD  GLU A 189      -3.258   7.657  23.367  1.00 26.57           C
ATOM   2599  OE1 GLU A 189      -2.888   6.471  23.509  1.00 26.57           O
ATOM   2600  OE2 GLU A 189      -4.462   7.944  23.217  1.00 26.57           O
ATOM   2601  N   GLU A 190      -1.238  12.000  22.641  1.00-11.02           N
ATOM   2602  H   GLU A 190      -0.636  11.811  23.439  1.00-11.02           H
ATOM   2603  CA  GLU A 190      -1.997  13.250  22.612  1.00-11.02           C
ATOM   2604  HA  GLU A 190      -3.015  13.019  22.296  1.00-11.02           H
ATOM   2605  C   GLU A 190      -1.426  14.273  21.621  1.00-11.02           C
ATOM   2606  O   GLU A 190      -2.105  15.231  21.255  1.00-11.02           O
ATOM   2607  CB  GLU A 190      -2.071  13.873  24.020  1.00-11.02           C
ATOM   2608 1HB  GLU A 190      -2.842  14.640  23.999  1.00-11.02           H
ATOM   2609 2HB  GLU A 190      -2.391  13.100  24.716  1.00-11.02           H
ATOM   2610  CG  GLU A 190      -0.788  14.519  24.571  1.00-11.02           C
ATOM   2611 1HG  GLU A 190       0.014  13.784  24.587  1.00-11.02           H
ATOM   2612 2HG  GLU A 190      -0.486  15.323  23.901  1.00-11.02           H
ATOM   2613  CD  GLU A 190      -0.973  15.102  25.978  1.00-11.02           C
ATOM   2614  OE1 GLU A 190      -0.188  14.788  26.900  1.00-11.02           O
ATOM   2615  OE2 GLU A 190      -1.905  15.911  26.192  1.00-11.02           O
ATOM   2616  N   THR A 191      -0.182  14.084  21.202  1.00  3.95           N
ATOM   2617  H   THR A 191       0.299  13.229  21.457  1.00  3.95           H
ATOM   2618  CA  THR A 191       0.532  15.068  20.381  1.00  3.95           C
ATOM   2619  HA  THR A 191       0.170  16.066  20.623  1.00  3.95           H
ATOM   2620  C   THR A 191       0.358  14.824  18.885  1.00  3.95           C
ATOM   2621  O   THR A 191      -0.227  13.829  18.483  1.00  3.95           O
ATOM   2622  CB  THR A 191       2.057  15.016  20.644  1.00  3.95           C
ATOM   2623  HB  THR A 191       2.529  15.840  20.114  1.00  3.95           H
ATOM   2624  OG1 THR A 191       2.607  13.794  20.142  1.00  3.95           O
ATOM   2625  HG1 THR A 191       2.215  13.053  20.632  1.00  3.95           H
ATOM   2626  CG2 THR A 191       2.390  15.125  22.123  1.00  3.95           C
ATOM   2627 1HG2 THR A 191       2.061  14.232  22.655  1.00  3.95           H
ATOM   2628 2HG2 THR A 191       1.905  16.003  22.548  1.00  3.95           H
ATOM   2629 3HG2 THR A 191       3.469  15.230  22.232  1.00  3.95           H
ATOM   2630  N   PHE A 192       0.942  15.678  18.053  1.00 17.33           N
ATOM   2631  H   PHE A 192       1.396  16.501  18.421  1.00 17.33           H
ATOM   2632  CA  PHE A 192       0.978  15.440  16.606  1.00 17.33           C
ATOM   2633  HA  PHE A 192       0.310  14.612  16.371  1.00 17.33           H
ATOM   2634  C   PHE A 192       2.384  15.023  16.129  1.00 17.33           C
ATOM   2635  O   PHE A 192       2.718  15.165  14.950  1.00 17.33           O
ATOM   2636  CB  PHE A 192       0.469  16.670  15.844  1.00 17.33           C
ATOM   2637 1HB  PHE A 192       1.117  17.511  16.063  1.00 17.33           H
ATOM   2638 2HB  PHE A 192       0.517  16.465  14.774  1.00 17.33           H
ATOM   2639  CG  PHE A 192      -0.950  17.066  16.176  1.00 17.33           C
ATOM   2640  CD1 PHE A 192      -1.231  18.355  16.669  1.00 17.33           C
ATOM   2641  HD1 PHE A 192      -0.424  19.047  16.860  1.00 17.33           H
ATOM   2642  CD2 PHE A 192      -2.021  16.180  15.944  1.00 17.33           C
ATOM   2643  HD2 PHE A 192      -1.827  15.186  15.575  1.00 17.33           H
ATOM   2644  CE1 PHE A 192      -2.567  18.768  16.910  1.00 17.33           C
ATOM   2645  HE1 PHE A 192      -2.763  19.759  17.290  1.00 17.33           H
ATOM   2646  CE2 PHE A 192      -3.363  16.579  16.178  1.00 17.33           C
ATOM   2647  HE2 PHE A 192      -4.173  15.887  15.995  1.00 17.33           H
ATOM   2648  CZ  PHE A 192      -3.636  17.880  16.656  1.00 17.33           C
ATOM   2649  HZ  PHE A 192      -4.656  18.190  16.833  1.00 17.33           H
ATOM   2650  N   GLY A 193       3.206  14.487  17.025  1.00 10.07           N
ATOM   2651  H   GLY A 193       2.912  14.396  17.990  1.00 10.07           H
ATOM   2652  CA  GLY A 193       4.512  13.958  16.641  1.00 10.07           C
ATOM   2653 1HA  GLY A 193       4.687  13.057  17.228  1.00 10.07           H
ATOM   2654 2HA  GLY A 193       4.463  13.643  15.601  1.00 10.07           H
ATOM   2655  C   GLY A 193       5.748  14.833  16.807  1.00 10.07           C
ATOM   2656  O   GLY A 193       5.783  15.726  17.654  1.00 10.07           O
ATOM   2657  N   GLU A 194       6.800  14.522  16.056  1.00 13.78           N
ATOM   2658  H   GLU A 194       6.701  13.810  15.337  1.00 13.78           H
ATOM   2659  CA  GLU A 194       8.129  15.112  16.266  1.00 13.78           C
ATOM   2660  HA  GLU A 194       8.199  15.384  17.318  1.00 13.78           H
ATOM   2661  C   GLU A 194       8.522  16.348  15.456  1.00 13.78           C
ATOM   2662  O   GLU A 194       9.597  16.916  15.691  1.00 13.78           O
ATOM   2663  CB  GLU A 194       9.204  14.052  16.004  1.00 13.78           C
ATOM   2664 1HB  GLU A 194      10.135  14.400  16.438  1.00 13.78           H
ATOM   2665 2HB  GLU A 194       8.904  13.144  16.524  1.00 13.78           H
ATOM   2666  CG  GLU A 194       9.484  13.724  14.534  1.00 13.78           C
ATOM   2667 1HG  GLU A 194       8.565  13.380  14.063  1.00 13.78           H
ATOM   2668 2HG  GLU A 194       9.823  14.622  14.016  1.00 13.78           H
ATOM   2669  CD  GLU A 194      10.549  12.654  14.391  1.00 13.78           C
ATOM   2670  OE1 GLU A 194      10.595  11.740  15.228  1.00 13.78           O
ATOM   2671  OE2 GLU A 194      11.347  12.685  13.434  1.00 13.78           O
ATOM   2672  N   ASP A 195       7.714  16.757  14.488  1.00  3.08           N
ATOM   2673  H   ASP A 195       6.816  16.298  14.336  1.00  3.08           H
ATOM   2674  CA  ASP A 195       8.097  17.852  13.593  1.00  3.08           C
ATOM   2675  HA  ASP A 195       9.145  18.092  13.749  1.00  3.08           H
ATOM   2676  C   ASP A 195       7.266  19.120  13.756  1.00  3.08           C
ATOM   2677  O   ASP A 195       6.049  19.081  13.593  1.00  3.08           O
ATOM   2678  CB  ASP A 195       7.957  17.435  12.139  1.00  3.08           C
ATOM   2679 1HB  ASP A 195       8.569  16.554  11.960  1.00  3.08           H
ATOM   2680 2HB  ASP A 195       6.917  17.184  11.939  1.00  3.08           H
ATOM   2681  CG  ASP A 195       8.376  18.549  11.215  1.00  3.08           C
ATOM   2682  OD1 ASP A 195       7.492  19.180  10.611  1.00  3.08           O
ATOM   2683  OD2 ASP A 195       9.582  18.888  11.189  1.00  3.08           O
ATOM   2684  N   PRO A 196       7.898  20.276  14.021  1.00  3.57           N
ATOM   2685  CA  PRO A 196       7.048  21.439  14.297  1.00  3.57           C
ATOM   2686  HA  PRO A 196       6.380  21.207  15.125  1.00  3.57           H
ATOM   2687  C   PRO A 196       6.188  21.963  13.149  1.00  3.57           C
ATOM   2688  O   PRO A 196       5.198  22.628  13.428  1.00  3.57           O
ATOM   2689  CB  PRO A 196       8.065  22.490  14.752  1.00  3.57           C
ATOM   2690 1HB  PRO A 196       7.734  23.491  14.493  1.00  3.57           H
ATOM   2691 2HB  PRO A 196       8.233  22.408  15.823  1.00  3.57           H
ATOM   2692  CG  PRO A 196       9.299  22.139  14.031  1.00  3.57           C
ATOM   2693 1HG  PRO A 196       9.233  22.457  12.989  1.00  3.57           H
ATOM   2694 2HG  PRO A 196      10.172  22.580  14.511  1.00  3.57           H
ATOM   2695  CD  PRO A 196       9.321  20.638  14.136  1.00  3.57           C
ATOM   2696 1HD  PRO A 196       9.899  20.208  13.324  1.00  3.57           H
ATOM   2697 2HD  PRO A 196       9.713  20.320  15.103  1.00  3.57           H
ATOM   2698  N   TYR A 197       6.480  21.666  11.888  1.00 15.66           N
ATOM   2699  H   TYR A 197       7.271  21.072  11.659  1.00 15.66           H
ATOM   2700  CA  TYR A 197       5.617  22.125  10.798  1.00 15.66           C
ATOM   2701  HA  TYR A 197       5.229  23.114  11.042  1.00 15.66           H
ATOM   2702  C   TYR A 197       4.421  21.190  10.657  1.00 15.66           C
ATOM   2703  O   TYR A 197       3.298  21.663  10.495  1.00 15.66           O
ATOM   2704  CB  TYR A 197       6.382  22.238   9.475  1.00 15.66           C
ATOM   2705 1HB  TYR A 197       7.002  21.354   9.334  1.00 15.66           H
ATOM   2706 2HB  TYR A 197       5.660  22.285   8.660  1.00 15.66           H
ATOM   2707  CG  TYR A 197       7.247  23.482   9.408  1.00 15.66           C
ATOM   2708  CD1 TYR A 197       8.457  23.570  10.129  1.00 15.66           C
ATOM   2709  HD1 TYR A 197       8.806  22.720  10.697  1.00 15.66           H
ATOM   2710  CD2 TYR A 197       6.845  24.593   8.634  1.00 15.66           C
ATOM   2711  HD2 TYR A 197       5.928  24.546   8.063  1.00 15.66           H
ATOM   2712  CE1 TYR A 197       9.218  24.768  10.126  1.00 15.66           C
ATOM   2713  HE1 TYR A 197      10.127  24.838  10.704  1.00 15.66           H
ATOM   2714  CE2 TYR A 197       7.628  25.780   8.599  1.00 15.66           C
ATOM   2715  HE2 TYR A 197       7.313  26.620   8.000  1.00 15.66           H
ATOM   2716  CZ  TYR A 197       8.798  25.855   9.359  1.00 15.66           C
ATOM   2717  OH  TYR A 197       9.567  26.989   9.346  1.00 15.66           O
ATOM   2718  HH  TYR A 197       9.309  27.601   8.644  1.00 15.66           H
ATOM   2719  N   LEU A 198       4.613  19.883  10.781  1.00-21.11           N
ATOM   2720  H   LEU A 198       5.561  19.516  10.885  1.00-21.11           H
ATOM   2721  CA  LEU A 198       3.472  18.960  10.759  1.00-21.11           C
ATOM   2722  HA  LEU A 198       2.883  19.163   9.864  1.00-21.11           H
ATOM   2723  C   LEU A 198       2.581  19.201  11.977  1.00-21.11           C
ATOM   2724  O   LEU A 198       1.354  19.262  11.862  1.00-21.11           O
ATOM   2725  CB  LEU A 198       3.938  17.496  10.725  1.00-21.11           C
ATOM   2726 1HB  LEU A 198       4.597  17.378   9.865  1.00-21.11           H
ATOM   2727 2HB  LEU A 198       4.530  17.311  11.621  1.00-21.11           H
ATOM   2728  CG  LEU A 198       2.854  16.401  10.647  1.00-21.11           C
ATOM   2729  HG  LEU A 198       2.244  16.457  11.549  1.00-21.11           H
ATOM   2730  CD1 LEU A 198       1.925  16.528   9.443  1.00-21.11           C
ATOM   2731 1HD1 LEU A 198       1.232  15.686   9.421  1.00-21.11           H
ATOM   2732 2HD1 LEU A 198       2.507  16.533   8.519  1.00-21.11           H
ATOM   2733 3HD1 LEU A 198       1.349  17.449   9.518  1.00-21.11           H
ATOM   2734  CD2 LEU A 198       3.497  15.025  10.599  1.00-21.11           C
ATOM   2735 1HD2 LEU A 198       2.723  14.258  10.571  1.00-21.11           H
ATOM   2736 2HD2 LEU A 198       4.106  14.877  11.486  1.00-21.11           H
ATOM   2737 3HD2 LEU A 198       4.124  14.933   9.711  1.00-21.11           H
ATOM   2738  N   VAL A 199       3.196  19.400  13.136  1.00 16.78           N
ATOM   2739  H   VAL A 199       4.212  19.326  13.185  1.00 16.78           H
ATOM   2740  CA  VAL A 199       2.454  19.701  14.363  1.00 16.78           C
ATOM   2741  HA  VAL A 199       1.711  18.924  14.517  1.00 16.78           H
ATOM   2742  C   VAL A 199       1.700  21.023  14.196  1.00 16.78           C
ATOM   2743  O   VAL A 199       0.532  21.119  14.573  1.00 16.78           O
ATOM   2744  CB  VAL A 199       3.408  19.735  15.605  1.00 16.78           C
ATOM   2745  HB  VAL A 199       4.216  20.434  15.397  1.00 16.78           H
ATOM   2746  CG1 VAL A 199       2.695  20.196  16.871  1.00 16.78           C
ATOM   2747 1HG1 VAL A 199       3.386  20.163  17.715  1.00 16.78           H
ATOM   2748 2HG1 VAL A 199       1.842  19.553  17.083  1.00 16.78           H
ATOM   2749 3HG1 VAL A 199       2.350  21.222  16.752  1.00 16.78           H
ATOM   2750  CG2 VAL A 199       4.017  18.341  15.887  1.00 16.78           C
ATOM   2751 1HG2 VAL A 199       4.839  18.436  16.596  1.00 16.78           H
ATOM   2752 2HG2 VAL A 199       4.401  17.892  14.974  1.00 16.78           H
ATOM   2753 3HG2 VAL A 199       3.272  17.676  16.312  1.00 16.78           H
ATOM   2754  N   ALA A 200       2.315  22.030  13.587  1.00 -3.05           N
ATOM   2755  H   ALA A 200       3.279  21.936  13.284  1.00 -3.05           H
ATOM   2756  CA  ALA A 200       1.627  23.298  13.361  1.00 -3.05           C
ATOM   2757  HA  ALA A 200       1.232  23.642  14.317  1.00 -3.05           H
ATOM   2758  C   ALA A 200       0.448  23.153  12.401  1.00 -3.05           C
ATOM   2759  O   ALA A 200      -0.603  23.744  12.632  1.00 -3.05           O
ATOM   2760  CB  ALA A 200       2.596  24.347  12.825  1.00 -3.05           C
ATOM   2761 1HB  ALA A 200       3.063  23.989  11.906  1.00 -3.05           H
ATOM   2762 2HB  ALA A 200       3.371  24.545  13.566  1.00 -3.05           H
ATOM   2763 3HB  ALA A 200       2.056  25.269  12.613  1.00 -3.05           H
ATOM   2764  N   GLU A 201       0.606  22.392  11.327  1.00-21.89           N
ATOM   2765  H   GLU A 201       1.504  21.938  11.150  1.00-21.89           H
ATOM   2766  CA  GLU A 201      -0.487  22.213  10.374  1.00-21.89           C
ATOM   2767  HA  GLU A 201      -0.834  23.194  10.050  1.00-21.89           H
ATOM   2768  C   GLU A 201      -1.671  21.509  11.014  1.00-21.89           C
ATOM   2769  O   GLU A 201      -2.814  21.927  10.819  1.00-21.89           O
ATOM   2770  CB  GLU A 201      -0.046  21.409   9.146  1.00-21.89           C
ATOM   2771 1HB  GLU A 201       0.541  20.552   9.477  1.00-21.89           H
ATOM   2772 2HB  GLU A 201      -0.937  21.038   8.642  1.00-21.89           H
ATOM   2773  CG  GLU A 201       0.762  22.212   8.139  1.00-21.89           C
ATOM   2774 1HG  GLU A 201       1.666  22.580   8.622  1.00-21.89           H
ATOM   2775 2HG  GLU A 201       1.047  21.562   7.312  1.00-21.89           H
ATOM   2776  CD  GLU A 201      -0.025  23.394   7.591  1.00-21.89           C
ATOM   2777  OE1 GLU A 201      -1.100  23.198   6.975  1.00-21.89           O
ATOM   2778  OE2 GLU A 201       0.408  24.552   7.795  1.00-21.89           O
ATOM   2779  N   MET A 202      -1.419  20.472  11.799  1.00-13.71           N
ATOM   2780  H   MET A 202      -0.459  20.153  11.941  1.00-13.71           H
ATOM   2781  CA  MET A 202      -2.520  19.757  12.439  1.00-13.71           C
ATOM   2782  HA  MET A 202      -3.301  19.597  11.698  1.00-13.71           H
ATOM   2783  C   MET A 202      -3.127  20.593  13.560  1.00-13.71           C
ATOM   2784  O   MET A 202      -4.338  20.573  13.767  1.00-13.71           O
ATOM   2785  CB  MET A 202      -2.057  18.400  12.967  1.00-13.71           C
ATOM   2786 1HB  MET A 202      -1.250  18.555  13.683  1.00-13.71           H
ATOM   2787 2HB  MET A 202      -2.895  17.928  13.481  1.00-13.71           H
ATOM   2788  CG  MET A 202      -1.570  17.457  11.875  1.00-13.71           C
ATOM   2789 1HG  MET A 202      -0.696  17.887  11.388  1.00-13.71           H
ATOM   2790 2HG  MET A 202      -1.290  16.506  12.325  1.00-13.71           H
ATOM   2791  SD  MET A 202      -2.853  17.182  10.634  1.00-13.71           S
ATOM   2792  CE  MET A 202      -2.046  16.111   9.483  1.00-13.71           C
ATOM   2793 1HE  MET A 202      -1.155  16.600   9.088  1.00-13.71           H
ATOM   2794 2HE  MET A 202      -2.731  15.885   8.668  1.00-13.71           H
ATOM   2795 3HE  MET A 202      -1.761  15.183   9.979  1.00-13.71           H
ATOM   2796  N   GLY A 203      -2.310  21.384  14.241  1.00-14.96           N
ATOM   2797  H   GLY A 203      -1.306  21.353  14.071  1.00-14.96           H
ATOM   2798  CA  GLY A 203      -2.820  22.285  15.258  1.00-14.96           C
ATOM   2799 1HA  GLY A 203      -3.380  21.706  15.992  1.00-14.96           H
ATOM   2800 2HA  GLY A 203      -1.984  22.774  15.755  1.00-14.96           H
ATOM   2801  C   GLY A 203      -3.731  23.354  14.690  1.00-14.96           C
ATOM   2802  O   GLY A 203      -4.828  23.562  15.200  1.00-14.96           O
ATOM   2803  N   LYS A 204      -3.337  24.002  13.602  1.00-12.93           N
ATOM   2804  H   LYS A 204      -2.424  23.789  13.197  1.00-12.93           H
ATOM   2805  CA  LYS A 204      -4.177  25.037  12.985  1.00-12.93           C
ATOM   2806  HA  LYS A 204      -4.459  25.763  13.746  1.00-12.93           H
ATOM   2807  C   LYS A 204      -5.461  24.446  12.422  1.00-12.93           C
ATOM   2808  O   LYS A 204      -6.520  25.071  12.508  1.00-12.93           O
ATOM   2809  CB  LYS A 204      -3.419  25.751  11.865  1.00-12.93           C
ATOM   2810 1HB  LYS A 204      -3.010  24.992  11.201  1.00-12.93           H
ATOM   2811 2HB  LYS A 204      -4.126  26.357  11.298  1.00-12.93           H
ATOM   2812  CG  LYS A 204      -2.295  26.665  12.366  1.00-12.93           C
ATOM   2813 1HG  LYS A 204      -2.726  27.420  13.021  1.00-12.93           H
ATOM   2814 2HG  LYS A 204      -1.581  26.083  12.944  1.00-12.93           H
ATOM   2815  CD  LYS A 204      -1.548  27.369  11.231  1.00-12.93           C
ATOM   2816 1HD  LYS A 204      -2.261  27.914  10.611  1.00-12.93           H
ATOM   2817 2HD  LYS A 204      -0.852  28.084  11.670  1.00-12.93           H
ATOM   2818  CE  LYS A 204      -0.763  26.388  10.359  1.00-12.93           C
ATOM   2819 1HE  LYS A 204      -0.138  25.763  10.999  1.00-12.93           H
ATOM   2820 2HE  LYS A 204      -1.462  25.745   9.821  1.00-12.93           H
ATOM   2821  NZ  LYS A 204       0.111  27.083   9.367  1.00-12.93           N
ATOM   2822 1HZ  LYS A 204      -0.432  27.759   8.839  1.00-12.93           H
ATOM   2823 2HZ  LYS A 204       0.503  26.399   8.728  1.00-12.93           H
ATOM   2824 3HZ  LYS A 204       0.860  27.565   9.852  1.00-12.93           H
ATOM   2825  N   ALA A 205      -5.378  23.235  11.887  1.00-16.93           N
ATOM   2826  H   ALA A 205      -4.476  22.775  11.822  1.00-16.93           H
ATOM   2827  CA  ALA A 205      -6.557  22.545  11.378  1.00-16.93           C
ATOM   2828  HA  ALA A 205      -7.058  23.188  10.652  1.00-16.93           H
ATOM   2829  C   ALA A 205      -7.530  22.260  12.525  1.00-16.93           C
ATOM   2830  O   ALA A 205      -8.737  22.464  12.404  1.00-16.93           O
ATOM   2831  CB  ALA A 205      -6.129  21.241  10.696  1.00-16.93           C
ATOM   2832 1HB  ALA A 205      -5.547  20.627  11.384  1.00-16.93           H
ATOM   2833 2HB  ALA A 205      -5.523  21.469   9.819  1.00-16.93           H
ATOM   2834 3HB  ALA A 205      -7.010  20.683  10.386  1.00-16.93           H
ATOM   2835  N   ALA A 206      -7.003  21.811  13.653  1.00-19.50           N
ATOM   2836  H   ALA A 206      -6.003  21.628  13.712  1.00-19.50           H
ATOM   2837  CA  ALA A 206      -7.836  21.529  14.813  1.00-19.50           C
ATOM   2838  HA  ALA A 206      -8.636  20.856  14.504  1.00-19.50           H
ATOM   2839  C   ALA A 206      -8.481  22.804  15.358  1.00-19.50           C
ATOM   2840  O   ALA A 206      -9.656  22.801  15.693  1.00-19.50           O
ATOM   2841  CB  ALA A 206      -7.003  20.841  15.886  1.00-19.50           C
ATOM   2842 1HB  ALA A 206      -6.564  19.928  15.479  1.00-19.50           H
ATOM   2843 2HB  ALA A 206      -7.645  20.580  16.729  1.00-19.50           H
ATOM   2844 3HB  ALA A 206      -6.205  21.501  16.222  1.00-19.50           H
ATOM   2845  N   VAL A 207      -7.738  23.900  15.422  1.00-15.03           N
ATOM   2846  H   VAL A 207      -6.756  23.855  15.154  1.00-15.03           H
ATOM   2847  CA  VAL A 207      -8.292  25.176  15.892  1.00-15.03           C
ATOM   2848  HA  VAL A 207      -8.735  25.023  16.875  1.00-15.03           H
ATOM   2849  C   VAL A 207      -9.412  25.649  14.962  1.00-15.03           C
ATOM   2850  O   VAL A 207     -10.476  26.066  15.436  1.00-15.03           O
ATOM   2851  CB  VAL A 207      -7.171  26.255  16.019  1.00-15.03           C
ATOM   2852  HB  VAL A 207      -6.622  26.302  15.080  1.00-15.03           H
ATOM   2853  CG1 VAL A 207      -7.730  27.646  16.315  1.00-15.03           C
ATOM   2854 1HG1 VAL A 207      -8.343  27.991  15.481  1.00-15.03           H
ATOM   2855 2HG1 VAL A 207      -6.907  28.351  16.444  1.00-15.03           H
ATOM   2856 3HG1 VAL A 207      -8.331  27.628  17.225  1.00-15.03           H
ATOM   2857  CG2 VAL A 207      -6.195  25.887  17.151  1.00-15.03           C
ATOM   2858 1HG2 VAL A 207      -5.378  26.609  17.172  1.00-15.03           H
ATOM   2859 2HG2 VAL A 207      -5.774  24.899  16.988  1.00-15.03           H
ATOM   2860 3HG2 VAL A 207      -6.710  25.896  18.110  1.00-15.03           H
ATOM   2861  N   TRP A 208      -9.234  25.560  13.650  1.00  4.78           N
ATOM   2862  H   TRP A 208      -8.350  25.224  13.271  1.00  4.78           H
ATOM   2863  CA  TRP A 208     -10.297  25.982  12.740  1.00  4.78           C
ATOM   2864  HA  TRP A 208     -10.600  26.992  13.013  1.00  4.78           H
ATOM   2865  C   TRP A 208     -11.522  25.076  12.849  1.00  4.78           C
ATOM   2866  O   TRP A 208     -12.659  25.549  12.830  1.00  4.78           O
ATOM   2867  CB  TRP A 208      -9.815  26.012  11.291  1.00  4.78           C
ATOM   2868 1HB  TRP A 208      -8.888  26.577  11.247  1.00  4.78           H
ATOM   2869 2HB  TRP A 208      -9.620  24.996  10.951  1.00  4.78           H
ATOM   2870  CG  TRP A 208     -10.823  26.662  10.376  1.00  4.78           C
ATOM   2871  CD1 TRP A 208     -11.741  26.037   9.592  1.00  4.78           C
ATOM   2872  HD1 TRP A 208     -11.841  24.964   9.515  1.00  4.78           H
ATOM   2873  CD2 TRP A 208     -11.064  28.071  10.187  1.00  4.78           C
ATOM   2874  NE1 TRP A 208     -12.510  26.931   8.903  1.00  4.78           N
ATOM   2875  HE1 TRP A 208     -13.235  26.672   8.243  1.00  4.78           H
ATOM   2876  CE2 TRP A 208     -12.134  28.196   9.254  1.00  4.78           C
ATOM   2877  CE3 TRP A 208     -10.495  29.244  10.724  1.00  4.78           C
ATOM   2878  HE3 TRP A 208      -9.701  29.181  11.450  1.00  4.78           H
ATOM   2879  CZ2 TRP A 208     -12.637  29.450   8.845  1.00  4.78           C
ATOM   2880  HZ2 TRP A 208     -13.447  29.514   8.132  1.00  4.78           H
ATOM   2881  CZ3 TRP A 208     -10.987  30.507  10.305  1.00  4.78           C
ATOM   2882  HZ3 TRP A 208     -10.541  31.411  10.692  1.00  4.78           H
ATOM   2883  CH2 TRP A 208     -12.060  30.592   9.372  1.00  4.78           C
ATOM   2884  HH2 TRP A 208     -12.422  31.562   9.063  1.00  4.78           H
ATOM   2885  N   GLY A 209     -11.300  23.778  13.006  1.00  6.37           N
ATOM   2886  H   GLY A 209     -10.347  23.418  13.013  1.00  6.37           H
ATOM   2887  CA  GLY A 209     -12.412  22.852  13.135  1.00  6.37           C
ATOM   2888 1HA  GLY A 209     -13.098  23.017  12.306  1.00  6.37           H
ATOM   2889 2HA  GLY A 209     -12.037  21.831  13.080  1.00  6.37           H
ATOM   2890  C   GLY A 209     -13.179  23.028  14.431  1.00  6.37           C
ATOM   2891  O   GLY A 209     -14.411  23.032  14.422  1.00  6.37           O
ATOM   2892  N   LEU A 210     -12.470  23.188  15.541  1.00  0.07           N
ATOM   2893  H   LEU A 210     -11.452  23.170  15.491  1.00  0.07           H
ATOM   2894  CA  LEU A 210     -13.102  23.331  16.852  1.00  0.07           C
ATOM   2895  HA  LEU A 210     -13.894  22.589  16.932  1.00  0.07           H
ATOM   2896  C   LEU A 210     -13.739  24.692  17.094  1.00  0.07           C
ATOM   2897  O   LEU A 210     -14.829  24.741  17.656  1.00  0.07           O
ATOM   2898  CB  LEU A 210     -12.078  23.091  17.970  1.00  0.07           C
ATOM   2899 1HB  LEU A 210     -11.207  23.712  17.761  1.00  0.07           H
ATOM   2900 2HB  LEU A 210     -12.514  23.442  18.906  1.00  0.07           H
ATOM   2901  CG  LEU A 210     -11.604  21.647  18.193  1.00  0.07           C
ATOM   2902  HG  LEU A 210     -11.296  21.235  17.238  1.00  0.07           H
ATOM   2903  CD1 LEU A 210     -10.389  21.610  19.115  1.00  0.07           C
ATOM   2904 1HD1 LEU A 210     -10.058  20.579  19.242  1.00  0.07           H
ATOM   2905 2HD1 LEU A 210     -10.636  22.034  20.087  1.00  0.07           H
ATOM   2906 3HD1 LEU A 210      -9.578  22.180  18.662  1.00  0.07           H
ATOM   2907  CD2 LEU A 210     -12.728  20.768  18.756  1.00  0.07           C
ATOM   2908 1HD2 LEU A 210     -12.327  19.809  19.085  1.00  0.07           H
ATOM   2909 2HD2 LEU A 210     -13.466  20.582  17.977  1.00  0.07           H
ATOM   2910 3HD2 LEU A 210     -13.210  21.261  19.601  1.00  0.07           H
ATOM   2911  N   GLN A 211     -13.083  25.781  16.705  1.00 12.71           N
ATOM   2912  H   GLN A 211     -12.190  25.686  16.232  1.00 12.71           H
ATOM   2913  CA  GLN A 211     -13.614  27.122  16.982  1.00 12.71           C
ATOM   2914  HA  GLN A 211     -14.654  26.999  17.282  1.00 12.71           H
ATOM   2915  C   GLN A 211     -13.650  28.111  15.822  1.00 12.71           C
ATOM   2916  O   GLN A 211     -14.545  28.960  15.793  1.00 12.71           O
ATOM   2917  CB  GLN A 211     -12.901  27.753  18.189  1.00 12.71           C
ATOM   2918 1HB  GLN A 211     -13.547  28.549  18.563  1.00 12.71           H
ATOM   2919 2HB  GLN A 211     -12.833  26.994  18.967  1.00 12.71           H
ATOM   2920  CG  GLN A 211     -11.514  28.354  18.004  1.00 12.71           C
ATOM   2921 1HG  GLN A 211     -10.824  27.585  17.659  1.00 12.71           H
ATOM   2922 2HG  GLN A 211     -11.557  29.155  17.271  1.00 12.71           H
ATOM   2923  CD  GLN A 211     -11.008  28.925  19.313  1.00 12.71           C
ATOM   2924  OE1 GLN A 211     -10.642  28.186  20.212  1.00 12.71           O
ATOM   2925  NE2 GLN A 211     -11.035  30.223  19.457  1.00 12.71           N
ATOM   2926 1HE2 GLN A 211     -10.754  30.616  20.344  1.00 12.71           H
ATOM   2927 2HE2 GLN A 211     -11.345  30.822  18.698  1.00 12.71           H
ATOM   2928  N   GLY A 212     -12.719  28.027  14.880  1.00 18.95           N
ATOM   2929  H   GLY A 212     -11.993  27.323  14.938  1.00 18.95           H
ATOM   2930  CA  GLY A 212     -12.715  28.972  13.772  1.00 18.95           C
ATOM   2931 1HA  GLY A 212     -11.926  28.722  13.064  1.00 18.95           H
ATOM   2932 2HA  GLY A 212     -13.677  28.915  13.264  1.00 18.95           H
ATOM   2933  C   GLY A 212     -12.515  30.389  14.275  1.00 18.95           C
ATOM   2934  O   GLY A 212     -11.666  30.633  15.145  1.00 18.95           O
ATOM   2935  N   ARG A 213     -13.322  31.322  13.786  1.00 20.53           N
ATOM   2936  H   ARG A 213     -13.984  31.069  13.050  1.00 20.53           H
ATOM   2937  CA  ARG A 213     -13.379  32.681  14.334  1.00 20.53           C
ATOM   2938  HA  ARG A 213     -12.918  32.696  15.319  1.00 20.53           H
ATOM   2939  C   ARG A 213     -14.843  33.070  14.485  1.00 20.53           C
ATOM   2940  O   ARG A 213     -15.692  32.572  13.739  1.00 20.53           O
ATOM   2941  CB  ARG A 213     -12.657  33.695  13.437  1.00 20.53           C
ATOM   2942 1HB  ARG A 213     -13.171  33.744  12.477  1.00 20.53           H
ATOM   2943 2HB  ARG A 213     -12.729  34.672  13.912  1.00 20.53           H
ATOM   2944  CG  ARG A 213     -11.182  33.392  13.173  1.00 20.53           C
ATOM   2945 1HG  ARG A 213     -10.687  33.120  14.106  1.00 20.53           H
ATOM   2946 2HG  ARG A 213     -11.117  32.554  12.483  1.00 20.53           H
ATOM   2947  CD  ARG A 213     -10.470  34.595  12.570  1.00 20.53           C
ATOM   2948 1HD  ARG A 213      -9.570  34.250  12.058  1.00 20.53           H
ATOM   2949 2HD  ARG A 213     -11.127  35.075  11.843  1.00 20.53           H
ATOM   2950  NE  ARG A 213     -10.078  35.554  13.613  1.00 20.53           N
ATOM   2951  HE  ARG A 213     -10.165  35.243  14.578  1.00 20.53           H
ATOM   2952  CZ  ARG A 213      -9.581  36.769  13.433  1.00 20.53           C
ATOM   2953  NH1 ARG A 213      -9.200  37.428  14.488  1.00 20.53           N
ATOM   2954 1HH1 ARG A 213      -9.301  37.001  15.399  1.00 20.53           H
ATOM   2955 2HH1 ARG A 213      -8.808  38.353  14.400  1.00 20.53           H
ATOM   2956  NH2 ARG A 213      -9.456  37.341  12.263  1.00 20.53           N
ATOM   2957 1HH2 ARG A 213      -9.755  36.849  11.429  1.00 20.53           H
ATOM   2958 2HH2 ARG A 213      -9.078  38.277  12.185  1.00 20.53           H
ATOM   2959  N   ARG A 214     -15.139  33.961  15.423  1.00 26.28           N
ATOM   2960  H   ARG A 214     -14.390  34.315  16.018  1.00 26.28           H
ATOM   2961  CA  ARG A 214     -16.493  34.501  15.614  1.00 26.28           C
ATOM   2962  HA  ARG A 214     -17.012  34.470  14.658  1.00 26.28           H
ATOM   2963  C   ARG A 214     -16.376  35.963  16.020  1.00 26.28           C
ATOM   2964  O   ARG A 214     -16.760  36.356  17.123  1.00 26.28           O
ATOM   2965  CB  ARG A 214     -17.301  33.689  16.641  1.00 26.28           C
ATOM   2966 1HB  ARG A 214     -17.106  32.631  16.482  1.00 26.28           H
ATOM   2967 2HB  ARG A 214     -16.980  33.944  17.652  1.00 26.28           H
ATOM   2968  CG  ARG A 214     -18.807  33.921  16.498  1.00 26.28           C
ATOM   2969 1HG  ARG A 214     -19.001  34.986  16.375  1.00 26.28           H
ATOM   2970 2HG  ARG A 214     -19.145  33.411  15.597  1.00 26.28           H
ATOM   2971  CD  ARG A 214     -19.631  33.420  17.668  1.00 26.28           C
ATOM   2972 1HD  ARG A 214     -20.549  32.982  17.276  1.00 26.28           H
ATOM   2973 2HD  ARG A 214     -19.077  32.652  18.211  1.00 26.28           H
ATOM   2974  NE  ARG A 214     -19.973  34.524  18.573  1.00 26.28           N
ATOM   2975  HE  ARG A 214     -19.281  35.257  18.693  1.00 26.28           H
ATOM   2976  CZ  ARG A 214     -21.106  34.674  19.243  1.00 26.28           C
ATOM   2977  NH1 ARG A 214     -21.259  35.760  19.935  1.00 26.28           N
ATOM   2978 1HH1 ARG A 214     -20.497  36.421  20.004  1.00 26.28           H
ATOM   2979 2HH1 ARG A 214     -22.137  35.918  20.416  1.00 26.28           H
ATOM   2980  NH2 ARG A 214     -22.122  33.857  19.176  1.00 26.28           N
ATOM   2981 1HH2 ARG A 214     -22.076  33.020  18.608  1.00 26.28           H
ATOM   2982 2HH2 ARG A 214     -22.977  34.096  19.661  1.00 26.28           H
ATOM   2983  N   VAL A 215     -15.719  36.749  15.181  1.00 12.90           N
ATOM   2984  H   VAL A 215     -15.426  36.391  14.274  1.00 12.90           H
ATOM   2985  CA  VAL A 215     -15.420  38.137  15.541  1.00 12.90           C
ATOM   2986  HA  VAL A 215     -15.018  38.119  16.554  1.00 12.90           H
ATOM   2987  C   VAL A 215     -16.711  38.966  15.610  1.00 12.90           C
ATOM   2988  O   VAL A 215     -17.025  39.472  16.693  1.00 12.90           O
ATOM   2989  CB  VAL A 215     -14.320  38.767  14.634  1.00 12.90           C
ATOM   2990  HB  VAL A 215     -14.685  38.816  13.611  1.00 12.90           H
ATOM   2991  CG1 VAL A 215     -13.970  40.186  15.095  1.00 12.90           C
ATOM   2992 1HG1 VAL A 215     -14.849  40.829  15.040  1.00 12.90           H
ATOM   2993 2HG1 VAL A 215     -13.202  40.605  14.442  1.00 12.90           H
ATOM   2994 3HG1 VAL A 215     -13.596  40.172  16.120  1.00 12.90           H
ATOM   2995  CG2 VAL A 215     -13.055  37.892  14.642  1.00 12.90           C
ATOM   2996 1HG2 VAL A 215     -12.282  38.366  14.038  1.00 12.90           H
ATOM   2997 2HG2 VAL A 215     -13.269  36.916  14.213  1.00 12.90           H
ATOM   2998 3HG2 VAL A 215     -12.682  37.773  15.662  1.00 12.90           H
ATOM   2999  N   PRO A 216     -17.505  39.080  14.521  1.00  6.88           N
ATOM   3000  CA  PRO A 216     -18.775  39.748  14.842  1.00  6.88           C
ATOM   3001  HA  PRO A 216     -18.600  40.656  15.418  1.00  6.88           H
ATOM   3002  C   PRO A 216     -19.730  38.802  15.583  1.00  6.88           C
ATOM   3003  O   PRO A 216     -19.717  37.583  15.342  1.00  6.88           O
ATOM   3004  CB  PRO A 216     -19.319  40.118  13.463  1.00  6.88           C
ATOM   3005 1HB  PRO A 216     -20.408  40.159  13.472  1.00  6.88           H
ATOM   3006 2HB  PRO A 216     -18.901  41.074  13.146  1.00  6.88           H
ATOM   3007  CG  PRO A 216     -18.837  39.037  12.583  1.00  6.88           C
ATOM   3008 1HG  PRO A 216     -19.486  38.167  12.683  1.00  6.88           H
ATOM   3009 2HG  PRO A 216     -18.805  39.368  11.545  1.00  6.88           H
ATOM   3010  CD  PRO A 216     -17.454  38.712  13.090  1.00  6.88           C
ATOM   3011 1HD  PRO A 216     -17.238  37.651  12.963  1.00  6.88           H
ATOM   3012 2HD  PRO A 216     -16.711  39.321  12.575  1.00  6.88           H
ATOM   3013  N   PRO A 217     -20.565  39.329  16.497  1.00 -4.92           N
ATOM   3014  CA  PRO A 217     -21.491  38.370  17.112  1.00 -4.92           C
ATOM   3015  HA  PRO A 217     -20.946  37.496  17.468  1.00 -4.92           H
ATOM   3016  C   PRO A 217     -22.603  37.934  16.158  1.00 -4.92           C
ATOM   3017  O   PRO A 217     -23.171  38.734  15.408  1.00 -4.92           O
ATOM   3018  CB  PRO A 217     -22.045  39.150  18.302  1.00 -4.92           C
ATOM   3019 1HB  PRO A 217     -23.060  38.831  18.536  1.00 -4.92           H
ATOM   3020 2HB  PRO A 217     -21.391  39.014  19.161  1.00 -4.92           H
ATOM   3021  CG  PRO A 217     -22.014  40.570  17.852  1.00 -4.92           C
ATOM   3022 1HG  PRO A 217     -22.877  40.777  17.219  1.00 -4.92           H
ATOM   3023 2HG  PRO A 217     -21.997  41.248  18.705  1.00 -4.92           H
ATOM   3024  CD  PRO A 217     -20.747  40.688  17.046  1.00 -4.92           C
ATOM   3025 1HD  PRO A 217     -20.867  41.423  16.249  1.00 -4.92           H
ATOM   3026 2HD  PRO A 217     -19.908  40.948  17.692  1.00 -4.92           H
ATOM   3027  N   VAL A 218     -22.903  36.647  16.181  1.00 12.54           N
ATOM   3028  H   VAL A 218     -22.423  36.037  16.827  1.00 12.54           H
ATOM   3029  CA  VAL A 218     -23.891  36.025  15.302  1.00 12.54           C
ATOM   3030  HA  VAL A 218     -24.577  36.767  14.892  1.00 12.54           H
ATOM   3031  C   VAL A 218     -24.665  35.070  16.193  1.00 12.54           C
ATOM   3032  O   VAL A 218     -24.245  34.835  17.327  1.00 12.54           O
ATOM   3033  CB  VAL A 218     -23.209  35.261  14.126  1.00 12.54           C
ATOM   3034  HB  VAL A 218     -23.975  34.701  13.590  1.00 12.54           H
ATOM   3035  CG1 VAL A 218     -22.574  36.244  13.134  1.00 12.54           C
ATOM   3036 1HG1 VAL A 218     -21.761  36.796  13.607  1.00 12.54           H
ATOM   3037 2HG1 VAL A 218     -23.325  36.952  12.781  1.00 12.54           H
ATOM   3038 3HG1 VAL A 218     -22.183  35.697  12.276  1.00 12.54           H
ATOM   3039  CG2 VAL A 218     -22.135  34.279  14.629  1.00 12.54           C
ATOM   3040 1HG2 VAL A 218     -21.771  33.687  13.790  1.00 12.54           H
ATOM   3041 2HG2 VAL A 218     -22.554  33.603  15.376  1.00 12.54           H
ATOM   3042 3HG2 VAL A 218     -21.296  34.825  15.061  1.00 12.54           H
ATOM   3043  N   GLY A 219     -25.778  34.529  15.722  1.00 22.85           N
ATOM   3044  H   GLY A 219     -26.104  34.764  14.787  1.00 22.85           H
ATOM   3045  CA  GLY A 219     -26.547  33.599  16.533  1.00 22.85           C
ATOM   3046 1HA  GLY A 219     -26.816  34.106  17.459  1.00 22.85           H
ATOM   3047 2HA  GLY A 219     -27.463  33.352  16.005  1.00 22.85           H
ATOM   3048  C   GLY A 219     -25.864  32.297  16.918  1.00 22.85           C
ATOM   3049  O   GLY A 219     -25.953  31.942  18.097  1.00 22.85           O
ATOM   3050  N   PRO A 220     -25.197  31.552  16.014  1.00  1.53           N
ATOM   3051  CA  PRO A 220     -24.634  30.319  16.576  1.00  1.53           C
ATOM   3052  HA  PRO A 220     -25.419  29.750  17.073  1.00  1.53           H
ATOM   3053  C   PRO A 220     -23.480  30.512  17.562  1.00  1.53           C
ATOM   3054  O   PRO A 220     -22.608  31.380  17.409  1.00  1.53           O
ATOM   3055  CB  PRO A 220     -24.165  29.563  15.331  1.00  1.53           C
ATOM   3056 1HB  PRO A 220     -23.300  28.939  15.553  1.00  1.53           H
ATOM   3057 2HB  PRO A 220     -24.979  28.958  14.933  1.00  1.53           H
ATOM   3058  CG  PRO A 220     -23.824  30.628  14.370  1.00  1.53           C
ATOM   3059 1HG  PRO A 220     -22.856  31.063  14.622  1.00  1.53           H
ATOM   3060 2HG  PRO A 220     -23.820  30.246  13.349  1.00  1.53           H
ATOM   3061  CD  PRO A 220     -24.926  31.634  14.565  1.00  1.53           C
ATOM   3062 1HD  PRO A 220     -24.589  32.628  14.277  1.00  1.53           H
ATOM   3063 2HD  PRO A 220     -25.813  31.345  13.998  1.00  1.53           H
ATOM   3064  N   GLY A 221     -23.478  29.671  18.583  1.00  8.56           N
ATOM   3065  H   GLY A 221     -24.219  28.989  18.681  1.00  8.56           H
ATOM   3066  CA  GLY A 221     -22.407  29.680  19.560  1.00  8.56           C
ATOM   3067 1HA  GLY A 221     -22.099  30.705  19.765  1.00  8.56           H
ATOM   3068 2HA  GLY A 221     -22.759  29.227  20.486  1.00  8.56           H
ATOM   3069  C   GLY A 221     -21.226  28.888  19.038  1.00  8.56           C
ATOM   3070  O   GLY A 221     -21.348  28.176  18.036  1.00  8.56           O
ATOM   3071  N   HIS A 222     -20.079  29.004  19.689  1.00 10.75           N
ATOM   3072  H   HIS A 222     -20.036  29.590  20.525  1.00 10.75           H
ATOM   3073  CA  HIS A 222     -18.873  28.280  19.279  1.00 10.75           C
ATOM   3074  HA  HIS A 222     -19.123  27.507  18.553  1.00 10.75           H
ATOM   3075  C   HIS A 222     -18.273  27.589  20.494  1.00 10.75           C
ATOM   3076  O   HIS A 222     -18.321  28.114  21.605  1.00 10.75           O
ATOM   3077  CB  HIS A 222     -17.824  29.216  18.654  1.00 10.75           C
ATOM   3078 1HB  HIS A 222     -17.678  30.080  19.305  1.00 10.75           H
ATOM   3079 2HB  HIS A 222     -16.880  28.673  18.598  1.00 10.75           H
ATOM   3080  CG  HIS A 222     -18.160  29.677  17.264  1.00 10.75           C
ATOM   3081  ND1 HIS A 222     -17.235  29.684  16.224  1.00 10.75           N
ATOM   3082  HD1 HIS A 222     -16.260  29.383  16.284  1.00 10.75           H
ATOM   3083  CD2 HIS A 222     -19.313  30.124  16.700  1.00 10.75           C
ATOM   3084  HD2 HIS A 222     -20.263  30.241  17.207  1.00 10.75           H
ATOM   3085  CE1 HIS A 222     -17.818  30.130  15.123  1.00 10.75           C
ATOM   3086  HE1 HIS A 222     -17.333  30.251  14.158  1.00 10.75           H
ATOM   3087  NE2 HIS A 222     -19.076  30.390  15.382  1.00 10.75           N
ATOM   3088  HE2 HIS A 222     -19.766  30.724  14.702  1.00 10.75           H
ATOM   3089  N   VAL A 223     -17.687  26.427  20.263  1.00  3.15           N
ATOM   3090  H   VAL A 223     -17.716  26.035  19.325  1.00  3.15           H
ATOM   3091  CA  VAL A 223     -16.877  25.740  21.265  1.00  3.15           C
ATOM   3092  HA  VAL A 223     -17.350  25.784  22.242  1.00  3.15           H
ATOM   3093  C   VAL A 223     -15.571  26.533  21.247  1.00  3.15           C
ATOM   3094  O   VAL A 223     -15.131  26.893  20.166  1.00  3.15           O
ATOM   3095  CB  VAL A 223     -16.611  24.261  20.836  1.00  3.15           C
ATOM   3096  HB  VAL A 223     -16.138  24.270  19.858  1.00  3.15           H
ATOM   3097  CG1 VAL A 223     -15.676  23.527  21.813  1.00  3.15           C
ATOM   3098 1HG1 VAL A 223     -16.121  23.494  22.806  1.00  3.15           H
ATOM   3099 2HG1 VAL A 223     -14.711  24.031  21.853  1.00  3.15           H
ATOM   3100 3HG1 VAL A 223     -15.516  22.508  21.457  1.00  3.15           H
ATOM   3101  CG2 VAL A 223     -17.926  23.474  20.714  1.00  3.15           C
ATOM   3102 1HG2 VAL A 223     -18.615  23.980  20.037  1.00  3.15           H
ATOM   3103 2HG2 VAL A 223     -18.395  23.357  21.689  1.00  3.15           H
ATOM   3104 3HG2 VAL A 223     -17.720  22.487  20.299  1.00  3.15           H
ATOM   3105  N   ILE A 224     -14.938  26.804  22.382  1.00 19.88           N
ATOM   3106  H   ILE A 224     -15.381  26.571  23.265  1.00 19.88           H
ATOM   3107  CA  ILE A 224     -13.585  27.385  22.384  1.00 19.88           C
ATOM   3108  HA  ILE A 224     -13.305  27.631  21.361  1.00 19.88           H
ATOM   3109  C   ILE A 224     -12.586  26.322  22.842  1.00 19.88           C
ATOM   3110  O   ILE A 224     -12.748  25.656  23.868  1.00 19.88           O
ATOM   3111  CB  ILE A 224     -13.500  28.722  23.187  1.00 19.88           C
ATOM   3112  HB  ILE A 224     -13.924  28.575  24.180  1.00 19.88           H
ATOM   3113  CG1 ILE A 224     -14.318  29.787  22.426  1.00 19.88           C
ATOM   3114 1HG1 ILE A 224     -13.957  29.817  21.398  1.00 19.88           H
ATOM   3115 2HG1 ILE A 224     -15.361  29.469  22.398  1.00 19.88           H
ATOM   3116  CG2 ILE A 224     -12.027  29.190  23.358  1.00 19.88           C
ATOM   3117 1HG2 ILE A 224     -11.982  30.106  23.946  1.00 19.88           H
ATOM   3118 2HG2 ILE A 224     -11.575  29.381  22.383  1.00 19.88           H
ATOM   3119 3HG2 ILE A 224     -11.445  28.431  23.876  1.00 19.88           H
ATOM   3120  CD1 ILE A 224     -14.268  31.225  22.971  1.00 19.88           C
ATOM   3121 1HD1 ILE A 224     -13.306  31.682  22.733  1.00 19.88           H
ATOM   3122 2HD1 ILE A 224     -14.412  31.225  24.051  1.00 19.88           H
ATOM   3123 3HD1 ILE A 224     -15.059  31.810  22.504  1.00 19.88           H
ATOM   3124  N   ALA A 225     -11.556  26.138  22.035  1.00 -7.25           N
ATOM   3125  H   ALA A 225     -11.447  26.747  21.227  1.00 -7.25           H
ATOM   3126  CA  ALA A 225     -10.517  25.150  22.272  1.00 -7.25           C
ATOM   3127  HA  ALA A 225     -10.973  24.210  22.581  1.00 -7.25           H
ATOM   3128  C   ALA A 225      -9.568  25.626  23.386  1.00 -7.25           C
ATOM   3129  O   ALA A 225      -9.469  26.821  23.675  1.00 -7.25           O
ATOM   3130  CB  ALA A 225      -9.770  24.932  20.952  1.00 -7.25           C
ATOM   3131 1HB  ALA A 225     -10.436  24.459  20.231  1.00 -7.25           H
ATOM   3132 2HB  ALA A 225      -8.903  24.299  21.109  1.00 -7.25           H
ATOM   3133 3HB  ALA A 225      -9.439  25.887  20.547  1.00 -7.25           H
ATOM   3134  N   THR A 226      -8.856  24.690  23.996  1.00 11.84           N
ATOM   3135  H   THR A 226      -8.955  23.724  23.699  1.00 11.84           H
ATOM   3136  CA  THR A 226      -7.858  24.988  25.025  1.00 11.84           C
ATOM   3137  HA  THR A 226      -7.726  26.062  25.091  1.00 11.84           H
ATOM   3138  C   THR A 226      -6.550  24.353  24.578  1.00 11.84           C
ATOM   3139  O   THR A 226      -6.355  23.143  24.688  1.00 11.84           O
ATOM   3140  CB  THR A 226      -8.260  24.472  26.420  1.00 11.84           C
ATOM   3141  HB  THR A 226      -8.250  23.384  26.420  1.00 11.84           H
ATOM   3142  OG1 THR A 226      -9.586  24.925  26.712  1.00 11.84           O
ATOM   3143  HG1 THR A 226     -10.102  24.815  25.909  1.00 11.84           H
ATOM   3144  CG2 THR A 226      -7.339  24.992  27.515  1.00 11.84           C
ATOM   3145 1HG2 THR A 226      -7.333  26.082  27.515  1.00 11.84           H
ATOM   3146 2HG2 THR A 226      -6.325  24.624  27.355  1.00 11.84           H
ATOM   3147 3HG2 THR A 226      -7.692  24.638  28.484  1.00 11.84           H
ATOM   3148  N   LEU A 227      -5.688  25.185  24.017  1.00 13.61           N
ATOM   3149  H   LEU A 227      -5.909  26.179  23.996  1.00 13.61           H
ATOM   3150  CA  LEU A 227      -4.413  24.755  23.460  1.00 13.61           C
ATOM   3151  HA  LEU A 227      -4.569  23.921  22.777  1.00 13.61           H
ATOM   3152  C   LEU A 227      -3.488  24.342  24.598  1.00 13.61           C
ATOM   3153  O   LEU A 227      -3.331  25.097  25.558  1.00 13.61           O
ATOM   3154  CB  LEU A 227      -3.789  25.947  22.734  1.00 13.61           C
ATOM   3155 1HB  LEU A 227      -4.534  26.359  22.058  1.00 13.61           H
ATOM   3156 2HB  LEU A 227      -3.584  26.698  23.490  1.00 13.61           H
ATOM   3157  CG  LEU A 227      -2.500  25.732  21.935  1.00 13.61           C
ATOM   3158  HG  LEU A 227      -1.783  25.186  22.547  1.00 13.61           H
ATOM   3159  CD1 LEU A 227      -2.812  24.924  20.688  1.00 13.61           C
ATOM   3160 1HD1 LEU A 227      -3.654  25.360  20.148  1.00 13.61           H
ATOM   3161 2HD1 LEU A 227      -3.047  23.897  20.968  1.00 13.61           H
ATOM   3162 3HD1 LEU A 227      -1.949  24.914  20.028  1.00 13.61           H
ATOM   3163  CD2 LEU A 227      -1.885  27.077  21.564  1.00 13.61           C
ATOM   3164 1HD2 LEU A 227      -0.964  26.914  21.008  1.00 13.61           H
ATOM   3165 2HD2 LEU A 227      -1.647  27.638  22.468  1.00 13.61           H
ATOM   3166 3HD2 LEU A 227      -2.574  27.658  20.951  1.00 13.61           H
ATOM   3167  N   LYS A 228      -2.860  23.180  24.518  1.00 20.34           N
ATOM   3168  H   LYS A 228      -3.009  22.575  23.711  1.00 20.34           H
ATOM   3169  CA  LYS A 228      -1.974  22.738  25.597  1.00 20.34           C
ATOM   3170  HA  LYS A 228      -1.672  23.617  26.164  1.00 20.34           H
ATOM   3171  C   LYS A 228      -0.697  22.118  25.016  1.00 20.34           C
ATOM   3172  O   LYS A 228      -0.684  21.807  23.829  1.00 20.34           O
ATOM   3173  CB  LYS A 228      -2.782  21.835  26.549  1.00 20.34           C
ATOM   3174 1HB  LYS A 228      -2.188  21.644  27.440  1.00 20.34           H
ATOM   3175 2HB  LYS A 228      -3.662  22.403  26.855  1.00 20.34           H
ATOM   3176  CG  LYS A 228      -3.277  20.501  26.007  1.00 20.34           C
ATOM   3177 1HG  LYS A 228      -3.816  20.660  25.074  1.00 20.34           H
ATOM   3178 2HG  LYS A 228      -2.422  19.852  25.826  1.00 20.34           H
ATOM   3179  CD  LYS A 228      -4.220  19.835  27.018  1.00 20.34           C
ATOM   3180 1HD  LYS A 228      -3.729  19.797  27.990  1.00 20.34           H
ATOM   3181 2HD  LYS A 228      -5.125  20.437  27.108  1.00 20.34           H
ATOM   3182  CE  LYS A 228      -4.602  18.410  26.606  1.00 20.34           C
ATOM   3183 1HE  LYS A 228      -5.065  18.435  25.618  1.00 20.34           H
ATOM   3184 2HE  LYS A 228      -3.694  17.804  26.548  1.00 20.34           H
ATOM   3185  NZ  LYS A 228      -5.555  17.766  27.572  1.00 20.34           N
ATOM   3186 1HZ  LYS A 228      -5.202  17.848  28.521  1.00 20.34           H
ATOM   3187 2HZ  LYS A 228      -5.642  16.774  27.366  1.00 20.34           H
ATOM   3188 3HZ  LYS A 228      -6.465  18.196  27.506  1.00 20.34           H
ATOM   3189  N   HIS A 229       0.402  21.987  25.754  1.00 30.12           N
ATOM   3190  H   HIS A 229       1.167  21.448  25.347  1.00 30.12           H
ATOM   3191  CA  HIS A 229       0.667  22.604  27.062  1.00 30.12           C
ATOM   3192  HA  HIS A 229      -0.196  23.131  27.459  1.00 30.12           H
ATOM   3193  C   HIS A 229       1.814  23.569  26.815  1.00 30.12           C
ATOM   3194  O   HIS A 229       2.803  23.141  26.258  1.00 30.12           O
ATOM   3195  CB  HIS A 229       1.162  21.557  28.064  1.00 30.12           C
ATOM   3196 1HB  HIS A 229       2.138  21.195  27.736  1.00 30.12           H
ATOM   3197 2HB  HIS A 229       1.275  22.033  29.031  1.00 30.12           H
ATOM   3198  CG  HIS A 229       0.264  20.371  28.211  1.00 30.12           C
ATOM   3199  ND1 HIS A 229       0.283  19.293  27.332  1.00 30.12           N
ATOM   3200  HD1 HIS A 229       0.883  19.224  26.502  1.00 30.12           H
ATOM   3201  CD2 HIS A 229      -0.645  20.032  29.159  1.00 30.12           C
ATOM   3202  HD2 HIS A 229      -0.909  20.619  30.036  1.00 30.12           H
ATOM   3203  CE1 HIS A 229      -0.596  18.391  27.732  1.00 30.12           C
ATOM   3204  HE1 HIS A 229      -0.806  17.450  27.231  1.00 30.12           H
ATOM   3205  NE2 HIS A 229      -1.164  18.813  28.835  1.00 30.12           N
ATOM   3206  HE2 HIS A 229      -1.872  18.306  29.375  1.00 30.12           H
ATOM   3207  N   MET A 230       1.726  24.830  27.209  1.00  6.85           N
ATOM   3208  H   MET A 230       0.880  25.152  27.673  1.00  6.85           H
ATOM   3209  CA  MET A 230       2.837  25.767  26.996  1.00  6.85           C
ATOM   3210  HA  MET A 230       3.098  25.780  25.940  1.00  6.85           H
ATOM   3211  C   MET A 230       4.049  25.324  27.839  1.00  6.85           C
ATOM   3212  O   MET A 230       3.913  25.303  29.061  1.00  6.85           O
ATOM   3213  CB  MET A 230       2.447  27.187  27.440  1.00  6.85           C
ATOM   3214 1HB  MET A 230       2.136  27.142  28.481  1.00  6.85           H
ATOM   3215 2HB  MET A 230       3.331  27.821  27.390  1.00  6.85           H
ATOM   3216  CG  MET A 230       1.324  27.856  26.648  1.00  6.85           C
ATOM   3217 1HG  MET A 230       0.492  27.158  26.552  1.00  6.85           H
ATOM   3218 2HG  MET A 230       0.977  28.724  27.210  1.00  6.85           H
ATOM   3219  SD  MET A 230       1.816  28.423  25.002  1.00  6.85           S
ATOM   3220  CE  MET A 230       2.855  29.886  25.342  1.00  6.85           C
ATOM   3221 1HE  MET A 230       3.162  30.341  24.399  1.00  6.85           H
ATOM   3222 2HE  MET A 230       3.742  29.592  25.903  1.00  6.85           H
ATOM   3223 3HE  MET A 230       2.286  30.617  25.919  1.00  6.85           H
ATOM   3224  N   THR A 231       5.217  24.986  27.297  1.00 28.80           N
ATOM   3225  H   THR A 231       6.011  24.918  27.917  1.00 28.80           H
ATOM   3226  CA  THR A 231       5.484  24.614  25.898  1.00 28.80           C
ATOM   3227  HA  THR A 231       4.565  24.464  25.338  1.00 28.80           H
ATOM   3228  C   THR A 231       6.280  23.307  25.894  1.00 28.80           C
ATOM   3229  O   THR A 231       6.989  23.012  26.859  1.00 28.80           O
ATOM   3230  CB  THR A 231       6.352  25.673  25.184  1.00 28.80           C
ATOM   3231  HB  THR A 231       6.691  25.285  24.224  1.00 28.80           H
ATOM   3232  OG1 THR A 231       7.472  25.986  26.015  1.00 28.80           O
ATOM   3233  HG1 THR A 231       7.804  26.850  25.759  1.00 28.80           H
ATOM   3234  CG2 THR A 231       5.601  26.963  24.952  1.00 28.80           C
ATOM   3235 1HG2 THR A 231       6.232  27.638  24.383  1.00 28.80           H
ATOM   3236 2HG2 THR A 231       5.348  27.430  25.905  1.00 28.80           H
ATOM   3237 3HG2 THR A 231       4.691  26.768  24.382  1.00 28.80           H
ATOM   3238  N   GLY A 232       6.199  22.543  24.811  1.00 22.94           N
ATOM   3239  H   GLY A 232       5.456  22.703  24.146  1.00 22.94           H
ATOM   3240  CA  GLY A 232       7.170  21.488  24.543  1.00 22.94           C
ATOM   3241 1HA  GLY A 232       7.010  21.125  23.528  1.00 22.94           H
ATOM   3242 2HA  GLY A 232       8.162  21.934  24.580  1.00 22.94           H
ATOM   3243  C   GLY A 232       7.185  20.284  25.469  1.00 22.94           C
ATOM   3244  O   GLY A 232       8.230  19.672  25.644  1.00 22.94           O
ATOM   3245  N   HIS A 233       6.045  19.926  26.044  1.00 23.85           N
ATOM   3246  H   HIS A 233       5.192  20.415  25.758  1.00 23.85           H
ATOM   3247  CA  HIS A 233       5.929  18.897  27.089  1.00 23.85           C
ATOM   3248  HA  HIS A 233       6.412  19.277  27.990  1.00 23.85           H
ATOM   3249  C   HIS A 233       6.574  17.538  26.754  1.00 23.85           C
ATOM   3250  O   HIS A 233       7.068  16.848  27.645  1.00 23.85           O
ATOM   3251  CB  HIS A 233       4.430  18.709  27.380  1.00 23.85           C
ATOM   3252 1HB  HIS A 233       3.941  19.680  27.295  1.00 23.85           H
ATOM   3253 2HB  HIS A 233       4.009  18.049  26.622  1.00 23.85           H
ATOM   3254  CG  HIS A 233       4.110  18.157  28.737  1.00 23.85           C
ATOM   3255  ND1 HIS A 233       4.766  17.112  29.342  1.00 23.85           N
ATOM   3256  HD1 HIS A 233       5.586  16.633  28.973  1.00 23.85           H
ATOM   3257  CD2 HIS A 233       3.103  18.475  29.594  1.00 23.85           C
ATOM   3258  HD2 HIS A 233       2.376  19.256  29.426  1.00 23.85           H
ATOM   3259  CE1 HIS A 233       4.141  16.831  30.486  1.00 23.85           C
ATOM   3260  HE1 HIS A 233       4.430  16.037  31.162  1.00 23.85           H
ATOM   3261  NE2 HIS A 233       3.120  17.642  30.690  1.00 23.85           N
ATOM   3262  N   GLY A 234       6.629  17.164  25.482  1.00 -5.87           N
ATOM   3263  H   GLY A 234       6.279  17.782  24.767  1.00 -5.87           H
ATOM   3264  CA  GLY A 234       7.203  15.883  25.083  1.00 -5.87           C
ATOM   3265 1HA  GLY A 234       6.884  15.136  25.811  1.00 -5.87           H
ATOM   3266 2HA  GLY A 234       6.780  15.600  24.121  1.00 -5.87           H
ATOM   3267  C   GLY A 234       8.719  15.791  24.984  1.00 -5.87           C
ATOM   3268  O   GLY A 234       9.237  14.992  24.192  1.00 -5.87           O
ATOM   3269  N   GLN A 235       9.428  16.586  25.781  1.00 12.58           N
ATOM   3270  H   GLN A 235       8.925  17.224  26.387  1.00 12.58           H
ATOM   3271  CA  GLN A 235      10.898  16.557  25.877  1.00 12.58           C
ATOM   3272  HA  GLN A 235      11.264  15.715  25.288  1.00 12.58           H
ATOM   3273  C   GLN A 235      11.442  16.397  27.323  1.00 12.58           C
ATOM   3274  O   GLN A 235      12.314  17.175  27.740  1.00 12.58           O
ATOM   3275  CB  GLN A 235      11.478  17.854  25.285  1.00 12.58           C
ATOM   3276 1HB  GLN A 235      11.219  18.677  25.946  1.00 12.58           H
ATOM   3277 2HB  GLN A 235      12.564  17.772  25.260  1.00 12.58           H
ATOM   3278  CG  GLN A 235      10.993  18.240  23.896  1.00 12.58           C
ATOM   3279 1HG  GLN A 235       9.919  18.416  23.919  1.00 12.58           H
ATOM   3280 2HG  GLN A 235      11.479  19.170  23.611  1.00 12.58           H
ATOM   3281  CD  GLN A 235      11.292  17.210  22.841  1.00 12.58           C
ATOM   3282  OE1 GLN A 235      12.383  16.664  22.763  1.00 12.58           O
ATOM   3283  NE2 GLN A 235      10.332  16.945  22.001  1.00 12.58           N
ATOM   3284 1HE2 GLN A 235      10.512  16.290  21.263  1.00 12.58           H
ATOM   3285 2HE2 GLN A 235       9.425  17.391  22.105  1.00 12.58           H
ATOM   3286  N   PRO A 236      10.901  15.462  28.135  1.00  5.40           N
ATOM   3287  CA  PRO A 236      11.392  15.480  29.522  1.00  5.40           C
ATOM   3288  HA  PRO A 236      11.424  16.501  29.893  1.00  5.40           H
ATOM   3289  C   PRO A 236      12.743  14.808  29.795  1.00  5.40           C
ATOM   3290  O   PRO A 236      13.203  13.932  29.050  1.00  5.40           O
ATOM   3291  CB  PRO A 236      10.289  14.731  30.262  1.00  5.40           C
ATOM   3292 1HB  PRO A 236      10.674  14.272  31.170  1.00  5.40           H
ATOM   3293 2HB  PRO A 236       9.462  15.404  30.493  1.00  5.40           H
ATOM   3294  CG  PRO A 236       9.860  13.708  29.297  1.00  5.40           C
ATOM   3295 1HG  PRO A 236      10.578  12.892  29.284  1.00  5.40           H
ATOM   3296 2HG  PRO A 236       8.864  13.337  29.537  1.00  5.40           H
ATOM   3297  CD  PRO A 236       9.865  14.417  27.972  1.00  5.40           C
ATOM   3298 1HD  PRO A 236      10.125  13.728  27.169  1.00  5.40           H
ATOM   3299 2HD  PRO A 236       8.891  14.874  27.792  1.00  5.40           H
ATOM   3300  N   GLU A 237      13.365  15.180  30.907  1.00-13.15           N
ATOM   3301  H   GLU A 237      12.965  15.936  31.464  1.00-13.15           H
ATOM   3302  CA  GLU A 237      14.572  14.510  31.398  1.00-13.15           C
ATOM   3303  HA  GLU A 237      15.339  14.529  30.627  1.00-13.15           H
ATOM   3304  C   GLU A 237      14.228  13.049  31.700  1.00-13.15           C
ATOM   3305  O   GLU A 237      13.140  12.751  32.192  1.00-13.15           O
ATOM   3306  CB  GLU A 237      15.117  15.189  32.665  1.00-13.15           C
ATOM   3307 1HB  GLU A 237      14.306  15.283  33.385  1.00-13.15           H
ATOM   3308 2HB  GLU A 237      15.872  14.533  33.088  1.00-13.15           H
ATOM   3309  CG  GLU A 237      15.758  16.568  32.455  1.00-13.15           C
ATOM   3310 1HG  GLU A 237      16.531  16.474  31.690  1.00-13.15           H
ATOM   3311 2HG  GLU A 237      15.000  17.264  32.093  1.00-13.15           H
ATOM   3312  CD  GLU A 237      16.399  17.142  33.725  1.00-13.15           C
ATOM   3313  OE1 GLU A 237      16.208  16.592  34.832  1.00-13.15           O
ATOM   3314  OE2 GLU A 237      17.140  18.152  33.628  1.00-13.15           O
ATOM   3315  N   SER A 238      15.143  12.145  31.360  1.00 30.49           N
ATOM   3316  H   SER A 238      16.016  12.471  30.973  1.00 30.49           H
ATOM   3317  CA  SER A 238      14.975  10.687  31.487  1.00 30.49           C
ATOM   3318  HA  SER A 238      15.862  10.231  31.049  1.00 30.49           H
ATOM   3319  C   SER A 238      13.766  10.074  30.769  1.00 30.49           C
ATOM   3320  O   SER A 238      13.423   8.920  31.014  1.00 30.49           O
ATOM   3321  CB  SER A 238      14.934  10.262  32.958  1.00 30.49           C
ATOM   3322 1HB  SER A 238      13.950  10.491  33.361  1.00 30.49           H
ATOM   3323 2HB  SER A 238      15.101   9.187  33.034  1.00 30.49           H
ATOM   3324  OG  SER A 238      15.906  10.961  33.723  1.00 30.49           O
ATOM   3325  HG  SER A 238      16.791  10.672  33.447  1.00 30.49           H
ATOM   3326  N   GLY A 239      13.113  10.833  29.895  1.00 -3.83           N
ATOM   3327  H   GLY A 239      13.403  11.791  29.745  1.00 -3.83           H
ATOM   3328  CA  GLY A 239      11.964  10.325  29.162  1.00 -3.83           C
ATOM   3329 1HA  GLY A 239      11.664  11.066  28.423  1.00 -3.83           H
ATOM   3330 2HA  GLY A 239      12.255   9.415  28.640  1.00 -3.83           H
ATOM   3331  C   GLY A 239      10.762   9.998  30.032  1.00 -3.83           C
ATOM   3332  O   GLY A 239       9.997   9.109  29.684  1.00 -3.83           O
ATOM   3333  N   ILE A 240      10.603  10.679  31.161  1.00 10.69           N
ATOM   3334  H   ILE A 240      11.244  11.426  31.398  1.00 10.69           H
ATOM   3335  CA  ILE A 240       9.535  10.361  32.114  1.00 10.69           C
ATOM   3336  HA  ILE A 240       8.865   9.635  31.656  1.00 10.69           H
ATOM   3337  C   ILE A 240       8.683  11.592  32.441  1.00 10.69           C
ATOM   3338  O   ILE A 240       9.183  12.706  32.596  1.00 10.69           O
ATOM   3339  CB  ILE A 240      10.156   9.684  33.383  1.00 10.69           C
ATOM   3340  HB  ILE A 240      10.769   8.851  33.038  1.00 10.69           H
ATOM   3341  CG1 ILE A 240       9.053   9.123  34.293  1.00 10.69           C
ATOM   3342 1HG1 ILE A 240       8.569   9.954  34.802  1.00 10.69           H
ATOM   3343 2HG1 ILE A 240       8.318   8.643  33.662  1.00 10.69           H
ATOM   3344  CG2 ILE A 240      11.066  10.646  34.172  1.00 10.69           C
ATOM   3345 1HG2 ILE A 240      11.598  10.106  34.951  1.00 10.69           H
ATOM   3346 2HG2 ILE A 240      10.467  11.437  34.630  1.00 10.69           H
ATOM   3347 3HG2 ILE A 240      11.799  11.096  33.509  1.00 10.69           H
ATOM   3348  CD1 ILE A 240       9.482   8.104  35.327  1.00 10.69           C
ATOM   3349 1HD1 ILE A 240       9.784   7.189  34.828  1.00 10.69           H
ATOM   3350 2HD1 ILE A 240       8.640   7.878  35.975  1.00 10.69           H
ATOM   3351 3HD1 ILE A 240      10.303   8.483  35.932  1.00 10.69           H
ATOM   3352  N   ASN A 241       7.374  11.400  32.515  1.00 23.43           N
ATOM   3353  H   ASN A 241       6.995  10.476  32.318  1.00 23.43           H
ATOM   3354  CA  ASN A 241       6.440  12.462  32.886  1.00 23.43           C
ATOM   3355  HA  ASN A 241       6.483  13.253  32.138  1.00 23.43           H
ATOM   3356  C   ASN A 241       6.790  13.047  34.261  1.00 23.43           C
ATOM   3357  O   ASN A 241       7.359  12.347  35.100  1.00 23.43           O
ATOM   3358  CB  ASN A 241       5.030  11.864  32.912  1.00 23.43           C
ATOM   3359 1HB  ASN A 241       4.872  11.272  32.014  1.00 23.43           H
ATOM   3360 2HB  ASN A 241       4.941  11.213  33.775  1.00 23.43           H
ATOM   3361  CG  ASN A 241       3.959  12.903  32.988  1.00 23.43           C
ATOM   3362  OD1 ASN A 241       3.910  13.814  32.175  1.00 23.43           O
ATOM   3363  ND2 ASN A 241       3.101  12.792  33.959  1.00 23.43           N
ATOM   3364 1HD2 ASN A 241       2.415  13.517  34.093  1.00 23.43           H
ATOM   3365 2HD2 ASN A 241       3.146  11.995  34.578  1.00 23.43           H
ATOM   3366  N   VAL A 242       6.431  14.312  34.477  1.00 71.46           N
ATOM   3367  H   VAL A 242       5.915  14.791  33.745  1.00 71.46           H
ATOM   3368  CA  VAL A 242       6.693  15.107  35.697  1.00 71.46           C
ATOM   3369  HA  VAL A 242       6.112  16.019  35.570  1.00 71.46           H
ATOM   3370  C   VAL A 242       8.151  15.581  35.850  1.00 71.46           C
ATOM   3371  O   VAL A 242       8.434  16.533  36.585  1.00 71.46           O
ATOM   3372  CB  VAL A 242       6.139  14.448  37.020  1.00 71.46           C
ATOM   3373  HB  VAL A 242       6.843  13.695  37.368  1.00 71.46           H
ATOM   3374  CG1 VAL A 242       5.929  15.483  38.126  1.00 71.46           C
ATOM   3375 1HG1 VAL A 242       5.526  14.988  39.006  1.00 71.46           H
ATOM   3376 2HG1 VAL A 242       5.235  16.252  37.789  1.00 71.46           H
ATOM   3377 3HG1 VAL A 242       6.875  15.944  38.398  1.00 71.46           H
ATOM   3378  CG2 VAL A 242       4.776  13.776  36.792  1.00 71.46           C
ATOM   3379 1HG2 VAL A 242       4.074  14.477  36.339  1.00 71.46           H
ATOM   3380 2HG2 VAL A 242       4.371  13.421  37.740  1.00 71.46           H
ATOM   3381 3HG2 VAL A 242       4.898  12.911  36.146  1.00 71.46           H
ATOM   3382  N   ALA A 243       9.086  15.009  35.108  1.00 14.49           N
ATOM   3383  H   ALA A 243       8.855  14.233  34.499  1.00 14.49           H
ATOM   3384  CA  ALA A 243      10.460  15.506  35.124  1.00 14.49           C
ATOM   3385  HA  ALA A 243      10.785  15.602  36.159  1.00 14.49           H
ATOM   3386  C   ALA A 243      10.551  16.888  34.442  1.00 14.49           C
ATOM   3387  O   ALA A 243       9.677  17.238  33.638  1.00 14.49           O
ATOM   3388  CB  ALA A 243      11.359  14.492  34.425  1.00 14.49           C
ATOM   3389 1HB  ALA A 243      11.287  13.531  34.932  1.00 14.49           H
ATOM   3390 2HB  ALA A 243      12.393  14.829  34.456  1.00 14.49           H
ATOM   3391 3HB  ALA A 243      11.053  14.375  33.386  1.00 14.49           H
ATOM   3392  N   PRO A 244      11.610  17.675  34.726  1.00 -3.00           N
ATOM   3393  CA  PRO A 244      11.806  18.904  33.944  1.00 -3.00           C
ATOM   3394  HA  PRO A 244      11.009  19.620  34.146  1.00 -3.00           H
ATOM   3395  C   PRO A 244      11.902  18.641  32.447  1.00 -3.00           C
ATOM   3396  O   PRO A 244      12.297  17.560  32.015  1.00 -3.00           O
ATOM   3397  CB  PRO A 244      13.150  19.428  34.457  1.00 -3.00           C
ATOM   3398 1HB  PRO A 244      13.963  19.042  33.841  1.00 -3.00           H
ATOM   3399 2HB  PRO A 244      13.167  20.516  34.463  1.00 -3.00           H
ATOM   3400  CG  PRO A 244      13.246  18.896  35.819  1.00 -3.00           C
ATOM   3401 1HG  PRO A 244      14.279  18.887  36.163  1.00 -3.00           H
ATOM   3402 2HG  PRO A 244      12.623  19.484  36.491  1.00 -3.00           H
ATOM   3403  CD  PRO A 244      12.706  17.506  35.697  1.00 -3.00           C
ATOM   3404 1HD  PRO A 244      13.465  16.831  35.298  1.00 -3.00           H
ATOM   3405 2HD  PRO A 244      12.334  17.155  36.660  1.00 -3.00           H
ATOM   3406  N   VAL A 245      11.553  19.643  31.659  1.00 13.39           N
ATOM   3407  H   VAL A 245      11.348  20.556  32.069  1.00 13.39           H
ATOM   3408  CA  VAL A 245      11.465  19.534  30.205  1.00 13.39           C
ATOM   3409  HA  VAL A 245      11.718  18.532  29.867  1.00 13.39           H
ATOM   3410  C   VAL A 245      12.518  20.502  29.689  1.00 13.39           C
ATOM   3411  O   VAL A 245      12.664  21.590  30.239  1.00 13.39           O
ATOM   3412  CB  VAL A 245      10.022  19.885  29.761  1.00 13.39           C
ATOM   3413  HB  VAL A 245       9.725  20.805  30.265  1.00 13.39           H
ATOM   3414  CG1 VAL A 245       9.920  20.114  28.279  1.00 13.39           C
ATOM   3415 1HG1 VAL A 245       8.901  20.403  28.024  1.00 13.39           H
ATOM   3416 2HG1 VAL A 245      10.176  19.206  27.739  1.00 13.39           H
ATOM   3417 3HG1 VAL A 245      10.586  20.918  27.975  1.00 13.39           H
ATOM   3418  CG2 VAL A 245       9.048  18.760  30.162  1.00 13.39           C
ATOM   3419 1HG2 VAL A 245       8.024  19.069  29.952  1.00 13.39           H
ATOM   3420 2HG2 VAL A 245       9.140  18.540  31.224  1.00 13.39           H
ATOM   3421 3HG2 VAL A 245       9.267  17.852  29.598  1.00 13.39           H
ATOM   3422  N   PHE A 246      13.319  20.089  28.716  1.00 40.38           N
ATOM   3423  H   PHE A 246      13.128  19.219  28.227  1.00 40.38           H
ATOM   3424  CA  PHE A 246      14.530  20.839  28.382  1.00 40.38           C
ATOM   3425  HA  PHE A 246      14.380  21.858  28.735  1.00 40.38           H
ATOM   3426  C   PHE A 246      14.839  20.986  26.893  1.00 40.38           C
ATOM   3427  O   PHE A 246      14.729  20.047  26.098  1.00 40.38           O
ATOM   3428  CB  PHE A 246      15.728  20.276  29.175  1.00 40.38           C
ATOM   3429 1HB  PHE A 246      16.572  20.953  29.051  1.00 40.38           H
ATOM   3430 2HB  PHE A 246      15.461  20.259  30.230  1.00 40.38           H
ATOM   3431  CG  PHE A 246      16.169  18.880  28.772  1.00 40.38           C
ATOM   3432  CD1 PHE A 246      17.446  18.684  28.216  1.00 40.38           C
ATOM   3433  HD1 PHE A 246      18.095  19.527  28.054  1.00 40.38           H
ATOM   3434  CD2 PHE A 246      15.355  17.751  28.993  1.00 40.38           C
ATOM   3435  HD2 PHE A 246      14.383  17.861  29.452  1.00 40.38           H
ATOM   3436  CE1 PHE A 246      17.909  17.393  27.873  1.00 40.38           C
ATOM   3437  HE1 PHE A 246      18.892  17.267  27.442  1.00 40.38           H
ATOM   3438  CE2 PHE A 246      15.792  16.457  28.618  1.00 40.38           C
ATOM   3439  HE2 PHE A 246      15.140  15.610  28.745  1.00 40.38           H
ATOM   3440  CZ  PHE A 246      17.078  16.275  28.076  1.00 40.38           C
ATOM   3441  HZ  PHE A 246      17.419  15.285  27.809  1.00 40.38           H
ATOM   3442  N   PHE A 247      15.200  22.214  26.552  1.00 42.01           N
ATOM   3443  H   PHE A 247      15.233  22.930  27.266  1.00 42.01           H
ATOM   3444  CA  PHE A 247      15.632  22.640  25.223  1.00 42.01           C
ATOM   3445  HA  PHE A 247      16.233  21.871  24.748  1.00 42.01           H
ATOM   3446  C   PHE A 247      16.477  23.853  25.591  1.00 42.01           C
ATOM   3447  O   PHE A 247      16.312  24.358  26.700  1.00 42.01           O
ATOM   3448  CB  PHE A 247      14.477  23.068  24.307  1.00 42.01           C
ATOM   3449 1HB  PHE A 247      14.640  24.095  23.987  1.00 42.01           H
ATOM   3450 2HB  PHE A 247      14.490  22.435  23.421  1.00 42.01           H
ATOM   3451  CG  PHE A 247      13.113  22.972  24.939  1.00 42.01           C
ATOM   3452  CD1 PHE A 247      12.599  24.027  25.712  1.00 42.01           C
ATOM   3453  HD1 PHE A 247      13.205  24.903  25.901  1.00 42.01           H
ATOM   3454  CD2 PHE A 247      12.319  21.831  24.729  1.00 42.01           C
ATOM   3455  HD2 PHE A 247      12.714  21.002  24.159  1.00 42.01           H
ATOM   3456  CE1 PHE A 247      11.285  23.960  26.240  1.00 42.01           C
ATOM   3457  HE1 PHE A 247      10.888  24.778  26.819  1.00 42.01           H
ATOM   3458  CE2 PHE A 247      11.005  21.759  25.243  1.00 42.01           C
ATOM   3459  HE2 PHE A 247      10.401  20.885  25.063  1.00 42.01           H
ATOM   3460  CZ  PHE A 247      10.486  22.831  25.994  1.00 42.01           C
ATOM   3461  HZ  PHE A 247       9.483  22.780  26.389  1.00 42.01           H
ATOM   3462  N   GLY A 248      17.341  24.350  24.717  1.00 -0.03           N
ATOM   3463  H   GLY A 248      17.483  23.900  23.829  1.00 -0.03           H
ATOM   3464  CA  GLY A 248      18.001  25.623  24.977  1.00 -0.03           C
ATOM   3465 1HA  GLY A 248      18.206  25.737  26.042  1.00 -0.03           H
ATOM   3466 2HA  GLY A 248      18.933  25.686  24.420  1.00 -0.03           H
ATOM   3467  C   GLY A 248      17.052  26.718  24.519  1.00 -0.03           C
ATOM   3468  O   GLY A 248      16.071  26.395  23.859  1.00 -0.03           O
ATOM   3469  N   GLU A 249      17.279  27.985  24.838  1.00-26.72           N
ATOM   3470  H   GLU A 249      18.113  28.239  25.361  1.00-26.72           H
ATOM   3471  CA  GLU A 249      16.317  29.032  24.473  1.00-26.72           C
ATOM   3472  HA  GLU A 249      15.342  28.733  24.855  1.00-26.72           H
ATOM   3473  C   GLU A 249      16.178  29.228  22.959  1.00-26.72           C
ATOM   3474  O   GLU A 249      15.072  29.422  22.452  1.00-26.72           O
ATOM   3475  CB  GLU A 249      16.690  30.367  25.131  1.00-26.72           C
ATOM   3476 1HB  GLU A 249      16.886  30.181  26.186  1.00-26.72           H
ATOM   3477 2HB  GLU A 249      17.600  30.749  24.669  1.00-26.72           H
ATOM   3478  CG  GLU A 249      15.585  31.424  25.028  1.00-26.72           C
ATOM   3479 1HG  GLU A 249      15.397  31.642  23.976  1.00-26.72           H
ATOM   3480 2HG  GLU A 249      14.672  31.009  25.457  1.00-26.72           H
ATOM   3481  CD  GLU A 249      15.903  32.732  25.744  1.00-26.72           C
ATOM   3482  OE1 GLU A 249      17.029  32.952  26.239  1.00-26.72           O
ATOM   3483  OE2 GLU A 249      14.989  33.586  25.809  1.00-26.72           O
ATOM   3484  N   ARG A 250      17.263  29.137  22.202  1.00 -1.76           N
ATOM   3485  H   ARG A 250      18.173  28.939  22.622  1.00 -1.76           H
ATOM   3486  CA  ARG A 250      17.148  29.291  20.751  1.00 -1.76           C
ATOM   3487  HA  ARG A 250      16.566  30.186  20.532  1.00 -1.76           H
ATOM   3488  C   ARG A 250      16.405  28.083  20.200  1.00 -1.76           C
ATOM   3489  O   ARG A 250      15.538  28.233  19.353  1.00 -1.76           O
ATOM   3490  CB  ARG A 250      18.520  29.406  20.082  1.00 -1.76           C
ATOM   3491 1HB  ARG A 250      19.117  30.153  20.606  1.00 -1.76           H
ATOM   3492 2HB  ARG A 250      19.018  28.445  20.181  1.00 -1.76           H
ATOM   3493  CG  ARG A 250      18.445  29.789  18.596  1.00 -1.76           C
ATOM   3494 1HG  ARG A 250      17.612  29.267  18.131  1.00 -1.76           H
ATOM   3495 2HG  ARG A 250      18.273  30.860  18.504  1.00 -1.76           H
ATOM   3496  CD  ARG A 250      19.709  29.405  17.848  1.00 -1.76           C
ATOM   3497 1HD  ARG A 250      19.656  29.785  16.827  1.00 -1.76           H
ATOM   3498 2HD  ARG A 250      20.573  29.844  18.350  1.00 -1.76           H
ATOM   3499  NE  ARG A 250      19.836  27.943  17.830  1.00 -1.76           N
ATOM   3500  HE  ARG A 250      20.417  27.522  18.553  1.00 -1.76           H
ATOM   3501  CZ  ARG A 250      19.216  27.104  17.012  1.00 -1.76           C
ATOM   3502  NH1 ARG A 250      19.254  25.845  17.321  1.00 -1.76           N
ATOM   3503 1HH1 ARG A 250      19.814  25.552  18.109  1.00 -1.76           H
ATOM   3504 2HH1 ARG A 250      18.679  25.198  16.799  1.00 -1.76           H
ATOM   3505  NH2 ARG A 250      18.498  27.455  15.974  1.00 -1.76           N
ATOM   3506 1HH2 ARG A 250      18.375  28.431  15.735  1.00 -1.76           H
ATOM   3507 2HH2 ARG A 250      18.075  26.742  15.390  1.00 -1.76           H
ATOM   3508  N   HIS A 251      16.708  26.891  20.691  1.00  1.81           N
ATOM   3509  H   HIS A 251      17.456  26.814  21.384  1.00  1.81           H
ATOM   3510  CA  HIS A 251      16.032  25.674  20.232  1.00  1.81           C
ATOM   3511  HA  HIS A 251      16.096  25.650  19.146  1.00  1.81           H
ATOM   3512  C   HIS A 251      14.546  25.662  20.618  1.00  1.81           C
ATOM   3513  O   HIS A 251      13.694  25.194  19.861  1.00  1.81           O
ATOM   3514  CB  HIS A 251      16.763  24.444  20.781  1.00  1.81           C
ATOM   3515 1HB  HIS A 251      17.836  24.625  20.698  1.00  1.81           H
ATOM   3516 2HB  HIS A 251      16.518  24.320  21.836  1.00  1.81           H
ATOM   3517  CG  HIS A 251      16.455  23.174  20.047  1.00  1.81           C
ATOM   3518  ND1 HIS A 251      16.418  23.053  18.678  1.00  1.81           N
ATOM   3519  HD1 HIS A 251      16.540  23.801  17.991  1.00  1.81           H
ATOM   3520  CD2 HIS A 251      16.220  21.918  20.514  1.00  1.81           C
ATOM   3521  HD2 HIS A 251      16.197  21.640  21.560  1.00  1.81           H
ATOM   3522  CE1 HIS A 251      16.174  21.777  18.377  1.00  1.81           C
ATOM   3523  HE1 HIS A 251      16.093  21.393  17.369  1.00  1.81           H
ATOM   3524  NE2 HIS A 251      16.030  21.047  19.463  1.00  1.81           N
ATOM   3525  N   LEU A 252      14.213  26.269  21.750  1.00 13.90           N
ATOM   3526  H   LEU A 252      14.948  26.598  22.376  1.00 13.90           H
ATOM   3527  CA  LEU A 252      12.820  26.500  22.130  1.00 13.90           C
ATOM   3528  HA  LEU A 252      12.290  25.550  22.154  1.00 13.90           H
ATOM   3529  C   LEU A 252      12.143  27.376  21.085  1.00 13.90           C
ATOM   3530  O   LEU A 252      11.085  27.002  20.589  1.00 13.90           O
ATOM   3531  CB  LEU A 252      12.745  27.156  23.517  1.00 13.90           C
ATOM   3532 1HB  LEU A 252      13.097  26.427  24.245  1.00 13.90           H
ATOM   3533 2HB  LEU A 252      13.464  27.965  23.525  1.00 13.90           H
ATOM   3534  CG  LEU A 252      11.431  27.765  24.034  1.00 13.90           C
ATOM   3535  HG  LEU A 252      11.152  28.580  23.366  1.00 13.90           H
ATOM   3536  CD1 LEU A 252      10.261  26.797  24.092  1.00 13.90           C
ATOM   3537 1HD1 LEU A 252      10.504  25.946  24.723  1.00 13.90           H
ATOM   3538 2HD1 LEU A 252      10.026  26.448  23.092  1.00 13.90           H
ATOM   3539 3HD1 LEU A 252       9.386  27.305  24.493  1.00 13.90           H
ATOM   3540  CD2 LEU A 252      11.665  28.360  25.421  1.00 13.90           C
ATOM   3541 1HD2 LEU A 252      10.756  28.847  25.776  1.00 13.90           H
ATOM   3542 2HD2 LEU A 252      12.462  29.104  25.377  1.00 13.90           H
ATOM   3543 3HD2 LEU A 252      11.951  27.577  26.127  1.00 13.90           H
ATOM   3544  N   ARG A 253      12.739  28.497  20.697  1.00 -6.94           N
ATOM   3545  H   ARG A 253      13.628  28.768  21.116  1.00 -6.94           H
ATOM   3546  CA  ARG A 253      12.112  29.359  19.685  1.00 -6.94           C
ATOM   3547  HA  ARG A 253      11.085  29.557  19.989  1.00 -6.94           H
ATOM   3548  C   ARG A 253      12.052  28.670  18.322  1.00 -6.94           C
ATOM   3549  O   ARG A 253      11.074  28.809  17.598  1.00 -6.94           O
ATOM   3550  CB  ARG A 253      12.847  30.703  19.571  1.00 -6.94           C
ATOM   3551 1HB  ARG A 253      13.876  30.517  19.264  1.00 -6.94           H
ATOM   3552 2HB  ARG A 253      12.358  31.292  18.797  1.00 -6.94           H
ATOM   3553  CG  ARG A 253      12.861  31.526  20.864  1.00 -6.94           C
ATOM   3554 1HG  ARG A 253      11.839  31.688  21.203  1.00 -6.94           H
ATOM   3555 2HG  ARG A 253      13.392  30.972  21.629  1.00 -6.94           H
ATOM   3556  CD  ARG A 253      13.541  32.878  20.689  1.00 -6.94           C
ATOM   3557 1HD  ARG A 253      14.484  32.733  20.161  1.00 -6.94           H
ATOM   3558 2HD  ARG A 253      12.897  33.524  20.089  1.00 -6.94           H
ATOM   3559  NE  ARG A 253      13.818  33.509  21.992  1.00 -6.94           N
ATOM   3560  HE  ARG A 253      13.676  32.940  22.809  1.00 -6.94           H
ATOM   3561  CZ  ARG A 253      14.248  34.748  22.197  1.00 -6.94           C
ATOM   3562  NH1 ARG A 253      14.497  35.143  23.409  1.00 -6.94           N
ATOM   3563 1HH1 ARG A 253      14.413  34.511  24.201  1.00 -6.94           H
ATOM   3564 2HH1 ARG A 253      14.809  36.096  23.563  1.00 -6.94           H
ATOM   3565  NH2 ARG A 253      14.463  35.620  21.252  1.00 -6.94           N
ATOM   3566 1HH2 ARG A 253      14.364  35.355  20.280  1.00 -6.94           H
ATOM   3567 2HH2 ARG A 253      14.746  36.559  21.497  1.00 -6.94           H
ATOM   3568  N   GLU A 254      13.086  27.910  17.997  1.00-14.98           N
ATOM   3569  H   GLU A 254      13.870  27.857  18.643  1.00-14.98           H
ATOM   3570  CA  GLU A 254      13.199  27.199  16.721  1.00-14.98           C
ATOM   3571  HA  GLU A 254      13.095  27.923  15.916  1.00-14.98           H
ATOM   3572  C   GLU A 254      12.143  26.110  16.511  1.00-14.98           C
ATOM   3573  O   GLU A 254      11.642  25.935  15.395  1.00-14.98           O
ATOM   3574  CB  GLU A 254      14.600  26.563  16.640  1.00-14.98           C
ATOM   3575 1HB  GLU A 254      15.339  27.341  16.828  1.00-14.98           H
ATOM   3576 2HB  GLU A 254      14.676  25.823  17.434  1.00-14.98           H
ATOM   3577  CG  GLU A 254      14.954  25.881  15.321  1.00-14.98           C
ATOM   3578 1HG  GLU A 254      14.222  25.102  15.114  1.00-14.98           H
ATOM   3579 2HG  GLU A 254      14.908  26.620  14.520  1.00-14.98           H
ATOM   3580  CD  GLU A 254      16.342  25.244  15.326  1.00-14.98           C
ATOM   3581  OE1 GLU A 254      16.762  24.626  16.332  1.00-14.98           O
ATOM   3582  OE2 GLU A 254      17.058  25.366  14.310  1.00-14.98           O
ATOM   3583  N   VAL A 255      11.849  25.355  17.563  1.00 15.87           N
ATOM   3584  H   VAL A 255      12.309  25.548  18.449  1.00 15.87           H
ATOM   3585  CA  VAL A 255      10.987  24.171  17.461  1.00 15.87           C
ATOM   3586  HA  VAL A 255      10.637  24.078  16.434  1.00 15.87           H
ATOM   3587  C   VAL A 255       9.757  24.186  18.365  1.00 15.87           C
ATOM   3588  O   VAL A 255       8.651  23.895  17.925  1.00 15.87           O
ATOM   3589  CB  VAL A 255      11.818  22.888  17.809  1.00 15.87           C
ATOM   3590  HB  VAL A 255      12.158  22.968  18.839  1.00 15.87           H
ATOM   3591  CG1 VAL A 255      10.995  21.602  17.672  1.00 15.87           C
ATOM   3592 1HG1 VAL A 255      10.648  21.487  16.650  1.00 15.87           H
ATOM   3593 2HG1 VAL A 255      10.136  21.628  18.343  1.00 15.87           H
ATOM   3594 3HG1 VAL A 255      11.608  20.745  17.949  1.00 15.87           H
ATOM   3595  CG2 VAL A 255      13.058  22.778  16.915  1.00 15.87           C
ATOM   3596 1HG2 VAL A 255      13.562  21.830  17.098  1.00 15.87           H
ATOM   3597 2HG2 VAL A 255      13.756  23.579  17.151  1.00 15.87           H
ATOM   3598 3HG2 VAL A 255      12.772  22.840  15.864  1.00 15.87           H
ATOM   3599  N   PHE A 256       9.932  24.463  19.648  1.00 16.59           N
ATOM   3600  H   PHE A 256      10.810  24.850  19.965  1.00 16.59           H
ATOM   3601  CA  PHE A 256       8.918  24.088  20.635  1.00 16.59           C
ATOM   3602  HA  PHE A 256       8.342  23.254  20.232  1.00 16.59           H
ATOM   3603  C   PHE A 256       7.917  25.181  20.972  1.00 16.59           C
ATOM   3604  O   PHE A 256       6.782  24.903  21.331  1.00 16.59           O
ATOM   3605  CB  PHE A 256       9.629  23.583  21.891  1.00 16.59           C
ATOM   3606 1HB  PHE A 256      10.238  24.382  22.305  1.00 16.59           H
ATOM   3607 2HB  PHE A 256       8.878  23.300  22.628  1.00 16.59           H
ATOM   3608  CG  PHE A 256      10.505  22.398  21.617  1.00 16.59           C
ATOM   3609  CD1 PHE A 256      11.905  22.518  21.581  1.00 16.59           C
ATOM   3610  HD1 PHE A 256      12.375  23.460  21.811  1.00 16.59           H
ATOM   3611  CD2 PHE A 256       9.919  21.158  21.328  1.00 16.59           C
ATOM   3612  HD2 PHE A 256       8.847  21.048  21.382  1.00 16.59           H
ATOM   3613  CE1 PHE A 256      12.714  21.405  21.243  1.00 16.59           C
ATOM   3614  HE1 PHE A 256      13.786  21.498  21.240  1.00 16.59           H
ATOM   3615  CE2 PHE A 256      10.711  20.057  20.936  1.00 16.59           C
ATOM   3616  HE2 PHE A 256      10.241  19.128  20.662  1.00 16.59           H
ATOM   3617  CZ  PHE A 256      12.115  20.176  20.907  1.00 16.59           C
ATOM   3618  HZ  PHE A 256      12.728  19.330  20.637  1.00 16.59           H
ATOM   3619  N   LEU A 257       8.334  26.427  20.830  1.00  7.89           N
ATOM   3620  H   LEU A 257       9.313  26.595  20.606  1.00  7.89           H
ATOM   3621  CA  LEU A 257       7.459  27.584  20.997  1.00  7.89           C
ATOM   3622  HA  LEU A 257       6.774  27.418  21.828  1.00  7.89           H
ATOM   3623  C   LEU A 257       6.661  27.813  19.709  1.00  7.89           C
ATOM   3624  O   LEU A 257       5.514  28.266  19.716  1.00  7.89           O
ATOM   3625  CB  LEU A 257       8.363  28.784  21.301  1.00  7.89           C
ATOM   3626 1HB  LEU A 257       9.047  28.472  22.084  1.00  7.89           H
ATOM   3627 2HB  LEU A 257       8.960  28.973  20.410  1.00  7.89           H
ATOM   3628  CG  LEU A 257       7.773  30.125  21.745  1.00  7.89           C
ATOM   3629  HG  LEU A 257       7.152  30.502  20.938  1.00  7.89           H
ATOM   3630  CD1 LEU A 257       6.933  30.025  23.017  1.00  7.89           C
ATOM   3631 1HD1 LEU A 257       6.574  31.016  23.297  1.00  7.89           H
ATOM   3632 2HD1 LEU A 257       7.530  29.618  23.833  1.00  7.89           H
ATOM   3633 3HD1 LEU A 257       6.071  29.386  22.837  1.00  7.89           H
ATOM   3634  CD2 LEU A 257       8.910  31.110  21.994  1.00  7.89           C
ATOM   3635 1HD2 LEU A 257       8.500  32.096  22.219  1.00  7.89           H
ATOM   3636 2HD2 LEU A 257       9.521  31.197  21.096  1.00  7.89           H
ATOM   3637 3HD2 LEU A 257       9.533  30.778  22.824  1.00  7.89           H
ATOM   3638  N   TYR A 258       7.281  27.431  18.602  1.00 48.44           N
ATOM   3639  H   TYR A 258       8.175  26.974  18.684  1.00 48.44           H
ATOM   3640  CA  TYR A 258       6.760  27.663  17.254  1.00 48.44           C
ATOM   3641  HA  TYR A 258       6.788  28.738  17.078  1.00 48.44           H
ATOM   3642  C   TYR A 258       5.308  27.236  16.972  1.00 48.44           C
ATOM   3643  O   TYR A 258       4.521  28.068  16.496  1.00 48.44           O
ATOM   3644  CB  TYR A 258       7.715  27.002  16.248  1.00 48.44           C
ATOM   3645 1HB  TYR A 258       8.686  27.497  16.308  1.00 48.44           H
ATOM   3646 2HB  TYR A 258       7.851  25.960  16.529  1.00 48.44           H
ATOM   3647  CG  TYR A 258       7.229  27.035  14.816  1.00 48.44           C
ATOM   3648  CD1 TYR A 258       6.530  25.938  14.262  1.00 48.44           C
ATOM   3649  HD1 TYR A 258       6.337  25.061  14.862  1.00 48.44           H
ATOM   3650  CD2 TYR A 258       7.453  28.162  14.006  1.00 48.44           C
ATOM   3651  HD2 TYR A 258       7.996  29.010  14.403  1.00 48.44           H
ATOM   3652  CE1 TYR A 258       6.063  25.973  12.923  1.00 48.44           C
ATOM   3653  HE1 TYR A 258       5.545  25.124  12.504  1.00 48.44           H
ATOM   3654  CE2 TYR A 258       6.957  28.211  12.680  1.00 48.44           C
ATOM   3655  HE2 TYR A 258       7.106  29.092  12.082  1.00 48.44           H
ATOM   3656  CZ  TYR A 258       6.264  27.118  12.156  1.00 48.44           C
ATOM   3657  OH  TYR A 258       5.761  27.183  10.885  1.00 48.44           O
ATOM   3658  HH  TYR A 258       5.866  28.060  10.497  1.00 48.44           H
ATOM   3659  N   PRO A 259       4.902  25.979  17.265  1.00  3.96           N
ATOM   3660  CA  PRO A 259       3.526  25.702  16.831  1.00  3.96           C
ATOM   3661  HA  PRO A 259       3.380  26.036  15.805  1.00  3.96           H
ATOM   3662  C   PRO A 259       2.447  26.328  17.715  1.00  3.96           C
ATOM   3663  O   PRO A 259       1.287  26.427  17.308  1.00  3.96           O
ATOM   3664  CB  PRO A 259       3.467  24.176  16.870  1.00  3.96           C
ATOM   3665 1HB  PRO A 259       2.449  23.829  17.038  1.00  3.96           H
ATOM   3666 2HB  PRO A 259       3.863  23.757  15.944  1.00  3.96           H
ATOM   3667  CG  PRO A 259       4.347  23.825  17.994  1.00  3.96           C
ATOM   3668 1HG  PRO A 259       3.833  23.998  18.940  1.00  3.96           H
ATOM   3669 2HG  PRO A 259       4.673  22.789  17.921  1.00  3.96           H
ATOM   3670  CD  PRO A 259       5.510  24.764  17.847  1.00  3.96           C
ATOM   3671 1HD  PRO A 259       5.959  24.972  18.818  1.00  3.96           H
ATOM   3672 2HD  PRO A 259       6.247  24.348  17.160  1.00  3.96           H
ATOM   3673  N   PHE A 260       2.815  26.796  18.902  1.00 14.75           N
ATOM   3674  H   PHE A 260       3.774  26.697  19.213  1.00 14.75           H
ATOM   3675  CA  PHE A 260       1.865  27.482  19.771  1.00 14.75           C
ATOM   3676  HA  PHE A 260       0.936  26.912  19.804  1.00 14.75           H
ATOM   3677  C   PHE A 260       1.562  28.852  19.180  1.00 14.75           C
ATOM   3678  O   PHE A 260       0.408  29.271  19.155  1.00 14.75           O
ATOM   3679  CB  PHE A 260       2.408  27.624  21.196  1.00 14.75           C
ATOM   3680 1HB  PHE A 260       3.380  28.113  21.164  1.00 14.75           H
ATOM   3681 2HB  PHE A 260       1.726  28.259  21.763  1.00 14.75           H
ATOM   3682  CG  PHE A 260       2.542  26.312  21.921  1.00 14.75           C
ATOM   3683  CD1 PHE A 260       3.677  25.503  21.741  1.00 14.75           C
ATOM   3684  HD1 PHE A 260       4.483  25.842  21.108  1.00 14.75           H
ATOM   3685  CD2 PHE A 260       1.518  25.867  22.776  1.00 14.75           C
ATOM   3686  HD2 PHE A 260       0.650  26.488  22.943  1.00 14.75           H
ATOM   3687  CE1 PHE A 260       3.771  24.234  22.365  1.00 14.75           C
ATOM   3688  HE1 PHE A 260       4.634  23.609  22.188  1.00 14.75           H
ATOM   3689  CE2 PHE A 260       1.603  24.613  23.420  1.00 14.75           C
ATOM   3690  HE2 PHE A 260       0.804  24.283  24.065  1.00 14.75           H
ATOM   3691  CZ  PHE A 260       2.727  23.787  23.201  1.00 14.75           C
ATOM   3692  HZ  PHE A 260       2.784  22.817  23.670  1.00 14.75           H
ATOM   3693  N   ARG A 261       2.571  29.520  18.634  1.00-24.12           N
ATOM   3694  H   ARG A 261       3.512  29.142  18.675  1.00-24.12           H
ATOM   3695  CA  ARG A 261       2.342  30.815  17.983  1.00-24.12           C
ATOM   3696  HA  ARG A 261       1.819  31.472  18.678  1.00-24.12           H
ATOM   3697  C   ARG A 261       1.474  30.646  16.754  1.00-24.12           C
ATOM   3698  O   ARG A 261       0.570  31.433  16.519  1.00-24.12           O
ATOM   3699  CB  ARG A 261       3.666  31.463  17.580  1.00-24.12           C
ATOM   3700 1HB  ARG A 261       4.328  31.454  18.444  1.00-24.12           H
ATOM   3701 2HB  ARG A 261       4.122  30.863  16.796  1.00-24.12           H
ATOM   3702  CG  ARG A 261       3.529  32.902  17.086  1.00-24.12           C
ATOM   3703 1HG  ARG A 261       2.925  32.934  16.180  1.00-24.12           H
ATOM   3704 2HG  ARG A 261       3.051  33.502  17.859  1.00-24.12           H
ATOM   3705  CD  ARG A 261       4.902  33.458  16.796  1.00-24.12           C
ATOM   3706 1HD  ARG A 261       5.538  33.256  17.659  1.00-24.12           H
ATOM   3707 2HD  ARG A 261       5.316  32.937  15.933  1.00-24.12           H
ATOM   3708  NE  ARG A 261       4.927  34.906  16.540  1.00-24.12           N
ATOM   3709  HE  ARG A 261       4.039  35.392  16.496  1.00-24.12           H
ATOM   3710  CZ  ARG A 261       6.019  35.641  16.383  1.00-24.12           C
ATOM   3711  NH1 ARG A 261       5.888  36.931  16.274  1.00-24.12           N
ATOM   3712 1HH1 ARG A 261       4.958  37.329  16.263  1.00-24.12           H
ATOM   3713 2HH1 ARG A 261       6.706  37.525  16.195  1.00-24.12           H
ATOM   3714  NH2 ARG A 261       7.224  35.135  16.354  1.00-24.12           N
ATOM   3715 1HH2 ARG A 261       7.342  34.128  16.365  1.00-24.12           H
ATOM   3716 2HH2 ARG A 261       8.033  35.742  16.334  1.00-24.12           H
ATOM   3717  N   GLU A 262       1.717  29.584  16.004  1.00 -2.07           N
ATOM   3718  H   GLU A 262       2.477  28.963  16.257  1.00 -2.07           H
ATOM   3719  CA  GLU A 262       0.929  29.300  14.804  1.00 -2.07           C
ATOM   3720  HA  GLU A 262       1.030  30.128  14.102  1.00 -2.07           H
ATOM   3721  C   GLU A 262      -0.552  29.158  15.160  1.00 -2.07           C
ATOM   3722  O   GLU A 262      -1.415  29.692  14.463  1.00 -2.07           O
ATOM   3723  CB  GLU A 262       1.432  28.010  14.150  1.00 -2.07           C
ATOM   3724 1HB  GLU A 262       1.460  27.234  14.911  1.00 -2.07           H
ATOM   3725 2HB  GLU A 262       0.724  27.697  13.386  1.00 -2.07           H
ATOM   3726  CG  GLU A 262       2.821  28.110  13.525  1.00 -2.07           C
ATOM   3727 1HG  GLU A 262       3.468  28.713  14.161  1.00 -2.07           H
ATOM   3728 2HG  GLU A 262       3.246  27.109  13.461  1.00 -2.07           H
ATOM   3729  CD  GLU A 262       2.792  28.703  12.130  1.00 -2.07           C
ATOM   3730  OE1 GLU A 262       2.154  28.117  11.226  1.00 -2.07           O
ATOM   3731  OE2 GLU A 262       3.416  29.758  11.902  1.00 -2.07           O
ATOM   3732  N   ALA A 263      -0.850  28.483  16.263  1.00-16.84           N
ATOM   3733  H   ALA A 263      -0.106  28.057  16.805  1.00-16.84           H
ATOM   3734  CA  ALA A 263      -2.228  28.322  16.717  1.00-16.84           C
ATOM   3735  HA  ALA A 263      -2.832  27.988  15.872  1.00-16.84           H
ATOM   3736  C   ALA A 263      -2.850  29.626  17.244  1.00-16.84           C
ATOM   3737  O   ALA A 263      -4.015  29.906  16.985  1.00-16.84           O
ATOM   3738  CB  ALA A 263      -2.272  27.244  17.796  1.00-16.84           C
ATOM   3739 1HB  ALA A 263      -1.608  27.515  18.616  1.00-16.84           H
ATOM   3740 2HB  ALA A 263      -1.958  26.288  17.378  1.00-16.84           H
ATOM   3741 3HB  ALA A 263      -3.288  27.147  18.174  1.00-16.84           H
ATOM   3742  N   VAL A 264      -2.091  30.425  17.979  1.00-10.81           N
ATOM   3743  H   VAL A 264      -1.137  30.149  18.200  1.00-10.81           H
ATOM   3744  CA  VAL A 264      -2.597  31.698  18.505  1.00-10.81           C
ATOM   3745  HA  VAL A 264      -3.556  31.525  18.994  1.00-10.81           H
ATOM   3746  C   VAL A 264      -2.851  32.685  17.370  1.00-10.81           C
ATOM   3747  O   VAL A 264      -3.848  33.392  17.365  1.00-10.81           O
ATOM   3748  CB  VAL A 264      -1.613  32.277  19.560  1.00-10.81           C
ATOM   3749  HB  VAL A 264      -0.609  32.270  19.140  1.00-10.81           H
ATOM   3750  CG1 VAL A 264      -1.955  33.722  19.954  1.00-10.81           C
ATOM   3751 1HG1 VAL A 264      -1.306  34.047  20.765  1.00-10.81           H
ATOM   3752 2HG1 VAL A 264      -2.997  33.791  20.263  1.00-10.81           H
ATOM   3753 3HG1 VAL A 264      -1.793  34.385  19.102  1.00-10.81           H
ATOM   3754  CG2 VAL A 264      -1.638  31.385  20.818  1.00-10.81           C
ATOM   3755 1HG2 VAL A 264      -1.398  30.355  20.557  1.00-10.81           H
ATOM   3756 2HG2 VAL A 264      -2.625  31.413  21.281  1.00-10.81           H
ATOM   3757 3HG2 VAL A 264      -0.896  31.735  21.529  1.00-10.81           H
ATOM   3758  N   GLU A 265      -2.001  32.705  16.357  1.00 -8.84           N
ATOM   3759  H   GLU A 265      -1.160  32.127  16.378  1.00 -8.84           H
ATOM   3760  CA  GLU A 265      -2.249  33.569  15.204  1.00 -8.84           C
ATOM   3761  HA  GLU A 265      -2.481  34.572  15.561  1.00 -8.84           H
ATOM   3762  C   GLU A 265      -3.457  33.078  14.403  1.00 -8.84           C
ATOM   3763  O   GLU A 265      -4.165  33.874  13.777  1.00 -8.84           O
ATOM   3764  CB  GLU A 265      -0.996  33.649  14.330  1.00 -8.84           C
ATOM   3765 1HB  GLU A 265      -0.642  32.635  14.138  1.00 -8.84           H
ATOM   3766 2HB  GLU A 265      -1.257  34.115  13.380  1.00 -8.84           H
ATOM   3767  CG  GLU A 265       0.125  34.462  14.980  1.00 -8.84           C
ATOM   3768 1HG  GLU A 265      -0.236  35.475  15.165  1.00 -8.84           H
ATOM   3769 2HG  GLU A 265       0.388  34.014  15.937  1.00 -8.84           H
ATOM   3770  CD  GLU A 265       1.370  34.528  14.112  1.00 -8.84           C
ATOM   3771  OE1 GLU A 265       1.840  35.648  13.790  1.00 -8.84           O
ATOM   3772  OE2 GLU A 265       1.900  33.467  13.719  1.00 -8.84           O
ATOM   3773  N   LYS A 266      -3.739  31.781  14.460  1.00-13.81           N
ATOM   3774  H   LYS A 266      -3.112  31.163  14.963  1.00-13.81           H
ATOM   3775  CA  LYS A 266      -4.937  31.218  13.828  1.00-13.81           C
ATOM   3776  HA  LYS A 266      -5.004  31.621  12.819  1.00-13.81           H
ATOM   3777  C   LYS A 266      -6.207  31.627  14.586  1.00-13.81           C
ATOM   3778  O   LYS A 266      -7.234  31.887  13.950  1.00-13.81           O
ATOM   3779  CB  LYS A 266      -4.802  29.688  13.750  1.00-13.81           C
ATOM   3780 1HB  LYS A 266      -3.820  29.459  13.340  1.00-13.81           H
ATOM   3781 2HB  LYS A 266      -4.846  29.287  14.758  1.00-13.81           H
ATOM   3782  CG  LYS A 266      -5.840  28.943  12.918  1.00-13.81           C
ATOM   3783 1HG  LYS A 266      -5.697  27.876  13.080  1.00-13.81           H
ATOM   3784 2HG  LYS A 266      -6.838  29.211  13.259  1.00-13.81           H
ATOM   3785  CD  LYS A 266      -5.724  29.220  11.423  1.00-13.81           C
ATOM   3786 1HD  LYS A 266      -5.895  30.278  11.225  1.00-13.81           H
ATOM   3787 2HD  LYS A 266      -4.725  28.945  11.082  1.00-13.81           H
ATOM   3788  CE  LYS A 266      -6.754  28.391  10.679  1.00-13.81           C
ATOM   3789 1HE  LYS A 266      -6.588  27.336  10.912  1.00-13.81           H
ATOM   3790 2HE  LYS A 266      -7.746  28.666  11.037  1.00-13.81           H
ATOM   3791  NZ  LYS A 266      -6.707  28.566   9.195  1.00-13.81           N
ATOM   3792 1HZ  LYS A 266      -5.779  28.339   8.847  1.00-13.81           H
ATOM   3793 2HZ  LYS A 266      -6.945  29.518   8.938  1.00-13.81           H
ATOM   3794 3HZ  LYS A 266      -7.367  27.930   8.762  1.00-13.81           H
ATOM   3795  N   ALA A 267      -6.137  31.720  15.910  1.00 24.44           N
ATOM   3796  H   ALA A 267      -5.272  31.465  16.378  1.00 24.44           H
ATOM   3797  CA  ALA A 267      -7.237  32.221  16.739  1.00 24.44           C
ATOM   3798  HA  ALA A 267      -7.770  32.988  16.176  1.00 24.44           H
ATOM   3799  C   ALA A 267      -6.733  32.857  18.043  1.00 24.44           C
ATOM   3800  O   ALA A 267      -6.295  32.166  18.961  1.00 24.44           O
ATOM   3801  CB  ALA A 267      -8.214  31.091  17.076  1.00 24.44           C
ATOM   3802 1HB  ALA A 267      -8.628  30.672  16.162  1.00 24.44           H
ATOM   3803 2HB  ALA A 267      -9.022  31.483  17.692  1.00 24.44           H
ATOM   3804 3HB  ALA A 267      -7.691  30.312  17.630  1.00 24.44           H
ATOM   3805  N   HIS A 268      -6.850  34.170  18.159  1.00 11.04           N
ATOM   3806  H   HIS A 268      -7.244  34.706  17.395  1.00 11.04           H
ATOM   3807  CA  HIS A 268      -6.376  34.885  19.347  1.00 11.04           C
ATOM   3808  HA  HIS A 268      -5.409  34.474  19.637  1.00 11.04           H
ATOM   3809  C   HIS A 268      -7.343  34.722  20.515  1.00 11.04           C
ATOM   3810  O   HIS A 268      -6.989  34.968  21.672  1.00 11.04           O
ATOM   3811  CB  HIS A 268      -6.198  36.365  19.011  1.00 11.04           C
ATOM   3812 1HB  HIS A 268      -7.158  36.770  18.691  1.00 11.04           H
ATOM   3813 2HB  HIS A 268      -5.878  36.896  19.908  1.00 11.04           H
ATOM   3814  CG  HIS A 268      -5.195  36.604  17.926  1.00 11.04           C
ATOM   3815  ND1 HIS A 268      -5.518  36.544  16.583  1.00 11.04           N
ATOM   3816  CD2 HIS A 268      -3.860  36.864  18.008  1.00 11.04           C
ATOM   3817  HD2 HIS A 268      -3.317  36.984  18.935  1.00 11.04           H
ATOM   3818  CE1 HIS A 268      -4.335  36.709  15.916  1.00 11.04           C
ATOM   3819  HE1 HIS A 268      -4.238  36.670  14.839  1.00 11.04           H
ATOM   3820  NE2 HIS A 268      -3.303  36.940  16.760  1.00 11.04           N
ATOM   3821  HE2 HIS A 268      -2.334  37.119  16.520  1.00 11.04           H
ATOM   3822  N   ALA A 269      -8.553  34.281  20.188  1.00 23.13           N
ATOM   3823  H   ALA A 269      -8.770  34.165  19.205  1.00 23.13           H
ATOM   3824  CA  ALA A 269      -9.604  33.963  21.157  1.00 23.13           C
ATOM   3825  HA  ALA A 269      -9.504  34.644  22.002  1.00 23.13           H
ATOM   3826  C   ALA A 269      -9.519  32.527  21.702  1.00 23.13           C
ATOM   3827  O   ALA A 269     -10.467  32.028  22.306  1.00 23.13           O
ATOM   3828  CB  ALA A 269     -10.976  34.199  20.506  1.00 23.13           C
ATOM   3829 1HB  ALA A 269     -11.141  33.469  19.713  1.00 23.13           H
ATOM   3830 2HB  ALA A 269     -11.024  35.205  20.086  1.00 23.13           H
ATOM   3831 3HB  ALA A 269     -11.760  34.091  21.258  1.00 23.13           H
ATOM   3832  N   LEU A 270      -8.405  31.849  21.461  1.00 20.65           N
ATOM   3833  H   LEU A 270      -7.674  32.274  20.908  1.00 20.65           H
ATOM   3834  CA  LEU A 270      -8.155  30.528  22.041  1.00 20.65           C
ATOM   3835  HA  LEU A 270      -8.937  29.827  21.748  1.00 20.65           H
ATOM   3836  C   LEU A 270      -8.113  30.626  23.564  1.00 20.65           C
ATOM   3837  O   LEU A 270      -7.917  31.699  24.114  1.00 20.65           O
ATOM   3838  CB  LEU A 270      -6.786  30.030  21.565  1.00 20.65           C
ATOM   3839 1HB  LEU A 270      -6.236  30.892  21.194  1.00 20.65           H
ATOM   3840 2HB  LEU A 270      -6.236  29.658  22.429  1.00 20.65           H
ATOM   3841  CG  LEU A 270      -6.744  28.937  20.493  1.00 20.65           C
ATOM   3842  HG  LEU A 270      -7.393  29.221  19.667  1.00 20.65           H
ATOM   3843  CD1 LEU A 270      -5.324  28.799  19.973  1.00 20.65           C
ATOM   3844 1HD1 LEU A 270      -5.284  28.021  19.214  1.00 20.65           H
ATOM   3845 2HD1 LEU A 270      -4.643  28.559  20.788  1.00 20.65           H
ATOM   3846 3HD1 LEU A 270      -5.019  29.741  19.512  1.00 20.65           H
ATOM   3847  CD2 LEU A 270      -7.211  27.603  21.057  1.00 20.65           C
ATOM   3848 1HD2 LEU A 270      -7.115  26.828  20.299  1.00 20.65           H
ATOM   3849 2HD2 LEU A 270      -8.260  27.678  21.344  1.00 20.65           H
ATOM   3850 3HD2 LEU A 270      -6.621  27.333  21.932  1.00 20.65           H
ATOM   3851  N   SER A 271      -8.188  29.508  24.263  1.00 -3.06           N
ATOM   3852  H   SER A 271      -8.420  28.629  23.804  1.00 -3.06           H
ATOM   3853  CA  SER A 271      -7.753  29.464  25.659  1.00 -3.06           C
ATOM   3854  HA  SER A 271      -7.552  30.464  26.042  1.00 -3.06           H
ATOM   3855  C   SER A 271      -6.461  28.665  25.617  1.00 -3.06           C
ATOM   3856  O   SER A 271      -6.280  27.893  24.675  1.00 -3.06           O
ATOM   3857  CB  SER A 271      -8.818  28.794  26.518  1.00 -3.06           C
ATOM   3858 1HB  SER A 271      -8.972  27.773  26.167  1.00 -3.06           H
ATOM   3859 2HB  SER A 271      -8.502  28.779  27.562  1.00 -3.06           H
ATOM   3860  OG  SER A 271     -10.025  29.528  26.379  1.00 -3.06           O
ATOM   3861  HG  SER A 271     -10.090  29.784  25.451  1.00 -3.06           H
ATOM   3862  N   VAL A 272      -5.567  28.829  26.581  1.00-15.29           N
ATOM   3863  H   VAL A 272      -5.731  29.509  27.324  1.00-15.29           H
ATOM   3864  CA  VAL A 272      -4.330  28.042  26.617  1.00-15.29           C
ATOM   3865  HA  VAL A 272      -4.418  27.221  25.911  1.00-15.29           H
ATOM   3866  C   VAL A 272      -4.134  27.447  28.009  1.00-15.29           C
ATOM   3867  O   VAL A 272      -4.716  27.931  28.979  1.00-15.29           O
ATOM   3868  CB  VAL A 272      -3.066  28.871  26.227  1.00-15.29           C
ATOM   3869  HB  VAL A 272      -2.203  28.205  26.251  1.00-15.29           H
ATOM   3870  CG1 VAL A 272      -3.178  29.456  24.809  1.00-15.29           C
ATOM   3871 1HG1 VAL A 272      -2.247  29.956  24.541  1.00-15.29           H
ATOM   3872 2HG1 VAL A 272      -3.996  30.172  24.758  1.00-15.29           H
ATOM   3873 3HG1 VAL A 272      -3.368  28.664  24.093  1.00-15.29           H
ATOM   3874  CG2 VAL A 272      -2.811  30.005  27.205  1.00-15.29           C
ATOM   3875 1HG2 VAL A 272      -3.621  30.736  27.167  1.00-15.29           H
ATOM   3876 2HG2 VAL A 272      -1.875  30.490  26.948  1.00-15.29           H
ATOM   3877 3HG2 VAL A 272      -2.721  29.619  28.219  1.00-15.29           H
ATOM   3878  N   MET A 273      -3.300  26.422  28.106  1.00  7.33           N
ATOM   3879  H   MET A 273      -2.891  26.041  27.255  1.00  7.33           H
ATOM   3880  CA  MET A 273      -2.945  25.785  29.373  1.00  7.33           C
ATOM   3881  HA  MET A 273      -3.263  26.409  30.203  1.00  7.33           H
ATOM   3882  C   MET A 273      -1.428  25.621  29.427  1.00  7.33           C
ATOM   3883  O   MET A 273      -0.805  25.323  28.405  1.00  7.33           O
ATOM   3884  CB  MET A 273      -3.655  24.430  29.449  1.00  7.33           C
ATOM   3885 1HB  MET A 273      -4.728  24.614  29.455  1.00  7.33           H
ATOM   3886 2HB  MET A 273      -3.413  23.874  28.548  1.00  7.33           H
ATOM   3887  CG  MET A 273      -3.301  23.561  30.645  1.00  7.33           C
ATOM   3888 1HG  MET A 273      -2.235  23.338  30.619  1.00  7.33           H
ATOM   3889 2HG  MET A 273      -3.531  24.091  31.569  1.00  7.33           H
ATOM   3890  SD  MET A 273      -4.217  22.011  30.595  1.00  7.33           S
ATOM   3891  CE  MET A 273      -5.781  22.517  31.314  1.00  7.33           C
ATOM   3892 1HE  MET A 273      -6.294  23.202  30.640  1.00  7.33           H
ATOM   3893 2HE  MET A 273      -5.600  23.016  32.267  1.00  7.33           H
ATOM   3894 3HE  MET A 273      -6.400  21.637  31.487  1.00  7.33           H
ATOM   3895  N   ALA A 274      -0.823  25.844  30.587  1.00 -2.34           N
ATOM   3896  H   ALA A 274      -1.382  26.086  31.396  1.00 -2.34           H
ATOM   3897  CA  ALA A 274       0.625  25.704  30.760  1.00 -2.34           C
ATOM   3898  HA  ALA A 274       1.123  25.931  29.821  1.00 -2.34           H
ATOM   3899  C   ALA A 274       0.991  24.267  31.162  1.00 -2.34           C
ATOM   3900  O   ALA A 274       0.154  23.540  31.687  1.00 -2.34           O
ATOM   3901  CB  ALA A 274       1.110  26.707  31.814  1.00 -2.34           C
ATOM   3902 1HB  ALA A 274       0.864  27.722  31.500  1.00 -2.34           H
ATOM   3903 2HB  ALA A 274       2.189  26.623  31.939  1.00 -2.34           H
ATOM   3904 3HB  ALA A 274       0.624  26.501  32.769  1.00 -2.34           H
ATOM   3905  N   SER A 275       2.230  23.852  30.935  1.00  2.13           N
ATOM   3906  H   SER A 275       2.901  24.461  30.472  1.00  2.13           H
ATOM   3907  CA  SER A 275       2.684  22.540  31.403  1.00  2.13           C
ATOM   3908  HA  SER A 275       1.895  21.804  31.248  1.00  2.13           H
ATOM   3909  C   SER A 275       2.994  22.632  32.891  1.00  2.13           C
ATOM   3910  O   SER A 275       3.224  23.712  33.425  1.00  2.13           O
ATOM   3911  CB  SER A 275       3.940  22.092  30.647  1.00  2.13           C
ATOM   3912 1HB  SER A 275       4.184  21.068  30.932  1.00  2.13           H
ATOM   3913 2HB  SER A 275       3.745  22.121  29.575  1.00  2.13           H
ATOM   3914  OG  SER A 275       5.045  22.927  30.945  1.00  2.13           O
ATOM   3915  HG  SER A 275       5.800  22.641  30.395  1.00  2.13           H
ATOM   3916  N   TYR A 276       3.085  21.500  33.569  1.00 42.88           N
ATOM   3917  H   TYR A 276       2.925  20.616  33.105  1.00 42.88           H
ATOM   3918  CA  TYR A 276       3.463  21.491  34.982  1.00 42.88           C
ATOM   3919  HA  TYR A 276       2.847  22.194  35.543  1.00 42.88           H
ATOM   3920  C   TYR A 276       4.934  21.856  35.153  1.00 42.88           C
ATOM   3921  O   TYR A 276       5.410  22.156  36.252  1.00 42.88           O
ATOM   3922  CB  TYR A 276       3.285  20.081  35.545  1.00 42.88           C
ATOM   3923 1HB  TYR A 276       3.842  19.379  34.924  1.00 42.88           H
ATOM   3924 2HB  TYR A 276       3.706  20.054  36.545  1.00 42.88           H
ATOM   3925  CG  TYR A 276       1.850  19.625  35.628  1.00 42.88           C
ATOM   3926  CD1 TYR A 276       1.267  18.870  34.590  1.00 42.88           C
ATOM   3927  HD1 TYR A 276       1.837  18.633  33.701  1.00 42.88           H
ATOM   3928  CD2 TYR A 276       1.072  19.925  36.761  1.00 42.88           C
ATOM   3929  HD2 TYR A 276       1.494  20.511  37.563  1.00 42.88           H
ATOM   3930  CE1 TYR A 276      -0.068  18.404  34.701  1.00 42.88           C
ATOM   3931  HE1 TYR A 276      -0.511  17.833  33.903  1.00 42.88           H
ATOM   3932  CE2 TYR A 276      -0.259  19.458  36.874  1.00 42.88           C
ATOM   3933  HE2 TYR A 276      -0.836  19.681  37.756  1.00 42.88           H
ATOM   3934  CZ  TYR A 276      -0.817  18.702  35.841  1.00 42.88           C
ATOM   3935  OH  TYR A 276      -2.110  18.267  35.952  1.00 42.88           O
ATOM   3936  HH  TYR A 276      -2.529  18.582  36.762  1.00 42.88           H
ATOM   3937  N   ASN A 277       5.665  21.742  34.058  1.00  0.24           N
ATOM   3938  H   ASN A 277       5.226  21.847  33.156  1.00  0.24           H
ATOM   3939  CA  ASN A 277       7.049  21.310  34.097  1.00  0.24           C
ATOM   3940  HA  ASN A 277       7.204  20.739  35.011  1.00  0.24           H
ATOM   3941  C   ASN A 277       8.008  22.484  34.096  1.00  0.24           C
ATOM   3942  O   ASN A 277       7.673  23.594  33.690  1.00  0.24           O
ATOM   3943  CB  ASN A 277       7.327  20.394  32.900  1.00  0.24           C
ATOM   3944 1HB  ASN A 277       7.186  20.958  31.979  1.00  0.24           H
ATOM   3945 2HB  ASN A 277       8.360  20.053  32.946  1.00  0.24           H
ATOM   3946  CG  ASN A 277       6.412  19.189  32.863  1.00  0.24           C
ATOM   3947  OD1 ASN A 277       5.225  19.300  32.573  1.00  0.24           O
ATOM   3948  ND2 ASN A 277       6.934  18.040  33.173  1.00  0.24           N
ATOM   3949 1HD2 ASN A 277       6.319  17.241  33.226  1.00  0.24           H
ATOM   3950 2HD2 ASN A 277       7.928  17.948  33.359  1.00  0.24           H
ATOM   3951  N   GLU A 278       9.200  22.220  34.596  1.00 26.22           N
ATOM   3952  H   GLU A 278       9.387  21.289  34.965  1.00 26.22           H
ATOM   3953  CA  GLU A 278      10.256  23.212  34.702  1.00 26.22           C
ATOM   3954  HA  GLU A 278       9.823  24.171  34.962  1.00 26.22           H
ATOM   3955  C   GLU A 278      11.001  23.333  33.381  1.00 26.22           C
ATOM   3956  O   GLU A 278      11.455  22.323  32.849  1.00 26.22           O
ATOM   3957  CB  GLU A 278      11.235  22.783  35.798  1.00 26.22           C
ATOM   3958 1HB  GLU A 278      11.786  21.909  35.464  1.00 26.22           H
ATOM   3959 2HB  GLU A 278      11.947  23.594  35.955  1.00 26.22           H
ATOM   3960  CG  GLU A 278      10.580  22.441  37.133  1.00 26.22           C
ATOM   3961 1HG  GLU A 278      11.252  22.766  37.917  1.00 26.22           H
ATOM   3962 2HG  GLU A 278       9.646  22.999  37.234  1.00 26.22           H
ATOM   3963  CD  GLU A 278      10.318  20.946  37.339  1.00 26.22           C
ATOM   3964  OE1 GLU A 278       9.573  20.306  36.563  1.00 26.22           O
ATOM   3965  OE2 GLU A 278      10.819  20.402  38.342  1.00 26.22           O
ATOM   3966  N   VAL A 279      11.143  24.553  32.881  1.00  1.98           N
ATOM   3967  H   VAL A 279      10.706  25.341  33.355  1.00  1.98           H
ATOM   3968  CA  VAL A 279      11.923  24.846  31.679  1.00  1.98           C
ATOM   3969  HA  VAL A 279      12.430  23.945  31.340  1.00  1.98           H
ATOM   3970  C   VAL A 279      12.960  25.873  32.111  1.00  1.98           C
ATOM   3971  O   VAL A 279      12.622  26.969  32.568  1.00  1.98           O
ATOM   3972  CB  VAL A 279      11.051  25.394  30.515  1.00  1.98           C
ATOM   3973  HB  VAL A 279      10.563  26.304  30.847  1.00  1.98           H
ATOM   3974  CG1 VAL A 279      11.909  25.737  29.294  1.00  1.98           C
ATOM   3975 1HG1 VAL A 279      12.654  26.491  29.555  1.00  1.98           H
ATOM   3976 2HG1 VAL A 279      11.276  26.148  28.509  1.00  1.98           H
ATOM   3977 3HG1 VAL A 279      12.418  24.845  28.926  1.00  1.98           H
ATOM   3978  CG2 VAL A 279       9.967  24.371  30.121  1.00  1.98           C
ATOM   3979 1HG2 VAL A 279       9.389  24.754  29.280  1.00  1.98           H
ATOM   3980 2HG2 VAL A 279       9.291  24.208  30.961  1.00  1.98           H
ATOM   3981 3HG2 VAL A 279      10.434  23.425  29.842  1.00  1.98           H
ATOM   3982  N   ASP A 280      14.215  25.452  32.063  1.00 18.60           N
ATOM   3983  H   ASP A 280      14.393  24.527  31.685  1.00 18.60           H
ATOM   3984  CA  ASP A 280      15.370  26.198  32.577  1.00 18.60           C
ATOM   3985  HA  ASP A 280      16.221  25.520  32.522  1.00 18.60           H
ATOM   3986  C   ASP A 280      15.167  26.564  34.045  1.00 18.60           C
ATOM   3987  O   ASP A 280      15.434  27.677  34.492  1.00 18.60           O
ATOM   3988  CB  ASP A 280      15.705  27.436  31.734  1.00 18.60           C
ATOM   3989 1HB  ASP A 280      15.521  27.210  30.688  1.00 18.60           H
ATOM   3990 2HB  ASP A 280      15.053  28.257  32.025  1.00 18.60           H
ATOM   3991  CG  ASP A 280      17.156  27.854  31.883  1.00 18.60           C
ATOM   3992  OD1 ASP A 280      17.974  26.974  32.207  1.00 18.60           O
ATOM   3993  OD2 ASP A 280      17.523  29.031  31.668  1.00 18.60           O
ATOM   3994  N   GLY A 281      14.591  25.620  34.775  1.00  6.40           N
ATOM   3995  H   GLY A 281      14.370  24.732  34.340  1.00  6.40           H
ATOM   3996  CA  GLY A 281      14.294  25.798  36.187  1.00  6.40           C
ATOM   3997 1HA  GLY A 281      14.263  24.816  36.656  1.00  6.40           H
ATOM   3998 2HA  GLY A 281      15.105  26.364  36.648  1.00  6.40           H
ATOM   3999  C   GLY A 281      12.993  26.507  36.506  1.00  6.40           C
ATOM   4000  O   GLY A 281      12.511  26.396  37.629  1.00  6.40           O
ATOM   4001  N   ILE A 282      12.402  27.208  35.549  1.00  9.04           N
ATOM   4002  H   ILE A 282      12.813  27.243  34.620  1.00  9.04           H
ATOM   4003  CA  ILE A 282      11.170  27.962  35.789  1.00  9.04           C
ATOM   4004  HA  ILE A 282      11.150  28.283  36.828  1.00  9.04           H
ATOM   4005  C   ILE A 282       9.964  27.063  35.501  1.00  9.04           C
ATOM   4006  O   ILE A 282       9.786  26.629  34.356  1.00  9.04           O
ATOM   4007  CB  ILE A 282      11.091  29.234  34.883  1.00  9.04           C
ATOM   4008  HB  ILE A 282      11.121  28.924  33.839  1.00  9.04           H
ATOM   4009  CG1 ILE A 282      12.303  30.151  35.154  1.00  9.04           C
ATOM   4010 1HG1 ILE A 282      12.249  30.497  36.187  1.00  9.04           H
ATOM   4011 2HG1 ILE A 282      13.220  29.574  35.041  1.00  9.04           H
ATOM   4012  CG2 ILE A 282       9.768  30.005  35.123  1.00  9.04           C
ATOM   4013 1HG2 ILE A 282       9.697  30.326  36.162  1.00  9.04           H
ATOM   4014 2HG2 ILE A 282       8.916  29.370  34.887  1.00  9.04           H
ATOM   4015 3HG2 ILE A 282       9.717  30.879  34.477  1.00  9.04           H
ATOM   4016  CD1 ILE A 282      12.417  31.382  34.241  1.00  9.04           C
ATOM   4017 1HD1 ILE A 282      13.353  31.898  34.452  1.00  9.04           H
ATOM   4018 2HD1 ILE A 282      11.595  32.072  34.428  1.00  9.04           H
ATOM   4019 3HD1 ILE A 282      12.405  31.070  33.197  1.00  9.04           H
ATOM   4020  N   PRO A 283       9.142  26.727  36.516  1.00-13.04           N
ATOM   4021  CA  PRO A 283       7.919  26.001  36.145  1.00-13.04           C
ATOM   4022  HA  PRO A 283       8.170  25.060  35.664  1.00-13.04           H
ATOM   4023  C   PRO A 283       7.012  26.842  35.244  1.00-13.04           C
ATOM   4024  O   PRO A 283       6.855  28.041  35.468  1.00-13.04           O
ATOM   4025  CB  PRO A 283       7.247  25.749  37.496  1.00-13.04           C
ATOM   4026 1HB  PRO A 283       6.508  26.524  37.692  1.00-13.04           H
ATOM   4027 2HB  PRO A 283       6.783  24.763  37.519  1.00-13.04           H
ATOM   4028  CG  PRO A 283       8.346  25.841  38.489  1.00-13.04           C
ATOM   4029 1HG  PRO A 283       7.958  26.064  39.483  1.00-13.04           H
ATOM   4030 2HG  PRO A 283       8.921  24.914  38.498  1.00-13.04           H
ATOM   4031  CD  PRO A 283       9.185  26.964  37.969  1.00-13.04           C
ATOM   4032 1HD  PRO A 283       8.744  27.930  38.214  1.00-13.04           H
ATOM   4033 2HD  PRO A 283      10.199  26.893  38.359  1.00-13.04           H
ATOM   4034  N   SER A 284       6.419  26.252  34.216  1.00  3.04           N
ATOM   4035  H   SER A 284       6.548  25.256  34.047  1.00  3.04           H
ATOM   4036  CA  SER A 284       5.675  27.042  33.232  1.00  3.04           C
ATOM   4037  HA  SER A 284       6.370  27.763  32.809  1.00  3.04           H
ATOM   4038  C   SER A 284       4.502  27.862  33.756  1.00  3.04           C
ATOM   4039  O   SER A 284       4.243  28.933  33.225  1.00  3.04           O
ATOM   4040  CB  SER A 284       5.216  26.145  32.091  1.00  3.04           C
ATOM   4041 1HB  SER A 284       4.486  25.435  32.467  1.00  3.04           H
ATOM   4042 2HB  SER A 284       4.757  26.752  31.310  1.00  3.04           H
ATOM   4043  OG  SER A 284       6.326  25.441  31.560  1.00  3.04           O
ATOM   4044  HG  SER A 284       6.002  24.596  31.220  1.00  3.04           H
ATOM   4045  N   HIS A 285       3.843  27.443  34.828  1.00 23.39           N
ATOM   4046  H   HIS A 285       4.101  26.566  35.271  1.00 23.39           H
ATOM   4047  CA  HIS A 285       2.746  28.236  35.397  1.00 23.39           C
ATOM   4048  HA  HIS A 285       2.043  28.475  34.599  1.00 23.39           H
ATOM   4049  C   HIS A 285       3.173  29.573  36.010  1.00 23.39           C
ATOM   4050  O   HIS A 285       2.330  30.424  36.269  1.00 23.39           O
ATOM   4051  CB  HIS A 285       1.995  27.422  36.454  1.00 23.39           C
ATOM   4052 1HB  HIS A 285       2.711  26.986  37.149  1.00 23.39           H
ATOM   4053 2HB  HIS A 285       1.343  28.095  37.010  1.00 23.39           H
ATOM   4054  CG  HIS A 285       1.135  26.347  35.868  1.00 23.39           C
ATOM   4055  ND1 HIS A 285       1.597  25.152  35.375  1.00 23.39           N
ATOM   4056  HD1 HIS A 285       2.563  24.832  35.373  1.00 23.39           H
ATOM   4057  CD2 HIS A 285      -0.196  26.340  35.609  1.00 23.39           C
ATOM   4058  HD2 HIS A 285      -0.873  27.145  35.851  1.00 23.39           H
ATOM   4059  CE1 HIS A 285       0.570  24.492  34.842  1.00 23.39           C
ATOM   4060  HE1 HIS A 285       0.646  23.529  34.353  1.00 23.39           H
ATOM   4061  NE2 HIS A 285      -0.551  25.169  34.979  1.00 23.39           N
ATOM   4062  N   VAL A 286       4.465  29.779  36.227  1.00 14.32           N
ATOM   4063  H   VAL A 286       5.138  29.046  36.013  1.00 14.32           H
ATOM   4064  CA  VAL A 286       4.972  31.047  36.761  1.00 14.32           C
ATOM   4065  HA  VAL A 286       4.147  31.753  36.851  1.00 14.32           H
ATOM   4066  C   VAL A 286       5.967  31.669  35.784  1.00 14.32           C
ATOM   4067  O   VAL A 286       6.706  32.593  36.132  1.00 14.32           O
ATOM   4068  CB  VAL A 286       5.575  30.872  38.186  1.00 14.32           C
ATOM   4069  HB  VAL A 286       5.981  31.828  38.512  1.00 14.32           H
ATOM   4070  CG1 VAL A 286       4.480  30.466  39.174  1.00 14.32           C
ATOM   4071 1HG1 VAL A 286       4.078  29.487  38.917  1.00 14.32           H
ATOM   4072 2HG1 VAL A 286       3.669  31.193  39.146  1.00 14.32           H
ATOM   4073 3HG1 VAL A 286       4.889  30.435  40.184  1.00 14.32           H
ATOM   4074  CG2 VAL A 286       6.691  29.826  38.221  1.00 14.32           C
ATOM   4075 1HG2 VAL A 286       6.298  28.836  38.002  1.00 14.32           H
ATOM   4076 2HG2 VAL A 286       7.150  29.816  39.211  1.00 14.32           H
ATOM   4077 3HG2 VAL A 286       7.461  30.076  37.490  1.00 14.32           H
ATOM   4078  N   ASN A 287       5.963  31.192  34.545  1.00  5.49           N
ATOM   4079  H   ASN A 287       5.309  30.459  34.290  1.00  5.49           H
ATOM   4080  CA  ASN A 287       6.845  31.725  33.506  1.00  5.49           C
ATOM   4081  HA  ASN A 287       7.792  32.016  33.962  1.00  5.49           H
ATOM   4082  C   ASN A 287       6.225  32.974  32.873  1.00  5.49           C
ATOM   4083  O   ASN A 287       5.552  32.905  31.840  1.00  5.49           O
ATOM   4084  CB  ASN A 287       7.133  30.653  32.448  1.00  5.49           C
ATOM   4085 1HB  ASN A 287       7.395  29.730  32.960  1.00  5.49           H
ATOM   4086 2HB  ASN A 287       6.243  30.474  31.846  1.00  5.49           H
ATOM   4087  CG  ASN A 287       8.283  31.025  31.543  1.00  5.49           C
ATOM   4088  OD1 ASN A 287       8.409  32.149  31.079  1.00  5.49           O
ATOM   4089  ND2 ASN A 287       9.148  30.089  31.298  1.00  5.49           N
ATOM   4090 1HD2 ASN A 287       9.969  30.323  30.760  1.00  5.49           H
ATOM   4091 2HD2 ASN A 287       8.996  29.145  31.643  1.00  5.49           H
ATOM   4092  N   ALA A 288       6.425  34.114  33.518  1.00  7.92           N
ATOM   4093  H   ALA A 288       6.983  34.112  34.365  1.00  7.92           H
ATOM   4094  CA  ALA A 288       5.847  35.372  33.056  1.00  7.92           C
ATOM   4095  HA  ALA A 288       4.770  35.238  32.962  1.00  7.92           H
ATOM   4096  C   ALA A 288       6.372  35.775  31.678  1.00  7.92           C
ATOM   4097  O   ALA A 288       5.635  36.360  30.883  1.00  7.92           O
ATOM   4098  CB  ALA A 288       6.115  36.478  34.084  1.00  7.92           C
ATOM   4099 1HB  ALA A 288       5.675  36.207  35.043  1.00  7.92           H
ATOM   4100 2HB  ALA A 288       5.665  37.410  33.739  1.00  7.92           H
ATOM   4101 3HB  ALA A 288       7.190  36.623  34.204  1.00  7.92           H
ATOM   4102  N   TRP A 289       7.616  35.434  31.371  1.00 13.93           N
ATOM   4103  H   TRP A 289       8.199  34.941  32.045  1.00 13.93           H
ATOM   4104  CA  TRP A 289       8.163  35.763  30.060  1.00 13.93           C
ATOM   4105  HA  TRP A 289       8.072  36.839  29.909  1.00 13.93           H
ATOM   4106  C   TRP A 289       7.353  35.072  28.966  1.00 13.93           C
ATOM   4107  O   TRP A 289       6.866  35.734  28.057  1.00 13.93           O
ATOM   4108  CB  TRP A 289       9.643  35.387  29.977  1.00 13.93           C
ATOM   4109 1HB  TRP A 289      10.174  35.893  30.783  1.00 13.93           H
ATOM   4110 2HB  TRP A 289       9.752  34.311  30.114  1.00 13.93           H
ATOM   4111  CG  TRP A 289      10.272  35.774  28.671  1.00 13.93           C
ATOM   4112  CD1 TRP A 289      10.666  37.016  28.287  1.00 13.93           C
ATOM   4113  HD1 TRP A 289      10.569  37.903  28.903  1.00 13.93           H
ATOM   4114  CD2 TRP A 289      10.562  34.917  27.551  1.00 13.93           C
ATOM   4115  NE1 TRP A 289      11.188  37.010  27.022  1.00 13.93           N
ATOM   4116  HE1 TRP A 289      11.534  37.833  26.547  1.00 13.93           H
ATOM   4117  CE2 TRP A 289      11.145  35.731  26.536  1.00 13.93           C
ATOM   4118  CE3 TRP A 289      10.393  33.540  27.299  1.00 13.93           C
ATOM   4119  HE3 TRP A 289       9.969  32.899  28.058  1.00 13.93           H
ATOM   4120  CZ2 TRP A 289      11.543  35.211  25.286  1.00 13.93           C
ATOM   4121  HZ2 TRP A 289      11.972  35.855  24.533  1.00 13.93           H
ATOM   4122  CZ3 TRP A 289      10.786  33.011  26.040  1.00 13.93           C
ATOM   4123  HZ3 TRP A 289      10.648  31.959  25.832  1.00 13.93           H
ATOM   4124  CH2 TRP A 289      11.356  33.860  25.046  1.00 13.93           C
ATOM   4125  HH2 TRP A 289      11.633  33.444  24.088  1.00 13.93           H
ATOM   4126  N   MET A 290       7.126  33.768  29.061  1.00  9.33           N
ATOM   4127  H   MET A 290       7.508  33.234  29.841  1.00  9.33           H
ATOM   4128  CA  MET A 290       6.333  33.107  28.024  1.00  9.33           C
ATOM   4129  HA  MET A 290       6.709  33.428  27.053  1.00  9.33           H
ATOM   4130  C   MET A 290       4.863  33.493  28.092  1.00  9.33           C
ATOM   4131  O   MET A 290       4.270  33.827  27.073  1.00  9.33           O
ATOM   4132  CB  MET A 290       6.411  31.576  28.081  1.00  9.33           C
ATOM   4133 1HB  MET A 290       6.112  31.229  29.071  1.00  9.33           H
ATOM   4134 2HB  MET A 290       5.693  31.192  27.355  1.00  9.33           H
ATOM   4135  CG  MET A 290       7.768  30.990  27.727  1.00  9.33           C
ATOM   4136 1HG  MET A 290       8.176  31.550  26.886  1.00  9.33           H
ATOM   4137 2HG  MET A 290       8.442  31.093  28.577  1.00  9.33           H
ATOM   4138  SD  MET A 290       7.651  29.247  27.233  1.00  9.33           S
ATOM   4139  CE  MET A 290       7.218  28.366  28.762  1.00  9.33           C
ATOM   4140 1HE  MET A 290       8.021  28.478  29.490  1.00  9.33           H
ATOM   4141 2HE  MET A 290       7.087  27.305  28.544  1.00  9.33           H
ATOM   4142 3HE  MET A 290       6.293  28.764  29.176  1.00  9.33           H
ATOM   4143  N   LEU A 291       4.249  33.408  29.264  1.00  7.36           N
ATOM   4144  H   LEU A 291       4.780  33.201  30.110  1.00  7.36           H
ATOM   4145  CA  LEU A 291       2.790  33.511  29.350  1.00  7.36           C
ATOM   4146  HA  LEU A 291       2.363  32.971  28.506  1.00  7.36           H
ATOM   4147  C   LEU A 291       2.234  34.927  29.271  1.00  7.36           C
ATOM   4148  O   LEU A 291       1.103  35.122  28.840  1.00  7.36           O
ATOM   4149  CB  LEU A 291       2.289  32.855  30.639  1.00  7.36           C
ATOM   4150 1HB  LEU A 291       2.793  33.336  31.475  1.00  7.36           H
ATOM   4151 2HB  LEU A 291       1.230  33.085  30.727  1.00  7.36           H
ATOM   4152  CG  LEU A 291       2.432  31.333  30.797  1.00  7.36           C
ATOM   4153  HG  LEU A 291       3.485  31.065  30.726  1.00  7.36           H
ATOM   4154  CD1 LEU A 291       1.917  30.925  32.171  1.00  7.36           C
ATOM   4155 1HD1 LEU A 291       2.561  31.350  32.940  1.00  7.36           H
ATOM   4156 2HD1 LEU A 291       1.944  29.842  32.273  1.00  7.36           H
ATOM   4157 3HD1 LEU A 291       0.899  31.281  32.322  1.00  7.36           H
ATOM   4158  CD2 LEU A 291       1.662  30.557  29.717  1.00  7.36           C
ATOM   4159 1HD2 LEU A 291       2.090  30.765  28.738  1.00  7.36           H
ATOM   4160 2HD2 LEU A 291       0.611  30.850  29.722  1.00  7.36           H
ATOM   4161 3HD2 LEU A 291       1.743  29.488  29.909  1.00  7.36           H
ATOM   4162  N   ARG A 292       3.021  35.926  29.636  1.00  2.82           N
ATOM   4163  H   ARG A 292       3.957  35.734  29.983  1.00  2.82           H
ATOM   4164  CA  ARG A 292       2.564  37.311  29.538  1.00  2.82           C
ATOM   4165  HA  ARG A 292       1.508  37.335  29.270  1.00  2.82           H
ATOM   4166  C   ARG A 292       3.323  38.044  28.448  1.00  2.82           C
ATOM   4167  O   ARG A 292       2.724  38.506  27.483  1.00  2.82           O
ATOM   4168  CB  ARG A 292       2.728  38.012  30.889  1.00  2.82           C
ATOM   4169 1HB  ARG A 292       2.238  37.415  31.659  1.00  2.82           H
ATOM   4170 2HB  ARG A 292       3.787  38.053  31.124  1.00  2.82           H
ATOM   4171  CG  ARG A 292       2.162  39.429  30.939  1.00  2.82           C
ATOM   4172 1HG  ARG A 292       2.505  39.995  30.073  1.00  2.82           H
ATOM   4173 2HG  ARG A 292       1.073  39.384  30.926  1.00  2.82           H
ATOM   4174  CD  ARG A 292       2.634  40.138  32.198  1.00  2.82           C
ATOM   4175 1HD  ARG A 292       2.103  41.087  32.297  1.00  2.82           H
ATOM   4176 2HD  ARG A 292       2.400  39.513  33.058  1.00  2.82           H
ATOM   4177  NE  ARG A 292       4.081  40.397  32.140  1.00  2.82           N
ATOM   4178  HE  ARG A 292       4.484  40.543  31.226  1.00  2.82           H
ATOM   4179  CZ  ARG A 292       4.914  40.473  33.168  1.00  2.82           C
ATOM   4180  NH1 ARG A 292       6.164  40.711  32.921  1.00  2.82           N
ATOM   4181 1HH1 ARG A 292       6.497  40.737  31.963  1.00  2.82           H
ATOM   4182 2HH1 ARG A 292       6.814  40.813  33.691  1.00  2.82           H
ATOM   4183  NH2 ARG A 292       4.587  40.243  34.411  1.00  2.82           N
ATOM   4184 1HH2 ARG A 292       3.649  39.938  34.637  1.00  2.82           H
ATOM   4185 2HH2 ARG A 292       5.275  40.362  35.135  1.00  2.82           H
ATOM   4186  N   ASP A 293       4.632  38.171  28.592  1.00 -5.72           N
ATOM   4187  H   ASP A 293       5.112  37.685  29.349  1.00 -5.72           H
ATOM   4188  CA  ASP A 293       5.385  39.079  27.724  1.00 -5.72           C
ATOM   4189  HA  ASP A 293       4.887  40.049  27.740  1.00 -5.72           H
ATOM   4190  C   ASP A 293       5.410  38.611  26.267  1.00 -5.72           C
ATOM   4191  O   ASP A 293       5.247  39.415  25.346  1.00 -5.72           O
ATOM   4192  CB  ASP A 293       6.808  39.273  28.263  1.00 -5.72           C
ATOM   4193 1HB  ASP A 293       7.284  38.301  28.371  1.00 -5.72           H
ATOM   4194 2HB  ASP A 293       7.378  39.860  27.545  1.00 -5.72           H
ATOM   4195  CG  ASP A 293       6.826  39.991  29.608  1.00 -5.72           C
ATOM   4196  OD1 ASP A 293       6.211  41.085  29.736  1.00 -5.72           O
ATOM   4197  OD2 ASP A 293       7.429  39.475  30.569  1.00 -5.72           O
ATOM   4198  N   VAL A 294       5.569  37.316  26.039  1.00  8.33           N
ATOM   4199  H   VAL A 294       5.748  36.685  26.820  1.00  8.33           H
ATOM   4200  CA  VAL A 294       5.552  36.774  24.679  1.00  8.33           C
ATOM   4201  HA  VAL A 294       5.945  37.530  24.002  1.00  8.33           H
ATOM   4202  C   VAL A 294       4.130  36.449  24.215  1.00  8.33           C
ATOM   4203  O   VAL A 294       3.687  36.956  23.188  1.00  8.33           O
ATOM   4204  CB  VAL A 294       6.478  35.526  24.586  1.00  8.33           C
ATOM   4205  HB  VAL A 294       6.148  34.790  25.315  1.00  8.33           H
ATOM   4206  CG1 VAL A 294       6.432  34.885  23.207  1.00  8.33           C
ATOM   4207 1HG1 VAL A 294       6.692  35.615  22.438  1.00  8.33           H
ATOM   4208 2HG1 VAL A 294       5.430  34.501  23.013  1.00  8.33           H
ATOM   4209 3HG1 VAL A 294       7.130  34.049  23.160  1.00  8.33           H
ATOM   4210  CG2 VAL A 294       7.933  35.914  24.901  1.00  8.33           C
ATOM   4211 1HG2 VAL A 294       8.557  35.022  24.891  1.00  8.33           H
ATOM   4212 2HG2 VAL A 294       8.003  36.360  25.893  1.00  8.33           H
ATOM   4213 3HG2 VAL A 294       8.301  36.630  24.165  1.00  8.33           H
ATOM   4214  N   LEU A 295       3.382  35.641  24.952  1.00  1.20           N
ATOM   4215  H   LEU A 295       3.753  35.237  25.810  1.00  1.20           H
ATOM   4216  CA  LEU A 295       2.047  35.242  24.502  1.00  1.20           C
ATOM   4217  HA  LEU A 295       2.136  34.783  23.515  1.00  1.20           H
ATOM   4218  C   LEU A 295       1.072  36.411  24.367  1.00  1.20           C
ATOM   4219  O   LEU A 295       0.456  36.598  23.316  1.00  1.20           O
ATOM   4220  CB  LEU A 295       1.487  34.213  25.486  1.00  1.20           C
ATOM   4221 1HB  LEU A 295       2.161  33.357  25.493  1.00  1.20           H
ATOM   4222 2HB  LEU A 295       1.539  34.670  26.467  1.00  1.20           H
ATOM   4223  CG  LEU A 295       0.054  33.689  25.328  1.00  1.20           C
ATOM   4224  HG  LEU A 295      -0.624  34.540  25.337  1.00  1.20           H
ATOM   4225  CD1 LEU A 295      -0.161  32.916  24.042  1.00  1.20           C
ATOM   4226 1HD1 LEU A 295      -1.185  32.540  24.006  1.00  1.20           H
ATOM   4227 2HD1 LEU A 295       0.536  32.079  23.982  1.00  1.20           H
ATOM   4228 3HD1 LEU A 295      -0.008  33.580  23.193  1.00  1.20           H
ATOM   4229  CD2 LEU A 295      -0.298  32.807  26.506  1.00  1.20           C
ATOM   4230 1HD2 LEU A 295      -1.360  32.567  26.463  1.00  1.20           H
ATOM   4231 2HD2 LEU A 295      -0.108  33.340  27.438  1.00  1.20           H
ATOM   4232 3HD2 LEU A 295       0.289  31.890  26.490  1.00  1.20           H
ATOM   4233  N   ARG A 296       0.897  37.209  25.410  1.00 12.72           N
ATOM   4234  H   ARG A 296       1.415  37.060  26.268  1.00 12.72           H
ATOM   4235  CA  ARG A 296      -0.066  38.308  25.315  1.00 12.72           C
ATOM   4236  HA  ARG A 296      -0.937  37.973  24.749  1.00 12.72           H
ATOM   4237  C   ARG A 296       0.564  39.456  24.553  1.00 12.72           C
ATOM   4238  O   ARG A 296      -0.060  40.020  23.660  1.00 12.72           O
ATOM   4239  CB  ARG A 296      -0.540  38.783  26.690  1.00 12.72           C
ATOM   4240 1HB  ARG A 296       0.310  39.149  27.260  1.00 12.72           H
ATOM   4241 2HB  ARG A 296      -1.224  39.618  26.534  1.00 12.72           H
ATOM   4242  CG  ARG A 296      -1.248  37.704  27.507  1.00 12.72           C
ATOM   4243 1HG  ARG A 296      -2.093  37.315  26.938  1.00 12.72           H
ATOM   4244 2HG  ARG A 296      -0.553  36.892  27.715  1.00 12.72           H
ATOM   4245  CD  ARG A 296      -1.750  38.272  28.824  1.00 12.72           C
ATOM   4246 1HD  ARG A 296      -2.120  37.456  29.445  1.00 12.72           H
ATOM   4247 2HD  ARG A 296      -0.922  38.759  29.340  1.00 12.72           H
ATOM   4248  NE  ARG A 296      -2.831  39.245  28.602  1.00 12.72           N
ATOM   4249  HE  ARG A 296      -3.162  39.362  27.648  1.00 12.72           H
ATOM   4250  CZ  ARG A 296      -3.407  40.019  29.510  1.00 12.72           C
ATOM   4251  NH1 ARG A 296      -4.309  40.859  29.097  1.00 12.72           N
ATOM   4252 1HH1 ARG A 296      -4.532  40.895  28.110  1.00 12.72           H
ATOM   4253 2HH1 ARG A 296      -4.792  41.468  29.748  1.00 12.72           H
ATOM   4254  NH2 ARG A 296      -3.103  39.990  30.778  1.00 12.72           N
ATOM   4255 1HH2 ARG A 296      -2.464  39.294  31.118  1.00 12.72           H
ATOM   4256 2HH2 ARG A 296      -3.489  40.672  31.418  1.00 12.72           H
ATOM   4257  N   GLY A 297       1.798  39.792  24.895  1.00 19.30           N
ATOM   4258  H   GLY A 297       2.277  39.277  25.628  1.00 19.30           H
ATOM   4259  CA  GLY A 297       2.451  40.942  24.293  1.00 19.30           C
ATOM   4260 1HA  GLY A 297       1.780  41.797  24.373  1.00 19.30           H
ATOM   4261 2HA  GLY A 297       3.349  41.172  24.867  1.00 19.30           H
ATOM   4262  C   GLY A 297       2.846  40.790  22.837  1.00 19.30           C
ATOM   4263  O   GLY A 297       2.343  41.509  21.971  1.00 19.30           O
ATOM   4264  N   GLU A 298       3.753  39.870  22.544  1.00-11.61           N
ATOM   4265  H   GLU A 298       4.131  39.285  23.283  1.00-11.61           H
ATOM   4266  CA  GLU A 298       4.265  39.706  21.182  1.00-11.61           C
ATOM   4267  HA  GLU A 298       4.518  40.694  20.794  1.00-11.61           H
ATOM   4268  C   GLU A 298       3.248  39.082  20.223  1.00-11.61           C
ATOM   4269  O   GLU A 298       3.143  39.505  19.071  1.00-11.61           O
ATOM   4270  CB  GLU A 298       5.553  38.870  21.210  1.00-11.61           C
ATOM   4271 1HB  GLU A 298       6.224  39.318  21.943  1.00-11.61           H
ATOM   4272 2HB  GLU A 298       5.320  37.861  21.535  1.00-11.61           H
ATOM   4273  CG  GLU A 298       6.291  38.776  19.882  1.00-11.61           C
ATOM   4274 1HG  GLU A 298       5.652  38.278  19.151  1.00-11.61           H
ATOM   4275 2HG  GLU A 298       6.508  39.784  19.526  1.00-11.61           H
ATOM   4276  CD  GLU A 298       7.598  38.010  20.005  1.00-11.61           C
ATOM   4277  OE1 GLU A 298       7.774  36.970  19.336  1.00-11.61           O
ATOM   4278  OE2 GLU A 298       8.500  38.467  20.746  1.00-11.61           O
ATOM   4279  N   TRP A 299       2.497  38.077  20.659  1.00 16.87           N
ATOM   4280  H   TRP A 299       2.615  37.726  21.608  1.00 16.87           H
ATOM   4281  CA  TRP A 299       1.582  37.384  19.740  1.00 16.87           C
ATOM   4282  HA  TRP A 299       2.002  37.436  18.736  1.00 16.87           H
ATOM   4283  C   TRP A 299       0.180  37.988  19.684  1.00 16.87           C
ATOM   4284  O   TRP A 299      -0.589  37.685  18.770  1.00 16.87           O
ATOM   4285  CB  TRP A 299       1.440  35.905  20.103  1.00 16.87           C
ATOM   4286 1HB  TRP A 299       0.907  35.830  21.045  1.00 16.87           H
ATOM   4287 2HB  TRP A 299       0.829  35.423  19.339  1.00 16.87           H
ATOM   4288  CG  TRP A 299       2.723  35.130  20.231  1.00 16.87           C
ATOM   4289  CD1 TRP A 299       3.991  35.519  19.900  1.00 16.87           C
ATOM   4290  HD1 TRP A 299       4.241  36.487  19.483  1.00 16.87           H
ATOM   4291  CD2 TRP A 299       2.857  33.789  20.725  1.00 16.87           C
ATOM   4292  NE1 TRP A 299       4.902  34.539  20.176  1.00 16.87           N
ATOM   4293  HE1 TRP A 299       5.909  34.619  20.032  1.00 16.87           H
ATOM   4294  CE2 TRP A 299       4.239  33.459  20.686  1.00 16.87           C
ATOM   4295  CE3 TRP A 299       1.942  32.818  21.178  1.00 16.87           C
ATOM   4296  HE3 TRP A 299       0.889  33.038  21.194  1.00 16.87           H
ATOM   4297  CZ2 TRP A 299       4.723  32.210  21.101  1.00 16.87           C
ATOM   4298  HZ2 TRP A 299       5.777  32.003  21.062  1.00 16.87           H
ATOM   4299  CZ3 TRP A 299       2.424  31.552  21.596  1.00 16.87           C
ATOM   4300  HZ3 TRP A 299       1.731  30.801  21.944  1.00 16.87           H
ATOM   4301  CH2 TRP A 299       3.817  31.264  21.550  1.00 16.87           C
ATOM   4302  HH2 TRP A 299       4.170  30.291  21.859  1.00 16.87           H
ATOM   4303  N   GLY A 300      -0.172  38.836  20.640  1.00 -7.04           N
ATOM   4304  H   GLY A 300       0.473  39.064  21.383  1.00 -7.04           H
ATOM   4305  CA  GLY A 300      -1.488  39.461  20.624  1.00 -7.04           C
ATOM   4306 1HA  GLY A 300      -1.454  40.359  21.239  1.00 -7.04           H
ATOM   4307 2HA  GLY A 300      -1.718  39.763  19.602  1.00 -7.04           H
ATOM   4308  C   GLY A 300      -2.624  38.585  21.122  1.00 -7.04           C
ATOM   4309  O   GLY A 300      -3.777  38.785  20.740  1.00 -7.04           O
ATOM   4310  N   PHE A 301      -2.320  37.593  21.948  1.00 24.00           N
ATOM   4311  H   PHE A 301      -1.356  37.460  22.230  1.00 24.00           H
ATOM   4312  CA  PHE A 301      -3.338  36.694  22.500  1.00 24.00           C
ATOM   4313  HA  PHE A 301      -3.882  36.218  21.684  1.00 24.00           H
ATOM   4314  C   PHE A 301      -4.332  37.437  23.396  1.00 24.00           C
ATOM   4315  O   PHE A 301      -3.921  38.261  24.216  1.00 24.00           O
ATOM   4316  CB  PHE A 301      -2.616  35.633  23.326  1.00 24.00           C
ATOM   4317 1HB  PHE A 301      -1.923  35.103  22.676  1.00 24.00           H
ATOM   4318 2HB  PHE A 301      -2.040  36.130  24.104  1.00 24.00           H
ATOM   4319  CG  PHE A 301      -3.520  34.635  23.984  1.00 24.00           C
ATOM   4320  CD1 PHE A 301      -4.187  33.664  23.222  1.00 24.00           C
ATOM   4321  HD1 PHE A 301      -4.090  33.655  22.148  1.00 24.00           H
ATOM   4322  CD2 PHE A 301      -3.669  34.632  25.384  1.00 24.00           C
ATOM   4323  HD2 PHE A 301      -3.171  35.383  25.981  1.00 24.00           H
ATOM   4324  CE1 PHE A 301      -4.981  32.684  23.846  1.00 24.00           C
ATOM   4325  HE1 PHE A 301      -5.486  31.942  23.251  1.00 24.00           H
ATOM   4326  CE2 PHE A 301      -4.450  33.641  26.024  1.00 24.00           C
ATOM   4327  HE2 PHE A 301      -4.550  33.634  27.098  1.00 24.00           H
ATOM   4328  CZ  PHE A 301      -5.107  32.668  25.252  1.00 24.00           C
ATOM   4329  HZ  PHE A 301      -5.716  31.916  25.733  1.00 24.00           H
ATOM   4330  N   ARG A 302      -5.625  37.150  23.258  1.00 13.28           N
ATOM   4331  H   ARG A 302      -5.909  36.455  22.571  1.00 13.28           H
ATOM   4332  CA  ARG A 302      -6.671  37.832  24.037  1.00 13.28           C
ATOM   4333  HA  ARG A 302      -6.205  38.542  24.721  1.00 13.28           H
ATOM   4334  C   ARG A 302      -7.559  36.934  24.891  1.00 13.28           C
ATOM   4335  O   ARG A 302      -8.351  37.429  25.693  1.00 13.28           O
ATOM   4336  CB  ARG A 302      -7.587  38.617  23.101  1.00 13.28           C
ATOM   4337 1HB  ARG A 302      -8.038  37.925  22.388  1.00 13.28           H
ATOM   4338 2HB  ARG A 302      -8.383  39.044  23.707  1.00 13.28           H
ATOM   4339  CG  ARG A 302      -6.910  39.743  22.330  1.00 13.28           C
ATOM   4340 1HG  ARG A 302      -6.331  40.358  23.019  1.00 13.28           H
ATOM   4341 2HG  ARG A 302      -6.245  39.322  21.577  1.00 13.28           H
ATOM   4342  CD  ARG A 302      -7.956  40.611  21.648  1.00 13.28           C
ATOM   4343 1HD  ARG A 302      -7.457  41.330  20.997  1.00 13.28           H
ATOM   4344 2HD  ARG A 302      -8.603  39.973  21.043  1.00 13.28           H
ATOM   4345  NE  ARG A 302      -8.768  41.331  22.641  1.00 13.28           N
ATOM   4346  HE  ARG A 302      -8.448  41.295  23.605  1.00 13.28           H
ATOM   4347  CZ  ARG A 302      -9.885  42.005  22.414  1.00 13.28           C
ATOM   4348  NH1 ARG A 302     -10.492  42.545  23.426  1.00 13.28           N
ATOM   4349 1HH1 ARG A 302     -10.095  42.481  24.353  1.00 13.28           H
ATOM   4350 2HH1 ARG A 302     -11.369  43.040  23.289  1.00 13.28           H
ATOM   4351  NH2 ARG A 302     -10.419  42.152  21.229  1.00 13.28           N
ATOM   4352 1HH2 ARG A 302      -9.978  41.735  20.428  1.00 13.28           H
ATOM   4353 2HH2 ARG A 302     -11.265  42.691  21.126  1.00 13.28           H
ATOM   4354  N   GLY A 303      -7.444  35.627  24.719  1.00  1.26           N
ATOM   4355  H   GLY A 303      -6.802  35.258  24.035  1.00  1.26           H
ATOM   4356  CA  GLY A 303      -8.226  34.697  25.519  1.00  1.26           C
ATOM   4357 1HA  GLY A 303      -9.240  35.079  25.634  1.00  1.26           H
ATOM   4358 2HA  GLY A 303      -8.273  33.747  25.005  1.00  1.26           H
ATOM   4359  C   GLY A 303      -7.624  34.489  26.895  1.00  1.26           C
ATOM   4360  O   GLY A 303      -6.860  35.331  27.360  1.00  1.26           O
ATOM   4361  N   VAL A 304      -7.942  33.383  27.554  1.00  0.93           N
ATOM   4362  H   VAL A 304      -8.496  32.676  27.099  1.00  0.93           H
ATOM   4363  CA  VAL A 304      -7.493  33.138  28.932  1.00  0.93           C
ATOM   4364  HA  VAL A 304      -7.077  34.060  29.333  1.00  0.93           H
ATOM   4365  C   VAL A 304      -6.398  32.083  29.058  1.00  0.93           C
ATOM   4366  O   VAL A 304      -6.253  31.195  28.211  1.00  0.93           O
ATOM   4367  CB  VAL A 304      -8.672  32.723  29.867  1.00  0.93           C
ATOM   4368  HB  VAL A 304      -8.268  32.485  30.849  1.00  0.93           H
ATOM   4369  CG1 VAL A 304      -9.654  33.878  30.041  1.00  0.93           C
ATOM   4370 1HG1 VAL A 304     -10.451  33.582  30.723  1.00  0.93           H
ATOM   4371 2HG1 VAL A 304     -10.082  34.176  29.084  1.00  0.93           H
ATOM   4372 3HG1 VAL A 304      -9.127  34.725  30.484  1.00  0.93           H
ATOM   4373  CG2 VAL A 304      -9.419  31.489  29.337  1.00  0.93           C
ATOM   4374 1HG2 VAL A 304      -9.898  31.709  28.385  1.00  0.93           H
ATOM   4375 2HG2 VAL A 304     -10.180  31.191  30.057  1.00  0.93           H
ATOM   4376 3HG2 VAL A 304      -8.722  30.661  29.210  1.00  0.93           H
ATOM   4377  N   ILE A 305      -5.640  32.188  30.139  1.00-24.30           N
ATOM   4378  H   ILE A 305      -5.814  32.965  30.788  1.00-24.30           H
ATOM   4379  CA  ILE A 305      -4.584  31.235  30.483  1.00-24.30           C
ATOM   4380  HA  ILE A 305      -4.405  30.550  29.656  1.00-24.30           H
ATOM   4381  C   ILE A 305      -5.122  30.451  31.677  1.00-24.30           C
ATOM   4382  O   ILE A 305      -5.571  31.033  32.663  1.00-24.30           O
ATOM   4383  CB  ILE A 305      -3.259  31.964  30.849  1.00-24.30           C
ATOM   4384  HB  ILE A 305      -3.471  32.647  31.669  1.00-24.30           H
ATOM   4385  CG1 ILE A 305      -2.736  32.784  29.654  1.00-24.30           C
ATOM   4386 1HG1 ILE A 305      -2.249  32.106  28.959  1.00-24.30           H
ATOM   4387 2HG1 ILE A 305      -3.575  33.238  29.135  1.00-24.30           H
ATOM   4388  CG2 ILE A 305      -2.169  30.956  31.297  1.00-24.30           C
ATOM   4389 1HG2 ILE A 305      -1.933  30.262  30.490  1.00-24.30           H
ATOM   4390 2HG2 ILE A 305      -2.511  30.392  32.166  1.00-24.30           H
ATOM   4391 3HG2 ILE A 305      -1.266  31.496  31.583  1.00-24.30           H
ATOM   4392  CD1 ILE A 305      -1.755  33.897  30.001  1.00-24.30           C
ATOM   4393 1HD1 ILE A 305      -1.431  34.394  29.088  1.00-24.30           H
ATOM   4394 2HD1 ILE A 305      -0.884  33.491  30.509  1.00-24.30           H
ATOM   4395 3HD1 ILE A 305      -2.233  34.629  30.647  1.00-24.30           H
ATOM   4396  N   VAL A 306      -5.126  29.132  31.575  1.00-12.30           N
ATOM   4397  H   VAL A 306      -4.737  28.689  30.744  1.00-12.30           H
ATOM   4398  CA  VAL A 306      -5.739  28.261  32.576  1.00-12.30           C
ATOM   4399  HA  VAL A 306      -6.175  28.859  33.374  1.00-12.30           H
ATOM   4400  C   VAL A 306      -4.669  27.340  33.159  1.00-12.30           C
ATOM   4401  O   VAL A 306      -3.756  26.932  32.437  1.00-12.30           O
ATOM   4402  CB  VAL A 306      -6.866  27.436  31.893  1.00-12.30           C
ATOM   4403  HB  VAL A 306      -6.416  26.760  31.167  1.00-12.30           H
ATOM   4404  CG1 VAL A 306      -7.649  26.613  32.906  1.00-12.30           C
ATOM   4405 1HG1 VAL A 306      -8.458  26.101  32.396  1.00-12.30           H
ATOM   4406 2HG1 VAL A 306      -8.041  27.255  33.696  1.00-12.30           H
ATOM   4407 3HG1 VAL A 306      -6.999  25.860  33.349  1.00-12.30           H
ATOM   4408  CG2 VAL A 306      -7.845  28.364  31.133  1.00-12.30           C
ATOM   4409 1HG2 VAL A 306      -8.681  27.785  30.741  1.00-12.30           H
ATOM   4410 2HG2 VAL A 306      -7.333  28.823  30.286  1.00-12.30           H
ATOM   4411 3HG2 VAL A 306      -8.214  29.149  31.795  1.00-12.30           H
ATOM   4412  N   SER A 307      -4.741  27.012  34.443  1.00  3.32           N
ATOM   4413  H   SER A 307      -5.483  27.388  35.031  1.00  3.32           H
ATOM   4414  CA  SER A 307      -3.789  26.056  35.001  1.00  3.32           C
ATOM   4415  HA  SER A 307      -2.807  26.296  34.601  1.00  3.32           H
ATOM   4416  C   SER A 307      -4.152  24.632  34.589  1.00  3.32           C
ATOM   4417  O   SER A 307      -5.313  24.331  34.318  1.00  3.32           O
ATOM   4418  CB  SER A 307      -3.717  26.126  36.531  1.00  3.32           C
ATOM   4419 1HB  SER A 307      -2.799  25.634  36.856  1.00  3.32           H
ATOM   4420 2HB  SER A 307      -3.683  27.169  36.844  1.00  3.32           H
ATOM   4421  OG  SER A 307      -4.807  25.468  37.154  1.00  3.32           O
ATOM   4422  HG  SER A 307      -4.708  24.517  36.999  1.00  3.32           H
ATOM   4423  N   ASP A 308      -3.182  23.733  34.606  1.00 22.73           N
ATOM   4424  H   ASP A 308      -2.223  24.030  34.753  1.00 22.73           H
ATOM   4425  CA  ASP A 308      -3.471  22.304  34.497  1.00 22.73           C
ATOM   4426  HA  ASP A 308      -4.271  22.155  33.775  1.00 22.73           H
ATOM   4427  C   ASP A 308      -3.954  21.833  35.877  1.00 22.73           C
ATOM   4428  O   ASP A 308      -3.866  22.576  36.867  1.00 22.73           O
ATOM   4429  CB  ASP A 308      -2.237  21.536  34.006  1.00 22.73           C
ATOM   4430 1HB  ASP A 308      -1.674  22.190  33.340  1.00 22.73           H
ATOM   4431 2HB  ASP A 308      -1.604  21.281  34.855  1.00 22.73           H
ATOM   4432  CG  ASP A 308      -2.602  20.270  33.225  1.00 22.73           C
ATOM   4433  OD1 ASP A 308      -3.692  19.692  33.448  1.00 22.73           O
ATOM   4434  OD2 ASP A 308      -1.797  19.842  32.365  1.00 22.73           O
ATOM   4435  N   TRP A 309      -4.486  20.623  35.949  1.00 18.09           N
ATOM   4436  H   TRP A 309      -4.435  20.028  35.119  1.00 18.09           H
ATOM   4437  CA  TRP A 309      -5.134  20.103  37.151  1.00 18.09           C
ATOM   4438  HA  TRP A 309      -5.955  20.766  37.419  1.00 18.09           H
ATOM   4439  C   TRP A 309      -4.179  20.028  38.343  1.00 18.09           C
ATOM   4440  O   TRP A 309      -3.205  19.271  38.318  1.00 18.09           O
ATOM   4441  CB  TRP A 309      -5.686  18.698  36.874  1.00 18.09           C
ATOM   4442 1HB  TRP A 309      -4.895  18.098  36.424  1.00 18.09           H
ATOM   4443 2HB  TRP A 309      -5.958  18.240  37.824  1.00 18.09           H
ATOM   4444  CG  TRP A 309      -6.895  18.658  35.971  1.00 18.09           C
ATOM   4445  CD1 TRP A 309      -6.934  18.867  34.625  1.00 18.09           C
ATOM   4446  HD1 TRP A 309      -6.066  19.122  34.023  1.00 18.09           H
ATOM   4447  CD2 TRP A 309      -8.246  18.317  36.339  1.00 18.09           C
ATOM   4448  NE1 TRP A 309      -8.199  18.703  34.127  1.00 18.09           N
ATOM   4449  HE1 TRP A 309      -8.446  18.775  33.149  1.00 18.09           H
ATOM   4450  CE2 TRP A 309      -9.045  18.417  35.163  1.00 18.09           C
ATOM   4451  CE3 TRP A 309      -8.861  17.909  37.541  1.00 18.09           C
ATOM   4452  HE3 TRP A 309      -8.277  17.796  38.440  1.00 18.09           H
ATOM   4453  CZ2 TRP A 309     -10.436  18.186  35.175  1.00 18.09           C
ATOM   4454  HZ2 TRP A 309     -11.020  18.280  34.270  1.00 18.09           H
ATOM   4455  CZ3 TRP A 309     -10.258  17.661  37.555  1.00 18.09           C
ATOM   4456  HZ3 TRP A 309     -10.738  17.351  38.471  1.00 18.09           H
ATOM   4457  CH2 TRP A 309     -11.032  17.823  36.370  1.00 18.09           C
ATOM   4458  HH2 TRP A 309     -12.098  17.652  36.404  1.00 18.09           H
ATOM   4459  N   PHE A 310      -4.489  20.810  39.372  1.00 15.72           N
ATOM   4460  H   PHE A 310      -5.281  21.439  39.262  1.00 15.72           H
ATOM   4461  CA  PHE A 310      -3.765  20.881  40.651  1.00 15.72           C
ATOM   4462  HA  PHE A 310      -4.293  21.607  41.264  1.00 15.72           H
ATOM   4463  C   PHE A 310      -2.323  21.384  40.536  1.00 15.72           C
ATOM   4464  O   PHE A 310      -1.484  21.155  41.405  1.00 15.72           O
ATOM   4465  CB  PHE A 310      -3.817  19.545  41.405  1.00 15.72           C
ATOM   4466 1HB  PHE A 310      -3.203  18.812  40.883  1.00 15.72           H
ATOM   4467 2HB  PHE A 310      -3.397  19.691  42.399  1.00 15.72           H
ATOM   4468  CG  PHE A 310      -5.208  18.993  41.559  1.00 15.72           C
ATOM   4469  CD1 PHE A 310      -5.658  17.950  40.728  1.00 15.72           C
ATOM   4470  HD1 PHE A 310      -5.000  17.540  39.976  1.00 15.72           H
ATOM   4471  CD2 PHE A 310      -6.071  19.504  42.542  1.00 15.72           C
ATOM   4472  HD2 PHE A 310      -5.733  20.295  43.194  1.00 15.72           H
ATOM   4473  CE1 PHE A 310      -6.962  17.416  40.875  1.00 15.72           C
ATOM   4474  HE1 PHE A 310      -7.292  16.608  40.237  1.00 15.72           H
ATOM   4475  CE2 PHE A 310      -7.378  18.987  42.701  1.00 15.72           C
ATOM   4476  HE2 PHE A 310      -8.034  19.395  43.458  1.00 15.72           H
ATOM   4477  CZ  PHE A 310      -7.823  17.932  41.868  1.00 15.72           C
ATOM   4478  HZ  PHE A 310      -8.819  17.529  41.987  1.00 15.72           H
ATOM   4479  N   ALA A 311      -2.016  22.072  39.446  1.00 21.39           N
ATOM   4480  H   ALA A 311      -2.733  22.259  38.750  1.00 21.39           H
ATOM   4481  CA  ALA A 311      -0.649  22.515  39.189  1.00 21.39           C
ATOM   4482  HA  ALA A 311       0.007  21.647  39.262  1.00 21.39           H
ATOM   4483  C   ALA A 311      -0.101  23.576  40.156  1.00 21.39           C
ATOM   4484  O   ALA A 311       1.115  23.708  40.307  1.00 21.39           O
ATOM   4485  CB  ALA A 311      -0.576  23.042  37.763  1.00 21.39           C
ATOM   4486 1HB  ALA A 311       0.455  23.305  37.525  1.00 21.39           H
ATOM   4487 2HB  ALA A 311      -1.204  23.928  37.658  1.00 21.39           H
ATOM   4488 3HB  ALA A 311      -0.918  22.278  37.064  1.00 21.39           H
ATOM   4489  N   ILE A 312      -0.969  24.371  40.765  1.00  6.03           N
ATOM   4490  H   ILE A 312      -1.960  24.192  40.692  1.00  6.03           H
ATOM   4491  CA  ILE A 312      -0.511  25.545  41.512  1.00  6.03           C
ATOM   4492  HA  ILE A 312       0.309  25.997  40.958  1.00  6.03           H
ATOM   4493  C   ILE A 312       0.029  25.144  42.884  1.00  6.03           C
ATOM   4494  O   ILE A 312       1.084  25.615  43.307  1.00  6.03           O
ATOM   4495  CB  ILE A 312      -1.634  26.615  41.659  1.00  6.03           C
ATOM   4496  HB  ILE A 312      -2.435  26.196  42.269  1.00  6.03           H
ATOM   4497  CG1 ILE A 312      -2.234  26.990  40.283  1.00  6.03           C
ATOM   4498 1HG1 ILE A 312      -2.697  26.104  39.848  1.00  6.03           H
ATOM   4499 2HG1 ILE A 312      -3.033  27.711  40.455  1.00  6.03           H
ATOM   4500  CG2 ILE A 312      -1.085  27.876  42.369  1.00  6.03           C
ATOM   4501 1HG2 ILE A 312      -1.840  28.656  42.377  1.00  6.03           H
ATOM   4502 2HG2 ILE A 312      -0.200  28.255  41.862  1.00  6.03           H
ATOM   4503 3HG2 ILE A 312      -0.835  27.644  43.404  1.00  6.03           H
ATOM   4504  CD1 ILE A 312      -1.270  27.598  39.223  1.00  6.03           C
ATOM   4505 1HD1 ILE A 312      -0.808  28.506  39.608  1.00  6.03           H
ATOM   4506 2HD1 ILE A 312      -1.836  27.852  38.328  1.00  6.03           H
ATOM   4507 3HD1 ILE A 312      -0.495  26.877  38.957  1.00  6.03           H
ATOM   4508  N   ARG A 313      -0.624  24.223  43.575  1.00 -2.61           N
ATOM   4509  H   ARG A 313      -1.511  23.848  43.214  1.00 -2.61           H
ATOM   4510  CA  ARG A 313      -0.117  23.745  44.867  1.00 -2.61           C
ATOM   4511  HA  ARG A 313       0.060  24.598  45.524  1.00 -2.61           H
ATOM   4512  C   ARG A 313       1.210  23.021  44.697  1.00 -2.61           C
ATOM   4513  O   ARG A 313       2.110  23.105  45.533  1.00 -2.61           O
ATOM   4514  CB  ARG A 313      -1.165  22.844  45.518  1.00 -2.61           C
ATOM   4515 1HB  ARG A 313      -2.073  23.431  45.641  1.00 -2.61           H
ATOM   4516 2HB  ARG A 313      -1.384  22.009  44.853  1.00 -2.61           H
ATOM   4517  CG  ARG A 313      -0.740  22.290  46.867  1.00 -2.61           C
ATOM   4518 1HG  ARG A 313      -0.067  21.449  46.701  1.00 -2.61           H
ATOM   4519 2HG  ARG A 313      -0.205  23.061  47.421  1.00 -2.61           H
ATOM   4520  CD  ARG A 313      -1.918  21.825  47.697  1.00 -2.61           C
ATOM   4521 1HD  ARG A 313      -2.614  21.270  47.070  1.00 -2.61           H
ATOM   4522 2HD  ARG A 313      -1.544  21.157  48.473  1.00 -2.61           H
ATOM   4523  NE  ARG A 313      -2.600  22.950  48.354  1.00 -2.61           N
ATOM   4524  HE  ARG A 313      -2.124  23.358  49.147  1.00 -2.61           H
ATOM   4525  CZ  ARG A 313      -3.782  23.463  48.042  1.00 -2.61           C
ATOM   4526  NH1 ARG A 313      -4.271  24.388  48.810  1.00 -2.61           N
ATOM   4527 1HH1 ARG A 313      -3.721  24.751  49.581  1.00 -2.61           H
ATOM   4528 2HH1 ARG A 313      -5.202  24.734  48.638  1.00 -2.61           H
ATOM   4529  NH2 ARG A 313      -4.507  23.091  47.020  1.00 -2.61           N
ATOM   4530 1HH2 ARG A 313      -4.150  22.431  46.345  1.00 -2.61           H
ATOM   4531 2HH2 ARG A 313      -5.425  23.484  46.883  1.00 -2.61           H
ATOM   4532  N   GLN A 314       1.374  22.378  43.552  1.00  9.27           N
ATOM   4533  H   GLN A 314       0.614  22.368  42.885  1.00  9.27           H
ATOM   4534  CA  GLN A 314       2.614  21.676  43.232  1.00  9.27           C
ATOM   4535  HA  GLN A 314       2.844  20.995  44.044  1.00  9.27           H
ATOM   4536  C   GLN A 314       3.824  22.605  43.064  1.00  9.27           C
ATOM   4537  O   GLN A 314       4.973  22.161  43.185  1.00  9.27           O
ATOM   4538  CB  GLN A 314       2.395  20.843  41.974  1.00  9.27           C
ATOM   4539 1HB  GLN A 314       2.056  21.503  41.181  1.00  9.27           H
ATOM   4540 2HB  GLN A 314       3.348  20.405  41.678  1.00  9.27           H
ATOM   4541  CG  GLN A 314       1.373  19.717  42.154  1.00  9.27           C
ATOM   4542 1HG  GLN A 314       1.767  18.985  42.858  1.00  9.27           H
ATOM   4543 2HG  GLN A 314       0.451  20.119  42.567  1.00  9.27           H
ATOM   4544  CD  GLN A 314       1.049  19.027  40.845  1.00  9.27           C
ATOM   4545  OE1 GLN A 314       1.801  19.129  39.880  1.00  9.27           O
ATOM   4546  NE2 GLN A 314      -0.041  18.316  40.798  1.00  9.27           N
ATOM   4547 1HE2 GLN A 314      -0.297  17.848  39.938  1.00  9.27           H
ATOM   4548 2HE2 GLN A 314      -0.637  18.242  41.612  1.00  9.27           H
ATOM   4549  N   LEU A 315       3.598  23.900  42.867  1.00  2.65           N
ATOM   4550  H   LEU A 315       2.643  24.238  42.763  1.00  2.65           H
ATOM   4551  CA  LEU A 315       4.691  24.874  42.844  1.00  2.65           C
ATOM   4552  HA  LEU A 315       5.427  24.578  42.099  1.00  2.65           H
ATOM   4553  C   LEU A 315       5.375  24.918  44.208  1.00  2.65           C
ATOM   4554  O   LEU A 315       6.593  25.073  44.292  1.00  2.65           O
ATOM   4555  CB  LEU A 315       4.170  26.279  42.515  1.00  2.65           C
ATOM   4556 1HB  LEU A 315       3.424  26.533  43.266  1.00  2.65           H
ATOM   4557 2HB  LEU A 315       4.994  26.981  42.637  1.00  2.65           H
ATOM   4558  CG  LEU A 315       3.554  26.525  41.128  1.00  2.65           C
ATOM   4559  HG  LEU A 315       2.847  25.727  40.912  1.00  2.65           H
ATOM   4560  CD1 LEU A 315       2.792  27.840  41.121  1.00  2.65           C
ATOM   4561 1HD1 LEU A 315       2.012  27.811  41.880  1.00  2.65           H
ATOM   4562 2HD1 LEU A 315       2.322  27.991  40.149  1.00  2.65           H
ATOM   4563 3HD1 LEU A 315       3.463  28.673  41.334  1.00  2.65           H
ATOM   4564  CD2 LEU A 315       4.618  26.545  40.037  1.00  2.65           C
ATOM   4565 1HD2 LEU A 315       4.146  26.736  39.073  1.00  2.65           H
ATOM   4566 2HD2 LEU A 315       5.113  25.580  39.987  1.00  2.65           H
ATOM   4567 3HD2 LEU A 315       5.354  27.325  40.239  1.00  2.65           H
ATOM   4568  N   ILE A 316       4.604  24.727  45.270  1.00 28.69           N
ATOM   4569  H   ILE A 316       3.605  24.596  45.151  1.00 28.69           H
ATOM   4570  CA  ILE A 316       5.155  24.675  46.622  1.00 28.69           C
ATOM   4571  HA  ILE A 316       6.034  25.317  46.675  1.00 28.69           H
ATOM   4572  C   ILE A 316       5.589  23.247  46.936  1.00 28.69           C
ATOM   4573  O   ILE A 316       6.738  23.021  47.294  1.00 28.69           O
ATOM   4574  CB  ILE A 316       4.114  25.141  47.692  1.00 28.69           C
ATOM   4575  HB  ILE A 316       3.248  24.481  47.631  1.00 28.69           H
ATOM   4576  CG1 ILE A 316       3.621  26.571  47.397  1.00 28.69           C
ATOM   4577 1HG1 ILE A 316       3.200  26.600  46.393  1.00 28.69           H
ATOM   4578 2HG1 ILE A 316       2.810  26.790  48.089  1.00 28.69           H
ATOM   4579  CG2 ILE A 316       4.688  25.038  49.133  1.00 28.69           C
ATOM   4580 1HG2 ILE A 316       5.639  25.570  49.204  1.00 28.69           H
ATOM   4581 2HG2 ILE A 316       4.846  23.993  49.399  1.00 28.69           H
ATOM   4582 3HG2 ILE A 316       3.981  25.471  49.844  1.00 28.69           H
ATOM   4583  CD1 ILE A 316       4.653  27.699  47.516  1.00 28.69           C
ATOM   4584 1HD1 ILE A 316       5.045  27.754  48.531  1.00 28.69           H
ATOM   4585 2HD1 ILE A 316       4.172  28.647  47.287  1.00 28.69           H
ATOM   4586 3HD1 ILE A 316       5.473  27.542  46.814  1.00 28.69           H
ATOM   4587  N   THR A 317       4.696  22.276  46.799  1.00 19.80           N
ATOM   4588  H   THR A 317       3.778  22.471  46.404  1.00 19.80           H
ATOM   4589  CA  THR A 317       4.953  20.935  47.341  1.00 19.80           C
ATOM   4590  HA  THR A 317       5.344  21.049  48.352  1.00 19.80           H
ATOM   4591  C   THR A 317       5.965  20.103  46.566  1.00 19.80           C
ATOM   4592  O   THR A 317       6.566  19.177  47.118  1.00 19.80           O
ATOM   4593  CB  THR A 317       3.658  20.103  47.418  1.00 19.80           C
ATOM   4594  HB  THR A 317       3.890  19.114  47.809  1.00 19.80           H
ATOM   4595  OG1 THR A 317       3.094  19.980  46.112  1.00 19.80           O
ATOM   4596  HG1 THR A 317       2.450  19.256  46.132  1.00 19.80           H
ATOM   4597  CG2 THR A 317       2.612  20.763  48.306  1.00 19.80           C
ATOM   4598 1HG2 THR A 317       2.293  21.715  47.882  1.00 19.80           H
ATOM   4599 2HG2 THR A 317       3.021  20.928  49.303  1.00 19.80           H
ATOM   4600 3HG2 THR A 317       1.748  20.104  48.386  1.00 19.80           H
ATOM   4601  N   LYS A 318       6.176  20.422  45.295  1.00 23.95           N
ATOM   4602  H   LYS A 318       5.625  21.162  44.876  1.00 23.95           H
ATOM   4603  CA  LYS A 318       7.176  19.714  44.488  1.00 23.95           C
ATOM   4604  HA  LYS A 318       7.661  18.961  45.109  1.00 23.95           H
ATOM   4605  C   LYS A 318       8.275  20.629  43.994  1.00 23.95           C
ATOM   4606  O   LYS A 318       9.444  20.322  44.147  1.00 23.95           O
ATOM   4607  CB  LYS A 318       6.521  18.984  43.310  1.00 23.95           C
ATOM   4608 1HB  LYS A 318       6.075  19.709  42.630  1.00 23.95           H
ATOM   4609 2HB  LYS A 318       7.300  18.435  42.778  1.00 23.95           H
ATOM   4610  CG  LYS A 318       5.449  18.006  43.769  1.00 23.95           C
ATOM   4611 1HG  LYS A 318       5.802  17.514  44.672  1.00 23.95           H
ATOM   4612 2HG  LYS A 318       4.541  18.558  44.014  1.00 23.95           H
ATOM   4613  CD  LYS A 318       5.115  16.924  42.754  1.00 23.95           C
ATOM   4614 1HD  LYS A 318       6.025  16.390  42.489  1.00 23.95           H
ATOM   4615 2HD  LYS A 318       4.431  16.224  43.233  1.00 23.95           H
ATOM   4616  CE  LYS A 318       4.459  17.456  41.488  1.00 23.95           C
ATOM   4617 1HE  LYS A 318       3.695  18.180  41.767  1.00 23.95           H
ATOM   4618 2HE  LYS A 318       5.206  17.948  40.861  1.00 23.95           H
ATOM   4619  NZ  LYS A 318       3.800  16.344  40.734  1.00 23.95           N
ATOM   4620 1HZ  LYS A 318       3.032  15.970  41.283  1.00 23.95           H
ATOM   4621 2HZ  LYS A 318       4.469  15.609  40.549  1.00 23.95           H
ATOM   4622 3HZ  LYS A 318       3.433  16.690  39.852  1.00 23.95           H
ATOM   4623  N   HIS A 319       7.924  21.766  43.411  1.00  9.97           N
ATOM   4624  H   HIS A 319       6.942  22.007  43.310  1.00  9.97           H
ATOM   4625  CA  HIS A 319       8.960  22.623  42.835  1.00  9.97           C
ATOM   4626  HA  HIS A 319       9.718  21.970  42.398  1.00  9.97           H
ATOM   4627  C   HIS A 319       9.686  23.503  43.853  1.00  9.97           C
ATOM   4628  O   HIS A 319      10.756  24.008  43.543  1.00  9.97           O
ATOM   4629  CB  HIS A 319       8.371  23.485  41.717  1.00  9.97           C
ATOM   4630 1HB  HIS A 319       7.619  24.149  42.135  1.00  9.97           H
ATOM   4631 2HB  HIS A 319       9.170  24.100  41.304  1.00  9.97           H
ATOM   4632  CG  HIS A 319       7.754  22.696  40.602  1.00  9.97           C
ATOM   4633  ND1 HIS A 319       8.289  21.514  40.098  1.00  9.97           N
ATOM   4634  HD1 HIS A 319       9.101  21.007  40.461  1.00  9.97           H
ATOM   4635  CD2 HIS A 319       6.647  22.921  39.847  1.00  9.97           C
ATOM   4636  HD2 HIS A 319       5.954  23.743  39.962  1.00  9.97           H
ATOM   4637  CE1 HIS A 319       7.556  21.106  39.075  1.00  9.97           C
ATOM   4638  HE1 HIS A 319       7.750  20.220  38.480  1.00  9.97           H
ATOM   4639  NE2 HIS A 319       6.570  21.948  38.892  1.00  9.97           N
ATOM   4640  HE2 HIS A 319       5.874  21.892  38.145  1.00  9.97           H
ATOM   4641  N   HIS A 320       9.101  23.691  45.032  1.00 32.97           N
ATOM   4642  H   HIS A 320       8.191  23.285  45.190  1.00 32.97           H
ATOM   4643  CA  HIS A 320       9.672  24.492  46.126  1.00 32.97           C
ATOM   4644  HA  HIS A 320       8.878  24.632  46.860  1.00 32.97           H
ATOM   4645  C   HIS A 320      10.159  25.889  45.734  1.00 32.97           C
ATOM   4646  O   HIS A 320      11.212  26.331  46.179  1.00 32.97           O
ATOM   4647  CB  HIS A 320      10.791  23.710  46.823  1.00 32.97           C
ATOM   4648 1HB  HIS A 320      11.640  23.614  46.146  1.00 32.97           H
ATOM   4649 2HB  HIS A 320      11.117  24.271  47.700  1.00 32.97           H
ATOM   4650  CG  HIS A 320      10.364  22.346  47.269  1.00 32.97           C
ATOM   4651  ND1 HIS A 320      10.890  21.168  46.755  1.00 32.97           N
ATOM   4652  HD1 HIS A 320      11.635  21.115  46.055  1.00 32.97           H
ATOM   4653  CD2 HIS A 320       9.420  21.948  48.157  1.00 32.97           C
ATOM   4654  HD2 HIS A 320       8.786  22.605  48.740  1.00 32.97           H
ATOM   4655  CE1 HIS A 320      10.277  20.137  47.321  1.00 32.97           C
ATOM   4656  HE1 HIS A 320      10.486  19.093  47.115  1.00 32.97           H
ATOM   4657  NE2 HIS A 320       9.382  20.586  48.170  1.00 32.97           N
ATOM   4658  HE2 HIS A 320       8.747  20.026  48.748  1.00 32.97           H
ATOM   4659  N   VAL A 321       9.387  26.587  44.907  1.00 24.91           N
ATOM   4660  H   VAL A 321       8.522  26.186  44.570  1.00 24.91           H
ATOM   4661  CA  VAL A 321       9.782  27.929  44.456  1.00 24.91           C
ATOM   4662  HA  VAL A 321      10.861  27.926  44.298  1.00 24.91           H
ATOM   4663  C   VAL A 321       9.487  28.996  45.511  1.00 24.91           C
ATOM   4664  O   VAL A 321       9.866  30.161  45.392  1.00 24.91           O
ATOM   4665  CB  VAL A 321       9.124  28.328  43.105  1.00 24.91           C
ATOM   4666  HB  VAL A 321       9.500  29.309  42.821  1.00 24.91           H
ATOM   4667  CG1 VAL A 321       9.526  27.341  42.006  1.00 24.91           C
ATOM   4668 1HG1 VAL A 321       9.184  27.716  41.041  1.00 24.91           H
ATOM   4669 2HG1 VAL A 321       9.096  26.361  42.195  1.00 24.91           H
ATOM   4670 3HG1 VAL A 321      10.614  27.256  41.979  1.00 24.91           H
ATOM   4671  CG2 VAL A 321       7.589  28.409  43.202  1.00 24.91           C
ATOM   4672 1HG2 VAL A 321       7.168  27.444  43.472  1.00 24.91           H
ATOM   4673 2HG2 VAL A 321       7.184  28.722  42.238  1.00 24.91           H
ATOM   4674 3HG2 VAL A 321       7.303  29.151  43.948  1.00 24.91           H
ATOM   4675  N   ALA A 322       8.785  28.600  46.557  1.00 25.64           N
ATOM   4676  H   ALA A 322       8.461  27.646  46.615  1.00 25.64           H
ATOM   4677  CA  ALA A 322       8.517  29.455  47.696  1.00 25.64           C
ATOM   4678  HA  ALA A 322       9.416  30.001  47.982  1.00 25.64           H
ATOM   4679  C   ALA A 322       8.135  28.459  48.783  1.00 25.64           C
ATOM   4680  O   ALA A 322       7.806  27.304  48.484  1.00 25.64           O
ATOM   4681  CB  ALA A 322       7.361  30.438  47.398  1.00 25.64           C
ATOM   4682 1HB  ALA A 322       7.134  31.030  48.285  1.00 25.64           H
ATOM   4683 2HB  ALA A 322       6.468  29.890  47.100  1.00 25.64           H
ATOM   4684 3HB  ALA A 322       7.652  31.112  46.593  1.00 25.64           H
ATOM   4685  N   ALA A 323       8.137  28.930  50.017  1.00  9.77           N
ATOM   4686  H   ALA A 323       8.541  29.848  50.187  1.00  9.77           H
ATOM   4687  CA  ALA A 323       7.507  28.244  51.136  1.00  9.77           C
ATOM   4688  HA  ALA A 323       7.298  27.208  50.870  1.00  9.77           H
ATOM   4689  C   ALA A 323       6.183  28.968  51.417  1.00  9.77           C
ATOM   4690  O   ALA A 323       5.219  28.377  51.909  1.00  9.77           O
ATOM   4691  CB  ALA A 323       8.441  28.286  52.347  1.00  9.77           C
ATOM   4692 1HB  ALA A 323       8.641  29.320  52.634  1.00  9.77           H
ATOM   4693 2HB  ALA A 323       9.382  27.790  52.103  1.00  9.77           H
ATOM   4694 3HB  ALA A 323       7.974  27.769  53.184  1.00  9.77           H
ATOM   4695  N   ASP A 324       6.153  30.252  51.085  1.00  4.35           N
ATOM   4696  H   ASP A 324       6.991  30.693  50.728  1.00  4.35           H
ATOM   4697  CA  ASP A 324       4.949  31.076  51.186  1.00  4.35           C
ATOM   4698  HA  ASP A 324       4.459  30.869  52.136  1.00  4.35           H
ATOM   4699  C   ASP A 324       3.984  30.747  50.040  1.00  4.35           C
ATOM   4700  O   ASP A 324       4.305  30.907  48.863  1.00  4.35           O
ATOM   4701  CB  ASP A 324       5.363  32.547  51.155  1.00  4.35           C
ATOM   4702 1HB  ASP A 324       6.155  32.695  51.890  1.00  4.35           H
ATOM   4703 2HB  ASP A 324       5.761  32.787  50.171  1.00  4.35           H
ATOM   4704  CG  ASP A 324       4.222  33.493  51.486  1.00  4.35           C
ATOM   4705  OD1 ASP A 324       4.444  34.397  52.318  1.00  4.35           O
ATOM   4706  OD2 ASP A 324       3.113  33.394  50.917  1.00  4.35           O
ATOM   4707  N   GLU A 325       2.814  30.233  50.380  1.00  1.28           N
ATOM   4708  H   GLU A 325       2.572  30.152  51.364  1.00  1.28           H
ATOM   4709  CA  GLU A 325       1.877  29.717  49.381  1.00  1.28           C
ATOM   4710  HA  GLU A 325       2.419  29.071  48.693  1.00  1.28           H
ATOM   4711  C   GLU A 325       1.200  30.806  48.553  1.00  1.28           C
ATOM   4712  O   GLU A 325       0.944  30.634  47.357  1.00  1.28           O
ATOM   4713  CB  GLU A 325       0.804  28.885  50.086  1.00  1.28           C
ATOM   4714 1HB  GLU A 325       0.292  29.526  50.804  1.00  1.28           H
ATOM   4715 2HB  GLU A 325       0.082  28.543  49.343  1.00  1.28           H
ATOM   4716  CG  GLU A 325       1.363  27.671  50.822  1.00  1.28           C
ATOM   4717 1HG  GLU A 325       1.900  27.045  50.110  1.00  1.28           H
ATOM   4718 2HG  GLU A 325       2.069  28.008  51.580  1.00  1.28           H
ATOM   4719  CD  GLU A 325       0.296  26.832  51.504  1.00  1.28           C
ATOM   4720  OE1 GLU A 325      -0.878  27.251  51.627  1.00  1.28           O
ATOM   4721  OE2 GLU A 325       0.633  25.714  51.963  1.00  1.28           O
ATOM   4722  N   ALA A 326       0.919  31.945  49.167  1.00-10.26           N
ATOM   4723  H   ALA A 326       1.157  32.066  50.145  1.00-10.26           H
ATOM   4724  CA  ALA A 326       0.278  33.043  48.455  1.00-10.26           C
ATOM   4725  HA  ALA A 326      -0.573  32.651  47.895  1.00-10.26           H
ATOM   4726  C   ALA A 326       1.262  33.653  47.453  1.00-10.26           C
ATOM   4727  O   ALA A 326       0.859  34.121  46.394  1.00-10.26           O
ATOM   4728  CB  ALA A 326      -0.235  34.091  49.441  1.00-10.26           C
ATOM   4729 1HB  ALA A 326       0.589  34.468  50.044  1.00-10.26           H
ATOM   4730 2HB  ALA A 326      -0.985  33.644  50.095  1.00-10.26           H
ATOM   4731 3HB  ALA A 326      -0.688  34.918  48.893  1.00-10.26           H
ATOM   4732  N   GLU A 327       2.555  33.594  47.735  1.00-17.54           N
ATOM   4733  H   GLU A 327       2.865  33.199  48.618  1.00-17.54           H
ATOM   4734  CA  GLU A 327       3.538  34.093  46.771  1.00-17.54           C
ATOM   4735  HA  GLU A 327       3.271  35.114  46.502  1.00-17.54           H
ATOM   4736  C   GLU A 327       3.529  33.279  45.480  1.00-17.54           C
ATOM   4737  O   GLU A 327       3.690  33.842  44.401  1.00-17.54           O
ATOM   4738  CB  GLU A 327       4.956  34.097  47.347  1.00-17.54           C
ATOM   4739 1HB  GLU A 327       5.183  33.107  47.738  1.00-17.54           H
ATOM   4740 2HB  GLU A 327       5.652  34.307  46.535  1.00-17.54           H
ATOM   4741  CG  GLU A 327       5.176  35.128  48.441  1.00-17.54           C
ATOM   4742 1HG  GLU A 327       4.523  34.898  49.277  1.00-17.54           H
ATOM   4743 2HG  GLU A 327       6.211  35.068  48.780  1.00-17.54           H
ATOM   4744  CD  GLU A 327       4.884  36.542  47.982  1.00-17.54           C
ATOM   4745  OE1 GLU A 327       5.480  37.006  46.981  1.00-17.54           O
ATOM   4746  OE2 GLU A 327       4.039  37.220  48.609  1.00-17.54           O
ATOM   4747  N   ALA A 328       3.278  31.978  45.550  1.00 -9.85           N
ATOM   4748  H   ALA A 328       3.131  31.535  46.451  1.00 -9.85           H
ATOM   4749  CA  ALA A 328       3.191  31.183  44.325  1.00 -9.85           C
ATOM   4750  HA  ALA A 328       4.093  31.356  43.737  1.00 -9.85           H
ATOM   4751  C   ALA A 328       1.988  31.635  43.488  1.00 -9.85           C
ATOM   4752  O   ALA A 328       2.073  31.737  42.262  1.00 -9.85           O
ATOM   4753  CB  ALA A 328       3.099  29.695  44.663  1.00 -9.85           C
ATOM   4754 1HB  ALA A 328       2.954  29.123  43.750  1.00 -9.85           H
ATOM   4755 2HB  ALA A 328       2.257  29.510  45.334  1.00 -9.85           H
ATOM   4756 3HB  ALA A 328       4.022  29.374  45.140  1.00 -9.85           H
ATOM   4757  N   ALA A 329       0.887  31.959  44.153  1.00-19.06           N
ATOM   4758  H   ALA A 329       0.862  31.851  45.159  1.00-19.06           H
ATOM   4759  CA  ALA A 329      -0.292  32.478  43.464  1.00-19.06           C
ATOM   4760  HA  ALA A 329      -0.531  31.812  42.633  1.00-19.06           H
ATOM   4761  C   ALA A 329      -0.010  33.871  42.883  1.00-19.06           C
ATOM   4762  O   ALA A 329      -0.427  34.181  41.772  1.00-19.06           O
ATOM   4763  CB  ALA A 329      -1.487  32.512  44.422  1.00-19.06           C
ATOM   4764 1HB  ALA A 329      -1.279  33.174  45.263  1.00-19.06           H
ATOM   4765 2HB  ALA A 329      -1.693  31.507  44.794  1.00-19.06           H
ATOM   4766 3HB  ALA A 329      -2.366  32.882  43.892  1.00-19.06           H
ATOM   4767  N   ARG A 330       0.747  34.698  43.595  1.00-15.40           N
ATOM   4768  H   ARG A 330       1.068  34.404  44.517  1.00-15.40           H
ATOM   4769  CA  ARG A 330       1.114  36.031  43.096  1.00-15.40           C
ATOM   4770  HA  ARG A 330       0.200  36.569  42.839  1.00-15.40           H
ATOM   4771  C   ARG A 330       1.960  35.921  41.831  1.00-15.40           C
ATOM   4772  O   ARG A 330       1.809  36.716  40.906  1.00-15.40           O
ATOM   4773  CB  ARG A 330       1.881  36.823  44.167  1.00-15.40           C
ATOM   4774 1HB  ARG A 330       1.352  36.742  45.114  1.00-15.40           H
ATOM   4775 2HB  ARG A 330       2.867  36.375  44.291  1.00-15.40           H
ATOM   4776  CG  ARG A 330       2.047  38.307  43.835  1.00-15.40           C
ATOM   4777 1HG  ARG A 330       1.658  38.489  42.836  1.00-15.40           H
ATOM   4778 2HG  ARG A 330       1.465  38.902  44.536  1.00-15.40           H
ATOM   4779  CD  ARG A 330       3.505  38.753  43.875  1.00-15.40           C
ATOM   4780 1HD  ARG A 330       4.105  38.038  43.309  1.00-15.40           H
ATOM   4781 2HD  ARG A 330       3.588  39.723  43.383  1.00-15.40           H
ATOM   4782  NE  ARG A 330       4.038  38.859  45.242  1.00-15.40           N
ATOM   4783  HE  ARG A 330       4.356  38.003  45.686  1.00-15.40           H
ATOM   4784  CZ  ARG A 330       4.192  39.968  45.953  1.00-15.40           C
ATOM   4785  NH1 ARG A 330       4.707  39.860  47.142  1.00-15.40           N
ATOM   4786 1HH1 ARG A 330       4.875  38.933  47.520  1.00-15.40           H
ATOM   4787 2HH1 ARG A 330       4.945  40.682  47.680  1.00-15.40           H
ATOM   4788  NH2 ARG A 330       3.868  41.166  45.539  1.00-15.40           N
ATOM   4789 1HH2 ARG A 330       3.384  41.280  44.657  1.00-15.40           H
ATOM   4790 2HH2 ARG A 330       4.086  41.974  46.111  1.00-15.40           H
ATOM   4791  N   ARG A 331       2.824  34.919  41.757  1.00-10.70           N
ATOM   4792  H   ARG A 331       2.943  34.304  42.559  1.00-10.70           H
ATOM   4793  CA  ARG A 331       3.626  34.699  40.547  1.00-10.70           C
ATOM   4794  HA  ARG A 331       4.016  35.659  40.206  1.00-10.70           H
ATOM   4795  C   ARG A 331       2.813  34.112  39.404  1.00-10.70           C
ATOM   4796  O   ARG A 331       3.078  34.426  38.246  1.00-10.70           O
ATOM   4797  CB  ARG A 331       4.809  33.785  40.846  1.00-10.70           C
ATOM   4798 1HB  ARG A 331       4.432  32.850  41.259  1.00-10.70           H
ATOM   4799 2HB  ARG A 331       5.332  33.571  39.914  1.00-10.70           H
ATOM   4800  CG  ARG A 331       5.801  34.387  41.816  1.00-10.70           C
ATOM   4801 1HG  ARG A 331       6.244  35.284  41.385  1.00-10.70           H
ATOM   4802 2HG  ARG A 331       5.291  34.656  42.736  1.00-10.70           H
ATOM   4803  CD  ARG A 331       6.884  33.397  42.140  1.00-10.70           C
ATOM   4804 1HD  ARG A 331       6.429  32.429  42.353  1.00-10.70           H
ATOM   4805 2HD  ARG A 331       7.555  33.300  41.285  1.00-10.70           H
ATOM   4806  NE  ARG A 331       7.626  33.839  43.323  1.00-10.70           N
ATOM   4807  HE  ARG A 331       7.317  34.696  43.772  1.00-10.70           H
ATOM   4808  CZ  ARG A 331       8.631  33.208  43.903  1.00-10.70           C
ATOM   4809  NH1 ARG A 331       9.067  33.678  45.033  1.00-10.70           N
ATOM   4810 1HH1 ARG A 331       8.632  34.505  45.424  1.00-10.70           H
ATOM   4811 2HH1 ARG A 331       9.843  33.223  45.500  1.00-10.70           H
ATOM   4812  NH2 ARG A 331       9.178  32.127  43.421  1.00-10.70           N
ATOM   4813 1HH2 ARG A 331       8.935  31.813  42.489  1.00-10.70           H
ATOM   4814 2HH2 ARG A 331       9.824  31.593  43.987  1.00-10.70           H
ATOM   4815  N   ALA A 332       1.805  33.307  39.705  1.00-12.38           N
ATOM   4816  H   ALA A 332       1.655  33.015  40.664  1.00-12.38           H
ATOM   4817  CA  ALA A 332       0.900  32.822  38.665  1.00-12.38           C
ATOM   4818  HA  ALA A 332       1.488  32.376  37.860  1.00-12.38           H
ATOM   4819  C   ALA A 332       0.122  34.014  38.092  1.00-12.38           C
ATOM   4820  O   ALA A 332      -0.017  34.163  36.884  1.00-12.38           O
ATOM   4821  CB  ALA A 332      -0.047  31.758  39.242  1.00-12.38           C
ATOM   4822 1HB  ALA A 332      -0.679  31.364  38.446  1.00-12.38           H
ATOM   4823 2HB  ALA A 332      -0.685  32.194  40.012  1.00-12.38           H
ATOM   4824 3HB  ALA A 332       0.534  30.941  39.672  1.00-12.38           H
ATOM   4825  N   LEU A 333      -0.324  34.908  38.964  1.00  4.68           N
ATOM   4826  H   LEU A 333      -0.229  34.716  39.960  1.00  4.68           H
ATOM   4827  CA  LEU A 333      -1.003  36.140  38.555  1.00  4.68           C
ATOM   4828  HA  LEU A 333      -1.830  35.872  37.897  1.00  4.68           H
[truncated: 1,504,467 more chars]
