# Supplementary material for: Characterization and diversity of the complete set of GH family 3 enzymes from Rhodothermus marinus DSM 4253
Source: Sci Rep. 2020 Jan 28;10:1329. doi: 10.1038/s41598-020-58015-5 (PMC6987092; doi:10.1038/s41598-020-58015-5)
Supplement: Supplementary file 3 — Supplementary Information. [file 41598_2020_58015_MOESM3_ESM.zip › Supplementary Information/Rmar_2069_4253.pdb]

COMPND    MOL_ID: 1;
COMPND   2 MOLECULE: BETA-GLUCOSIDASE;
COMPND   3 CHAIN: A;
REMARK YASARA *************************************************************
REMARK YASARA *                                                           *
REMARK YASARA *                     Y  A  S  A  R  A                      *
REMARK YASARA *                                                           *
REMARK YASARA *   Yet Another Scientific Artificial Reality Application   *
REMARK YASARA *                                                           *
REMARK YASARA *            MOLECULE STRUCTURE FILE, PDB FORMAT            *
REMARK YASARA *                                                           *
REMARK YASARA * Just use YASARA every day to make your questions go away! *
REMARK YASARA *                                                           *
REMARK YASARA *                      www.YASARA.org                       *
REMARK YASARA *                                                           *
REMARK YASARA *************************************************************
REMARK YASARA
REMARK YASARA Written on:        Tue Oct 16 20:37:21 2018
REMARK YASARA Number of models: 1
REMARK YASARA Number of atoms:   12348
REMARK YASARA Please address questions or suggestions to: Eliza@yasara.org
REMARK YASARA
REMARK   2 RESOLUTION. 1.40 ANGSTROMS.
REMARK 290 CRYSTALLOGRAPHIC SYMMETRY TRANSFORMATIONS
REMARK 290 THE FOLLOWING TRANSFORMATIONS OPERATE ON THE ATOM/HETATM
REMARK 290 RECORDS IN THIS ENTRY TO PRODUCE CRYSTALLOGRAPHICALLY
REMARK 290 RELATED MOLECULES.
REMARK 290   SMTRY1   1  1.000000  0.000000  0.000000        0.00000
REMARK 290   SMTRY2   1  0.000000  1.000000  0.000000        0.00000
REMARK 290   SMTRY3   1  0.000000  0.000000  1.000000        0.00000
REMARK 290   SMTRY1   2 -1.000000  0.000000  0.000000        0.00000
REMARK 290   SMTRY2   2  0.000000 -1.000000  0.000000        0.00000
REMARK 290   SMTRY3   2  0.000000  0.000000  1.000000        0.00000
REMARK 290   SMTRY1   3 -1.000000  0.000000  0.000000       65.63450
REMARK 290   SMTRY2   3  0.000000  1.000000  0.000000       99.15700
REMARK 290   SMTRY3   3  0.000000  0.000000 -1.000000        0.00000
REMARK 290   SMTRY1   4  1.000000  0.000000  0.000000       65.63450
REMARK 290   SMTRY2   4  0.000000 -1.000000  0.000000       99.15700
REMARK 290   SMTRY3   4  0.000000  0.000000 -1.000000        0.00000
REMARK 350 COORDINATES FOR A COMPLETE MULTIMER REPRESENTING THE KNOWN
REMARK 350 BIOLOGICALLY SIGNIFICANT OLIGOMERIZATION STATE OF THE
REMARK 350 MOLECULE CAN BE GENERATED BY APPLYING BIOMT TRANSFORMATIONS
REMARK 350 GIVEN BELOW. BOTH NON-CRYSTALLOGRAPHIC AND
REMARK 350 CRYSTALLOGRAPHIC OPERATIONS ARE GIVEN.
REMARK 350
REMARK 350 BIOMOLECULE: 1
REMARK 350 APPLY THE FOLLOWING TO CHAINS: A
REMARK 350   BIOMT1   1  1.000000  0.000000  0.000000        0.00000
REMARK 350   BIOMT2   1  0.000000  1.000000  0.000000        0.00000
REMARK 350   BIOMT3   1  0.000000  0.000000  1.000000        0.00000
SEQRES   1 A  815  VAL ASP SER LEU LEU ALA ALA MET THR LEU ALA GLU LYS 
SEQRES   2 A  815  ILE SER LEU LEU HIS GLY ALA ILE ASP PRO THR GLY GLU 
SEQRES   3 A  815  ALA GLY ALA GLY TYR VAL PRO GLY VAL PRO ARG LEU GLY 
SEQRES   4 A  815  ILE PRO ALA MET ARG LEU THR ASP GLY PRO ALA GLY ILE 
SEQRES   5 A  815  ARG THR ARG HIS PRO ALA THR ALA LEU PRO ALA PRO VAL 
SEQRES   6 A  815  ALA LEU ALA ALA SER PHE ASP PRO GLU LEU ALA TYR ARG 
SEQRES   7 A  815  TYR GLY HIS VAL MET GLY ILE GLU GLY ARG ALA ARG ARG 
SEQRES   8 A  815  HIS GLU VAL LEU LEU SER PRO MET VAL ASN ILE VAL ARG 
SEQRES   9 A  815  VAL PRO GLU ALA GLY ARG ASN PHE GLU THR PHE SER GLU 
SEQRES  10 A  815  ASP PRO LEU LEU SER ALA GLU MET VAL ALA ALA GLU VAL 
SEQRES  11 A  815  ARG GLY ILE GLN ASP ALA GLY MET MET ALA THR VAL LYS 
SEQRES  12 A  815  HIS TYR VAL ALA ASN ASN PHE GLU ASN ASP ARG MET ARG 
SEQRES  13 A  815  VAL ASN VAL VAL VAL ASP GLU ARG THR LEU ARG GLU ILE 
SEQRES  14 A  815  TYR LEU PRO GLY PHE GLU ALA ALA ILE LYS ALA GLY ALA 
SEQRES  15 A  815  ALA ALA VAL MET CYS ALA TYR ASN ARG VAL ASN GLY PRO 
SEQRES  16 A  815  TYR ALA CYS ASP ASN GLU MET LEU LEU THR ASP ILE LEU 
SEQRES  17 A  815  ARG ASP GLU TRP GLY PHE GLU GLY TRP VAL MET THR ASP 
SEQRES  18 A  815  TRP PHE ALA GLY HIS SER LEU GLU SER LEU VAL ARG GLY 
SEQRES  19 A  815  LEU ASP GLN GLU MET PRO GLY TYR THR ILE PRO PHE SER 
SEQRES  20 A  815  SER PRO ASP MET PRO LEU ALA PRO ALA VAL PHE ALA ASP 
SEQRES  21 A  815  SER LEU LEU ALA ALA VAL GLU SER GLY ARG ILE ASP GLU 
SEQRES  22 A  815  ALA TYR VAL ASP ARG ALA VAL ARG ARG ILE LEU VAL GLN 
SEQRES  23 A  815  MET GLU GLN PHE GLY LEU LEU ASP GLY GLU SER THR PRO 
SEQRES  24 A  815  PRO GLU ILE ASN ILE GLU ALA HIS ALA ALA VAL ALA ARG 
SEQRES  25 A  815  GLU VAL ALA GLU ALA GLY ALA VAL LEU LEU ARG ASN GLU 
SEQRES  26 A  815  ASN GLN THR LEU PRO LEU SER GLU ARG ASP LEU GLN HIS 
SEQRES  27 A  815  LEU VAL VAL ILE GLY PRO THR ALA THR ARG PRO LEU ILE 
SEQRES  28 A  815  GLY GLY GLY GLY SER SER ARG VAL GLN PRO PHE ARG THR 
SEQRES  29 A  815  THR SER THR LEU ALA ALA LEU GLN GLU LEU ALA GLY PRO 
SEQRES  30 A  815  GLN ALA GLN ILE ARG TYR VAL PRO GLY ILE ASP LEU ASP 
SEQRES  31 A  815  GLY MET PRO VAL PRO SER SER ALA LEU ARG THR PRO ASP 
SEQRES  32 A  815  GLY GLN PRO GLY LEU LEU ARG GLN GLY ALA ASP GLY THR 
SEQRES  33 A  815  THR GLN VAL ASP ALA GLN LEU ASP PHE THR GLY GLU ARG 
SEQRES  34 A  815  ALA LEU PRO PRO GLY SER GLN TRP THR TRP THR GLY THR 
SEQRES  35 A  815  LEU THR ALA PRO THR ALA GLY VAL TYR GLU LEU LYS LEU 
SEQRES  36 A  815  GLN THR ALA GLY GLY VAL GLY THR LEU SER ILE ASP GLY 
SEQRES  37 A  815  GLN PRO VAL LEU ARG THR GLY MET PHE PHE SER ASP ALA 
SEQRES  38 A  815  SER LEU ILE PRO THR ALA ASP SER LEU GLU ASN ALA THR 
SEQRES  39 A  815  TYR ARG ILE GLU LEU GLN ALA GLY GLN GLN LEU SER LEU 
SEQRES  40 A  815  THR VAL GLN ILE SER GLY GLN VAL PRO SER LEU PRO PHE 
SEQRES  41 A  815  LEU PRO ALA GLY GLN ASN PRO VAL GLN VAL ARG LEU ALA 
SEQRES  42 A  815  TRP VAL THR PRO GLU ARG ARG ALA ALA PHE LEU GLU GLU 
SEQRES  43 A  815  ALA ALA GLU ALA ALA ARG ALA ALA HIS ALA ALA ILE VAL 
SEQRES  44 A  815  PHE VAL TYR GLU GLU GLY THR GLU GLY ARG ASP ARG GLU 
SEQRES  45 A  815  THR LEU ALA LEU HIS PRO ASP GLN ASP ALA LEU VAL GLU 
SEQRES  46 A  815  ALA VAL ALA ALA ALA ASN PRO ARG THR THR VAL VAL MET 
SEQRES  47 A  815  ASN VAL GLY ALA PRO THR LEU MET PRO TRP ALA GLU ARG 
SEQRES  48 A  815  VAL GLY ALA ILE LEU LEU MET TRP TYR PRO GLY GLN GLU 
SEQRES  49 A  815  GLY GLY TRP ALA THR ALA ASP VAL LEU LEU GLY ARG ALA 
SEQRES  50 A  815  ASN PRO ALA GLY ARG LEU PRO VAL THR PHE PRO ARG ARG 
SEQRES  51 A  815  ALA GLU ASP ALA PRO THR ALA SER PRO GLU ARG TYR PRO 
SEQRES  52 A  815  GLY VAL ASP LEU THR ALA ARG TYR ASP GLU GLY ILE PHE 
SEQRES  53 A  815  VAL GLY TYR ARG TRP TYR ASP ALA GLN GLN ILE GLU PRO 
SEQRES  54 A  815  LEU PHE PRO PHE GLY HIS GLY LEU SER TYR THR THR PHE 
SEQRES  55 A  815  ALA TYR GLU ASN LEU ARG VAL GLU PRO ASP GLY ASP GLY 
SEQRES  56 A  815  PHE VAL VAL ARG PHE VAL VAL ARG ASN THR GLY ASP ARG 
SEQRES  57 A  815  ALA GLY SER ASP VAL PRO GLN VAL TYR LEU GLY PRO PRO 
SEQRES  58 A  815  GLU ASN PRO PRO VAL PRO MET ALA VAL ARG GLN LEU VAL 
SEQRES  59 A  815  GLY PHE ARG ARG VAL THR LEU ALA PRO GLY GLU ALA GLN 
SEQRES  60 A  815  GLU VAL THR VAL ARG ILE ASP GLY ARG ALA LEU SER TYR 
SEQRES  61 A  815  TRP SER VAL GLU ASP HIS ALA TRP VAL LYS ALA THR GLY 
SEQRES  62 A  815  ARG ARG THR LEU TYR VAL GLY ALA SER ALA ARG ASP LEU 
SEQRES  63 A  815  ARG LEU GLN THR GLU ILE ASP VAL GLN 
HELIX    1   1 ASP A   26  ALA A   31  1                                   6
HELIX    2   2 LEU A   34  LEU A   41  1                                   8
HELIX    3   3 PRO A   60  LEU A   62  1                                   3
HELIX    4   4 PRO A   88  SER A   94  1                                   7
HELIX    5   5 PRO A   97  ALA A  113  1                                  17
HELIX    6   6 ASN A  135  GLU A  137  1                                   3
HELIX    7   7 PRO A  143  ALA A  160  1                                  18
HELIX    8   8 GLU A  187  TYR A  194  1                                   8
HELIX    9   9 PRO A  196  ALA A  204  1                                   9
HELIX   10  10 ALA A  221  ASP A  223  1                                   3
HELIX   11  11 GLU A  225  LEU A  228  1                                   4
HELIX   12  12 LEU A  252  ARG A  257  1                                   6
HELIX   13  13 ASP A  284  GLU A  291  1                                   8
HELIX   14  14 GLU A  297  GLN A  313  1                                  17
HELIX   15  15 ILE A  328  GLY A  342  1                                  15
HELIX   16  16 GLU A  357  HIS A  362  1                                   6
HELIX   17  17 PRO A  368  ALA A  370  1                                   3
HELIX   18  18 GLY A  379  SER A  381  1                                   3
HELIX   19  19 THR A  391  ALA A  399  1                                   9
HELIX   20  20 ASP A  512  LEU A  514  1                                   3
HELIX   21  21 LEU A  545  GLY A  548  1                                   4
HELIX   22  22 PRO A  561  ARG A  576  1                                  16
HELIX   23  23 GLN A  604  ALA A  614  1                                  11
HELIX   24  24 ALA A  633  ARG A  635  1                                   3
HELIX   25  25 GLN A  647  LEU A  658  1                                  12
HELIX   26  26 GLY A  702  ALA A  708  1                                   7
SHEET    1   1 1 LEU A  69  ASP A  71  0
SHEET    2   2 1 VAL A 118  LEU A 120  0
SHEET    3   3 1 ASN A 182  VAL A 184  0
SHEET    4   4 1 ALA A 208  CYS A 211  0
SHEET    5   5 1 TRP A 241  THR A 244  0
SHEET    6   6 1 VAL A 344  ASN A 348  0
SHEET    7   7 1 LEU A 363  ILE A 366  0
SHEET    8   8 1 ARG A 406  VAL A 408  0
SHEET    9   9 1 GLY A 436  GLY A 439  0
SHEET   10  10 1 ALA A 445  ASP A 448  0
SHEET   11  11 1 SER A 459  TRP A 463  0
SHEET   12  12 1 THR A 466  THR A 468  0
SHEET   13  13 1 GLY A 473  ALA A 482  0
SHEET   14  14 1 GLY A 484  ILE A 490  0
SHEET   15  15 1 VAL A 495  THR A 498  0
SHEET   16  16 1 THR A 518  LEU A 523  0
SHEET   17  17 1 GLN A 528  GLY A 537  0
SHEET   18  18 1 GLN A 553  VAL A 559  0
SHEET   19  19 1 ALA A 580  VAL A 585  0
SHEET   20  20 1 THR A 618  MET A 622  0
SHEET   21  21 1 ALA A 638  LEU A 641  0
SHEET   22  22 1 THR A 692  ARG A 694  0
SHEET   23  23 1 PHE A 726  GLU A 729  0
SHEET   24  24 1 ARG A 732  ASP A 736  0
SHEET   25  25 1 GLY A 739  ASN A 748  0
SHEET   26  26 1 GLY A 754  ASP A 756  0
SHEET   27  27 1 GLN A 759  LEU A 762  0
SHEET   28  28 1 GLN A 776  PHE A 780  0
SHEET   29  29 1 VAL A 783  LEU A 785  0
SHEET   30  30 1 ALA A 790  ILE A 797  0
SHEET   31  31 1 SER A 803  SER A 806  0
SHEET   32  32 1 ALA A 811  LYS A 814  0
SHEET   33  33 1 GLY A 817  GLY A 824  0
SHEET   34  34 1 LEU A 830  VAL A 838  0
SSBOND   1 CYS A  211    CYS A  222                                       2.03
CRYST1  131.269  198.314   67.023  90.00  90.00  90.00 P 21 21 2     8
ORIGX1      1.000000  0.000000  0.000000        0.00000
ORIGX2      0.000000  1.000000  0.000000        0.00000
ORIGX3      0.000000  0.000000  1.000000        0.00000
SCALE1      0.007618  0.000000  0.000000        0.00000
SCALE2      0.000000  0.005043  0.000000        0.00000
SCALE3      0.000000  0.000000  0.014920        0.00000
ATOM      1  N   VAL A  25     -18.237  43.604  27.033  1.00 -0.10           N
ATOM      2 1H   VAL A  25     -18.389  42.876  26.344  1.00 -0.10           H
ATOM      3 2H   VAL A  25     -17.686  44.344  26.619  1.00 -0.10           H
ATOM      4 3H   VAL A  25     -19.136  43.974  27.319  1.00 -0.10           H
ATOM      5  CA  VAL A  25     -17.530  43.042  28.222  1.00 -0.10           C
ATOM      6  HA  VAL A  25     -18.131  42.224  28.618  1.00 -0.10           H
ATOM      7  C   VAL A  25     -17.384  44.085  29.329  1.00 -0.10           C
ATOM      8  O   VAL A  25     -17.662  43.781  30.484  1.00 -0.10           O
ATOM      9  CB  VAL A  25     -16.120  42.487  27.832  1.00 -0.10           C
ATOM     10  HB  VAL A  25     -15.549  43.290  27.367  1.00 -0.10           H
ATOM     11  CG1 VAL A  25     -15.330  41.987  29.065  1.00 -0.10           C
ATOM     12 1HG1 VAL A  25     -14.411  41.493  28.744  1.00 -0.10           H
ATOM     13 2HG1 VAL A  25     -15.932  41.285  29.641  1.00 -0.10           H
ATOM     14 3HG1 VAL A  25     -15.058  42.831  29.700  1.00 -0.10           H
ATOM     15  CG2 VAL A  25     -16.241  41.337  26.821  1.00 -0.10           C
ATOM     16 1HG2 VAL A  25     -16.645  41.704  25.880  1.00 -0.10           H
ATOM     17 2HG2 VAL A  25     -16.880  40.541  27.211  1.00 -0.10           H
ATOM     18 3HG2 VAL A  25     -15.253  40.926  26.617  1.00 -0.10           H
ATOM     19  N   ASP A  26     -16.919  45.292  29.034  1.00 10.29           N
ATOM     20  H   ASP A  26     -16.770  45.566  28.060  1.00 10.29           H
ATOM     21  CA  ASP A  26     -16.497  46.244  30.071  1.00 10.29           C
ATOM     22  HA  ASP A  26     -15.668  45.796  30.622  1.00 10.29           H
ATOM     23  C   ASP A  26     -17.543  46.652  31.112  1.00 10.29           C
ATOM     24  O   ASP A  26     -17.228  46.795  32.293  1.00 10.29           O
ATOM     25  CB  ASP A  26     -15.988  47.511  29.380  1.00 10.29           C
ATOM     26 1HB  ASP A  26     -15.235  47.234  28.642  1.00 10.29           H
ATOM     27 2HB  ASP A  26     -16.822  47.988  28.864  1.00 10.29           H
ATOM     28  CG  ASP A  26     -15.390  48.506  30.354  1.00 10.29           C
ATOM     29  OD1 ASP A  26     -16.033  49.542  30.625  1.00 10.29           O
ATOM     30  OD2 ASP A  26     -14.269  48.283  30.855  1.00 10.29           O
ATOM     31  N   SER A  27     -18.795  46.822  30.711  1.00 12.07           N
ATOM     32  H   SER A  27     -19.048  46.682  29.737  1.00 12.07           H
ATOM     33  CA  SER A  27     -19.834  47.208  31.668  1.00 12.07           C
ATOM     34  HA  SER A  27     -19.439  47.975  32.333  1.00 12.07           H
ATOM     35  C   SER A  27     -20.278  46.011  32.497  1.00 12.07           C
ATOM     36  O   SER A  27     -20.573  46.131  33.686  1.00 12.07           O
ATOM     37  CB  SER A  27     -21.037  47.780  30.927  1.00 12.07           C
ATOM     38 1HB  SER A  27     -21.497  46.995  30.326  1.00 12.07           H
ATOM     39 2HB  SER A  27     -21.763  48.155  31.648  1.00 12.07           H
ATOM     40  OG  SER A  27     -20.616  48.828  30.070  1.00 12.07           O
ATOM     41  HG  SER A  27     -21.395  49.165  29.610  1.00 12.07           H
ATOM     42  N   LEU A  28     -20.299  44.847  31.862  1.00 -7.35           N
ATOM     43  H   LEU A  28     -20.038  44.817  30.884  1.00 -7.35           H
ATOM     44  CA  LEU A  28     -20.692  43.599  32.517  1.00 -7.35           C
ATOM     45  HA  LEU A  28     -21.665  43.725  32.989  1.00 -7.35           H
ATOM     46  C   LEU A  28     -19.677  43.219  33.584  1.00 -7.35           C
ATOM     47  O   LEU A  28     -20.023  42.832  34.695  1.00 -7.35           O
ATOM     48  CB  LEU A  28     -20.762  42.483  31.468  1.00 -7.35           C
ATOM     49 1HB  LEU A  28     -21.474  42.783  30.701  1.00 -7.35           H
ATOM     50 2HB  LEU A  28     -19.785  42.404  30.997  1.00 -7.35           H
ATOM     51  CG  LEU A  28     -21.144  41.078  31.952  1.00 -7.35           C
ATOM     52  HG  LEU A  28     -20.433  40.762  32.715  1.00 -7.35           H
ATOM     53  CD1 LEU A  28     -22.541  41.033  32.544  1.00 -7.35           C
ATOM     54 1HD1 LEU A  28     -23.270  41.398  31.819  1.00 -7.35           H
ATOM     55 2HD1 LEU A  28     -22.585  41.643  33.445  1.00 -7.35           H
ATOM     56 3HD1 LEU A  28     -22.790  40.006  32.810  1.00 -7.35           H
ATOM     57  CD2 LEU A  28     -21.040  40.112  30.782  1.00 -7.35           C
ATOM     58 1HD2 LEU A  28     -20.021  40.107  30.394  1.00 -7.35           H
ATOM     59 2HD2 LEU A  28     -21.726  40.409  29.987  1.00 -7.35           H
ATOM     60 3HD2 LEU A  28     -21.296  39.107  31.112  1.00 -7.35           H
ATOM     61  N   LEU A  29     -18.408  43.364  33.244  1.00  5.15           N
ATOM     62  H   LEU A  29     -18.179  43.677  32.302  1.00  5.15           H
ATOM     63  CA  LEU A  29     -17.320  43.073  34.166  1.00  5.15           C
ATOM     64  HA  LEU A  29     -17.426  42.056  34.544  1.00  5.15           H
ATOM     65  C   LEU A  29     -17.346  44.032  35.350  1.00  5.15           C
ATOM     66  O   LEU A  29     -17.167  43.632  36.496  1.00  5.15           O
ATOM     67  CB  LEU A  29     -16.009  43.199  33.394  1.00  5.15           C
ATOM     68 1HB  LEU A  29     -16.072  42.525  32.542  1.00  5.15           H
ATOM     69 2HB  LEU A  29     -15.952  44.215  33.000  1.00  5.15           H
ATOM     70  CG  LEU A  29     -14.687  42.921  34.113  1.00  5.15           C
ATOM     71  HG  LEU A  29     -14.526  43.702  34.853  1.00  5.15           H
ATOM     72  CD1 LEU A  29     -14.601  41.574  34.815  1.00  5.15           C
ATOM     73 1HD1 LEU A  29     -14.750  40.768  34.100  1.00  5.15           H
ATOM     74 2HD1 LEU A  29     -15.359  41.511  35.594  1.00  5.15           H
ATOM     75 3HD1 LEU A  29     -13.618  41.468  35.273  1.00  5.15           H
ATOM     76  CD2 LEU A  29     -13.604  43.003  33.058  1.00  5.15           C
ATOM     77 1HD2 LEU A  29     -13.598  43.992  32.600  1.00  5.15           H
ATOM     78 2HD2 LEU A  29     -13.764  42.247  32.292  1.00  5.15           H
ATOM     79 3HD2 LEU A  29     -12.634  42.834  33.526  1.00  5.15           H
ATOM     80  N   ALA A  30     -17.646  45.294  35.086  1.00-10.50           N
ATOM     81  H   ALA A  30     -17.780  45.590  34.127  1.00-10.50           H
ATOM     82  CA  ALA A  30     -17.771  46.285  36.150  1.00-10.50           C
ATOM     83  HA  ALA A  30     -16.875  46.240  36.772  1.00-10.50           H
ATOM     84  C   ALA A  30     -18.983  46.042  37.064  1.00-10.50           C
ATOM     85  O   ALA A  30     -19.047  46.575  38.175  1.00-10.50           O
ATOM     86  CB  ALA A  30     -17.841  47.668  35.525  1.00-10.50           C
ATOM     87 1HB  ALA A  30     -17.872  48.420  36.310  1.00-10.50           H
ATOM     88 2HB  ALA A  30     -18.735  47.757  34.905  1.00-10.50           H
ATOM     89 3HB  ALA A  30     -16.953  47.836  34.915  1.00-10.50           H
ATOM     90  N   ALA A  31     -19.952  45.256  36.613  1.00 -4.26           N
ATOM     91  H   ALA A  31     -19.886  44.856  35.684  1.00 -4.26           H
ATOM     92  CA  ALA A  31     -21.121  44.930  37.426  1.00 -4.26           C
ATOM     93  HA  ALA A  31     -21.444  45.829  37.950  1.00 -4.26           H
ATOM     94  C   ALA A  31     -20.814  43.857  38.480  1.00 -4.26           C
ATOM     95  O   ALA A  31     -21.575  43.688  39.436  1.00 -4.26           O
ATOM     96  CB  ALA A  31     -22.268  44.472  36.519  1.00 -4.26           C
ATOM     97 1HB  ALA A  31     -23.185  44.388  37.102  1.00 -4.26           H
ATOM     98 2HB  ALA A  31     -22.036  43.501  36.082  1.00 -4.26           H
ATOM     99 3HB  ALA A  31     -22.427  45.194  35.720  1.00 -4.26           H
ATOM    100  N   MET A  32     -19.726  43.124  38.294  1.00-15.16           N
ATOM    101  H   MET A  32     -19.122  43.314  37.503  1.00-15.16           H
ATOM    102  CA  MET A  32     -19.355  42.044  39.209  1.00-15.16           C
ATOM    103  HA  MET A  32     -20.240  41.458  39.453  1.00-15.16           H
ATOM    104  C   MET A  32     -18.751  42.611  40.491  1.00-15.16           C
ATOM    105  O   MET A  32     -17.991  43.583  40.442  1.00-15.16           O
ATOM    106  CB  MET A  32     -18.311  41.139  38.550  1.00-15.16           C
ATOM    107 1HB  MET A  32     -17.424  41.736  38.356  1.00-15.16           H
ATOM    108 2HB  MET A  32     -18.045  40.345  39.246  1.00-15.16           H
ATOM    109  CG  MET A  32     -18.748  40.518  37.230  1.00-15.16           C
ATOM    110 1HG  MET A  32     -19.615  39.884  37.403  1.00-15.16           H
ATOM    111 2HG  MET A  32     -19.028  41.316  36.543  1.00-15.16           H
ATOM    112  SD  MET A  32     -17.453  39.538  36.450  1.00-15.16           S
ATOM    113  CE  MET A  32     -17.548  38.006  37.354  1.00-15.16           C
ATOM    114 1HE  MET A  32     -17.418  38.195  38.419  1.00-15.16           H
ATOM    115 2HE  MET A  32     -16.762  37.331  37.015  1.00-15.16           H
ATOM    116 3HE  MET A  32     -18.516  37.540  37.184  1.00-15.16           H
ATOM    117  N   THR A  33     -19.036  41.994  41.629  1.00-31.25           N
ATOM    118  H   THR A  33     -19.697  41.217  41.634  1.00-31.25           H
ATOM    119  CA  THR A  33     -18.357  42.350  42.877  1.00-31.25           C
ATOM    120  HA  THR A  33     -18.227  43.431  42.931  1.00-31.25           H
ATOM    121  C   THR A  33     -16.988  41.678  42.855  1.00-31.25           C
ATOM    122  O   THR A  33     -16.750  40.794  42.026  1.00-31.25           O
ATOM    123  CB  THR A  33     -19.130  41.872  44.125  1.00-31.25           C
ATOM    124  HB  THR A  33     -18.594  42.178  45.023  1.00-31.25           H
ATOM    125  OG1 THR A  33     -19.246  40.448  44.110  1.00-31.25           O
ATOM    126  HG1 THR A  33     -19.814  40.192  44.851  1.00-31.25           H
ATOM    127  CG2 THR A  33     -20.541  42.447  44.160  1.00-31.25           C
ATOM    128 1HG2 THR A  33     -20.504  43.532  44.051  1.00-31.25           H
ATOM    129 2HG2 THR A  33     -21.005  42.202  45.115  1.00-31.25           H
ATOM    130 3HG2 THR A  33     -21.140  42.021  43.354  1.00-31.25           H
ATOM    131  N   LEU A  34     -16.077  42.045  43.745  1.00-14.29           N
ATOM    132  H   LEU A  34     -16.288  42.772  44.431  1.00-14.29           H
ATOM    133  CA  LEU A  34     -14.754  41.419  43.745  1.00-14.29           C
ATOM    134  HA  LEU A  34     -14.316  41.561  42.757  1.00-14.29           H
ATOM    135  C   LEU A  34     -14.841  39.913  43.993  1.00-14.29           C
ATOM    136  O   LEU A  34     -14.200  39.142  43.291  1.00-14.29           O
ATOM    137  CB  LEU A  34     -13.838  42.076  44.784  1.00-14.29           C
ATOM    138 1HB  LEU A  34     -13.805  43.146  44.577  1.00-14.29           H
ATOM    139 2HB  LEU A  34     -14.289  41.939  45.765  1.00-14.29           H
ATOM    140  CG  LEU A  34     -12.392  41.553  44.857  1.00-14.29           C
ATOM    141  HG  LEU A  34     -12.422  40.498  45.122  1.00-14.29           H
ATOM    142  CD1 LEU A  34     -11.624  41.684  43.538  1.00-14.29           C
ATOM    143 1HD1 LEU A  34     -10.603  41.331  43.672  1.00-14.29           H
ATOM    144 2HD1 LEU A  34     -11.614  42.723  43.209  1.00-14.29           H
ATOM    145 3HD1 LEU A  34     -12.095  41.067  42.773  1.00-14.29           H
ATOM    146  CD2 LEU A  34     -11.641  42.293  45.962  1.00-14.29           C
ATOM    147 1HD2 LEU A  34     -10.654  41.852  46.092  1.00-14.29           H
ATOM    148 2HD2 LEU A  34     -12.184  42.201  46.902  1.00-14.29           H
ATOM    149 3HD2 LEU A  34     -11.538  43.348  45.709  1.00-14.29           H
ATOM    150  N   ALA A  35     -15.668  39.473  44.930  1.00-15.08           N
ATOM    151  H   ALA A  35     -16.187  40.137  45.504  1.00-15.08           H
ATOM    152  CA  ALA A  35     -15.826  38.040  45.183  1.00-15.08           C
ATOM    153  HA  ALA A  35     -14.843  37.614  45.387  1.00-15.08           H
ATOM    154  C   ALA A  35     -16.411  37.302  43.971  1.00-15.08           C
ATOM    155  O   ALA A  35     -16.086  36.143  43.711  1.00-15.08           O
ATOM    156  CB  ALA A  35     -16.708  37.828  46.414  1.00-15.08           C
ATOM    157 1HB  ALA A  35     -16.252  38.310  47.279  1.00-15.08           H
ATOM    158 2HB  ALA A  35     -16.808  36.761  46.614  1.00-15.08           H
ATOM    159 3HB  ALA A  35     -17.696  38.258  46.242  1.00-15.08           H
ATOM    160  N   GLU A  36     -17.267  37.961  43.205  1.00-33.01           N
ATOM    161  H   GLU A  36     -17.554  38.901  43.454  1.00-33.01           H
ATOM    162  CA  GLU A  36     -17.791  37.361  41.979  1.00-33.01           C
ATOM    163  HA  GLU A  36     -18.139  36.349  42.190  1.00-33.01           H
ATOM    164  C   GLU A  36     -16.688  37.265  40.927  1.00-33.01           C
ATOM    165  O   GLU A  36     -16.604  36.268  40.215  1.00-33.01           O
ATOM    166  CB  GLU A  36     -18.972  38.175  41.456  1.00-33.01           C
ATOM    167 1HB  GLU A  36     -18.701  39.226  41.490  1.00-33.01           H
ATOM    168 2HB  GLU A  36     -19.168  37.900  40.421  1.00-33.01           H
ATOM    169  CG  GLU A  36     -20.242  37.946  42.271  1.00-33.01           C
ATOM    170 1HG  GLU A  36     -20.565  36.913  42.131  1.00-33.01           H
ATOM    171 2HG  GLU A  36     -20.018  38.090  43.328  1.00-33.01           H
ATOM    172  CD  GLU A  36     -21.375  38.885  41.893  1.00-33.01           C
ATOM    173  OE1 GLU A  36     -21.136  39.927  41.248  1.00-33.01           O
ATOM    174  OE2 GLU A  36     -22.539  38.608  42.274  1.00-33.01           O
ATOM    175  N   LYS A  37     -15.797  38.246  40.847  1.00-23.81           N
ATOM    176  H   LYS A  37     -15.900  39.073  41.436  1.00-23.81           H
ATOM    177  CA  LYS A  37     -14.658  38.145  39.924  1.00-23.81           C
ATOM    178  HA  LYS A  37     -15.035  37.886  38.935  1.00-23.81           H
ATOM    179  C   LYS A  37     -13.714  37.021  40.346  1.00-23.81           C
ATOM    180  O   LYS A  37     -13.294  36.229  39.512  1.00-23.81           O
ATOM    181  CB  LYS A  37     -13.890  39.469  39.823  1.00-23.81           C
ATOM    182 1HB  LYS A  37     -13.571  39.772  40.820  1.00-23.81           H
ATOM    183 2HB  LYS A  37     -13.005  39.297  39.214  1.00-23.81           H
ATOM    184  CG  LYS A  37     -14.682  40.603  39.191  1.00-23.81           C
ATOM    185 1HG  LYS A  37     -15.001  40.298  38.193  1.00-23.81           H
ATOM    186 2HG  LYS A  37     -15.563  40.798  39.795  1.00-23.81           H
ATOM    187  CD  LYS A  37     -13.877  41.894  39.078  1.00-23.81           C
ATOM    188 1HD  LYS A  37     -13.518  42.182  40.067  1.00-23.81           H
ATOM    189 2HD  LYS A  37     -13.027  41.736  38.414  1.00-23.81           H
ATOM    190  CE  LYS A  37     -14.765  43.004  38.523  1.00-23.81           C
ATOM    191 1HE  LYS A  37     -15.165  42.681  37.561  1.00-23.81           H
ATOM    192 2HE  LYS A  37     -15.607  43.149  39.205  1.00-23.81           H
ATOM    193  NZ  LYS A  37     -14.070  44.316  38.338  1.00-23.81           N
ATOM    194 1HZ  LYS A  37     -13.666  44.618  39.218  1.00-23.81           H
ATOM    195 2HZ  LYS A  37     -14.730  45.022  38.032  1.00-23.81           H
ATOM    196 3HZ  LYS A  37     -13.341  44.241  37.633  1.00-23.81           H
ATOM    197  N   ILE A  38     -13.438  36.900  41.638  1.00  5.72           N
ATOM    198  H   ILE A  38     -13.823  37.581  42.289  1.00  5.72           H
ATOM    199  CA  ILE A  38     -12.581  35.827  42.159  1.00  5.72           C
ATOM    200  HA  ILE A  38     -11.618  35.864  41.652  1.00  5.72           H
ATOM    201  C   ILE A  38     -13.197  34.461  41.836  1.00  5.72           C
ATOM    202  O   ILE A  38     -12.480  33.516  41.509  1.00  5.72           O
ATOM    203  CB  ILE A  38     -12.341  35.994  43.702  1.00  5.72           C
ATOM    204  HB  ILE A  38     -13.315  36.101  44.178  1.00  5.72           H
ATOM    205  CG1 ILE A  38     -11.512  37.260  44.018  1.00  5.72           C
ATOM    206 1HG1 ILE A  38     -12.003  38.123  43.579  1.00  5.72           H
ATOM    207 2HG1 ILE A  38     -11.526  37.393  45.096  1.00  5.72           H
ATOM    208  CG2 ILE A  38     -11.653  34.759  44.329  1.00  5.72           C
ATOM    209 1HG2 ILE A  38     -12.329  33.907  44.305  1.00  5.72           H
ATOM    210 2HG2 ILE A  38     -11.395  34.958  45.369  1.00  5.72           H
ATOM    211 3HG2 ILE A  38     -10.744  34.503  43.779  1.00  5.72           H
ATOM    212  CD1 ILE A  38     -10.036  37.291  43.578  1.00  5.72           C
ATOM    213 1HD1 ILE A  38      -9.593  38.239  43.883  1.00  5.72           H
ATOM    214 2HD1 ILE A  38      -9.966  37.204  42.494  1.00  5.72           H
ATOM    215 3HD1 ILE A  38      -9.477  36.480  44.047  1.00  5.72           H
ATOM    216  N   SER A  39     -14.518  34.338  41.847  1.00 -4.08           N
ATOM    217  H   SER A  39     -15.095  35.130  42.108  1.00 -4.08           H
ATOM    218  CA  SER A  39     -15.155  33.050  41.548  1.00 -4.08           C
ATOM    219  HA  SER A  39     -14.763  32.328  42.260  1.00 -4.08           H
ATOM    220  C   SER A  39     -14.882  32.489  40.152  1.00 -4.08           C
ATOM    221  O   SER A  39     -14.978  31.283  39.939  1.00 -4.08           O
ATOM    222  CB  SER A  39     -16.665  33.119  41.769  1.00 -4.08           C
ATOM    223 1HB  SER A  39     -17.046  32.099  41.843  1.00 -4.08           H
ATOM    224 2HB  SER A  39     -16.867  33.632  42.709  1.00 -4.08           H
ATOM    225  OG  SER A  39     -17.353  33.769  40.710  1.00 -4.08           O
ATOM    226  HG  SER A  39     -16.987  34.663  40.582  1.00 -4.08           H
ATOM    227  N   LEU A  40     -14.514  33.343  39.205  1.00  1.02           N
ATOM    228  H   LEU A  40     -14.423  34.329  39.428  1.00  1.02           H
ATOM    229  CA  LEU A  40     -14.224  32.909  37.837  1.00  1.02           C
ATOM    230  HA  LEU A  40     -14.890  32.090  37.570  1.00  1.02           H
ATOM    231  C   LEU A  40     -12.786  32.401  37.695  1.00  1.02           C
ATOM    232  O   LEU A  40     -12.437  31.779  36.694  1.00  1.02           O
ATOM    233  CB  LEU A  40     -14.465  34.079  36.871  1.00  1.02           C
ATOM    234 1HB  LEU A  40     -14.265  34.997  37.420  1.00  1.02           H
ATOM    235 2HB  LEU A  40     -13.716  34.018  36.082  1.00  1.02           H
ATOM    236  CG  LEU A  40     -15.833  34.241  36.176  1.00  1.02           C
ATOM    237  HG  LEU A  40     -15.833  35.217  35.695  1.00  1.02           H
ATOM    238  CD1 LEU A  40     -16.031  33.205  35.071  1.00  1.02           C
ATOM    239 1HD1 LEU A  40     -16.943  33.425  34.518  1.00  1.02           H
ATOM    240 2HD1 LEU A  40     -16.103  32.206  35.493  1.00  1.02           H
ATOM    241 3HD1 LEU A  40     -15.188  33.241  34.381  1.00  1.02           H
ATOM    242  CD2 LEU A  40     -17.032  34.200  37.126  1.00  1.02           C
ATOM    243 1HD2 LEU A  40     -17.942  34.434  36.578  1.00  1.02           H
ATOM    244 2HD2 LEU A  40     -16.895  34.938  37.918  1.00  1.02           H
ATOM    245 3HD2 LEU A  40     -17.123  33.212  37.580  1.00  1.02           H
ATOM    246  N   LEU A  41     -11.951  32.651  38.695  1.00  5.13           N
ATOM    247  H   LEU A  41     -12.295  33.109  39.535  1.00  5.13           H
ATOM    248  CA  LEU A  41     -10.519  32.349  38.615  1.00  5.13           C
ATOM    249  HA  LEU A  41     -10.188  32.481  37.583  1.00  5.13           H
ATOM    250  C   LEU A  41     -10.130  30.938  39.052  1.00  5.13           C
ATOM    251  O   LEU A  41      -8.957  30.569  39.039  1.00  5.13           O
ATOM    252  CB  LEU A  41      -9.739  33.325  39.498  1.00  5.13           C
ATOM    253 1HB  LEU A  41      -9.998  33.116  40.537  1.00  5.13           H
ATOM    254 2HB  LEU A  41      -8.686  33.095  39.376  1.00  5.13           H
ATOM    255  CG  LEU A  41      -9.883  34.834  39.279  1.00  5.13           C
ATOM    256  HG  LEU A  41     -10.905  35.131  39.500  1.00  5.13           H
ATOM    257  CD1 LEU A  41      -8.949  35.519  40.260  1.00  5.13           C
ATOM    258 1HD1 LEU A  41      -9.031  36.595  40.161  1.00  5.13           H
ATOM    259 2HD1 LEU A  41      -7.919  35.221  40.061  1.00  5.13           H
ATOM    260 3HD1 LEU A  41      -9.214  35.234  41.278  1.00  5.13           H
ATOM    261  CD2 LEU A  41      -9.545  35.278  37.867  1.00  5.13           C
ATOM    262 1HD2 LEU A  41      -8.536  34.954  37.603  1.00  5.13           H
ATOM    263 2HD2 LEU A  41      -9.608  36.363  37.797  1.00  5.13           H
ATOM    264 3HD2 LEU A  41     -10.251  34.840  37.162  1.00  5.13           H
ATOM    265  N   HIS A  42     -11.088  30.125  39.463  1.00 10.02           N
ATOM    266  H   HIS A  42     -12.055  30.424  39.438  1.00 10.02           H
ATOM    267  CA  HIS A  42     -10.774  28.776  39.936  1.00 10.02           C
ATOM    268  HA  HIS A  42      -9.901  28.400  39.405  1.00 10.02           H
ATOM    269  C   HIS A  42     -11.933  27.850  39.631  1.00 10.02           C
ATOM    270  O   HIS A  42     -13.078  28.296  39.564  1.00 10.02           O
ATOM    271  CB  HIS A  42     -10.467  28.804  41.439  1.00 10.02           C
ATOM    272 1HB  HIS A  42     -10.286  27.787  41.791  1.00 10.02           H
ATOM    273 2HB  HIS A  42      -9.554  29.382  41.587  1.00 10.02           H
ATOM    274  CG  HIS A  42     -11.547  29.437  42.260  1.00 10.02           C
ATOM    275  ND1 HIS A  42     -12.599  28.733  42.836  1.00 10.02           N
ATOM    276  HD1 HIS A  42     -12.742  27.722  42.802  1.00 10.02           H
ATOM    277  CD2 HIS A  42     -11.761  30.731  42.615  1.00 10.02           C
ATOM    278  HD2 HIS A  42     -11.137  31.578  42.344  1.00 10.02           H
ATOM    279  CE1 HIS A  42     -13.391  29.580  43.473  1.00 10.02           C
ATOM    280  HE1 HIS A  42     -14.292  29.310  44.015  1.00 10.02           H
ATOM    281  NE2 HIS A  42     -12.901  30.789  43.360  1.00 10.02           N
ATOM    282  HE2 HIS A  42     -13.310  31.632  43.776  1.00 10.02           H
ATOM    283  N   GLY A  43     -11.638  26.574  39.438  1.00  1.52           N
ATOM    284  H   GLY A  43     -10.669  26.268  39.510  1.00  1.52           H
ATOM    285  CA  GLY A  43     -12.667  25.605  39.102  1.00  1.52           C
ATOM    286 1HA  GLY A  43     -13.570  26.129  38.791  1.00  1.52           H
ATOM    287 2HA  GLY A  43     -12.328  25.008  38.256  1.00  1.52           H
ATOM    288  C   GLY A  43     -13.048  24.662  40.225  1.00  1.52           C
ATOM    289  O   GLY A  43     -12.235  24.311  41.083  1.00  1.52           O
ATOM    290  N   ALA A  44     -14.297  24.232  40.186  1.00  9.68           N
ATOM    291  H   ALA A  44     -14.914  24.582  39.455  1.00  9.68           H
ATOM    292  CA  ALA A  44     -14.830  23.196  41.057  1.00  9.68           C
ATOM    293  HA  ALA A  44     -14.232  23.099  41.963  1.00  9.68           H
ATOM    294  C   ALA A  44     -14.745  21.916  40.218  1.00  9.68           C
ATOM    295  O   ALA A  44     -14.487  21.981  39.012  1.00  9.68           O
ATOM    296  CB  ALA A  44     -16.286  23.526  41.417  1.00  9.68           C
ATOM    297 1HB  ALA A  44     -16.328  24.484  41.936  1.00  9.68           H
ATOM    298 2HB  ALA A  44     -16.693  22.753  42.070  1.00  9.68           H
ATOM    299 3HB  ALA A  44     -16.890  23.580  40.509  1.00  9.68           H
ATOM    300  N   ILE A  45     -14.996  20.772  40.835  1.00 39.88           N
ATOM    301  H   ILE A  45     -15.190  20.767  41.822  1.00 39.88           H
ATOM    302  CA  ILE A  45     -15.081  19.510  40.101  1.00 39.88           C
ATOM    303  HA  ILE A  45     -14.245  19.456  39.405  1.00 39.88           H
ATOM    304  C   ILE A  45     -16.390  19.540  39.294  1.00 39.88           C
ATOM    305  O   ILE A  45     -17.324  20.267  39.650  1.00 39.88           O
ATOM    306  CB  ILE A  45     -14.983  18.302  41.094  1.00 39.88           C
ATOM    307  HB  ILE A  45     -14.152  18.518  41.765  1.00 39.88           H
ATOM    308  CG1 ILE A  45     -14.627  17.002  40.351  1.00 39.88           C
ATOM    309 1HG1 ILE A  45     -15.494  16.670  39.779  1.00 39.88           H
ATOM    310 2HG1 ILE A  45     -13.821  17.222  39.653  1.00 39.88           H
ATOM    311  CG2 ILE A  45     -16.259  18.152  41.963  1.00 39.88           C
ATOM    312 1HG2 ILE A  45     -16.484  19.089  42.471  1.00 39.88           H
ATOM    313 2HG2 ILE A  45     -16.106  17.382  42.720  1.00 39.88           H
ATOM    314 3HG2 ILE A  45     -17.107  17.873  41.337  1.00 39.88           H
ATOM    315  CD1 ILE A  45     -14.159  15.853  41.237  1.00 39.88           C
ATOM    316 1HD1 ILE A  45     -13.858  15.013  40.610  1.00 39.88           H
ATOM    317 2HD1 ILE A  45     -14.964  15.530  41.894  1.00 39.88           H
ATOM    318 3HD1 ILE A  45     -13.305  16.173  41.834  1.00 39.88           H
ATOM    319  N   ASP A  46     -16.481  18.759  38.227  1.00  8.09           N
ATOM    320  H   ASP A  46     -15.667  18.222  37.940  1.00  8.09           H
ATOM    321  CA  ASP A  46     -17.734  18.621  37.476  1.00  8.09           C
ATOM    322  HA  ASP A  46     -18.014  19.593  37.082  1.00  8.09           H
ATOM    323  C   ASP A  46     -18.816  18.102  38.442  1.00  8.09           C
ATOM    324  O   ASP A  46     -18.579  17.121  39.168  1.00  8.09           O
ATOM    325  CB  ASP A  46     -17.531  17.640  36.311  1.00  8.09           C
ATOM    326 1HB  ASP A  46     -16.625  17.923  35.776  1.00  8.09           H
ATOM    327 2HB  ASP A  46     -17.393  16.639  36.716  1.00  8.09           H
ATOM    328  CG  ASP A  46     -18.694  17.618  35.317  1.00  8.09           C
ATOM    329  OD1 ASP A  46     -19.878  17.561  35.708  1.00  8.09           O
ATOM    330  OD2 ASP A  46     -18.410  17.601  34.099  1.00  8.09           O
ATOM    331  N   PRO A  47     -19.996  18.754  38.501  1.00 -0.86           N
ATOM    332  CA  PRO A  47     -21.006  18.247  39.441  1.00 -0.86           C
ATOM    333  HA  PRO A  47     -20.604  18.244  40.451  1.00 -0.86           H
ATOM    334  C   PRO A  47     -21.589  16.873  39.113  1.00 -0.86           C
ATOM    335  O   PRO A  47     -22.266  16.276  39.947  1.00 -0.86           O
ATOM    336  CB  PRO A  47     -22.130  19.286  39.334  1.00 -0.86           C
ATOM    337 1HB  PRO A  47     -22.898  18.934  38.644  1.00 -0.86           H
ATOM    338 2HB  PRO A  47     -22.563  19.490  40.313  1.00 -0.86           H
ATOM    339  CG  PRO A  47     -21.480  20.498  38.786  1.00 -0.86           C
ATOM    340 1HG  PRO A  47     -22.207  21.152  38.302  1.00 -0.86           H
ATOM    341 2HG  PRO A  47     -20.949  21.027  39.576  1.00 -0.86           H
ATOM    342  CD  PRO A  47     -20.507  19.946  37.799  1.00 -0.86           C
ATOM    343 1HD  PRO A  47     -21.011  19.662  36.874  1.00 -0.86           H
ATOM    344 2HD  PRO A  47     -19.717  20.667  37.610  1.00 -0.86           H
ATOM    345  N   THR A  48     -21.376  16.385  37.900  1.00 -9.51           N
ATOM    346  H   THR A  48     -20.761  16.881  37.257  1.00 -9.51           H
ATOM    347  CA  THR A  48     -22.035  15.170  37.420  1.00 -9.51           C
ATOM    348  HA  THR A  48     -22.815  14.878  38.120  1.00 -9.51           H
ATOM    349  C   THR A  48     -21.073  14.001  37.241  1.00 -9.51           C
ATOM    350  O   THR A  48     -19.846  14.178  37.198  1.00 -9.51           O
ATOM    351  CB  THR A  48     -22.682  15.426  36.045  1.00 -9.51           C
ATOM    352  HB  THR A  48     -23.272  14.557  35.757  1.00 -9.51           H
ATOM    353  OG1 THR A  48     -21.653  15.626  35.077  1.00 -9.51           O
ATOM    354  HG1 THR A  48     -21.079  16.354  35.375  1.00 -9.51           H
ATOM    355  CG2 THR A  48     -23.569  16.661  36.050  1.00 -9.51           C
ATOM    356 1HG2 THR A  48     -22.970  17.566  36.160  1.00 -9.51           H
ATOM    357 2HG2 THR A  48     -24.292  16.596  36.863  1.00 -9.51           H
ATOM    358 3HG2 THR A  48     -24.109  16.712  35.104  1.00 -9.51           H
ATOM    359  N   GLY A  49     -21.631  12.810  37.072  1.00 24.46           N
ATOM    360  H   GLY A  49     -22.647  12.730  37.086  1.00 24.46           H
ATOM    361  CA  GLY A  49     -20.844  11.604  36.855  1.00 24.46           C
ATOM    362 1HA  GLY A  49     -20.042  11.568  37.591  1.00 24.46           H
ATOM    363 2HA  GLY A  49     -21.480  10.733  37.002  1.00 24.46           H
ATOM    364  C   GLY A  49     -20.214  11.518  35.478  1.00 24.46           C
ATOM    365  O   GLY A  49     -19.451  10.600  35.183  1.00 24.46           O
ATOM    366  N   GLU A  50     -20.479  12.519  34.649  1.00  4.36           N
ATOM    367  H   GLU A  50     -21.135  13.233  34.931  1.00  4.36           H
ATOM    368  CA  GLU A  50     -19.823  12.658  33.352  1.00  4.36           C
ATOM    369  HA  GLU A  50     -19.926  11.735  32.777  1.00  4.36           H
ATOM    370  C   GLU A  50     -18.347  12.969  33.562  1.00  4.36           C
ATOM    371  O   GLU A  50     -17.508  12.618  32.738  1.00  4.36           O
ATOM    372  CB  GLU A  50     -20.427  13.824  32.575  1.00  4.36           C
ATOM    373 1HB  GLU A  50     -20.274  14.733  33.153  1.00  4.36           H
ATOM    374 2HB  GLU A  50     -19.889  13.927  31.639  1.00  4.36           H
ATOM    375  CG  GLU A  50     -21.902  13.691  32.273  1.00  4.36           C
ATOM    376 1HG  GLU A  50     -22.057  12.826  31.632  1.00  4.36           H
ATOM    377 2HG  GLU A  50     -22.453  13.545  33.203  1.00  4.36           H
ATOM    378  CD  GLU A  50     -22.430  14.933  31.590  1.00  4.36           C
ATOM    379  OE1 GLU A  50     -21.736  15.508  30.726  1.00  4.36           O
ATOM    380  OE2 GLU A  50     -23.524  15.410  31.971  1.00  4.36           O
ATOM    381  N   ALA A  51     -18.043  13.605  34.689  1.00 42.63           N
ATOM    382  H   ALA A  51     -18.797  13.856  35.319  1.00 42.63           H
ATOM    383  CA  ALA A  51     -16.679  13.938  35.097  1.00 42.63           C
ATOM    384  HA  ALA A  51     -16.758  14.644  35.925  1.00 42.63           H
ATOM    385  C   ALA A  51     -15.826  14.626  34.019  1.00 42.63           C
ATOM    386  O   ALA A  51     -14.822  14.085  33.555  1.00 42.63           O
ATOM    387  CB  ALA A  51     -15.978  12.691  35.657  1.00 42.63           C
ATOM    388 1HB  ALA A  51     -15.874  11.940  34.874  1.00 42.63           H
ATOM    389 2HB  ALA A  51     -16.565  12.276  36.478  1.00 42.63           H
ATOM    390 3HB  ALA A  51     -14.989  12.960  36.024  1.00 42.63           H
ATOM    391  N   GLY A  52     -16.197  15.840  33.644  1.00 10.51           N
ATOM    392  H   GLY A  52     -17.070  16.240  33.981  1.00 10.51           H
ATOM    393  CA  GLY A  52     -15.324  16.682  32.842  1.00 10.51           C
ATOM    394 1HA  GLY A  52     -14.941  16.119  31.991  1.00 10.51           H
ATOM    395 2HA  GLY A  52     -15.894  17.534  32.478  1.00 10.51           H
ATOM    396  C   GLY A  52     -14.151  17.185  33.663  1.00 10.51           C
ATOM    397  O   GLY A  52     -14.049  16.905  34.860  1.00 10.51           O
ATOM    398  N   ALA A  53     -13.246  17.923  33.038  1.00 16.79           N
ATOM    399  H   ALA A  53     -13.358  18.119  32.056  1.00 16.79           H
ATOM    400  CA  ALA A  53     -12.047  18.407  33.719  1.00 16.79           C
ATOM    401  HA  ALA A  53     -11.559  17.553  34.194  1.00 16.79           H
ATOM    402  C   ALA A  53     -12.327  19.442  34.820  1.00 16.79           C
ATOM    403  O   ALA A  53     -11.602  19.520  35.806  1.00 16.79           O
ATOM    404  CB  ALA A  53     -11.086  18.980  32.686  1.00 16.79           C
ATOM    405 1HB  ALA A  53     -10.847  18.223  31.937  1.00 16.79           H
ATOM    406 2HB  ALA A  53     -10.162  19.281  33.181  1.00 16.79           H
ATOM    407 3HB  ALA A  53     -11.523  19.852  32.200  1.00 16.79           H
ATOM    408  N   GLY A  54     -13.392  20.217  34.685  1.00  9.03           N
ATOM    409  H   GLY A  54     -13.991  20.135  33.880  1.00  9.03           H
ATOM    410  CA  GLY A  54     -13.718  21.204  35.701  1.00  9.03           C
ATOM    411 1HA  GLY A  54     -13.787  20.715  36.673  1.00  9.03           H
ATOM    412 2HA  GLY A  54     -12.924  21.949  35.743  1.00  9.03           H
ATOM    413  C   GLY A  54     -15.026  21.905  35.413  1.00  9.03           C
ATOM    414  O   GLY A  54     -15.588  21.734  34.323  1.00  9.03           O
ATOM    415  N   TYR A  55     -15.489  22.690  36.373  1.00 27.00           N
ATOM    416  H   TYR A  55     -14.978  22.747  37.254  1.00 27.00           H
ATOM    417  CA  TYR A  55     -16.721  23.466  36.270  1.00 27.00           C
ATOM    418  HA  TYR A  55     -16.977  23.620  35.225  1.00 27.00           H
ATOM    419  C   TYR A  55     -16.578  24.824  36.949  1.00 27.00           C
ATOM    420  O   TYR A  55     -16.003  24.912  38.031  1.00 27.00           O
ATOM    421  CB  TYR A  55     -17.841  22.692  36.965  1.00 27.00           C
ATOM    422 1HB  TYR A  55     -18.018  21.773  36.408  1.00 27.00           H
ATOM    423 2HB  TYR A  55     -17.508  22.427  37.969  1.00 27.00           H
ATOM    424  CG  TYR A  55     -19.144  23.454  37.083  1.00 27.00           C
ATOM    425  CD1 TYR A  55     -19.828  23.886  35.933  1.00 27.00           C
ATOM    426  HD1 TYR A  55     -19.391  23.736  34.962  1.00 27.00           H
ATOM    427  CD2 TYR A  55     -19.710  23.735  38.345  1.00 27.00           C
ATOM    428  HD2 TYR A  55     -19.194  23.431  39.247  1.00 27.00           H
ATOM    429  CE1 TYR A  55     -21.083  24.519  36.027  1.00 27.00           C
ATOM    430  HE1 TYR A  55     -21.611  24.793  35.130  1.00 27.00           H
ATOM    431  CE2 TYR A  55     -20.964  24.402  38.445  1.00 27.00           C
ATOM    432  HE2 TYR A  55     -21.396  24.609  39.415  1.00 27.00           H
ATOM    433  CZ  TYR A  55     -21.639  24.778  37.281  1.00 27.00           C
ATOM    434  OH  TYR A  55     -22.851  25.419  37.331  1.00 27.00           O
ATOM    435  HH  TYR A  55     -23.149  25.591  38.234  1.00 27.00           H
ATOM    436  N   VAL A  56     -17.113  25.871  36.337  1.00  6.85           N
ATOM    437  H   VAL A  56     -17.514  25.750  35.408  1.00  6.85           H
ATOM    438  CA  VAL A  56     -17.188  27.199  36.951  1.00  6.85           C
ATOM    439  HA  VAL A  56     -16.890  27.128  37.994  1.00  6.85           H
ATOM    440  C   VAL A  56     -18.659  27.633  36.845  1.00  6.85           C
ATOM    441  O   VAL A  56     -19.223  27.600  35.746  1.00  6.85           O
ATOM    442  CB  VAL A  56     -16.241  28.206  36.234  1.00  6.85           C
ATOM    443  HB  VAL A  56     -16.553  28.303  35.194  1.00  6.85           H
ATOM    444  CG1 VAL A  56     -16.289  29.586  36.896  1.00  6.85           C
ATOM    445 1HG1 VAL A  56     -15.547  30.235  36.431  1.00  6.85           H
ATOM    446 2HG1 VAL A  56     -16.062  29.505  37.961  1.00  6.85           H
ATOM    447 3HG1 VAL A  56     -17.270  30.035  36.758  1.00  6.85           H
ATOM    448  CG2 VAL A  56     -14.790  27.697  36.250  1.00  6.85           C
ATOM    449 1HG2 VAL A  56     -14.708  26.769  35.688  1.00  6.85           H
ATOM    450 2HG2 VAL A  56     -14.464  27.532  37.278  1.00  6.85           H
ATOM    451 3HG2 VAL A  56     -14.136  28.435  35.788  1.00  6.85           H
ATOM    452  N   PRO A  57     -19.322  27.998  37.961  1.00  2.80           N
ATOM    453  CA  PRO A  57     -20.767  28.264  37.854  1.00  2.80           C
ATOM    454  HA  PRO A  57     -21.246  27.458  37.301  1.00  2.80           H
ATOM    455  C   PRO A  57     -21.207  29.591  37.232  1.00  2.80           C
ATOM    456  O   PRO A  57     -22.388  29.765  36.917  1.00  2.80           O
ATOM    457  CB  PRO A  57     -21.217  28.207  39.316  1.00  2.80           C
ATOM    458 1HB  PRO A  57     -22.105  28.819  39.476  1.00  2.80           H
ATOM    459 2HB  PRO A  57     -21.404  27.177  39.618  1.00  2.80           H
ATOM    460  CG  PRO A  57     -20.058  28.745  40.056  1.00  2.80           C
ATOM    461 1HG  PRO A  57     -20.025  29.831  39.965  1.00  2.80           H
ATOM    462 2HG  PRO A  57     -20.097  28.453  41.106  1.00  2.80           H
ATOM    463  CD  PRO A  57     -18.874  28.114  39.363  1.00  2.80           C
ATOM    464 1HD  PRO A  57     -17.995  28.756  39.448  1.00  2.80           H
ATOM    465 2HD  PRO A  57     -18.672  27.124  39.777  1.00  2.80           H
ATOM    466  N   GLY A  58     -20.294  30.535  37.057  1.00  9.33           N
ATOM    467  H   GLY A  58     -19.339  30.374  37.331  1.00  9.33           H
ATOM    468  CA  GLY A  58     -20.666  31.828  36.508  1.00  9.33           C
ATOM    469 1HA  GLY A  58     -19.770  32.353  36.177  1.00  9.33           H
ATOM    470 2HA  GLY A  58     -21.319  31.679  35.648  1.00  9.33           H
ATOM    471  C   GLY A  58     -21.396  32.677  37.529  1.00  9.33           C
ATOM    472  O   GLY A  58     -21.375  32.379  38.727  1.00  9.33           O
ATOM    473  N   VAL A  59     -22.028  33.746  37.064  1.00 18.76           N
ATOM    474  H   VAL A  59     -22.028  33.920  36.067  1.00 18.76           H
ATOM    475  CA  VAL A  59     -22.767  34.679  37.923  1.00 18.76           C
ATOM    476  HA  VAL A  59     -22.857  34.252  38.921  1.00 18.76           H
ATOM    477  C   VAL A  59     -24.163  34.848  37.309  1.00 18.76           C
ATOM    478  O   VAL A  59     -24.369  35.713  36.439  1.00 18.76           O
ATOM    479  CB  VAL A  59     -22.034  36.049  38.068  1.00 18.76           C
ATOM    480  HB  VAL A  59     -21.991  36.533  37.096  1.00 18.76           H
ATOM    481  CG1 VAL A  59     -22.770  36.971  39.042  1.00 18.76           C
ATOM    482 1HG1 VAL A  59     -22.222  37.908  39.155  1.00 18.76           H
ATOM    483 2HG1 VAL A  59     -22.858  36.495  40.018  1.00 18.76           H
ATOM    484 3HG1 VAL A  59     -23.762  37.197  38.658  1.00 18.76           H
ATOM    485  CG2 VAL A  59     -20.594  35.851  38.565  1.00 18.76           C
ATOM    486 1HG2 VAL A  59     -20.592  35.310  39.515  1.00 18.76           H
ATOM    487 2HG2 VAL A  59     -20.120  36.820  38.706  1.00 18.76           H
ATOM    488 3HG2 VAL A  59     -20.014  35.291  37.832  1.00 18.76           H
ATOM    489  N   PRO A  60     -25.131  33.994  37.694  1.00 -1.95           N
ATOM    490  CA  PRO A  60     -26.445  34.076  37.041  1.00 -1.95           C
ATOM    491  HA  PRO A  60     -26.342  33.793  35.994  1.00 -1.95           H
ATOM    492  C   PRO A  60     -27.179  35.412  37.103  1.00 -1.95           C
ATOM    493  O   PRO A  60     -27.858  35.760  36.142  1.00 -1.95           O
ATOM    494  CB  PRO A  60     -27.270  33.021  37.782  1.00 -1.95           C
ATOM    495 1HB  PRO A  60     -27.799  33.479  38.616  1.00 -1.95           H
ATOM    496 2HB  PRO A  60     -27.971  32.533  37.105  1.00 -1.95           H
ATOM    497  CG  PRO A  60     -26.287  32.063  38.271  1.00 -1.95           C
ATOM    498 1HG  PRO A  60     -26.682  31.508  39.119  1.00 -1.95           H
ATOM    499 2HG  PRO A  60     -26.009  31.380  37.469  1.00 -1.95           H
ATOM    500  CD  PRO A  60     -25.105  32.888  38.671  1.00 -1.95           C
ATOM    501 1HD  PRO A  60     -25.228  33.267  39.687  1.00 -1.95           H
ATOM    502 2HD  PRO A  60     -24.191  32.300  38.585  1.00 -1.95           H
ATOM    503  N   ARG A  61     -27.041  36.206  38.163  1.00-22.63           N
ATOM    504  H   ARG A  61     -26.463  35.912  38.956  1.00-22.63           H
ATOM    505  CA  ARG A  61     -27.760  37.488  38.230  1.00-22.63           C
ATOM    506  HA  ARG A  61     -28.819  37.274  38.068  1.00-22.63           H
ATOM    507  C   ARG A  61     -27.333  38.457  37.130  1.00-22.63           C
ATOM    508  O   ARG A  61     -28.091  39.348  36.761  1.00-22.63           O
ATOM    509  CB  ARG A  61     -27.623  38.158  39.612  1.00-22.63           C
ATOM    510 1HB  ARG A  61     -28.384  38.932  39.692  1.00-22.63           H
ATOM    511 2HB  ARG A  61     -27.817  37.412  40.384  1.00-22.63           H
ATOM    512  CG  ARG A  61     -26.269  38.813  39.878  1.00-22.63           C
ATOM    513 1HG  ARG A  61     -25.484  38.074  39.740  1.00-22.63           H
ATOM    514 2HG  ARG A  61     -26.128  39.615  39.157  1.00-22.63           H
ATOM    515  CD  ARG A  61     -26.122  39.411  41.264  1.00-22.63           C
ATOM    516 1HD  ARG A  61     -26.932  40.117  41.449  1.00-22.63           H
ATOM    517 2HD  ARG A  61     -26.169  38.611  42.005  1.00-22.63           H
ATOM    518  NE  ARG A  61     -24.822  40.095  41.365  1.00-22.63           N
ATOM    519  HE  ARG A  61     -24.025  39.525  41.647  1.00-22.63           H
ATOM    520  CZ  ARG A  61     -24.565  41.369  41.099  1.00-22.63           C
ATOM    521  NH1 ARG A  61     -23.322  41.749  41.070  1.00-22.63           N
ATOM    522 1HH1 ARG A  61     -22.581  41.067  41.228  1.00-22.63           H
ATOM    523 2HH1 ARG A  61     -23.083  42.705  40.863  1.00-22.63           H
ATOM    524  NH2 ARG A  61     -25.478  42.269  40.837  1.00-22.63           N
ATOM    525 1HH2 ARG A  61     -26.456  42.026  40.874  1.00-22.63           H
ATOM    526 2HH2 ARG A  61     -25.196  43.210  40.590  1.00-22.63           H
ATOM    527  N   LEU A  62     -26.133  38.270  36.596  1.00 -5.85           N
ATOM    528  H   LEU A  62     -25.565  37.499  36.923  1.00 -5.85           H
ATOM    529  CA  LEU A  62     -25.589  39.131  35.545  1.00 -5.85           C
ATOM    530  HA  LEU A  62     -26.178  40.046  35.478  1.00 -5.85           H
ATOM    531  C   LEU A  62     -25.650  38.430  34.193  1.00 -5.85           C
ATOM    532  O   LEU A  62     -25.199  38.959  33.178  1.00 -5.85           O
ATOM    533  CB  LEU A  62     -24.137  39.500  35.870  1.00 -5.85           C
ATOM    534 1HB  LEU A  62     -23.557  38.578  35.899  1.00 -5.85           H
ATOM    535 2HB  LEU A  62     -23.760  40.104  35.049  1.00 -5.85           H
ATOM    536  CG  LEU A  62     -23.861  40.274  37.167  1.00 -5.85           C
ATOM    537  HG  LEU A  62     -24.193  39.672  38.009  1.00 -5.85           H
ATOM    538  CD1 LEU A  62     -22.375  40.498  37.317  1.00 -5.85           C
ATOM    539 1HD1 LEU A  62     -21.857  39.541  37.334  1.00 -5.85           H
ATOM    540 2HD1 LEU A  62     -22.176  41.014  38.257  1.00 -5.85           H
ATOM    541 3HD1 LEU A  62     -21.993  41.100  36.490  1.00 -5.85           H
ATOM    542  CD2 LEU A  62     -24.589  41.611  37.218  1.00 -5.85           C
ATOM    543 1HD2 LEU A  62     -24.280  42.170  38.102  1.00 -5.85           H
ATOM    544 2HD2 LEU A  62     -25.665  41.448  37.277  1.00 -5.85           H
ATOM    545 3HD2 LEU A  62     -24.367  42.200  36.328  1.00 -5.85           H
ATOM    546  N   GLY A  63     -26.190  37.220  34.182  1.00  6.48           N
ATOM    547  H   GLY A  63     -26.581  36.829  35.032  1.00  6.48           H
ATOM    548  CA  GLY A  63     -26.256  36.434  32.964  1.00  6.48           C
ATOM    549 1HA  GLY A  63     -26.906  35.576  33.136  1.00  6.48           H
ATOM    550 2HA  GLY A  63     -26.689  37.043  32.169  1.00  6.48           H
ATOM    551  C   GLY A  63     -24.903  35.931  32.500  1.00  6.48           C
ATOM    552  O   GLY A  63     -24.709  35.716  31.304  1.00  6.48           O
ATOM    553  N   ILE A  64     -23.958  35.769  33.416  1.00 -0.99           N
ATOM    554  H   ILE A  64     -24.165  35.951  34.392  1.00 -0.99           H
ATOM    555  CA  ILE A  64     -22.633  35.250  33.065  1.00 -0.99           C
ATOM    556  HA  ILE A  64     -22.398  35.524  32.040  1.00 -0.99           H
ATOM    557  C   ILE A  64     -22.800  33.734  33.191  1.00 -0.99           C
ATOM    558  O   ILE A  64     -23.176  33.251  34.269  1.00 -0.99           O
ATOM    559  CB  ILE A  64     -21.513  35.797  33.993  1.00 -0.99           C
ATOM    560  HB  ILE A  64     -21.788  35.593  35.024  1.00 -0.99           H
ATOM    561  CG1 ILE A  64     -21.406  37.322  33.798  1.00 -0.99           C
ATOM    562 1HG1 ILE A  64     -21.063  37.511  32.781  1.00 -0.99           H
ATOM    563 2HG1 ILE A  64     -22.398  37.760  33.898  1.00 -0.99           H
ATOM    564  CG2 ILE A  64     -20.160  35.092  33.701  1.00 -0.99           C
ATOM    565 1HG2 ILE A  64     -19.846  35.286  32.672  1.00 -0.99           H
ATOM    566 2HG2 ILE A  64     -20.249  34.014  33.843  1.00 -0.99           H
ATOM    567 3HG2 ILE A  64     -19.389  35.458  34.379  1.00 -0.99           H
ATOM    568  CD1 ILE A  64     -20.478  38.068  34.758  1.00 -0.99           C
ATOM    569 1HD1 ILE A  64     -19.443  37.764  34.598  1.00 -0.99           H
ATOM    570 2HD1 ILE A  64     -20.762  37.866  35.788  1.00 -0.99           H
ATOM    571 3HD1 ILE A  64     -20.558  39.141  34.575  1.00 -0.99           H
ATOM    572  N   PRO A  65     -22.605  32.977  32.096  1.00 13.78           N
ATOM    573  CA  PRO A  65     -23.042  31.576  32.102  1.00 13.78           C
ATOM    574  HA  PRO A  65     -24.075  31.507  32.446  1.00 13.78           H
ATOM    575  C   PRO A  65     -22.189  30.602  32.902  1.00 13.78           C
ATOM    576  O   PRO A  65     -21.016  30.845  33.202  1.00 13.78           O
ATOM    577  CB  PRO A  65     -22.972  31.203  30.618  1.00 13.78           C
ATOM    578 1HB  PRO A  65     -22.778  30.138  30.489  1.00 13.78           H
ATOM    579 2HB  PRO A  65     -23.891  31.488  30.105  1.00 13.78           H
ATOM    580  CG  PRO A  65     -21.850  32.009  30.121  1.00 13.78           C
ATOM    581 1HG  PRO A  65     -20.902  31.572  30.437  1.00 13.78           H
ATOM    582 2HG  PRO A  65     -21.882  32.103  29.043  1.00 13.78           H
ATOM    583  CD  PRO A  65     -22.076  33.340  30.769  1.00 13.78           C
ATOM    584 1HD  PRO A  65     -21.139  33.889  30.853  1.00 13.78           H
ATOM    585 2HD  PRO A  65     -22.816  33.915  30.209  1.00 13.78           H
ATOM    586  N   ALA A  66     -22.794  29.465  33.206  1.00  3.46           N
ATOM    587  H   ALA A  66     -23.776  29.347  32.960  1.00  3.46           H
ATOM    588  CA  ALA A  66     -22.097  28.341  33.806  1.00  3.46           C
ATOM    589  HA  ALA A  66     -21.432  28.701  34.591  1.00  3.46           H
ATOM    590  C   ALA A  66     -21.269  27.652  32.714  1.00  3.46           C
ATOM    591  O   ALA A  66     -21.643  27.670  31.539  1.00  3.46           O
ATOM    592  CB  ALA A  66     -23.117  27.391  34.403  1.00  3.46           C
ATOM    593 1HB  ALA A  66     -23.739  26.967  33.611  1.00  3.46           H
ATOM    594 2HB  ALA A  66     -23.751  27.932  35.106  1.00  3.46           H
ATOM    595 3HB  ALA A  66     -22.606  26.596  34.932  1.00  3.46           H
ATOM    596  N   MET A  67     -20.149  27.061  33.096  1.00 -0.88           N
ATOM    597  H   MET A  67     -19.903  27.044  34.085  1.00 -0.88           H
ATOM    598  CA  MET A  67     -19.190  26.519  32.136  1.00 -0.88           C
ATOM    599  HA  MET A  67     -19.692  26.334  31.188  1.00 -0.88           H
ATOM    600  C   MET A  67     -18.543  25.218  32.606  1.00 -0.88           C
ATOM    601  O   MET A  67     -17.781  25.228  33.573  1.00 -0.88           O
ATOM    602  CB  MET A  67     -18.116  27.597  31.933  1.00 -0.88           C
ATOM    603 1HB  MET A  67     -18.617  28.515  31.625  1.00 -0.88           H
ATOM    604 2HB  MET A  67     -17.630  27.785  32.889  1.00 -0.88           H
ATOM    605  CG  MET A  67     -17.050  27.276  30.903  1.00 -0.88           C
ATOM    606 1HG  MET A  67     -16.492  26.395  31.219  1.00 -0.88           H
ATOM    607 2HG  MET A  67     -17.541  27.063  29.956  1.00 -0.88           H
ATOM    608  SD  MET A  67     -15.900  28.654  30.651  1.00 -0.88           S
ATOM    609  CE  MET A  67     -14.890  28.634  32.153  1.00 -0.88           C
ATOM    610 1HE  MET A  67     -15.513  28.859  33.020  1.00 -0.88           H
ATOM    611 2HE  MET A  67     -14.103  29.386  32.069  1.00 -0.88           H
ATOM    612 3HE  MET A  67     -14.433  27.653  32.278  1.00 -0.88           H
ATOM    613  N   ARG A  68     -18.813  24.106  31.930  1.00 -5.59           N
ATOM    614  H   ARG A  68     -19.539  24.114  31.213  1.00 -5.59           H
ATOM    615  CA  ARG A  68     -18.063  22.859  32.152  1.00 -5.59           C
ATOM    616  HA  ARG A  68     -17.543  22.915  33.108  1.00 -5.59           H
ATOM    617  C   ARG A  68     -17.019  22.670  31.062  1.00 -5.59           C
ATOM    618  O   ARG A  68     -17.210  23.083  29.918  1.00 -5.59           O
ATOM    619  CB  ARG A  68     -18.975  21.627  32.165  1.00 -5.59           C
ATOM    620 1HB  ARG A  68     -19.511  21.567  31.219  1.00 -5.59           H
ATOM    621 2HB  ARG A  68     -18.342  20.746  32.259  1.00 -5.59           H
ATOM    622  CG  ARG A  68     -19.974  21.598  33.304  1.00 -5.59           C
ATOM    623 1HG  ARG A  68     -19.434  21.776  34.231  1.00 -5.59           H
ATOM    624 2HG  ARG A  68     -20.721  22.379  33.163  1.00 -5.59           H
ATOM    625  CD  ARG A  68     -20.660  20.256  33.435  1.00 -5.59           C
ATOM    626 1HD  ARG A  68     -19.895  19.491  33.554  1.00 -5.59           H
ATOM    627 2HD  ARG A  68     -21.273  20.267  34.339  1.00 -5.59           H
ATOM    628  NE  ARG A  68     -21.515  19.896  32.295  1.00 -5.59           N
ATOM    629  HE  ARG A  68     -21.667  20.597  31.579  1.00 -5.59           H
ATOM    630  CZ  ARG A  68     -22.139  18.738  32.142  1.00 -5.59           C
ATOM    631  NH1 ARG A  68     -22.842  18.529  31.070  1.00 -5.59           N
ATOM    632 1HH1 ARG A  68     -22.944  19.265  30.383  1.00 -5.59           H
ATOM    633 2HH1 ARG A  68     -23.269  17.625  30.925  1.00 -5.59           H
ATOM    634  NH2 ARG A  68     -22.038  17.756  32.994  1.00 -5.59           N
ATOM    635 1HH2 ARG A  68     -21.456  17.850  33.810  1.00 -5.59           H
ATOM    636 2HH2 ARG A  68     -22.555  16.899  32.826  1.00 -5.59           H
ATOM    637  N   LEU A  69     -15.931  22.009  31.417  1.00 -4.73           N
ATOM    638  H   LEU A  69     -15.844  21.706  32.385  1.00 -4.73           H
ATOM    639  CA  LEU A  69     -14.817  21.728  30.509  1.00 -4.73           C
ATOM    640  HA  LEU A  69     -14.895  22.311  29.592  1.00 -4.73           H
ATOM    641  C   LEU A  69     -14.866  20.236  30.175  1.00 -4.73           C
ATOM    642  O   LEU A  69     -15.405  19.466  30.971  1.00 -4.73           O
ATOM    643  CB  LEU A  69     -13.492  22.055  31.221  1.00 -4.73           C
ATOM    644 1HB  LEU A  69     -13.507  21.527  32.173  1.00 -4.73           H
ATOM    645 2HB  LEU A  69     -12.699  21.604  30.628  1.00 -4.73           H
ATOM    646  CG  LEU A  69     -13.043  23.506  31.508  1.00 -4.73           C
ATOM    647  HG  LEU A  69     -12.861  23.994  30.554  1.00 -4.73           H
ATOM    648  CD1 LEU A  69     -14.005  24.397  32.306  1.00 -4.73           C
ATOM    649 1HD1 LEU A  69     -14.908  24.578  31.724  1.00 -4.73           H
ATOM    650 2HD1 LEU A  69     -13.533  25.360  32.513  1.00 -4.73           H
ATOM    651 3HD1 LEU A  69     -14.269  23.919  33.249  1.00 -4.73           H
ATOM    652  CD2 LEU A  69     -11.722  23.454  32.257  1.00 -4.73           C
ATOM    653 1HD2 LEU A  69     -11.336  24.465  32.404  1.00 -4.73           H
ATOM    654 2HD2 LEU A  69     -10.981  22.894  31.685  1.00 -4.73           H
ATOM    655 3HD2 LEU A  69     -11.850  22.982  33.231  1.00 -4.73           H
ATOM    656  N   THR A  70     -14.337  19.809  29.037  1.00 -0.49           N
ATOM    657  H   THR A  70     -13.995  20.482  28.348  1.00 -0.49           H
ATOM    658  CA  THR A  70     -14.180  18.382  28.721  1.00 -0.49           C
ATOM    659  HA  THR A  70     -14.130  17.810  29.648  1.00 -0.49           H
ATOM    660  C   THR A  70     -12.866  18.183  27.975  1.00 -0.49           C
ATOM    661  O   THR A  70     -12.450  19.046  27.212  1.00 -0.49           O
ATOM    662  CB  THR A  70     -15.363  17.824  27.859  1.00 -0.49           C
ATOM    663  HB  THR A  70     -16.282  17.935  28.432  1.00 -0.49           H
ATOM    664  OG1 THR A  70     -15.165  16.437  27.573  1.00 -0.49           O
ATOM    665  HG1 THR A  70     -14.375  16.337  27.026  1.00 -0.49           H
ATOM    666  CG2 THR A  70     -15.548  18.532  26.525  1.00 -0.49           C
ATOM    667 1HG2 THR A  70     -16.410  18.108  26.012  1.00 -0.49           H
ATOM    668 2HG2 THR A  70     -14.664  18.393  25.903  1.00 -0.49           H
ATOM    669 3HG2 THR A  70     -15.714  19.596  26.682  1.00 -0.49           H
ATOM    670  N   ASP A  71     -12.213  17.051  28.176  1.00 10.09           N
ATOM    671  H   ASP A  71     -12.499  16.431  28.932  1.00 10.09           H
ATOM    672  CA  ASP A  71     -11.109  16.629  27.316  1.00 10.09           C
ATOM    673  HA  ASP A  71     -10.540  17.491  26.968  1.00 10.09           H
ATOM    674  C   ASP A  71     -11.693  15.889  26.117  1.00 10.09           C
ATOM    675  O   ASP A  71     -12.793  15.320  26.197  1.00 10.09           O
ATOM    676  CB  ASP A  71     -10.165  15.674  28.050  1.00 10.09           C
ATOM    677 1HB  ASP A  71     -10.749  14.883  28.515  1.00 10.09           H
ATOM    678 2HB  ASP A  71      -9.485  15.228  27.327  1.00 10.09           H
ATOM    679  CG  ASP A  71      -9.331  16.366  29.100  1.00 10.09           C
ATOM    680  OD1 ASP A  71      -8.252  16.881  28.751  1.00 10.09           O
ATOM    681  OD2 ASP A  71      -9.723  16.366  30.290  1.00 10.09           O
ATOM    682  N   GLY A  72     -10.931  15.851  25.033  1.00 38.35           N
ATOM    683  H   GLY A  72     -10.061  16.376  25.006  1.00 38.35           H
ATOM    684  CA  GLY A  72     -11.272  15.046  23.869  1.00 38.35           C
ATOM    685 1HA  GLY A  72     -12.114  14.399  24.098  1.00 38.35           H
ATOM    686 2HA  GLY A  72     -11.556  15.712  23.055  1.00 38.35           H
ATOM    687  C   GLY A  72     -10.107  14.191  23.395  1.00 38.35           C
ATOM    688  O   GLY A  72      -9.644  14.425  22.282  1.00 38.35           O
ATOM    689  N   PRO A  73      -9.558  13.256  24.197  1.00 23.75           N
ATOM    690  CA  PRO A  73      -8.281  12.649  23.787  1.00 23.75           C
ATOM    691  HA  PRO A  73      -7.562  13.426  23.526  1.00 23.75           H
ATOM    692  C   PRO A  73      -8.370  11.656  22.624  1.00 23.75           C
ATOM    693  O   PRO A  73      -7.373  11.350  21.976  1.00 23.75           O
ATOM    694  CB  PRO A  73      -7.833  11.936  25.067  1.00 23.75           C
ATOM    695 1HB  PRO A  73      -7.211  11.071  24.838  1.00 23.75           H
ATOM    696 2HB  PRO A  73      -7.297  12.629  25.716  1.00 23.75           H
ATOM    697  CG  PRO A  73      -9.107  11.528  25.709  1.00 23.75           C
ATOM    698 1HG  PRO A  73      -9.513  10.648  25.211  1.00 23.75           H
ATOM    699 2HG  PRO A  73      -8.969  11.332  26.771  1.00 23.75           H
ATOM    700  CD  PRO A  73     -10.003  12.719  25.500  1.00 23.75           C
ATOM    701 1HD  PRO A  73     -11.048  12.412  25.464  1.00 23.75           H
ATOM    702 2HD  PRO A  73      -9.839  13.451  26.286  1.00 23.75           H
ATOM    703  N   ALA A  74      -9.570  11.147  22.386  1.00 34.46           N
ATOM    704  H   ALA A  74     -10.346  11.437  22.968  1.00 34.46           H
ATOM    705  CA  ALA A  74      -9.853  10.173  21.339  1.00 34.46           C
ATOM    706  HA  ALA A  74      -9.263  10.383  20.445  1.00 34.46           H
ATOM    707  C   ALA A  74     -11.339  10.394  21.059  1.00 34.46           C
ATOM    708  O   ALA A  74     -12.161   9.484  21.112  1.00 34.46           O
ATOM    709  CB  ALA A  74      -9.566   8.756  21.843  1.00 34.46           C
ATOM    710 1HB  ALA A  74     -10.090   8.571  22.778  1.00 34.46           H
ATOM    711 2HB  ALA A  74      -8.494   8.635  21.998  1.00 34.46           H
ATOM    712 3HB  ALA A  74      -9.902   8.032  21.102  1.00 34.46           H
ATOM    713  N   GLY A  75     -11.697  11.662  20.927  1.00 22.02           N
ATOM    714  H   GLY A  75     -10.984  12.378  20.858  1.00 22.02           H
ATOM    715  CA  GLY A  75     -13.095  12.054  20.979  1.00 22.02           C
ATOM    716 1HA  GLY A  75     -13.244  12.950  20.377  1.00 22.02           H
ATOM    717 2HA  GLY A  75     -13.735  11.255  20.603  1.00 22.02           H
ATOM    718  C   GLY A  75     -13.448  12.357  22.422  1.00 22.02           C
ATOM    719  O   GLY A  75     -12.620  12.167  23.315  1.00 22.02           O
ATOM    720  N   ILE A  76     -14.636  12.902  22.646  1.00 36.95           N
ATOM    721  H   ILE A  76     -15.284  12.995  21.881  1.00 36.95           H
ATOM    722  CA  ILE A  76     -15.036  13.411  23.963  1.00 36.95           C
ATOM    723  HA  ILE A  76     -14.240  14.054  24.337  1.00 36.95           H
ATOM    724  C   ILE A  76     -15.173  12.259  24.954  1.00 36.95           C
ATOM    725  O   ILE A  76     -15.876  11.271  24.725  1.00 36.95           O
ATOM    726  CB  ILE A  76     -16.334  14.281  23.844  1.00 36.95           C
ATOM    727  HB  ILE A  76     -16.947  13.882  23.036  1.00 36.95           H
ATOM    728  CG1 ILE A  76     -15.965  15.745  23.532  1.00 36.95           C
ATOM    729 1HG1 ILE A  76     -16.874  16.340  23.592  1.00 36.95           H
ATOM    730 2HG1 ILE A  76     -15.286  16.100  24.309  1.00 36.95           H
ATOM    731  CG2 ILE A  76     -17.184  14.306  25.134  1.00 36.95           C
ATOM    732 1HG2 ILE A  76     -18.057  14.945  24.988  1.00 36.95           H
ATOM    733 2HG2 ILE A  76     -16.600  14.693  25.972  1.00 36.95           H
ATOM    734 3HG2 ILE A  76     -17.546  13.304  25.363  1.00 36.95           H
ATOM    735  CD1 ILE A  76     -15.317  16.018  22.184  1.00 36.95           C
ATOM    736 1HD1 ILE A  76     -15.919  15.587  21.385  1.00 36.95           H
ATOM    737 2HD1 ILE A  76     -14.310  15.602  22.153  1.00 36.95           H
ATOM    738 3HD1 ILE A  76     -15.252  17.095  22.035  1.00 36.95           H
ATOM    739  N   ARG A  77     -14.472  12.383  26.073  1.00 42.16           N
ATOM    740  H   ARG A  77     -13.917  13.222  26.223  1.00 42.16           H
ATOM    741  CA  ARG A  77     -14.434  11.303  27.059  1.00 42.16           C
ATOM    742  HA  ARG A  77     -14.440  10.356  26.519  1.00 42.16           H
ATOM    743  C   ARG A  77     -15.597  11.234  28.040  1.00 42.16           C
ATOM    744  O   ARG A  77     -15.763  10.228  28.722  1.00 42.16           O
ATOM    745  CB  ARG A  77     -13.129  11.370  27.855  1.00 42.16           C
ATOM    746 1HB  ARG A  77     -13.119  10.512  28.520  1.00 42.16           H
ATOM    747 2HB  ARG A  77     -12.292  11.262  27.165  1.00 42.16           H
ATOM    748  CG  ARG A  77     -12.895  12.628  28.683  1.00 42.16           C
ATOM    749 1HG  ARG A  77     -12.602  13.443  28.024  1.00 42.16           H
ATOM    750 2HG  ARG A  77     -13.802  12.905  29.218  1.00 42.16           H
ATOM    751  CD  ARG A  77     -11.798  12.372  29.698  1.00 42.16           C
ATOM    752 1HD  ARG A  77     -10.958  11.884  29.202  1.00 42.16           H
ATOM    753 2HD  ARG A  77     -11.464  13.322  30.117  1.00 42.16           H
ATOM    754  NE  ARG A  77     -12.318  11.530  30.786  1.00 42.16           N
ATOM    755  HE  ARG A  77     -13.271  11.709  31.088  1.00 42.16           H
ATOM    756  CZ  ARG A  77     -11.679  10.574  31.441  1.00 42.16           C
ATOM    757  NH1 ARG A  77     -12.304   9.969  32.407  1.00 42.16           N
ATOM    758 1HH1 ARG A  77     -13.248  10.250  32.633  1.00 42.16           H
ATOM    759 2HH1 ARG A  77     -11.846   9.242  32.932  1.00 42.16           H
ATOM    760  NH2 ARG A  77     -10.462  10.211  31.169  1.00 42.16           N
ATOM    761 1HH2 ARG A  77      -9.985  10.642  30.387  1.00 42.16           H
ATOM    762 2HH2 ARG A  77      -9.994   9.503  31.721  1.00 42.16           H
ATOM    763  N   THR A  78     -16.365  12.302  28.165  1.00 31.80           N
ATOM    764  H   THR A  78     -16.254  13.090  27.548  1.00 31.80           H
ATOM    765  CA  THR A  78     -17.297  12.423  29.286  1.00 31.80           C
ATOM    766  HA  THR A  78     -16.801  12.051  30.185  1.00 31.80           H
ATOM    767  C   THR A  78     -18.622  11.678  29.195  1.00 31.80           C
ATOM    768  O   THR A  78     -19.217  11.395  30.230  1.00 31.80           O
ATOM    769  CB  THR A  78     -17.635  13.898  29.515  1.00 31.80           C
ATOM    770  HB  THR A  78     -18.426  13.985  30.254  1.00 31.80           H
ATOM    771  OG1 THR A  78     -18.049  14.483  28.279  1.00 31.80           O
ATOM    772  HG1 THR A  78     -18.276  15.400  28.449  1.00 31.80           H
ATOM    773  CG2 THR A  78     -16.426  14.666  29.997  1.00 31.80           C
ATOM    774 1HG2 THR A  78     -15.621  14.616  29.266  1.00 31.80           H
ATOM    775 2HG2 THR A  78     -16.079  14.241  30.940  1.00 31.80           H
ATOM    776 3HG2 THR A  78     -16.698  15.707  30.156  1.00 31.80           H
ATOM    777  N   ARG A  79     -19.108  11.358  27.998  1.00 40.28           N
ATOM    778  H   ARG A  79     -18.584  11.577  27.165  1.00 40.28           H
ATOM    779  CA  ARG A  79     -20.396  10.665  27.862  1.00 40.28           C
ATOM    780  HA  ARG A  79     -20.647  10.203  28.816  1.00 40.28           H
ATOM    781  C   ARG A  79     -20.325   9.550  26.830  1.00 40.28           C
ATOM    782  O   ARG A  79     -19.698   9.706  25.787  1.00 40.28           O
ATOM    783  CB  ARG A  79     -21.529  11.632  27.494  1.00 40.28           C
ATOM    784 1HB  ARG A  79     -21.344  12.045  26.503  1.00 40.28           H
ATOM    785 2HB  ARG A  79     -22.452  11.058  27.454  1.00 40.28           H
ATOM    786  CG  ARG A  79     -21.731  12.784  28.472  1.00 40.28           C
ATOM    787 1HG  ARG A  79     -21.452  12.458  29.471  1.00 40.28           H
ATOM    788 2HG  ARG A  79     -21.087  13.614  28.183  1.00 40.28           H
ATOM    789  CD  ARG A  79     -23.178  13.249  28.521  1.00 40.28           C
ATOM    790 1HD  ARG A  79     -23.205  14.261  28.927  1.00 40.28           H
ATOM    791 2HD  ARG A  79     -23.594  13.261  27.513  1.00 40.28           H
ATOM    792  NE  ARG A  79     -23.979  12.374  29.392  1.00 40.28           N
ATOM    793  HE  ARG A  79     -23.493  11.620  29.866  1.00 40.28           H
ATOM    794  CZ  ARG A  79     -25.274  12.483  29.646  1.00 40.28           C
ATOM    795  NH1 ARG A  79     -25.826  11.619  30.444  1.00 40.28           N
ATOM    796 1HH1 ARG A  79     -25.250  10.912  30.890  1.00 40.28           H
ATOM    797 2HH1 ARG A  79     -26.819  11.664  30.621  1.00 40.28           H
ATOM    798  NH2 ARG A  79     -26.036  13.432  29.171  1.00 40.28           N
ATOM    799 1HH2 ARG A  79     -25.633  14.156  28.589  1.00 40.28           H
ATOM    800 2HH2 ARG A  79     -27.015  13.453  29.413  1.00 40.28           H
ATOM    801  N   HIS A  80     -21.008   8.451  27.103  1.00 39.21           N
ATOM    802  H   HIS A  80     -21.593   8.437  27.938  1.00 39.21           H
ATOM    803  CA  HIS A  80     -20.954   7.247  26.269  1.00 39.21           C
ATOM    804  HA  HIS A  80     -19.899   7.007  26.168  1.00 39.21           H
ATOM    805  C   HIS A  80     -21.489   7.283  24.831  1.00 39.21           C
ATOM    806  O   HIS A  80     -20.964   6.556  23.990  1.00 39.21           O
ATOM    807  CB  HIS A  80     -21.612   6.094  27.028  1.00 39.21           C
ATOM    808 1HB  HIS A  80     -22.691   6.244  27.038  1.00 39.21           H
ATOM    809 2HB  HIS A  80     -21.399   5.161  26.502  1.00 39.21           H
ATOM    810  CG  HIS A  80     -21.147   5.979  28.445  1.00 39.21           C
ATOM    811  ND1 HIS A  80     -19.807   5.957  28.808  1.00 39.21           N
ATOM    812  HD1 HIS A  80     -19.024   5.988  28.151  1.00 39.21           H
ATOM    813  CD2 HIS A  80     -21.822   5.998  29.623  1.00 39.21           C
ATOM    814  HD2 HIS A  80     -22.896   6.064  29.735  1.00 39.21           H
ATOM    815  CE1 HIS A  80     -19.712   5.930  30.127  1.00 39.21           C
ATOM    816  HE1 HIS A  80     -18.784   5.907  30.694  1.00 39.21           H
ATOM    817  NE2 HIS A  80     -20.916   5.948  30.642  1.00 39.21           N
ATOM    818  HE2 HIS A  80     -21.139   5.922  31.637  1.00 39.21           H
ATOM    819  N   PRO A  81     -22.503   8.117  24.505  1.00 57.63           N
ATOM    820  CA  PRO A  81     -22.819   8.119  23.069  1.00 57.63           C
ATOM    821  HA  PRO A  81     -22.919   7.102  22.693  1.00 57.63           H
ATOM    822  C   PRO A  81     -21.817   8.867  22.185  1.00 57.63           C
ATOM    823  O   PRO A  81     -21.957   8.839  20.961  1.00 57.63           O
ATOM    824  CB  PRO A  81     -24.184   8.809  23.029  1.00 57.63           C
ATOM    825 1HB  PRO A  81     -24.342   9.315  22.076  1.00 57.63           H
ATOM    826 2HB  PRO A  81     -24.981   8.089  23.212  1.00 57.63           H
ATOM    827  CG  PRO A  81     -24.107   9.767  24.131  1.00 57.63           C
ATOM    828 1HG  PRO A  81     -23.505  10.624  23.834  1.00 57.63           H
ATOM    829 2HG  PRO A  81     -25.100  10.090  24.442  1.00 57.63           H
ATOM    830  CD  PRO A  81     -23.424   9.019  25.228  1.00 57.63           C
ATOM    831 1HD  PRO A  81     -22.885   9.710  25.866  1.00 57.63           H
ATOM    832 2HD  PRO A  81     -24.146   8.440  25.806  1.00 57.63           H
ATOM    833  N   ALA A  82     -20.818   9.527  22.761  1.00 30.22           N
ATOM    834  H   ALA A  82     -20.708   9.532  23.765  1.00 30.22           H
ATOM    835  CA  ALA A  82     -19.810  10.199  21.953  1.00 30.22           C
ATOM    836  HA  ALA A  82     -20.311  10.835  21.223  1.00 30.22           H
ATOM    837  C   ALA A  82     -18.997   9.138  21.209  1.00 30.22           C
ATOM    838  O   ALA A  82     -18.606   8.120  21.787  1.00 30.22           O
ATOM    839  CB  ALA A  82     -18.900  11.055  22.843  1.00 30.22           C
ATOM    840 1HB  ALA A  82     -19.489  11.820  23.349  1.00 30.22           H
ATOM    841 2HB  ALA A  82     -18.136  11.534  22.233  1.00 30.22           H
ATOM    842 3HB  ALA A  82     -18.408  10.423  23.587  1.00 30.22           H
ATOM    843  N   THR A  83     -18.727   9.377  19.937  1.00  5.08           N
ATOM    844  H   THR A  83     -19.080  10.215  19.494  1.00  5.08           H
ATOM    845  CA  THR A  83     -17.930   8.442  19.148  1.00  5.08           C
ATOM    846  HA  THR A  83     -18.342   7.440  19.259  1.00  5.08           H
ATOM    847  C   THR A  83     -16.480   8.456  19.634  1.00  5.08           C
ATOM    848  O   THR A  83     -15.897   9.528  19.801  1.00  5.08           O
ATOM    849  CB  THR A  83     -17.970   8.858  17.663  1.00  5.08           C
ATOM    850  HB  THR A  83     -17.454   9.810  17.547  1.00  5.08           H
ATOM    851  OG1 THR A  83     -19.334   9.021  17.264  1.00  5.08           O
ATOM    852  HG1 THR A  83     -19.790   8.177  17.373  1.00  5.08           H
ATOM    853  CG2 THR A  83     -17.344   7.832  16.739  1.00  5.08           C
ATOM    854 1HG2 THR A  83     -16.310   7.644  17.023  1.00  5.08           H
ATOM    855 2HG2 THR A  83     -17.360   8.222  15.724  1.00  5.08           H
ATOM    856 3HG2 THR A  83     -17.915   6.904  16.774  1.00  5.08           H
ATOM    857  N   ALA A  84     -15.878   7.291  19.844  1.00 14.23           N
ATOM    858  H   ALA A  84     -16.412   6.429  19.773  1.00 14.23           H
ATOM    859  CA  ALA A  84     -14.439   7.230  20.101  1.00 14.23           C
ATOM    860  HA  ALA A  84     -14.160   8.079  20.726  1.00 14.23           H
ATOM    861  C   ALA A  84     -13.703   7.354  18.758  1.00 14.23           C
ATOM    862  O   ALA A  84     -13.734   6.443  17.920  1.00 14.23           O
ATOM    863  CB  ALA A  84     -14.057   5.946  20.841  1.00 14.23           C
ATOM    864 1HB  ALA A  84     -14.611   5.885  21.779  1.00 14.23           H
ATOM    865 2HB  ALA A  84     -12.987   5.966  21.063  1.00 14.23           H
ATOM    866 3HB  ALA A  84     -14.278   5.080  20.229  1.00 14.23           H
ATOM    867  N   LEU A  85     -13.081   8.505  18.558  1.00 13.15           N
ATOM    868  H   LEU A  85     -13.067   9.171  19.324  1.00 13.15           H
ATOM    869  CA  LEU A  85     -12.348   8.847  17.339  1.00 13.15           C
ATOM    870  HA  LEU A  85     -12.874   8.483  16.459  1.00 13.15           H
ATOM    871  C   LEU A  85     -10.967   8.191  17.423  1.00 13.15           C
ATOM    872  O   LEU A  85     -10.496   7.899  18.527  1.00 13.15           O
ATOM    873  CB  LEU A  85     -12.153  10.374  17.258  1.00 13.15           C
ATOM    874 1HB  LEU A  85     -11.991  10.727  18.274  1.00 13.15           H
ATOM    875 2HB  LEU A  85     -11.219  10.543  16.728  1.00 13.15           H
ATOM    876  CG  LEU A  85     -13.185  11.312  16.603  1.00 13.15           C
ATOM    877  HG  LEU A  85     -12.845  12.333  16.771  1.00 13.15           H
ATOM    878  CD1 LEU A  85     -13.259  11.098  15.091  1.00 13.15           C
ATOM    879 1HD1 LEU A  85     -13.655  10.111  14.867  1.00 13.15           H
ATOM    880 2HD1 LEU A  85     -12.264  11.196  14.657  1.00 13.15           H
ATOM    881 3HD1 LEU A  85     -13.906  11.854  14.645  1.00 13.15           H
ATOM    882  CD2 LEU A  85     -14.587  11.192  17.191  1.00 13.15           C
ATOM    883 1HD2 LEU A  85     -15.239  11.939  16.743  1.00 13.15           H
ATOM    884 2HD2 LEU A  85     -14.550  11.361  18.267  1.00 13.15           H
ATOM    885 3HD2 LEU A  85     -14.995  10.200  17.003  1.00 13.15           H
ATOM    886  N   PRO A  86     -10.289   7.976  16.280  1.00 -3.20           N
ATOM    887  CA  PRO A  86      -8.880   7.581  16.415  1.00 -3.20           C
ATOM    888  HA  PRO A  86      -8.793   6.636  16.948  1.00 -3.20           H
ATOM    889  C   PRO A  86      -8.059   8.668  17.101  1.00 -3.20           C
ATOM    890  O   PRO A  86      -8.404   9.847  17.020  1.00 -3.20           O
ATOM    891  CB  PRO A  86      -8.420   7.437  14.961  1.00 -3.20           C
ATOM    892 1HB  PRO A  86      -7.943   8.360  14.630  1.00 -3.20           H
ATOM    893 2HB  PRO A  86      -7.739   6.593  14.848  1.00 -3.20           H
ATOM    894  CG  PRO A  86      -9.663   7.217  14.205  1.00 -3.20           C
ATOM    895 1HG  PRO A  86      -9.529   7.469  13.158  1.00 -3.20           H
ATOM    896 2HG  PRO A  86      -9.986   6.186  14.308  1.00 -3.20           H
ATOM    897  CD  PRO A  86     -10.646   8.127  14.859  1.00 -3.20           C
ATOM    898 1HD  PRO A  86     -10.501   9.158  14.533  1.00 -3.20           H
ATOM    899 2HD  PRO A  86     -11.663   7.789  14.667  1.00 -3.20           H
ATOM    900  N   ALA A  87      -6.978   8.294  17.765  1.00 -9.80           N
ATOM    901  H   ALA A  87      -6.738   7.309  17.805  1.00 -9.80           H
ATOM    902  CA  ALA A  87      -6.133   9.270  18.454  1.00 -9.80           C
ATOM    903  HA  ALA A  87      -6.776   9.886  19.083  1.00 -9.80           H
ATOM    904  C   ALA A  87      -5.392  10.184  17.447  1.00 -9.80           C
ATOM    905  O   ALA A  87      -5.133   9.759  16.313  1.00 -9.80           O
ATOM    906  CB  ALA A  87      -5.150   8.522  19.353  1.00 -9.80           C
ATOM    907 1HB  ALA A  87      -5.697   7.847  20.012  1.00 -9.80           H
ATOM    908 2HB  ALA A  87      -4.609   9.239  19.968  1.00 -9.80           H
ATOM    909 3HB  ALA A  87      -4.441   7.957  18.747  1.00 -9.80           H
ATOM    910  N   PRO A  88      -5.020  11.423  17.834  1.00 -5.26           N
ATOM    911  CA  PRO A  88      -4.359  12.333  16.881  1.00 -5.26           C
ATOM    912  HA  PRO A  88      -5.077  12.589  16.103  1.00 -5.26           H
ATOM    913  C   PRO A  88      -3.069  11.913  16.169  1.00 -5.26           C
ATOM    914  O   PRO A  88      -2.789  12.466  15.110  1.00 -5.26           O
ATOM    915  CB  PRO A  88      -4.093  13.585  17.721  1.00 -5.26           C
ATOM    916 1HB  PRO A  88      -3.098  13.539  18.166  1.00 -5.26           H
ATOM    917 2HB  PRO A  88      -4.200  14.485  17.114  1.00 -5.26           H
ATOM    918  CG  PRO A  88      -5.133  13.548  18.755  1.00 -5.26           C
ATOM    919 1HG  PRO A  88      -4.856  14.160  19.609  1.00 -5.26           H
ATOM    920 2HG  PRO A  88      -6.082  13.884  18.335  1.00 -5.26           H
ATOM    921  CD  PRO A  88      -5.220  12.103  19.129  1.00 -5.26           C
ATOM    922 1HD  PRO A  88      -4.426  11.840  19.825  1.00 -5.26           H
ATOM    923 2HD  PRO A  88      -6.201  11.883  19.552  1.00 -5.26           H
ATOM    924  N   VAL A  89      -2.322  10.911  16.614  1.00 31.53           N
ATOM    925  H   VAL A  89      -2.477  10.520  17.535  1.00 31.53           H
ATOM    926  CA  VAL A  89      -1.251  10.374  15.757  1.00 31.53           C
ATOM    927  HA  VAL A  89      -0.585  11.195  15.485  1.00 31.53           H
ATOM    928  C   VAL A  89      -1.768   9.783  14.444  1.00 31.53           C
ATOM    929  O   VAL A  89      -1.105   9.889  13.418  1.00 31.53           O
ATOM    930  CB  VAL A  89      -0.396   9.270  16.431  1.00 31.53           C
ATOM    931  HB  VAL A  89       0.155   8.752  15.648  1.00 31.53           H
ATOM    932  CG1 VAL A  89       0.628   9.879  17.370  1.00 31.53           C
ATOM    933 1HG1 VAL A  89       1.272   9.102  17.778  1.00 31.53           H
ATOM    934 2HG1 VAL A  89       0.129  10.399  18.187  1.00 31.53           H
ATOM    935 3HG1 VAL A  89       1.245  10.598  16.827  1.00 31.53           H
ATOM    936  CG2 VAL A  89      -1.271   8.241  17.170  1.00 31.53           C
ATOM    937 1HG2 VAL A  89      -0.634   7.464  17.592  1.00 31.53           H
ATOM    938 2HG2 VAL A  89      -1.965   7.780  16.473  1.00 31.53           H
ATOM    939 3HG2 VAL A  89      -1.829   8.713  17.974  1.00 31.53           H
ATOM    940  N   ALA A  90      -2.965   9.205  14.444  1.00 -4.08           N
ATOM    941  H   ALA A  90      -3.511   9.175  15.299  1.00 -4.08           H
ATOM    942  CA  ALA A  90      -3.529   8.636  13.224  1.00 -4.08           C
ATOM    943  HA  ALA A  90      -2.771   8.045  12.711  1.00 -4.08           H
ATOM    944  C   ALA A  90      -3.947   9.796  12.327  1.00 -4.08           C
ATOM    945  O   ALA A  90      -3.799   9.765  11.109  1.00 -4.08           O
ATOM    946  CB  ALA A  90      -4.734   7.748  13.563  1.00 -4.08           C
ATOM    947 1HB  ALA A  90      -5.155   7.342  12.642  1.00 -4.08           H
ATOM    948 2HB  ALA A  90      -5.496   8.328  14.083  1.00 -4.08           H
ATOM    949 3HB  ALA A  90      -4.416   6.919  14.195  1.00 -4.08           H
ATOM    950  N   LEU A  91      -4.448  10.853  12.950  1.00-17.47           N
ATOM    951  H   LEU A  91      -4.551  10.840  13.954  1.00-17.47           H
ATOM    952  CA  LEU A  91      -4.835  12.035  12.195  1.00-17.47           C
ATOM    953  HA  LEU A  91      -5.529  11.730  11.413  1.00-17.47           H
ATOM    954  C   LEU A  91      -3.601  12.648  11.542  1.00-17.47           C
ATOM    955  O   LEU A  91      -3.619  12.958  10.356  1.00-17.47           O
ATOM    956  CB  LEU A  91      -5.515  13.053  13.114  1.00-17.47           C
ATOM    957 1HB  LEU A  91      -6.293  12.540  13.679  1.00-17.47           H
ATOM    958 2HB  LEU A  91      -4.775  13.424  13.821  1.00-17.47           H
ATOM    959  CG  LEU A  91      -6.151  14.266  12.422  1.00-17.47           C
ATOM    960  HG  LEU A  91      -5.407  14.755  11.796  1.00-17.47           H
ATOM    961  CD1 LEU A  91      -7.335  13.838  11.545  1.00-17.47           C
ATOM    962 1HD1 LEU A  91      -8.058  13.278  12.140  1.00-17.47           H
ATOM    963 2HD1 LEU A  91      -6.986  13.220  10.719  1.00-17.47           H
ATOM    964 3HD1 LEU A  91      -7.825  14.712  11.130  1.00-17.47           H
ATOM    965  CD2 LEU A  91      -6.593  15.243  13.497  1.00-17.47           C
ATOM    966 1HD2 LEU A  91      -7.288  14.763  14.182  1.00-17.47           H
ATOM    967 2HD2 LEU A  91      -7.073  16.110  13.053  1.00-17.47           H
ATOM    968 3HD2 LEU A  91      -5.732  15.586  14.073  1.00-17.47           H
ATOM    969  N   ALA A  92      -2.513  12.771  12.289  1.00-14.06           N
ATOM    970  H   ALA A  92      -2.548  12.500  13.271  1.00-14.06           H
ATOM    971  CA  ALA A  92      -1.268  13.319  11.762  1.00-14.06           C
ATOM    972  HA  ALA A  92      -1.466  14.317  11.371  1.00-14.06           H
ATOM    973  C   ALA A  92      -0.719  12.460  10.623  1.00-14.06           C
ATOM    974  O   ALA A  92      -0.219  12.984   9.630  1.00-14.06           O
ATOM    975  CB  ALA A  92      -0.241  13.418  12.885  1.00-14.06           C
ATOM    976 1HB  ALA A  92      -0.672  13.937  13.738  1.00-14.06           H
ATOM    977 2HB  ALA A  92       0.635  13.962  12.531  1.00-14.06           H
ATOM    978 3HB  ALA A  92       0.060  12.419  13.207  1.00-14.06           H
ATOM    979  N   ALA A  93      -0.847  11.147  10.761  1.00-21.82           N
ATOM    980  H   ALA A  93      -1.273  10.778  11.607  1.00-21.82           H
ATOM    981  CA  ALA A  93      -0.361  10.193   9.770  1.00-21.82           C
ATOM    982  HA  ALA A  93       0.698  10.391   9.608  1.00-21.82           H
ATOM    983  C   ALA A  93      -1.053  10.308   8.411  1.00-21.82           C
ATOM    984  O   ALA A  93      -0.509   9.888   7.389  1.00-21.82           O
ATOM    985  CB  ALA A  93      -0.510   8.773  10.320  1.00-21.82           C
ATOM    986 1HB  ALA A  93      -1.562   8.542  10.475  1.00-21.82           H
ATOM    987 2HB  ALA A  93       0.019   8.685  11.268  1.00-21.82           H
ATOM    988 3HB  ALA A  93      -0.090   8.065   9.606  1.00-21.82           H
ATOM    989  N   SER A  94      -2.238  10.899   8.374  1.00 -2.19           N
ATOM    990  H   SER A  94      -2.680  11.197   9.237  1.00 -2.19           H
ATOM    991  CA  SER A  94      -2.911  11.114   7.097  1.00 -2.19           C
ATOM    992  HA  SER A  94      -2.885  10.182   6.532  1.00 -2.19           H
ATOM    993  C   SER A  94      -2.236  12.201   6.259  1.00 -2.19           C
ATOM    994  O   SER A  94      -2.361  12.182   5.034  1.00 -2.19           O
ATOM    995  CB  SER A  94      -4.373  11.507   7.313  1.00 -2.19           C
ATOM    996 1HB  SER A  94      -4.881  11.502   6.348  1.00 -2.19           H
ATOM    997 2HB  SER A  94      -4.851  10.777   7.968  1.00 -2.19           H
ATOM    998  OG  SER A  94      -4.489  12.805   7.875  1.00 -2.19           O
ATOM    999  HG  SER A  94      -4.232  12.770   8.815  1.00 -2.19           H
ATOM   1000  N   PHE A  95      -1.550  13.138   6.915  1.00 16.74           N
ATOM   1001  H   PHE A  95      -1.428  13.035   7.919  1.00 16.74           H
ATOM   1002  CA  PHE A  95      -0.969  14.339   6.287  1.00 16.74           C
ATOM   1003  HA  PHE A  95      -0.602  14.997   7.076  1.00 16.74           H
ATOM   1004  C   PHE A  95      -2.067  15.109   5.520  1.00 16.74           C
ATOM   1005  O   PHE A  95      -1.844  15.675   4.445  1.00 16.74           O
ATOM   1006  CB  PHE A  95       0.232  13.996   5.378  1.00 16.74           C
ATOM   1007 1HB  PHE A  95      -0.041  13.174   4.721  1.00 16.74           H
ATOM   1008 2HB  PHE A  95       0.451  14.858   4.753  1.00 16.74           H
ATOM   1009  CG  PHE A  95       1.520  13.647   6.110  1.00 16.74           C
ATOM   1010  CD1 PHE A  95       1.603  12.579   7.023  1.00 16.74           C
ATOM   1011  HD1 PHE A  95       0.728  12.001   7.254  1.00 16.74           H
ATOM   1012  CD2 PHE A  95       2.694  14.375   5.825  1.00 16.74           C
ATOM   1013  HD2 PHE A  95       2.655  15.202   5.136  1.00 16.74           H
ATOM   1014  CE1 PHE A  95       2.830  12.245   7.655  1.00 16.74           C
ATOM   1015  HE1 PHE A  95       2.862  11.442   8.374  1.00 16.74           H
ATOM   1016  CE2 PHE A  95       3.938  14.027   6.416  1.00 16.74           C
ATOM   1017  HE2 PHE A  95       4.829  14.589   6.175  1.00 16.74           H
ATOM   1018  CZ  PHE A  95       4.004  12.952   7.330  1.00 16.74           C
ATOM   1019  HZ  PHE A  95       4.945  12.684   7.792  1.00 16.74           H
ATOM   1020  N   ASP A  96      -3.276  15.112   6.069  1.00 -8.53           N
ATOM   1021  H   ASP A  96      -3.415  14.627   6.946  1.00 -8.53           H
ATOM   1022  CA  ASP A  96      -4.450  15.728   5.438  1.00 -8.53           C
ATOM   1023  HA  ASP A  96      -4.157  16.155   4.481  1.00 -8.53           H
ATOM   1024  C   ASP A  96      -5.091  16.843   6.289  1.00 -8.53           C
ATOM   1025  O   ASP A  96      -5.959  16.575   7.128  1.00 -8.53           O
ATOM   1026  CB  ASP A  96      -5.478  14.627   5.149  1.00 -8.53           C
ATOM   1027 1HB  ASP A  96      -4.977  13.819   4.621  1.00 -8.53           H
ATOM   1028 2HB  ASP A  96      -5.856  14.230   6.090  1.00 -8.53           H
ATOM   1029  CG  ASP A  96      -6.645  15.107   4.303  1.00 -8.53           C
ATOM   1030  OD1 ASP A  96      -6.745  16.312   3.990  1.00 -8.53           O
ATOM   1031  OD2 ASP A  96      -7.474  14.268   3.894  1.00 -8.53           O
ATOM   1032  N   PRO A  97      -4.677  18.111   6.102  1.00 -3.58           N
ATOM   1033  CA  PRO A  97      -5.313  19.159   6.917  1.00 -3.58           C
ATOM   1034  HA  PRO A  97      -5.118  18.964   7.971  1.00 -3.58           H
ATOM   1035  C   PRO A  97      -6.821  19.347   6.715  1.00 -3.58           C
ATOM   1036  O   PRO A  97      -7.514  19.817   7.616  1.00 -3.58           O
ATOM   1037  CB  PRO A  97      -4.571  20.429   6.485  1.00 -3.58           C
ATOM   1038 1HB  PRO A  97      -5.131  20.941   5.702  1.00 -3.58           H
ATOM   1039 2HB  PRO A  97      -4.412  21.092   7.335  1.00 -3.58           H
ATOM   1040  CG  PRO A  97      -3.275  19.946   5.953  1.00 -3.58           C
ATOM   1041 1HG  PRO A  97      -2.827  20.677   5.281  1.00 -3.58           H
ATOM   1042 2HG  PRO A  97      -2.597  19.712   6.776  1.00 -3.58           H
ATOM   1043  CD  PRO A  97      -3.650  18.693   5.220  1.00 -3.58           C
ATOM   1044 1HD  PRO A  97      -4.073  18.929   4.243  1.00 -3.58           H
ATOM   1045 2HD  PRO A  97      -2.787  18.036   5.126  1.00 -3.58           H
ATOM   1046  N   GLU A  98      -7.374  18.984   5.567  1.00-14.26           N
ATOM   1047  H   GLU A  98      -6.799  18.639   4.800  1.00-14.26           H
ATOM   1048  CA  GLU A  98      -8.822  19.097   5.373  1.00-14.26           C
ATOM   1049  HA  GLU A  98      -9.143  20.095   5.676  1.00-14.26           H
ATOM   1050  C   GLU A  98      -9.551  18.074   6.250  1.00-14.26           C
ATOM   1051  O   GLU A  98     -10.656  18.323   6.740  1.00-14.26           O
ATOM   1052  CB  GLU A  98      -9.214  18.887   3.906  1.00-14.26           C
ATOM   1053 1HB  GLU A  98      -8.908  17.892   3.598  1.00-14.26           H
ATOM   1054 2HB  GLU A  98     -10.301  18.938   3.847  1.00-14.26           H
ATOM   1055  CG  GLU A  98      -8.639  19.907   2.921  1.00-14.26           C
ATOM   1056 1HG  GLU A  98      -9.381  20.077   2.140  1.00-14.26           H
ATOM   1057 2HG  GLU A  98      -8.463  20.850   3.439  1.00-14.26           H
ATOM   1058  CD  GLU A  98      -7.352  19.437   2.253  1.00-14.26           C
ATOM   1059  OE1 GLU A  98      -7.394  19.015   1.074  1.00-14.26           O
ATOM   1060  OE2 GLU A  98      -6.277  19.449   2.888  1.00-14.26           O
ATOM   1061  N   LEU A  99      -8.910  16.937   6.492  1.00 -0.11           N
ATOM   1062  H   LEU A  99      -8.008  16.776   6.059  1.00 -0.11           H
ATOM   1063  CA  LEU A  99      -9.459  15.918   7.386  1.00 -0.11           C
ATOM   1064  HA  LEU A  99     -10.517  15.778   7.167  1.00 -0.11           H
ATOM   1065  C   LEU A  99      -9.314  16.372   8.834  1.00 -0.11           C
ATOM   1066  O   LEU A  99     -10.214  16.167   9.639  1.00 -0.11           O
ATOM   1067  CB  LEU A  99      -8.724  14.590   7.190  1.00 -0.11           C
ATOM   1068 1HB  LEU A  99      -8.751  14.352   6.130  1.00 -0.11           H
ATOM   1069 2HB  LEU A  99      -7.685  14.751   7.468  1.00 -0.11           H
ATOM   1070  CG  LEU A  99      -9.202  13.347   7.950  1.00 -0.11           C
ATOM   1071  HG  LEU A  99      -9.213  13.569   9.015  1.00 -0.11           H
ATOM   1072  CD1 LEU A  99     -10.597  12.890   7.531  1.00 -0.11           C
ATOM   1073 1HD1 LEU A  99     -11.328  13.660   7.772  1.00 -0.11           H
ATOM   1074 2HD1 LEU A  99     -10.864  11.978   8.067  1.00 -0.11           H
ATOM   1075 3HD1 LEU A  99     -10.614  12.685   6.460  1.00 -0.11           H
ATOM   1076  CD2 LEU A  99      -8.202  12.225   7.705  1.00 -0.11           C
ATOM   1077 1HD2 LEU A  99      -8.159  11.979   6.642  1.00 -0.11           H
ATOM   1078 2HD2 LEU A  99      -8.499  11.341   8.264  1.00 -0.11           H
ATOM   1079 3HD2 LEU A  99      -7.212  12.532   8.043  1.00 -0.11           H
ATOM   1080  N   ALA A 100      -8.208  17.030   9.158  1.00-10.82           N
ATOM   1081  H   ALA A 100      -7.481  17.157   8.460  1.00-10.82           H
ATOM   1082  CA  ALA A 100      -8.002  17.558  10.507  1.00-10.82           C
ATOM   1083  HA  ALA A 100      -8.109  16.741  11.215  1.00-10.82           H
ATOM   1084  C   ALA A 100      -9.056  18.602  10.874  1.00-10.82           C
ATOM   1085  O   ALA A 100      -9.549  18.631  12.000  1.00-10.82           O
ATOM   1086  CB  ALA A 100      -6.590  18.129  10.639  1.00-10.82           C
ATOM   1087 1HB  ALA A 100      -5.861  17.341  10.461  1.00-10.82           H
ATOM   1088 2HB  ALA A 100      -6.448  18.521  11.648  1.00-10.82           H
ATOM   1089 3HB  ALA A 100      -6.439  18.930   9.919  1.00-10.82           H
ATOM   1090  N   TYR A 101      -9.457  19.413   9.907  1.00-12.17           N
ATOM   1091  H   TYR A 101      -9.001  19.382   9.000  1.00-12.17           H
ATOM   1092  CA  TYR A 101     -10.542  20.361  10.141  1.00-12.17           C
ATOM   1093  HA  TYR A 101     -10.284  20.998  10.985  1.00-12.17           H
ATOM   1094  C   TYR A 101     -11.833  19.624  10.488  1.00-12.17           C
ATOM   1095  O   TYR A 101     -12.516  19.970  11.454  1.00-12.17           O
ATOM   1096  CB  TYR A 101     -10.768  21.232   8.906  1.00-12.17           C
ATOM   1097 1HB  TYR A 101      -9.837  21.737   8.656  1.00-12.17           H
ATOM   1098 2HB  TYR A 101     -11.051  20.597   8.069  1.00-12.17           H
ATOM   1099  CG  TYR A 101     -11.851  22.265   9.111  1.00-12.17           C
ATOM   1100  CD1 TYR A 101     -11.548  23.534   9.638  1.00-12.17           C
ATOM   1101  HD1 TYR A 101     -10.528  23.773   9.914  1.00-12.17           H
ATOM   1102  CD2 TYR A 101     -13.195  21.978   8.785  1.00-12.17           C
ATOM   1103  HD2 TYR A 101     -13.459  21.006   8.386  1.00-12.17           H
ATOM   1104  CE1 TYR A 101     -12.565  24.509   9.812  1.00-12.17           C
ATOM   1105  HE1 TYR A 101     -12.327  25.483  10.206  1.00-12.17           H
ATOM   1106  CE2 TYR A 101     -14.215  22.943   8.983  1.00-12.17           C
ATOM   1107  HE2 TYR A 101     -15.242  22.711   8.742  1.00-12.17           H
ATOM   1108  CZ  TYR A 101     -13.887  24.202   9.483  1.00-12.17           C
ATOM   1109  OH  TYR A 101     -14.869  25.142   9.639  1.00-12.17           O
ATOM   1110  HH  TYR A 101     -14.513  26.010   9.870  1.00-12.17           H
ATOM   1111  N   ARG A 102     -12.155  18.575   9.739  1.00-13.63           N
ATOM   1112  H   ARG A 102     -11.556  18.309   8.965  1.00-13.63           H
ATOM   1113  CA  ARG A 102     -13.370  17.802  10.013  1.00-13.63           C
ATOM   1114  HA  ARG A 102     -14.215  18.490  10.068  1.00-13.63           H
ATOM   1115  C   ARG A 102     -13.294  17.097  11.357  1.00-13.63           C
ATOM   1116  O   ARG A 102     -14.276  17.080  12.082  1.00-13.63           O
ATOM   1117  CB  ARG A 102     -13.651  16.784   8.903  1.00-13.63           C
ATOM   1118 1HB  ARG A 102     -12.759  16.183   8.724  1.00-13.63           H
ATOM   1119 2HB  ARG A 102     -14.453  16.128   9.241  1.00-13.63           H
ATOM   1120  CG  ARG A 102     -14.096  17.444   7.606  1.00-13.63           C
ATOM   1121 1HG  ARG A 102     -14.950  18.083   7.829  1.00-13.63           H
ATOM   1122 2HG  ARG A 102     -13.293  18.060   7.211  1.00-13.63           H
ATOM   1123  CD  ARG A 102     -14.528  16.435   6.556  1.00-13.63           C
ATOM   1124 1HD  ARG A 102     -15.218  15.730   7.019  1.00-13.63           H
ATOM   1125 2HD  ARG A 102     -15.062  16.970   5.769  1.00-13.63           H
ATOM   1126  NE  ARG A 102     -13.408  15.710   5.936  1.00-13.63           N
ATOM   1127  HE  ARG A 102     -12.537  16.208   5.843  1.00-13.63           H
ATOM   1128  CZ  ARG A 102     -13.456  14.480   5.438  1.00-13.63           C
ATOM   1129  NH1 ARG A 102     -12.424  14.014   4.799  1.00-13.63           N
ATOM   1130 1HH1 ARG A 102     -11.617  14.601   4.610  1.00-13.63           H
ATOM   1131 2HH1 ARG A 102     -12.438  13.053   4.467  1.00-13.63           H
ATOM   1132  NH2 ARG A 102     -14.482  13.679   5.579  1.00-13.63           N
ATOM   1133 1HH2 ARG A 102     -15.342  14.017   5.995  1.00-13.63           H
ATOM   1134 2HH2 ARG A 102     -14.417  12.719   5.262  1.00-13.63           H
ATOM   1135  N   TYR A 103     -12.133  16.576  11.721  1.00-14.50           N
ATOM   1136  H   TYR A 103     -11.351  16.615  11.073  1.00-14.50           H
ATOM   1137  CA  TYR A 103     -11.933  15.934  13.022  1.00-14.50           C
ATOM   1138  HA  TYR A 103     -12.617  15.090  13.119  1.00-14.50           H
ATOM   1139  C   TYR A 103     -12.220  16.917  14.158  1.00-14.50           C
ATOM   1140  O   TYR A 103     -12.977  16.615  15.083  1.00-14.50           O
ATOM   1141  CB  TYR A 103     -10.486  15.438  13.093  1.00-14.50           C
ATOM   1142 1HB  TYR A 103     -10.295  14.818  12.218  1.00-14.50           H
ATOM   1143 2HB  TYR A 103      -9.825  16.302  13.037  1.00-14.50           H
ATOM   1144  CG  TYR A 103     -10.100  14.651  14.328  1.00-14.50           C
ATOM   1145  CD1 TYR A 103     -10.117  13.242  14.317  1.00-14.50           C
ATOM   1146  HD1 TYR A 103     -10.493  12.721  13.453  1.00-14.50           H
ATOM   1147  CD2 TYR A 103      -9.613  15.305  15.479  1.00-14.50           C
ATOM   1148  HD2 TYR A 103      -9.576  16.385  15.516  1.00-14.50           H
ATOM   1149  CE1 TYR A 103      -9.613  12.498  15.419  1.00-14.50           C
ATOM   1150  HE1 TYR A 103      -9.599  11.420  15.388  1.00-14.50           H
ATOM   1151  CE2 TYR A 103      -9.115  14.562  16.583  1.00-14.50           C
ATOM   1152  HE2 TYR A 103      -8.714  15.074  17.446  1.00-14.50           H
ATOM   1153  CZ  TYR A 103      -9.119  13.169  16.543  1.00-14.50           C
ATOM   1154  OH  TYR A 103      -8.623  12.465  17.610  1.00-14.50           O
ATOM   1155  HH  TYR A 103      -8.587  11.511  17.437  1.00-14.50           H
ATOM   1156  N   GLY A 104     -11.679  18.125  14.060  1.00-17.35           N
ATOM   1157  H   GLY A 104     -11.055  18.350  13.286  1.00-17.35           H
ATOM   1158  CA  GLY A 104     -11.939  19.124  15.083  1.00-17.35           C
ATOM   1159 1HA  GLY A 104     -11.698  18.696  16.057  1.00-17.35           H
ATOM   1160 2HA  GLY A 104     -11.300  19.989  14.913  1.00-17.35           H
ATOM   1161  C   GLY A 104     -13.381  19.579  15.102  1.00-17.35           C
ATOM   1162  O   GLY A 104     -13.968  19.791  16.162  1.00-17.35           O
ATOM   1163  N   HIS A 105     -13.987  19.700  13.931  1.00 -3.96           N
ATOM   1164  H   HIS A 105     -13.466  19.529  13.070  1.00 -3.96           H
ATOM   1165  CA  HIS A 105     -15.388  20.105  13.851  1.00 -3.96           C
ATOM   1166  HA  HIS A 105     -15.503  21.032  14.413  1.00 -3.96           H
ATOM   1167  C   HIS A 105     -16.291  19.056  14.492  1.00 -3.96           C
ATOM   1168  O   HIS A 105     -17.164  19.391  15.289  1.00 -3.96           O
ATOM   1169  CB  HIS A 105     -15.787  20.363  12.396  1.00 -3.96           C
ATOM   1170 1HB  HIS A 105     -14.973  20.893  11.902  1.00 -3.96           H
ATOM   1171 2HB  HIS A 105     -15.936  19.412  11.883  1.00 -3.96           H
ATOM   1172  CG  HIS A 105     -17.021  21.197  12.261  1.00 -3.96           C
ATOM   1173  ND1 HIS A 105     -17.007  22.584  12.333  1.00 -3.96           N
ATOM   1174  HD1 HIS A 105     -16.185  23.156  12.487  1.00 -3.96           H
ATOM   1175  CD2 HIS A 105     -18.324  20.869  12.062  1.00 -3.96           C
ATOM   1176  HD2 HIS A 105     -18.711  19.862  11.943  1.00 -3.96           H
ATOM   1177  CE1 HIS A 105     -18.241  23.038  12.181  1.00 -3.96           C
ATOM   1178  HE1 HIS A 105     -18.533  24.085  12.175  1.00 -3.96           H
ATOM   1179  NE2 HIS A 105     -19.055  22.022  12.025  1.00 -3.96           N
ATOM   1180  HE2 HIS A 105     -20.070  22.089  11.887  1.00 -3.96           H
ATOM   1181  N   VAL A 106     -16.030  17.787  14.213  1.00-11.49           N
ATOM   1182  H   VAL A 106     -15.294  17.565  13.546  1.00-11.49           H
ATOM   1183  CA  VAL A 106     -16.765  16.676  14.818  1.00-11.49           C
ATOM   1184  HA  VAL A 106     -17.824  16.787  14.591  1.00-11.49           H
ATOM   1185  C   VAL A 106     -16.631  16.711  16.333  1.00-11.49           C
ATOM   1186  O   VAL A 106     -17.641  16.611  17.035  1.00-11.49           O
ATOM   1187  CB  VAL A 106     -16.270  15.316  14.225  1.00-11.49           C
ATOM   1188  HB  VAL A 106     -15.186  15.355  14.136  1.00-11.49           H
ATOM   1189  CG1 VAL A 106     -16.611  14.108  15.105  1.00-11.49           C
ATOM   1190 1HG1 VAL A 106     -16.031  14.150  16.028  1.00-11.49           H
ATOM   1191 2HG1 VAL A 106     -16.357  13.184  14.584  1.00-11.49           H
ATOM   1192 3HG1 VAL A 106     -17.668  14.110  15.347  1.00-11.49           H
ATOM   1193  CG2 VAL A 106     -16.869  15.115  12.829  1.00-11.49           C
ATOM   1194 1HG2 VAL A 106     -17.958  15.081  12.884  1.00-11.49           H
ATOM   1195 2HG2 VAL A 106     -16.504  14.184  12.404  1.00-11.49           H
ATOM   1196 3HG2 VAL A 106     -16.576  15.935  12.172  1.00-11.49           H
ATOM   1197  N   MET A 107     -15.430  16.902  16.865  1.00-12.33           N
ATOM   1198  H   MET A 107     -14.607  16.991  16.270  1.00-12.33           H
ATOM   1199  CA  MET A 107     -15.289  16.952  18.318  1.00-12.33           C
ATOM   1200  HA  MET A 107     -15.793  16.081  18.737  1.00-12.33           H
ATOM   1201  C   MET A 107     -15.949  18.186  18.925  1.00-12.33           C
ATOM   1202  O   MET A 107     -16.510  18.115  20.012  1.00-12.33           O
ATOM   1203  CB  MET A 107     -13.827  16.914  18.756  1.00-12.33           C
ATOM   1204 1HB  MET A 107     -13.289  17.742  18.294  1.00-12.33           H
ATOM   1205 2HB  MET A 107     -13.809  17.053  19.835  1.00-12.33           H
ATOM   1206  CG  MET A 107     -13.113  15.610  18.451  1.00-12.33           C
ATOM   1207 1HG  MET A 107     -13.786  14.777  18.655  1.00-12.33           H
ATOM   1208 2HG  MET A 107     -12.818  15.586  17.403  1.00-12.33           H
ATOM   1209  SD  MET A 107     -11.658  15.438  19.507  1.00-12.33           S
ATOM   1210  CE  MET A 107     -10.588  16.781  18.922  1.00-12.33           C
ATOM   1211 1HE  MET A 107      -9.595  16.681  19.363  1.00-12.33           H
ATOM   1212 2HE  MET A 107     -11.004  17.748  19.202  1.00-12.33           H
ATOM   1213 3HE  MET A 107     -10.491  16.734  17.837  1.00-12.33           H
ATOM   1214  N   GLY A 108     -15.925  19.315  18.236  1.00-12.45           N
ATOM   1215  H   GLY A 108     -15.421  19.374  17.352  1.00-12.45           H
ATOM   1216  CA  GLY A 108     -16.593  20.492  18.763  1.00-12.45           C
ATOM   1217 1HA  GLY A 108     -16.209  20.687  19.761  1.00-12.45           H
ATOM   1218 2HA  GLY A 108     -16.364  21.344  18.132  1.00-12.45           H
ATOM   1219  C   GLY A 108     -18.101  20.323  18.844  1.00-12.45           C
ATOM   1220  O   GLY A 108     -18.722  20.636  19.861  1.00-12.45           O
ATOM   1221  N   ILE A 109     -18.699  19.771  17.797  1.00 -4.74           N
ATOM   1222  H   ILE A 109     -18.147  19.517  16.978  1.00 -4.74           H
ATOM   1223  CA  ILE A 109     -20.144  19.531  17.776  1.00 -4.74           C
ATOM   1224  HA  ILE A 109     -20.666  20.449  18.039  1.00 -4.74           H
ATOM   1225  C   ILE A 109     -20.488  18.496  18.845  1.00 -4.74           C
ATOM   1226  O   ILE A 109     -21.479  18.636  19.560  1.00 -4.74           O
ATOM   1227  CB  ILE A 109     -20.605  19.066  16.355  1.00 -4.74           C
ATOM   1228  HB  ILE A 109     -19.962  18.238  16.053  1.00 -4.74           H
ATOM   1229  CG1 ILE A 109     -20.439  20.204  15.320  1.00 -4.74           C
ATOM   1230 1HG1 ILE A 109     -19.393  20.490  15.285  1.00 -4.74           H
ATOM   1231 2HG1 ILE A 109     -20.695  19.800  14.341  1.00 -4.74           H
ATOM   1232  CG2 ILE A 109     -22.055  18.542  16.357  1.00 -4.74           C
ATOM   1233 1HG2 ILE A 109     -22.367  18.304  15.338  1.00 -4.74           H
ATOM   1234 2HG2 ILE A 109     -22.734  19.288  16.768  1.00 -4.74           H
ATOM   1235 3HG2 ILE A 109     -22.127  17.637  16.955  1.00 -4.74           H
ATOM   1236  CD1 ILE A 109     -21.269  21.495  15.531  1.00 -4.74           C
ATOM   1237 1HD1 ILE A 109     -21.042  22.199  14.729  1.00 -4.74           H
ATOM   1238 2HD1 ILE A 109     -21.017  21.961  16.484  1.00 -4.74           H
ATOM   1239 3HD1 ILE A 109     -22.334  21.268  15.504  1.00 -4.74           H
ATOM   1240  N   GLU A 110     -19.646  17.485  19.009  1.00-10.86           N
ATOM   1241  H   GLU A 110     -18.828  17.403  18.406  1.00-10.86           H
ATOM   1242  CA  GLU A 110     -19.870  16.474  20.041  1.00-10.86           C
ATOM   1243  HA  GLU A 110     -20.858  16.038  19.900  1.00-10.86           H
ATOM   1244  C   GLU A 110     -19.823  17.112  21.435  1.00-10.86           C
ATOM   1245  O   GLU A 110     -20.683  16.859  22.274  1.00-10.86           O
ATOM   1246  CB  GLU A 110     -18.807  15.377  19.909  1.00-10.86           C
ATOM   1247 1HB  GLU A 110     -18.753  15.077  18.864  1.00-10.86           H
ATOM   1248 2HB  GLU A 110     -17.843  15.792  20.191  1.00-10.86           H
ATOM   1249  CG  GLU A 110     -19.057  14.136  20.739  1.00-10.86           C
ATOM   1250 1HG  GLU A 110     -18.137  13.551  20.783  1.00-10.86           H
ATOM   1251 2HG  GLU A 110     -19.326  14.432  21.754  1.00-10.86           H
ATOM   1252  CD  GLU A 110     -20.159  13.274  20.154  1.00-10.86           C
ATOM   1253  OE1 GLU A 110     -19.971  12.679  19.067  1.00-10.86           O
ATOM   1254  OE2 GLU A 110     -21.237  13.194  20.777  1.00-10.86           O
ATOM   1255  N   GLY A 111     -18.864  17.994  21.673  1.00-13.63           N
ATOM   1256  H   GLY A 111     -18.178  18.205  20.948  1.00-13.63           H
ATOM   1257  CA  GLY A 111     -18.753  18.656  22.963  1.00-13.63           C
ATOM   1258 1HA  GLY A 111     -18.641  17.903  23.740  1.00-13.63           H
ATOM   1259 2HA  GLY A 111     -17.867  19.288  22.952  1.00-13.63           H
ATOM   1260  C   GLY A 111     -19.957  19.513  23.304  1.00-13.63           C
ATOM   1261  O   GLY A 111     -20.453  19.482  24.439  1.00-13.63           O
ATOM   1262  N   ARG A 112     -20.469  20.240  22.319  1.00 16.58           N
ATOM   1263  H   ARG A 112     -20.013  20.242  21.406  1.00 16.58           H
ATOM   1264  CA  ARG A 112     -21.675  21.046  22.524  1.00 16.58           C
ATOM   1265  HA  ARG A 112     -21.561  21.614  23.448  1.00 16.58           H
ATOM   1266  C   ARG A 112     -22.921  20.197  22.695  1.00 16.58           C
ATOM   1267  O   ARG A 112     -23.768  20.518  23.524  1.00 16.58           O
ATOM   1268  CB  ARG A 112     -21.871  22.038  21.375  1.00 16.58           C
ATOM   1269 1HB  ARG A 112     -21.776  21.526  20.418  1.00 16.58           H
ATOM   1270 2HB  ARG A 112     -22.875  22.452  21.454  1.00 16.58           H
ATOM   1271  CG  ARG A 112     -20.875  23.175  21.443  1.00 16.58           C
ATOM   1272 1HG  ARG A 112     -20.466  23.199  22.451  1.00 16.58           H
ATOM   1273 2HG  ARG A 112     -20.059  23.001  20.741  1.00 16.58           H
ATOM   1274  CD  ARG A 112     -21.502  24.532  21.180  1.00 16.58           C
ATOM   1275 1HD  ARG A 112     -21.533  24.715  20.107  1.00 16.58           H
ATOM   1276 2HD  ARG A 112     -22.517  24.554  21.577  1.00 16.58           H
ATOM   1277  NE  ARG A 112     -20.695  25.561  21.849  1.00 16.58           N
ATOM   1278  HE  ARG A 112     -19.971  26.008  21.304  1.00 16.58           H
ATOM   1279  CZ  ARG A 112     -20.794  25.945  23.113  1.00 16.58           C
ATOM   1280  NH1 ARG A 112     -19.864  26.705  23.609  1.00 16.58           N
ATOM   1281 1HH1 ARG A 112     -19.096  26.993  23.013  1.00 16.58           H
ATOM   1282 2HH1 ARG A 112     -19.923  26.996  24.571  1.00 16.58           H
ATOM   1283  NH2 ARG A 112     -21.750  25.574  23.914  1.00 16.58           N
ATOM   1284 1HH2 ARG A 112     -22.493  24.973  23.570  1.00 16.58           H
ATOM   1285 2HH2 ARG A 112     -21.743  25.872  24.889  1.00 16.58           H
ATOM   1286  N   ALA A 113     -23.029  19.084  21.986  1.00 -5.04           N
ATOM   1287  H   ALA A 113     -22.317  18.848  21.296  1.00 -5.04           H
ATOM   1288  CA  ALA A 113     -24.176  18.195  22.158  1.00 -5.04           C
ATOM   1289  HA  ALA A 113     -25.090  18.776  22.016  1.00 -5.04           H
ATOM   1290  C   ALA A 113     -24.206  17.608  23.572  1.00 -5.04           C
ATOM   1291  O   ALA A 113     -25.268  17.495  24.186  1.00 -5.04           O
ATOM   1292  CB  ALA A 113     -24.142  17.085  21.115  1.00 -5.04           C
ATOM   1293 1HB  ALA A 113     -25.020  16.445  21.232  1.00 -5.04           H
ATOM   1294 2HB  ALA A 113     -23.239  16.482  21.234  1.00 -5.04           H
ATOM   1295 3HB  ALA A 113     -24.156  17.521  20.114  1.00 -5.04           H
ATOM   1296  N   ARG A 114     -23.037  17.283  24.115  1.00 16.27           N
ATOM   1297  H   ARG A 114     -22.186  17.377  23.559  1.00 16.27           H
ATOM   1298  CA  ARG A 114     -22.946  16.758  25.486  1.00 16.27           C
ATOM   1299  HA  ARG A 114     -23.859  16.198  25.692  1.00 16.27           H
ATOM   1300  C   ARG A 114     -22.886  17.863  26.542  1.00 16.27           C
ATOM   1301  O   ARG A 114     -22.717  17.580  27.725  1.00 16.27           O
ATOM   1302  CB  ARG A 114     -21.767  15.780  25.628  1.00 16.27           C
ATOM   1303 1HB  ARG A 114     -20.836  16.345  25.561  1.00 16.27           H
ATOM   1304 2HB  ARG A 114     -21.819  15.331  26.619  1.00 16.27           H
ATOM   1305  CG  ARG A 114     -21.710  14.643  24.580  1.00 16.27           C
ATOM   1306 1HG  ARG A 114     -21.465  15.081  23.622  1.00 16.27           H
ATOM   1307 2HG  ARG A 114     -20.901  13.958  24.839  1.00 16.27           H
ATOM   1308  CD  ARG A 114     -22.998  13.843  24.379  1.00 16.27           C
ATOM   1309 1HD  ARG A 114     -23.037  13.012  25.085  1.00 16.27           H
ATOM   1310 2HD  ARG A 114     -23.863  14.483  24.543  1.00 16.27           H
ATOM   1311  NE  ARG A 114     -23.061  13.343  22.998  1.00 16.27           N
ATOM   1312  HE  ARG A 114     -22.210  13.385  22.437  1.00 16.27           H
ATOM   1313  CZ  ARG A 114     -24.128  12.871  22.374  1.00 16.27           C
ATOM   1314  NH1 ARG A 114     -23.986  12.496  21.143  1.00 16.27           N
ATOM   1315 1HH1 ARG A 114     -23.072  12.584  20.702  1.00 16.27           H
ATOM   1316 2HH1 ARG A 114     -24.784  12.112  20.642  1.00 16.27           H
ATOM   1317  NH2 ARG A 114     -25.313  12.746  22.911  1.00 16.27           N
ATOM   1318 1HH2 ARG A 114     -25.454  12.968  23.891  1.00 16.27           H
ATOM   1319 2HH2 ARG A 114     -26.080  12.407  22.343  1.00 16.27           H
ATOM   1320  N   ARG A 115     -23.064  19.105  26.108  1.00  5.03           N
ATOM   1321  H   ARG A 115     -23.138  19.254  25.109  1.00  5.03           H
ATOM   1322  CA  ARG A 115     -23.202  20.288  26.970  1.00  5.03           C
ATOM   1323  HA  ARG A 115     -23.229  21.146  26.301  1.00  5.03           H
ATOM   1324  C   ARG A 115     -22.034  20.555  27.920  1.00  5.03           C
ATOM   1325  O   ARG A 115     -22.185  20.643  29.139  1.00  5.03           O
ATOM   1326  CB  ARG A 115     -24.562  20.300  27.686  1.00  5.03           C
ATOM   1327 1HB  ARG A 115     -24.644  19.431  28.340  1.00  5.03           H
ATOM   1328 2HB  ARG A 115     -24.621  21.201  28.298  1.00  5.03           H
ATOM   1329  CG  ARG A 115     -25.741  20.316  26.706  1.00  5.03           C
ATOM   1330 1HG  ARG A 115     -25.611  21.147  26.015  1.00  5.03           H
ATOM   1331 2HG  ARG A 115     -25.752  19.385  26.141  1.00  5.03           H
ATOM   1332  CD  ARG A 115     -27.083  20.476  27.410  1.00  5.03           C
ATOM   1333 1HD  ARG A 115     -27.170  19.687  28.158  1.00  5.03           H
ATOM   1334 2HD  ARG A 115     -27.111  21.439  27.922  1.00  5.03           H
ATOM   1335  NE  ARG A 115     -28.226  20.373  26.484  1.00  5.03           N
ATOM   1336  HE  ARG A 115     -28.615  19.452  26.339  1.00  5.03           H
ATOM   1337  CZ  ARG A 115     -28.821  21.362  25.829  1.00  5.03           C
ATOM   1338  NH1 ARG A 115     -29.847  21.086  25.079  1.00  5.03           N
ATOM   1339 1HH1 ARG A 115     -30.161  20.127  25.006  1.00  5.03           H
ATOM   1340 2HH1 ARG A 115     -30.325  21.830  24.595  1.00  5.03           H
ATOM   1341  NH2 ARG A 115     -28.476  22.616  25.899  1.00  5.03           N
ATOM   1342 1HH2 ARG A 115     -27.696  22.902  26.479  1.00  5.03           H
ATOM   1343 2HH2 ARG A 115     -28.991  23.307  25.361  1.00  5.03           H
ATOM   1344  N   HIS A 116     -20.860  20.725  27.331  1.00  7.95           N
ATOM   1345  H   HIS A 116     -20.790  20.584  26.324  1.00  7.95           H
ATOM   1346  CA  HIS A 116     -19.686  21.284  28.014  1.00  7.95           C
ATOM   1347  HA  HIS A 116     -19.960  21.685  28.991  1.00  7.95           H
ATOM   1348  C   HIS A 116     -19.346  22.435  27.068  1.00  7.95           C
ATOM   1349  O   HIS A 116     -19.818  22.402  25.938  1.00  7.95           O
ATOM   1350  CB  HIS A 116     -18.554  20.247  28.159  1.00  7.95           C
ATOM   1351 1HB  HIS A 116     -18.328  19.846  27.170  1.00  7.95           H
ATOM   1352 2HB  HIS A 116     -17.663  20.750  28.535  1.00  7.95           H
ATOM   1353  CG  HIS A 116     -18.886  19.107  29.079  1.00  7.95           C
ATOM   1354  ND1 HIS A 116     -18.167  18.796  30.234  1.00  7.95           N
ATOM   1355  HD1 HIS A 116     -17.308  19.251  30.548  1.00  7.95           H
ATOM   1356  CD2 HIS A 116     -19.880  18.183  29.040  1.00  7.95           C
ATOM   1357  HD2 HIS A 116     -20.644  18.105  28.276  1.00  7.95           H
ATOM   1358  CE1 HIS A 116     -18.766  17.795  30.865  1.00  7.95           C
ATOM   1359  HE1 HIS A 116     -18.469  17.381  31.829  1.00  7.95           H
ATOM   1360  NE2 HIS A 116     -19.790  17.395  30.151  1.00  7.95           N
ATOM   1361  HE2 HIS A 116     -20.452  16.640  30.396  1.00  7.95           H
ATOM   1362  N   GLU A 117     -18.605  23.450  27.492  1.00 27.74           N
ATOM   1363  H   GLU A 117     -18.235  23.437  28.441  1.00 27.74           H
ATOM   1364  CA  GLU A 117     -18.355  24.633  26.647  1.00 27.74           C
ATOM   1365  HA  GLU A 117     -19.032  24.614  25.792  1.00 27.74           H
ATOM   1366  C   GLU A 117     -16.920  24.735  26.130  1.00 27.74           C
ATOM   1367  O   GLU A 117     -16.626  25.469  25.184  1.00 27.74           O
ATOM   1368  CB  GLU A 117     -18.604  25.926  27.435  1.00 27.74           C
ATOM   1369 1HB  GLU A 117     -17.745  26.083  28.083  1.00 27.74           H
ATOM   1370 2HB  GLU A 117     -18.641  26.756  26.729  1.00 27.74           H
ATOM   1371  CG  GLU A 117     -19.842  25.972  28.322  1.00 27.74           C
ATOM   1372 1HG  GLU A 117     -19.724  25.238  29.118  1.00 27.74           H
ATOM   1373 2HG  GLU A 117     -19.902  26.959  28.783  1.00 27.74           H
ATOM   1374  CD  GLU A 117     -21.135  25.693  27.587  1.00 27.74           C
ATOM   1375  OE1 GLU A 117     -21.453  26.398  26.605  1.00 27.74           O
ATOM   1376  OE2 GLU A 117     -21.856  24.743  27.980  1.00 27.74           O
ATOM   1377  N   VAL A 118     -16.012  24.043  26.806  1.00 -7.51           N
ATOM   1378  H   VAL A 118     -16.309  23.425  27.545  1.00 -7.51           H
ATOM   1379  CA  VAL A 118     -14.571  24.187  26.575  1.00 -7.51           C
ATOM   1380  HA  VAL A 118     -14.397  24.858  25.739  1.00 -7.51           H
ATOM   1381  C   VAL A 118     -14.002  22.813  26.251  1.00 -7.51           C
ATOM   1382  O   VAL A 118     -14.332  21.847  26.947  1.00 -7.51           O
ATOM   1383  CB  VAL A 118     -13.878  24.758  27.848  1.00 -7.51           C
ATOM   1384  HB  VAL A 118     -13.940  24.006  28.628  1.00 -7.51           H
ATOM   1385  CG1 VAL A 118     -12.411  25.084  27.602  1.00 -7.51           C
ATOM   1386 1HG1 VAL A 118     -11.882  24.204  27.248  1.00 -7.51           H
ATOM   1387 2HG1 VAL A 118     -11.948  25.414  28.531  1.00 -7.51           H
ATOM   1388 3HG1 VAL A 118     -12.310  25.875  26.861  1.00 -7.51           H
ATOM   1389  CG2 VAL A 118     -14.591  26.011  28.364  1.00 -7.51           C
ATOM   1390 1HG2 VAL A 118     -15.570  25.744  28.754  1.00 -7.51           H
ATOM   1391 2HG2 VAL A 118     -14.708  26.742  27.564  1.00 -7.51           H
ATOM   1392 3HG2 VAL A 118     -14.017  26.461  29.176  1.00 -7.51           H
ATOM   1393  N   LEU A 119     -13.194  22.711  25.202  1.00 -6.71           N
ATOM   1394  H   LEU A 119     -12.915  23.555  24.699  1.00 -6.71           H
ATOM   1395  CA  LEU A 119     -12.632  21.436  24.753  1.00 -6.71           C
ATOM   1396  HA  LEU A 119     -13.014  20.635  25.382  1.00 -6.71           H
ATOM   1397  C   LEU A 119     -11.116  21.461  24.881  1.00 -6.71           C
ATOM   1398  O   LEU A 119     -10.442  22.274  24.259  1.00 -6.71           O
ATOM   1399  CB  LEU A 119     -13.021  21.150  23.298  1.00 -6.71           C
ATOM   1400 1HB  LEU A 119     -14.106  21.135  23.231  1.00 -6.71           H
ATOM   1401 2HB  LEU A 119     -12.657  21.974  22.683  1.00 -6.71           H
ATOM   1402  CG  LEU A 119     -12.489  19.839  22.693  1.00 -6.71           C
ATOM   1403  HG  LEU A 119     -11.401  19.879  22.681  1.00 -6.71           H
ATOM   1404  CD1 LEU A 119     -12.912  18.597  23.474  1.00 -6.71           C
ATOM   1405 1HD1 LEU A 119     -12.456  18.601  24.463  1.00 -6.71           H
ATOM   1406 2HD1 LEU A 119     -12.571  17.705  22.948  1.00 -6.71           H
ATOM   1407 3HD1 LEU A 119     -13.996  18.564  23.571  1.00 -6.71           H
ATOM   1408  CD2 LEU A 119     -12.973  19.700  21.257  1.00 -6.71           C
ATOM   1409 1HD2 LEU A 119     -14.060  19.617  21.223  1.00 -6.71           H
ATOM   1410 2HD2 LEU A 119     -12.525  18.814  20.809  1.00 -6.71           H
ATOM   1411 3HD2 LEU A 119     -12.655  20.565  20.681  1.00 -6.71           H
ATOM   1412  N   LEU A 120     -10.592  20.570  25.706  1.00 22.01           N
ATOM   1413  H   LEU A 120     -11.216  19.923  26.183  1.00 22.01           H
ATOM   1414  CA  LEU A 120      -9.168  20.495  26.027  1.00 22.01           C
ATOM   1415  HA  LEU A 120      -8.717  21.469  25.874  1.00 22.01           H
ATOM   1416  C   LEU A 120      -8.468  19.538  25.066  1.00 22.01           C
ATOM   1417  O   LEU A 120      -7.933  18.495  25.451  1.00 22.01           O
ATOM   1418  CB  LEU A 120      -8.978  20.102  27.502  1.00 22.01           C
ATOM   1419 1HB  LEU A 120      -9.632  19.257  27.700  1.00 22.01           H
ATOM   1420 2HB  LEU A 120      -7.954  19.748  27.624  1.00 22.01           H
ATOM   1421  CG  LEU A 120      -9.206  21.149  28.612  1.00 22.01           C
ATOM   1422  HG  LEU A 120      -8.357  21.830  28.607  1.00 22.01           H
ATOM   1423  CD1 LEU A 120     -10.472  21.995  28.519  1.00 22.01           C
ATOM   1424 1HD1 LEU A 120     -10.530  22.665  29.376  1.00 22.01           H
ATOM   1425 2HD1 LEU A 120     -11.353  21.355  28.483  1.00 22.01           H
ATOM   1426 3HD1 LEU A 120     -10.424  22.601  27.617  1.00 22.01           H
ATOM   1427  CD2 LEU A 120      -9.233  20.426  29.945  1.00 22.01           C
ATOM   1428 1HD2 LEU A 120      -8.323  19.843  30.062  1.00 22.01           H
ATOM   1429 2HD2 LEU A 120     -10.087  19.751  29.993  1.00 22.01           H
ATOM   1430 3HD2 LEU A 120      -9.283  21.149  30.760  1.00 22.01           H
ATOM   1431  N   SER A 121      -8.525  19.920  23.801  1.00 27.18           N
ATOM   1432  H   SER A 121      -9.032  20.771  23.568  1.00 27.18           H
ATOM   1433  CA  SER A 121      -7.832  19.265  22.699  1.00 27.18           C
ATOM   1434  HA  SER A 121      -6.895  18.831  23.040  1.00 27.18           H
ATOM   1435  C   SER A 121      -7.600  20.392  21.692  1.00 27.18           C
ATOM   1436  O   SER A 121      -8.378  21.357  21.691  1.00 27.18           O
ATOM   1437  CB  SER A 121      -8.709  18.195  22.035  1.00 27.18           C
ATOM   1438 1HB  SER A 121      -9.639  18.652  21.695  1.00 27.18           H
ATOM   1439 2HB  SER A 121      -8.182  17.792  21.170  1.00 27.18           H
ATOM   1440  OG  SER A 121      -9.004  17.136  22.929  1.00 27.18           O
ATOM   1441  HG  SER A 121      -9.134  16.331  22.408  1.00 27.18           H
ATOM   1442  N   PRO A 122      -6.612  20.267  20.790  1.00-12.75           N
ATOM   1443  CA  PRO A 122      -5.541  19.263  20.689  1.00-12.75           C
ATOM   1444  HA  PRO A 122      -5.955  18.258  20.758  1.00-12.75           H
ATOM   1445  C   PRO A 122      -4.396  19.400  21.697  1.00-12.75           C
ATOM   1446  O   PRO A 122      -4.065  20.490  22.182  1.00-12.75           O
ATOM   1447  CB  PRO A 122      -5.011  19.487  19.272  1.00-12.75           C
ATOM   1448 1HB  PRO A 122      -3.952  19.236  19.208  1.00-12.75           H
ATOM   1449 2HB  PRO A 122      -5.585  18.895  18.561  1.00-12.75           H
ATOM   1450  CG  PRO A 122      -5.230  20.917  19.022  1.00-12.75           C
ATOM   1451 1HG  PRO A 122      -4.451  21.501  19.504  1.00-12.75           H
ATOM   1452 2HG  PRO A 122      -5.258  21.124  17.951  1.00-12.75           H
ATOM   1453  CD  PRO A 122      -6.558  21.211  19.658  1.00-12.75           C
ATOM   1454 1HD  PRO A 122      -6.604  22.244  20.000  1.00-12.75           H
ATOM   1455 2HD  PRO A 122      -7.368  20.999  18.958  1.00-12.75           H
ATOM   1456  N   MET A 123      -3.738  18.284  21.967  1.00 17.63           N
ATOM   1457  H   MET A 123      -4.120  17.389  21.662  1.00 17.63           H
ATOM   1458  CA  MET A 123      -2.406  18.301  22.560  1.00 17.63           C
ATOM   1459  HA  MET A 123      -2.333  19.112  23.277  1.00 17.63           H
ATOM   1460  C   MET A 123      -1.466  18.559  21.387  1.00 17.63           C
ATOM   1461  O   MET A 123      -1.592  17.932  20.341  1.00 17.63           O
ATOM   1462  CB  MET A 123      -2.098  16.969  23.246  1.00 17.63           C
ATOM   1463 1HB  MET A 123      -2.892  16.761  23.960  1.00 17.63           H
ATOM   1464 2HB  MET A 123      -2.103  16.189  22.493  1.00 17.63           H
ATOM   1465  CG  MET A 123      -0.770  16.908  23.980  1.00 17.63           C
ATOM   1466 1HG  MET A 123       0.044  17.016  23.264  1.00 17.63           H
ATOM   1467 2HG  MET A 123      -0.715  17.707  24.719  1.00 17.63           H
ATOM   1468  SD  MET A 123      -0.640  15.306  24.806  1.00 17.63           S
ATOM   1469  CE  MET A 123       1.115  15.168  25.139  1.00 17.63           C
ATOM   1470 1HE  MET A 123       1.443  16.009  25.748  1.00 17.63           H
ATOM   1471 2HE  MET A 123       1.665  15.161  24.199  1.00 17.63           H
ATOM   1472 3HE  MET A 123       1.310  14.236  25.670  1.00 17.63           H
ATOM   1473  N   VAL A 124      -0.577  19.532  21.530  1.00 36.55           N
ATOM   1474  H   VAL A 124      -0.524  20.025  22.420  1.00 36.55           H
ATOM   1475  CA  VAL A 124       0.240  20.007  20.404  1.00 36.55           C
ATOM   1476  HA  VAL A 124      -0.013  19.425  19.518  1.00 36.55           H
ATOM   1477  C   VAL A 124       1.731  19.812  20.665  1.00 36.55           C
ATOM   1478  O   VAL A 124       2.597  20.349  19.966  1.00 36.55           O
ATOM   1479  CB  VAL A 124      -0.092  21.499  20.085  1.00 36.55           C
ATOM   1480  HB  VAL A 124       0.430  21.787  19.173  1.00 36.55           H
ATOM   1481  CG1 VAL A 124      -1.593  21.682  19.875  1.00 36.55           C
ATOM   1482 1HG1 VAL A 124      -1.953  20.964  19.139  1.00 36.55           H
ATOM   1483 2HG1 VAL A 124      -1.792  22.690  19.518  1.00 36.55           H
ATOM   1484 3HG1 VAL A 124      -2.138  21.528  20.806  1.00 36.55           H
ATOM   1485  CG2 VAL A 124       0.336  22.440  21.199  1.00 36.55           C
ATOM   1486 1HG2 VAL A 124       0.104  23.468  20.915  1.00 36.55           H
ATOM   1487 2HG2 VAL A 124       1.410  22.366  21.356  1.00 36.55           H
ATOM   1488 3HG2 VAL A 124      -0.185  22.206  22.126  1.00 36.55           H
ATOM   1489  N   ASN A 125       2.032  19.077  21.726  1.00 31.97           N
ATOM   1490  H   ASN A 125       1.287  18.620  22.228  1.00 31.97           H
ATOM   1491  CA  ASN A 125       3.416  18.885  22.160  1.00 31.97           C
ATOM   1492  HA  ASN A 125       3.910  19.853  22.173  1.00 31.97           H
ATOM   1493  C   ASN A 125       4.172  17.988  21.180  1.00 31.97           C
ATOM   1494  O   ASN A 125       3.666  16.965  20.743  1.00 31.97           O
ATOM   1495  CB  ASN A 125       3.452  18.297  23.571  1.00 31.97           C
ATOM   1496 1HB  ASN A 125       2.854  17.386  23.596  1.00 31.97           H
ATOM   1497 2HB  ASN A 125       4.480  18.049  23.820  1.00 31.97           H
ATOM   1498  CG  ASN A 125       2.936  19.256  24.610  1.00 31.97           C
ATOM   1499  OD1 ASN A 125       1.918  19.026  25.247  1.00 31.97           O
ATOM   1500  ND2 ASN A 125       3.613  20.358  24.774  1.00 31.97           N
ATOM   1501 1HD2 ASN A 125       3.285  21.027  25.464  1.00 31.97           H
ATOM   1502 2HD2 ASN A 125       4.433  20.543  24.216  1.00 31.97           H
ATOM   1503  N   ILE A 126       5.383  18.388  20.828  1.00 40.86           N
ATOM   1504  H   ILE A 126       5.770  19.222  21.243  1.00 40.86           H
ATOM   1505  CA  ILE A 126       6.187  17.671  19.839  1.00 40.86           C
ATOM   1506  HA  ILE A 126       5.554  17.386  18.999  1.00 40.86           H
ATOM   1507  C   ILE A 126       6.765  16.407  20.473  1.00 40.86           C
ATOM   1508  O   ILE A 126       7.271  16.467  21.597  1.00 40.86           O
ATOM   1509  CB  ILE A 126       7.348  18.572  19.333  1.00 40.86           C
ATOM   1510  HB  ILE A 126       7.976  18.823  20.182  1.00 40.86           H
ATOM   1511  CG1 ILE A 126       6.815  19.893  18.746  1.00 40.86           C
ATOM   1512 1HG1 ILE A 126       6.393  20.488  19.553  1.00 40.86           H
ATOM   1513 2HG1 ILE A 126       7.666  20.445  18.350  1.00 40.86           H
ATOM   1514  CG2 ILE A 126       8.232  17.850  18.301  1.00 40.86           C
ATOM   1515 1HG2 ILE A 126       8.987  18.535  17.913  1.00 40.86           H
ATOM   1516 2HG2 ILE A 126       7.631  17.485  17.469  1.00 40.86           H
ATOM   1517 3HG2 ILE A 126       8.752  17.007  18.761  1.00 40.86           H
ATOM   1518  CD1 ILE A 126       5.757  19.774  17.628  1.00 40.86           C
ATOM   1519 1HD1 ILE A 126       4.819  19.384  18.027  1.00 40.86           H
ATOM   1520 2HD1 ILE A 126       6.111  19.115  16.835  1.00 40.86           H
ATOM   1521 3HD1 ILE A 126       5.574  20.758  17.205  1.00 40.86           H
ATOM   1522  N   VAL A 127       6.660  15.277  19.783  1.00 36.48           N
ATOM   1523  H   VAL A 127       6.213  15.303  18.869  1.00 36.48           H
ATOM   1524  CA  VAL A 127       7.194  13.996  20.254  1.00 36.48           C
ATOM   1525  HA  VAL A 127       6.891  13.860  21.293  1.00 36.48           H
ATOM   1526  C   VAL A 127       8.723  14.017  20.212  1.00 36.48           C
ATOM   1527  O   VAL A 127       9.352  13.775  19.181  1.00 36.48           O
ATOM   1528  CB  VAL A 127       6.645  12.795  19.415  1.00 36.48           C
ATOM   1529  HB  VAL A 127       6.946  12.917  18.376  1.00 36.48           H
ATOM   1530  CG1 VAL A 127       7.200  11.453  19.928  1.00 36.48           C
ATOM   1531 1HG1 VAL A 127       6.719  10.630  19.400  1.00 36.48           H
ATOM   1532 2HG1 VAL A 127       7.016  11.351  20.998  1.00 36.48           H
ATOM   1533 3HG1 VAL A 127       8.272  11.397  19.740  1.00 36.48           H
ATOM   1534  CG2 VAL A 127       5.110  12.772  19.458  1.00 36.48           C
ATOM   1535 1HG2 VAL A 127       4.728  11.930  18.880  1.00 36.48           H
ATOM   1536 2HG2 VAL A 127       4.705  13.688  19.032  1.00 36.48           H
ATOM   1537 3HG2 VAL A 127       4.767  12.678  20.491  1.00 36.48           H
ATOM   1538  N   ARG A 128       9.320  14.321  21.356  1.00 -3.07           N
ATOM   1539  H   ARG A 128       8.740  14.584  22.152  1.00 -3.07           H
ATOM   1540  CA  ARG A 128      10.775  14.309  21.534  1.00 -3.07           C
ATOM   1541  HA  ARG A 128      11.272  14.449  20.573  1.00 -3.07           H
ATOM   1542  C   ARG A 128      11.214  12.974  22.124  1.00 -3.07           C
ATOM   1543  O   ARG A 128      12.330  12.524  21.884  1.00 -3.07           O
ATOM   1544  CB  ARG A 128      11.150  15.465  22.472  1.00 -3.07           C
ATOM   1545 1HB  ARG A 128      10.770  16.388  22.034  1.00 -3.07           H
ATOM   1546 2HB  ARG A 128      10.640  15.321  23.422  1.00 -3.07           H
ATOM   1547  CG  ARG A 128      12.638  15.651  22.757  1.00 -3.07           C
ATOM   1548 1HG  ARG A 128      13.234  15.080  22.045  1.00 -3.07           H
ATOM   1549 2HG  ARG A 128      12.882  16.705  22.649  1.00 -3.07           H
ATOM   1550  CD  ARG A 128      12.979  15.227  24.182  1.00 -3.07           C
ATOM   1551 1HD  ARG A 128      12.262  15.674  24.873  1.00 -3.07           H
ATOM   1552 2HD  ARG A 128      12.923  14.141  24.255  1.00 -3.07           H
ATOM   1553  NE  ARG A 128      14.327  15.671  24.539  1.00 -3.07           N
ATOM   1554  HE  ARG A 128      14.857  16.151  23.811  1.00 -3.07           H
ATOM   1555  CZ  ARG A 128      14.938  15.514  25.702  1.00 -3.07           C
ATOM   1556  NH1 ARG A 128      16.207  15.755  25.747  1.00 -3.07           N
ATOM   1557 1HH1 ARG A 128      16.696  15.964  24.881  1.00 -3.07           H
ATOM   1558 2HH1 ARG A 128      16.696  15.744  26.635  1.00 -3.07           H
ATOM   1559  NH2 ARG A 128      14.357  15.162  26.820  1.00 -3.07           N
ATOM   1560 1HH2 ARG A 128      13.359  15.033  26.861  1.00 -3.07           H
ATOM   1561 2HH2 ARG A 128      14.924  15.045  27.647  1.00 -3.07           H
ATOM   1562  N   VAL A 129      10.340  12.364  22.913  1.00 -6.17           N
ATOM   1563  H   VAL A 129       9.428  12.780  23.061  1.00 -6.17           H
ATOM   1564  CA  VAL A 129      10.664  11.142  23.654  1.00 -6.17           C
ATOM   1565  HA  VAL A 129      11.735  10.981  23.601  1.00 -6.17           H
ATOM   1566  C   VAL A 129       9.951   9.904  23.085  1.00 -6.17           C
ATOM   1567  O   VAL A 129       8.758   9.711  23.332  1.00 -6.17           O
ATOM   1568  CB  VAL A 129      10.287  11.320  25.162  1.00 -6.17           C
ATOM   1569  HB  VAL A 129       9.209  11.449  25.236  1.00 -6.17           H
ATOM   1570  CG1 VAL A 129      10.694  10.107  25.999  1.00 -6.17           C
ATOM   1571 1HG1 VAL A 129      10.244   9.206  25.600  1.00 -6.17           H
ATOM   1572 2HG1 VAL A 129      10.331  10.237  27.018  1.00 -6.17           H
ATOM   1573 3HG1 VAL A 129      11.779   9.991  26.015  1.00 -6.17           H
ATOM   1574  CG2 VAL A 129      10.953  12.574  25.758  1.00 -6.17           C
ATOM   1575 1HG2 VAL A 129      10.719  12.640  26.821  1.00 -6.17           H
ATOM   1576 2HG2 VAL A 129      10.567  13.468  25.272  1.00 -6.17           H
ATOM   1577 3HG2 VAL A 129      12.035  12.518  25.636  1.00 -6.17           H
ATOM   1578  N   PRO A 130      10.654   9.036  22.329  1.00 -4.37           N
ATOM   1579  CA  PRO A 130       9.951   7.819  21.891  1.00 -4.37           C
ATOM   1580  HA  PRO A 130       9.112   8.092  21.253  1.00 -4.37           H
ATOM   1581  C   PRO A 130       9.453   6.901  23.011  1.00 -4.37           C
ATOM   1582  O   PRO A 130       8.451   6.221  22.847  1.00 -4.37           O
ATOM   1583  CB  PRO A 130      11.016   7.083  21.067  1.00 -4.37           C
ATOM   1584 1HB  PRO A 130      11.547   6.368  21.696  1.00 -4.37           H
ATOM   1585 2HB  PRO A 130      10.564   6.577  20.214  1.00 -4.37           H
ATOM   1586  CG  PRO A 130      11.934   8.147  20.615  1.00 -4.37           C
ATOM   1587 1HG  PRO A 130      12.908   7.738  20.351  1.00 -4.37           H
ATOM   1588 2HG  PRO A 130      11.497   8.681  19.770  1.00 -4.37           H
ATOM   1589  CD  PRO A 130      12.033   9.054  21.803  1.00 -4.37           C
ATOM   1590 1HD  PRO A 130      12.731   8.654  22.537  1.00 -4.37           H
ATOM   1591 2HD  PRO A 130      12.325  10.055  21.490  1.00 -4.37           H
ATOM   1592  N   GLU A 131      10.120   6.878  24.159  1.00  2.03           N
ATOM   1593  H   GLU A 131      10.979   7.429  24.254  1.00  2.03           H
ATOM   1594  CA  GLU A 131       9.704   6.052  25.301  1.00  2.03           C
ATOM   1595  HA  GLU A 131       9.637   5.014  24.981  1.00  2.03           H
ATOM   1596  C   GLU A 131       8.358   6.452  25.908  1.00  2.03           C
ATOM   1597  O   GLU A 131       7.739   5.668  26.639  1.00  2.03           O
ATOM   1598  CB  GLU A 131      10.732   6.140  26.441  1.00  2.03           C
ATOM   1599 1HB  GLU A 131      10.768   7.163  26.811  1.00  2.03           H
ATOM   1600 2HB  GLU A 131      10.378   5.506  27.254  1.00  2.03           H
ATOM   1601  CG  GLU A 131      12.147   5.700  26.099  1.00  2.03           C
ATOM   1602 1HG  GLU A 131      12.569   5.200  26.971  1.00  2.03           H
ATOM   1603 2HG  GLU A 131      12.113   4.985  25.281  1.00  2.03           H
ATOM   1604  CD  GLU A 131      13.064   6.857  25.726  1.00  2.03           C
ATOM   1605  OE1 GLU A 131      14.092   7.041  26.416  1.00  2.03           O
ATOM   1606  OE2 GLU A 131      12.807   7.566  24.731  1.00  2.03           O
ATOM   1607  N   ALA A 132       7.930   7.681  25.651  1.00  0.17           N
ATOM   1608  H   ALA A 132       8.417   8.255  24.976  1.00  0.17           H
ATOM   1609  CA  ALA A 132       6.785   8.247  26.344  1.00  0.17           C
ATOM   1610  HA  ALA A 132       6.988   8.152  27.406  1.00  0.17           H
ATOM   1611  C   ALA A 132       5.470   7.514  26.075  1.00  0.17           C
ATOM   1612  O   ALA A 132       5.190   7.054  24.969  1.00  0.17           O
ATOM   1613  CB  ALA A 132       6.663   9.726  26.029  1.00  0.17           C
ATOM   1614 1HB  ALA A 132       7.564  10.249  26.350  1.00  0.17           H
ATOM   1615 2HB  ALA A 132       5.811  10.143  26.564  1.00  0.17           H
ATOM   1616 3HB  ALA A 132       6.522   9.878  24.961  1.00  0.17           H
ATOM   1617  N   GLY A 133       4.660   7.401  27.116  1.00 18.85           N
ATOM   1618  H   GLY A 133       4.893   7.873  27.992  1.00 18.85           H
ATOM   1619  CA  GLY A 133       3.474   6.561  27.048  1.00 18.85           C
ATOM   1620 1HA  GLY A 133       3.713   5.648  26.501  1.00 18.85           H
ATOM   1621 2HA  GLY A 133       3.188   6.286  28.062  1.00 18.85           H
ATOM   1622  C   GLY A 133       2.283   7.215  26.386  1.00 18.85           C
ATOM   1623  O   GLY A 133       1.361   6.539  25.948  1.00 18.85           O
ATOM   1624  N   ARG A 134       2.290   8.538  26.308  1.00  7.51           N
ATOM   1625  H   ARG A 134       3.108   9.045  26.621  1.00  7.51           H
ATOM   1626  CA  ARG A 134       1.120   9.302  25.866  1.00  7.51           C
ATOM   1627  HA  ARG A 134       0.258   8.639  25.847  1.00  7.51           H
ATOM   1628  C   ARG A 134       1.291   9.891  24.466  1.00  7.51           C
ATOM   1629  O   ARG A 134       0.570  10.793  24.049  1.00  7.51           O
ATOM   1630  CB  ARG A 134       0.863  10.384  26.915  1.00  7.51           C
ATOM   1631 1HB  ARG A 134       1.074   9.955  27.895  1.00  7.51           H
ATOM   1632 2HB  ARG A 134       1.564  11.202  26.748  1.00  7.51           H
ATOM   1633  CG  ARG A 134      -0.550  10.937  26.961  1.00  7.51           C
ATOM   1634 1HG  ARG A 134      -0.824  11.343  25.990  1.00  7.51           H
ATOM   1635 2HG  ARG A 134      -1.253  10.153  27.241  1.00  7.51           H
ATOM   1636  CD  ARG A 134      -0.584  12.043  27.971  1.00  7.51           C
ATOM   1637 1HD  ARG A 134      -0.367  11.633  28.957  1.00  7.51           H
ATOM   1638 2HD  ARG A 134       0.186  12.774  27.718  1.00  7.51           H
ATOM   1639  NE  ARG A 134      -1.880  12.718  27.989  1.00  7.51           N
ATOM   1640  HE  ARG A 134      -2.600  12.363  27.358  1.00  7.51           H
ATOM   1641  CZ  ARG A 134      -2.200  13.768  28.726  1.00  7.51           C
ATOM   1642  NH1 ARG A 134      -3.346  14.333  28.501  1.00  7.51           N
ATOM   1643 1HH1 ARG A 134      -3.935  13.983  27.745  1.00  7.51           H
ATOM   1644 2HH1 ARG A 134      -3.633  15.142  29.036  1.00  7.51           H
ATOM   1645  NH2 ARG A 134      -1.418  14.280  29.641  1.00  7.51           N
ATOM   1646 1HH2 ARG A 134      -0.516  13.846  29.841  1.00  7.51           H
ATOM   1647 2HH2 ARG A 134      -1.715  15.101  30.154  1.00  7.51           H
ATOM   1648  N   ASN A 135       2.248   9.363  23.715  1.00  9.35           N
ATOM   1649  H   ASN A 135       2.777   8.579  24.064  1.00  9.35           H
ATOM   1650  CA  ASN A 135       2.569   9.926  22.398  1.00  9.35           C
ATOM   1651  HA  ASN A 135       2.807  10.983  22.524  1.00  9.35           H
ATOM   1652  C   ASN A 135       1.401   9.877  21.421  1.00  9.35           C
ATOM   1653  O   ASN A 135       1.299  10.726  20.548  1.00  9.35           O
ATOM   1654  CB  ASN A 135       3.788   9.225  21.789  1.00  9.35           C
ATOM   1655 1HB  ASN A 135       3.693   8.150  21.919  1.00  9.35           H
ATOM   1656 2HB  ASN A 135       3.818   9.449  20.722  1.00  9.35           H
ATOM   1657  CG  ASN A 135       5.083   9.697  22.389  1.00  9.35           C
ATOM   1658  OD1 ASN A 135       5.208  10.848  22.773  1.00  9.35           O
ATOM   1659  ND2 ASN A 135       6.047   8.827  22.483  1.00  9.35           N
ATOM   1660 1HD2 ASN A 135       6.946   9.144  22.830  1.00  9.35           H
ATOM   1661 2HD2 ASN A 135       5.895   7.860  22.258  1.00  9.35           H
ATOM   1662  N   PHE A 136       0.490   8.934  21.602  1.00 20.23           N
ATOM   1663  H   PHE A 136       0.628   8.245  22.325  1.00 20.23           H
ATOM   1664  CA  PHE A 136      -0.711   8.854  20.774  1.00 20.23           C
ATOM   1665  HA  PHE A 136      -0.394   8.756  19.742  1.00 20.23           H
ATOM   1666  C   PHE A 136      -1.633  10.076  20.838  1.00 20.23           C
ATOM   1667  O   PHE A 136      -2.379  10.323  19.894  1.00 20.23           O
ATOM   1668  CB  PHE A 136      -1.523   7.607  21.150  1.00 20.23           C
ATOM   1669 1HB  PHE A 136      -2.356   7.506  20.455  1.00 20.23           H
ATOM   1670 2HB  PHE A 136      -0.885   6.737  21.040  1.00 20.23           H
ATOM   1671  CG  PHE A 136      -2.060   7.634  22.558  1.00 20.23           C
ATOM   1672  CD1 PHE A 136      -3.325   8.188  22.839  1.00 20.23           C
ATOM   1673  HD1 PHE A 136      -3.934   8.576  22.037  1.00 20.23           H
ATOM   1674  CD2 PHE A 136      -1.292   7.122  23.619  1.00 20.23           C
ATOM   1675  HD2 PHE A 136      -0.330   6.669  23.424  1.00 20.23           H
ATOM   1676  CE1 PHE A 136      -3.802   8.269  24.171  1.00 20.23           C
ATOM   1677  HE1 PHE A 136      -4.764   8.718  24.375  1.00 20.23           H
ATOM   1678  CE2 PHE A 136      -1.756   7.202  24.947  1.00 20.23           C
ATOM   1679  HE2 PHE A 136      -1.143   6.830  25.748  1.00 20.23           H
ATOM   1680  CZ  PHE A 136      -3.007   7.776  25.228  1.00 20.23           C
ATOM   1681  HZ  PHE A 136      -3.350   7.840  26.247  1.00 20.23           H
ATOM   1682  N   GLU A 137      -1.616  10.824  21.936  1.00  0.90           N
ATOM   1683  H   GLU A 137      -0.933  10.640  22.667  1.00  0.90           H
ATOM   1684  CA  GLU A 137      -2.602  11.884  22.159  1.00  0.90           C
ATOM   1685  HA  GLU A 137      -3.554  11.553  21.747  1.00  0.90           H
ATOM   1686  C   GLU A 137      -2.205  13.185  21.449  1.00  0.90           C
ATOM   1687  O   GLU A 137      -2.963  14.152  21.426  1.00  0.90           O
ATOM   1688  CB  GLU A 137      -2.799  12.099  23.670  1.00  0.90           C
ATOM   1689 1HB  GLU A 137      -2.727  11.124  24.152  1.00  0.90           H
ATOM   1690 2HB  GLU A 137      -1.991  12.723  24.050  1.00  0.90           H
ATOM   1691  CG  GLU A 137      -4.156  12.714  24.063  1.00  0.90           C
ATOM   1692 1HG  GLU A 137      -4.261  13.687  23.585  1.00  0.90           H
ATOM   1693 2HG  GLU A 137      -4.947  12.063  23.690  1.00  0.90           H
ATOM   1694  CD  GLU A 137      -4.340  12.891  25.570  1.00  0.90           C
ATOM   1695  OE1 GLU A 137      -4.085  11.937  26.342  1.00  0.90           O
ATOM   1696  OE2 GLU A 137      -4.755  13.990  26.014  1.00  0.90           O
ATOM   1697  N   THR A 138      -1.024  13.198  20.846  1.00 36.11           N
ATOM   1698  H   THR A 138      -0.478  12.345  20.806  1.00 36.11           H
ATOM   1699  CA  THR A 138      -0.474  14.385  20.185  1.00 36.11           C
ATOM   1700  HA  THR A 138      -1.242  15.154  20.116  1.00 36.11           H
ATOM   1701  C   THR A 138      -0.080  14.007  18.757  1.00 36.11           C
ATOM   1702  O   THR A 138      -0.272  12.871  18.348  1.00 36.11           O
ATOM   1703  CB  THR A 138       0.703  14.969  21.009  1.00 36.11           C
ATOM   1704  HB  THR A 138       0.365  15.117  22.032  1.00 36.11           H
ATOM   1705  OG1 THR A 138       1.093  16.237  20.472  1.00 36.11           O
ATOM   1706  HG1 THR A 138       2.041  16.362  20.644  1.00 36.11           H
ATOM   1707  CG2 THR A 138       1.919  14.060  21.048  1.00 36.11           C
ATOM   1708 1HG2 THR A 138       2.725  14.551  21.591  1.00 36.11           H
ATOM   1709 2HG2 THR A 138       2.258  13.830  20.038  1.00 36.11           H
ATOM   1710 3HG2 THR A 138       1.667  13.132  21.562  1.00 36.11           H
ATOM   1711  N   PHE A 139       0.419  14.960  17.981  1.00 27.51           N
ATOM   1712  H   PHE A 139       0.606  15.863  18.393  1.00 27.51           H
ATOM   1713  CA  PHE A 139       0.615  14.768  16.543  1.00 27.51           C
ATOM   1714  HA  PHE A 139      -0.179  14.107  16.187  1.00 27.51           H
ATOM   1715  C   PHE A 139       1.924  14.147  16.040  1.00 27.51           C
ATOM   1716  O   PHE A 139       1.896  13.102  15.392  1.00 27.51           O
ATOM   1717  CB  PHE A 139       0.420  16.120  15.840  1.00 27.51           C
ATOM   1718 1HB  PHE A 139       0.991  16.883  16.370  1.00 27.51           H
ATOM   1719 2HB  PHE A 139       0.808  16.044  14.825  1.00 27.51           H
ATOM   1720  CG  PHE A 139      -1.022  16.546  15.751  1.00 27.51           C
ATOM   1721  CD1 PHE A 139      -1.704  17.054  16.872  1.00 27.51           C
ATOM   1722  HD1 PHE A 139      -1.190  17.178  17.814  1.00 27.51           H
ATOM   1723  CD2 PHE A 139      -1.716  16.415  14.534  1.00 27.51           C
ATOM   1724  HD2 PHE A 139      -1.205  16.051  13.657  1.00 27.51           H
ATOM   1725  CE1 PHE A 139      -3.075  17.384  16.791  1.00 27.51           C
ATOM   1726  HE1 PHE A 139      -3.597  17.734  17.663  1.00 27.51           H
ATOM   1727  CE2 PHE A 139      -3.086  16.747  14.442  1.00 27.51           C
ATOM   1728  HE2 PHE A 139      -3.617  16.615  13.513  1.00 27.51           H
ATOM   1729  CZ  PHE A 139      -3.761  17.242  15.570  1.00 27.51           C
ATOM   1730  HZ  PHE A 139      -4.804  17.502  15.503  1.00 27.51           H
ATOM   1731  N   SER A 140       3.055  14.829  16.173  1.00  1.18           N
ATOM   1732  H   SER A 140       3.089  15.666  16.737  1.00  1.18           H
ATOM   1733  CA  SER A 140       4.256  14.454  15.409  1.00  1.18           C
ATOM   1734  HA  SER A 140       4.253  13.380  15.231  1.00  1.18           H
ATOM   1735  C   SER A 140       5.573  14.828  16.076  1.00  1.18           C
ATOM   1736  O   SER A 140       5.597  15.619  17.018  1.00  1.18           O
ATOM   1737  CB  SER A 140       4.225  15.166  14.053  1.00  1.18           C
ATOM   1738 1HB  SER A 140       4.436  16.222  14.193  1.00  1.18           H
ATOM   1739 2HB  SER A 140       4.991  14.742  13.404  1.00  1.18           H
ATOM   1740  OG  SER A 140       2.956  15.025  13.440  1.00  1.18           O
ATOM   1741  HG  SER A 140       2.535  14.236  13.807  1.00  1.18           H
ATOM   1742  N   GLU A 141       6.674  14.304  15.552  1.00 16.17           N
ATOM   1743  H   GLU A 141       6.598  13.601  14.817  1.00 16.17           H
ATOM   1744  CA  GLU A 141       8.010  14.736  15.981  1.00 16.17           C
ATOM   1745  HA  GLU A 141       7.973  15.013  17.036  1.00 16.17           H
ATOM   1746  C   GLU A 141       8.477  15.954  15.180  1.00 16.17           C
ATOM   1747  O   GLU A 141       9.413  16.645  15.560  1.00 16.17           O
ATOM   1748  CB  GLU A 141       9.028  13.602  15.832  1.00 16.17           C
ATOM   1749 1HB  GLU A 141       9.936  13.880  16.365  1.00 16.17           H
ATOM   1750 2HB  GLU A 141       8.608  12.715  16.306  1.00 16.17           H
ATOM   1751  CG  GLU A 141       9.410  13.268  14.397  1.00 16.17           C
ATOM   1752 1HG  GLU A 141       8.508  13.063  13.824  1.00 16.17           H
ATOM   1753 2HG  GLU A 141       9.913  14.126  13.951  1.00 16.17           H
ATOM   1754  CD  GLU A 141      10.329  12.071  14.304  1.00 16.17           C
ATOM   1755  OE1 GLU A 141      10.346  11.202  15.202  1.00 16.17           O
ATOM   1756  OE2 GLU A 141      11.042  11.964  13.295  1.00 16.17           O
ATOM   1757  N   ASP A 142       7.826  16.222  14.056  1.00-11.19           N
ATOM   1758  H   ASP A 142       7.067  15.630  13.765  1.00-11.19           H
ATOM   1759  CA  ASP A 142       8.187  17.375  13.231  1.00-11.19           C
ATOM   1760  HA  ASP A 142       9.212  17.659  13.457  1.00-11.19           H
ATOM   1761  C   ASP A 142       7.253  18.557  13.513  1.00-11.19           C
ATOM   1762  O   ASP A 142       6.022  18.430  13.395  1.00-11.19           O
ATOM   1763  CB  ASP A 142       8.141  17.041  11.744  1.00-11.19           C
ATOM   1764 1HB  ASP A 142       8.752  16.159  11.562  1.00-11.19           H
ATOM   1765 2HB  ASP A 142       7.113  16.817  11.458  1.00-11.19           H
ATOM   1766  CG  ASP A 142       8.651  18.190  10.895  1.00-11.19           C
ATOM   1767  OD1 ASP A 142       7.827  19.052  10.542  1.00-11.19           O
ATOM   1768  OD2 ASP A 142       9.873  18.303  10.640  1.00-11.19           O
ATOM   1769  N   PRO A 143       7.804  19.721  13.900  1.00  1.97           N
ATOM   1770  CA  PRO A 143       6.881  20.814  14.226  1.00  1.97           C
ATOM   1771  HA  PRO A 143       6.122  20.456  14.916  1.00  1.97           H
ATOM   1772  C   PRO A 143       6.172  21.486  13.054  1.00  1.97           C
ATOM   1773  O   PRO A 143       5.146  22.123  13.271  1.00  1.97           O
ATOM   1774  CB  PRO A 143       7.791  21.809  14.948  1.00  1.97           C
ATOM   1775 1HB  PRO A 143       7.431  22.831  14.829  1.00  1.97           H
ATOM   1776 2HB  PRO A 143       7.873  21.555  16.004  1.00  1.97           H
ATOM   1777  CG  PRO A 143       9.087  21.622  14.290  1.00  1.97           C
ATOM   1778 1HG  PRO A 143       9.081  22.113  13.318  1.00  1.97           H
ATOM   1779 2HG  PRO A 143       9.894  22.007  14.906  1.00  1.97           H
ATOM   1780  CD  PRO A 143       9.201  20.134  14.127  1.00  1.97           C
ATOM   1781 1HD  PRO A 143       9.829  19.890  13.270  1.00  1.97           H
ATOM   1782 2HD  PRO A 143       9.588  19.675  15.038  1.00  1.97           H
ATOM   1783  N   LEU A 144       6.656  21.363  11.824  1.00 18.64           N
ATOM   1784  H   LEU A 144       7.493  20.815  11.646  1.00 18.64           H
ATOM   1785  CA  LEU A 144       5.972  21.977  10.683  1.00 18.64           C
ATOM   1786  HA  LEU A 144       5.657  22.984  10.947  1.00 18.64           H
ATOM   1787  C   LEU A 144       4.734  21.153  10.374  1.00 18.64           C
ATOM   1788  O   LEU A 144       3.650  21.709  10.184  1.00 18.64           O
ATOM   1789  CB  LEU A 144       6.904  22.061   9.471  1.00 18.64           C
ATOM   1790 1HB  LEU A 144       7.799  22.594   9.791  1.00 18.64           H
ATOM   1791 2HB  LEU A 144       7.205  21.057   9.182  1.00 18.64           H
ATOM   1792  CG  LEU A 144       6.361  22.765   8.219  1.00 18.64           C
ATOM   1793  HG  LEU A 144       5.505  23.376   8.502  1.00 18.64           H
ATOM   1794  CD1 LEU A 144       7.434  23.682   7.650  1.00 18.64           C
ATOM   1795 1HD1 LEU A 144       7.084  24.130   6.722  1.00 18.64           H
ATOM   1796 2HD1 LEU A 144       8.348  23.121   7.460  1.00 18.64           H
ATOM   1797 3HD1 LEU A 144       7.649  24.478   8.363  1.00 18.64           H
ATOM   1798  CD2 LEU A 144       5.916  21.762   7.154  1.00 18.64           C
ATOM   1799 1HD2 LEU A 144       5.137  21.114   7.555  1.00 18.64           H
ATOM   1800 2HD2 LEU A 144       6.763  21.158   6.831  1.00 18.64           H
ATOM   1801 3HD2 LEU A 144       5.510  22.301   6.296  1.00 18.64           H
ATOM   1802  N   LEU A 145       4.878  19.833  10.398  1.00 -8.93           N
ATOM   1803  H   LEU A 145       5.806  19.436  10.547  1.00 -8.93           H
ATOM   1804  CA  LEU A 145       3.729  18.944  10.216  1.00 -8.93           C
ATOM   1805  HA  LEU A 145       3.231  19.194   9.280  1.00 -8.93           H
ATOM   1806  C   LEU A 145       2.730  19.149  11.348  1.00 -8.93           C
ATOM   1807  O   LEU A 145       1.532  19.285  11.105  1.00 -8.93           O
ATOM   1808  CB  LEU A 145       4.166  17.473  10.192  1.00 -8.93           C
ATOM   1809 1HB  LEU A 145       4.867  17.341   9.370  1.00 -8.93           H
ATOM   1810 2HB  LEU A 145       4.698  17.268  11.120  1.00 -8.93           H
ATOM   1811  CG  LEU A 145       3.054  16.412  10.062  1.00 -8.93           C
ATOM   1812  HG  LEU A 145       2.380  16.511  10.912  1.00 -8.93           H
ATOM   1813  CD1 LEU A 145       2.226  16.539   8.788  1.00 -8.93           C
ATOM   1814 1HD1 LEU A 145       2.873  16.522   7.911  1.00 -8.93           H
ATOM   1815 2HD1 LEU A 145       1.661  17.470   8.804  1.00 -8.93           H
ATOM   1816 3HD1 LEU A 145       1.518  15.710   8.724  1.00 -8.93           H
ATOM   1817  CD2 LEU A 145       3.673  15.025  10.121  1.00 -8.93           C
ATOM   1818 1HD2 LEU A 145       2.883  14.274  10.075  1.00 -8.93           H
ATOM   1819 2HD2 LEU A 145       4.215  14.900  11.055  1.00 -8.93           H
ATOM   1820 3HD2 LEU A 145       4.351  14.881   9.283  1.00 -8.93           H
ATOM   1821  N   SER A 146       3.223  19.218  12.578  1.00  6.83           N
ATOM   1822  H   SER A 146       4.222  19.120  12.727  1.00  6.83           H
ATOM   1823  CA  SER A 146       2.333  19.386  13.724  1.00  6.83           C
ATOM   1824  HA  SER A 146       1.625  18.557  13.742  1.00  6.83           H
ATOM   1825  C   SER A 146       1.547  20.682  13.607  1.00  6.83           C
ATOM   1826  O   SER A 146       0.327  20.678  13.692  1.00  6.83           O
ATOM   1827  CB  SER A 146       3.107  19.414  15.043  1.00  6.83           C
ATOM   1828 1HB  SER A 146       3.784  20.268  15.044  1.00  6.83           H
ATOM   1829 2HB  SER A 146       2.400  19.525  15.866  1.00  6.83           H
ATOM   1830  OG  SER A 146       3.860  18.233  15.230  1.00  6.83           O
ATOM   1831  HG  SER A 146       4.603  18.230  14.608  1.00  6.83           H
ATOM   1832  N   ALA A 147       2.236  21.789  13.366  1.00 -7.29           N
ATOM   1833  H   ALA A 147       3.244  21.748  13.240  1.00 -7.29           H
ATOM   1834  CA  ALA A 147       1.582  23.090  13.308  1.00 -7.29           C
ATOM   1835  HA  ALA A 147       1.044  23.252  14.243  1.00 -7.29           H
ATOM   1836  C   ALA A 147       0.564  23.169  12.169  1.00 -7.29           C
ATOM   1837  O   ALA A 147      -0.437  23.872  12.281  1.00 -7.29           O
ATOM   1838  CB  ALA A 147       2.647  24.186  13.161  1.00 -7.29           C
ATOM   1839 1HB  ALA A 147       2.166  25.160  13.105  1.00 -7.29           H
ATOM   1840 2HB  ALA A 147       3.227  24.023  12.252  1.00 -7.29           H
ATOM   1841 3HB  ALA A 147       3.315  24.169  14.022  1.00 -7.29           H
ATOM   1842  N   GLU A 148       0.813  22.485  11.062  1.00  4.79           N
ATOM   1843  H   GLU A 148       1.663  21.932  10.982  1.00  4.79           H
ATOM   1844  CA  GLU A 148      -0.108  22.540   9.929  1.00  4.79           C
ATOM   1845  HA  GLU A 148      -0.321  23.587   9.716  1.00  4.79           H
ATOM   1846  C   GLU A 148      -1.425  21.837  10.248  1.00  4.79           C
ATOM   1847  O   GLU A 148      -2.511  22.337   9.944  1.00  4.79           O
ATOM   1848  CB  GLU A 148       0.542  21.905   8.696  1.00  4.79           C
ATOM   1849 1HB  GLU A 148       1.594  22.178   8.689  1.00  4.79           H
ATOM   1850 2HB  GLU A 148       0.477  20.819   8.768  1.00  4.79           H
ATOM   1851  CG  GLU A 148      -0.060  22.366   7.380  1.00  4.79           C
ATOM   1852 1HG  GLU A 148       0.382  21.791   6.566  1.00  4.79           H
ATOM   1853 2HG  GLU A 148      -1.136  22.184   7.394  1.00  4.79           H
ATOM   1854  CD  GLU A 148       0.193  23.849   7.147  1.00  4.79           C
ATOM   1855  OE1 GLU A 148      -0.791  24.608   6.980  1.00  4.79           O
ATOM   1856  OE2 GLU A 148       1.363  24.297   7.180  1.00  4.79           O
ATOM   1857  N   MET A 149      -1.323  20.678  10.882  1.00 -8.14           N
ATOM   1858  H   MET A 149      -0.403  20.319  11.130  1.00 -8.14           H
ATOM   1859  CA  MET A 149      -2.503  19.877  11.198  1.00 -8.14           C
ATOM   1860  HA  MET A 149      -3.162  19.858  10.330  1.00 -8.14           H
ATOM   1861  C   MET A 149      -3.278  20.473  12.374  1.00 -8.14           C
ATOM   1862  O   MET A 149      -4.509  20.523  12.363  1.00 -8.14           O
ATOM   1863  CB  MET A 149      -2.067  18.445  11.523  1.00 -8.14           C
ATOM   1864 1HB  MET A 149      -1.393  18.479  12.379  1.00 -8.14           H
ATOM   1865 2HB  MET A 149      -2.949  17.873  11.802  1.00 -8.14           H
ATOM   1866  CG  MET A 149      -1.352  17.725  10.375  1.00 -8.14           C
ATOM   1867 1HG  MET A 149      -0.499  18.324  10.063  1.00 -8.14           H
ATOM   1868 2HG  MET A 149      -0.980  16.767  10.736  1.00 -8.14           H
ATOM   1869  SD  MET A 149      -2.397  17.430   8.932  1.00 -8.14           S
ATOM   1870  CE  MET A 149      -3.395  16.062   9.505  1.00 -8.14           C
ATOM   1871 1HE  MET A 149      -3.871  16.313  10.452  1.00 -8.14           H
ATOM   1872 2HE  MET A 149      -2.762  15.185   9.645  1.00 -8.14           H
ATOM   1873 3HE  MET A 149      -4.167  15.832   8.771  1.00 -8.14           H
ATOM   1874  N   VAL A 150      -2.557  20.981  13.365  1.00 -8.83           N
ATOM   1875  H   VAL A 150      -1.541  20.910  13.334  1.00 -8.83           H
ATOM   1876  CA  VAL A 150      -3.167  21.624  14.533  1.00 -8.83           C
ATOM   1877  HA  VAL A 150      -3.871  20.933  14.997  1.00 -8.83           H
ATOM   1878  C   VAL A 150      -3.951  22.861  14.121  1.00 -8.83           C
ATOM   1879  O   VAL A 150      -5.056  23.077  14.613  1.00 -8.83           O
ATOM   1880  CB  VAL A 150      -2.071  22.002  15.574  1.00 -8.83           C
ATOM   1881  HB  VAL A 150      -1.246  22.471  15.040  1.00 -8.83           H
ATOM   1882  CG1 VAL A 150      -2.559  23.003  16.632  1.00 -8.83           C
ATOM   1883 1HG1 VAL A 150      -2.854  23.940  16.162  1.00 -8.83           H
ATOM   1884 2HG1 VAL A 150      -1.746  23.222  17.323  1.00 -8.83           H
ATOM   1885 3HG1 VAL A 150      -3.406  22.590  17.181  1.00 -8.83           H
ATOM   1886  CG2 VAL A 150      -1.555  20.731  16.269  1.00 -8.83           C
ATOM   1887 1HG2 VAL A 150      -0.704  20.978  16.900  1.00 -8.83           H
ATOM   1888 2HG2 VAL A 150      -1.239  19.994  15.533  1.00 -8.83           H
ATOM   1889 3HG2 VAL A 150      -2.345  20.289  16.879  1.00 -8.83           H
ATOM   1890  N   ALA A 151      -3.425  23.663  13.202  1.00 -8.82           N
ATOM   1891  H   ALA A 151      -2.524  23.449  12.789  1.00 -8.82           H
ATOM   1892  CA  ALA A 151      -4.121  24.883  12.804  1.00 -8.82           C
ATOM   1893  HA  ALA A 151      -4.269  25.501  13.690  1.00 -8.82           H
ATOM   1894  C   ALA A 151      -5.499  24.564  12.218  1.00 -8.82           C
ATOM   1895  O   ALA A 151      -6.480  25.270  12.456  1.00 -8.82           O
ATOM   1896  CB  ALA A 151      -3.273  25.650  11.794  1.00 -8.82           C
ATOM   1897 1HB  ALA A 151      -2.311  25.903  12.238  1.00 -8.82           H
ATOM   1898 2HB  ALA A 151      -3.785  26.570  11.517  1.00 -8.82           H
ATOM   1899 3HB  ALA A 151      -3.106  25.044  10.901  1.00 -8.82           H
ATOM   1900  N   ALA A 152      -5.570  23.476  11.466  1.00-11.36           N
ATOM   1901  H   ALA A 152      -4.740  22.922  11.303  1.00-11.36           H
ATOM   1902  CA  ALA A 152      -6.829  23.055  10.879  1.00-11.36           C
ATOM   1903  HA  ALA A 152      -7.298  23.917  10.405  1.00-11.36           H
ATOM   1904  C   ALA A 152      -7.792  22.522  11.944  1.00-11.36           C
ATOM   1905  O   ALA A 152      -8.977  22.855  11.922  1.00-11.36           O
ATOM   1906  CB  ALA A 152      -6.555  22.004   9.821  1.00-11.36           C
ATOM   1907 1HB  ALA A 152      -7.500  21.673   9.394  1.00-11.36           H
ATOM   1908 2HB  ALA A 152      -6.042  21.151  10.264  1.00-11.36           H
ATOM   1909 3HB  ALA A 152      -5.932  22.426   9.032  1.00-11.36           H
ATOM   1910  N   GLU A 153      -7.301  21.716  12.878  1.00-20.58           N
ATOM   1911  H   GLU A 153      -6.318  21.454  12.866  1.00-20.58           H
ATOM   1912  CA  GLU A 153      -8.179  21.157  13.910  1.00-20.58           C
ATOM   1913  HA  GLU A 153      -9.009  20.661  13.412  1.00-20.58           H
ATOM   1914  C   GLU A 153      -8.752  22.269  14.787  1.00-20.58           C
ATOM   1915  O   GLU A 153      -9.949  22.294  15.070  1.00-20.58           O
ATOM   1916  CB  GLU A 153      -7.451  20.127  14.790  1.00-20.58           C
ATOM   1917 1HB  GLU A 153      -6.927  19.420  14.147  1.00-20.58           H
ATOM   1918 2HB  GLU A 153      -6.721  20.643  15.413  1.00-20.58           H
ATOM   1919  CG  GLU A 153      -8.425  19.354  15.680  1.00-20.58           C
ATOM   1920 1HG  GLU A 153      -9.051  20.066  16.216  1.00-20.58           H
ATOM   1921 2HG  GLU A 153      -9.065  18.751  15.038  1.00-20.58           H
ATOM   1922  CD  GLU A 153      -7.772  18.444  16.703  1.00-20.58           C
ATOM   1923  OE1 GLU A 153      -8.056  18.615  17.908  1.00-20.58           O
ATOM   1924  OE2 GLU A 153      -7.021  17.533  16.314  1.00-20.58           O
ATOM   1925  N   VAL A 154      -7.921  23.231  15.169  1.00-14.28           N
ATOM   1926  H   VAL A 154      -6.940  23.186  14.889  1.00-14.28           H
ATOM   1927  CA  VAL A 154      -8.369  24.344  16.008  1.00-14.28           C
ATOM   1928  HA  VAL A 154      -8.853  23.938  16.895  1.00-14.28           H
ATOM   1929  C   VAL A 154      -9.416  25.164  15.265  1.00-14.28           C
ATOM   1930  O   VAL A 154     -10.444  25.512  15.850  1.00-14.28           O
ATOM   1931  CB  VAL A 154      -7.172  25.231  16.463  1.00-14.28           C
ATOM   1932  HB  VAL A 154      -6.601  25.518  15.581  1.00-14.28           H
ATOM   1933  CG1 VAL A 154      -7.631  26.511  17.179  1.00-14.28           C
ATOM   1934 1HG1 VAL A 154      -6.761  27.077  17.511  1.00-14.28           H
ATOM   1935 2HG1 VAL A 154      -8.253  26.261  18.039  1.00-14.28           H
ATOM   1936 3HG1 VAL A 154      -8.202  27.141  16.496  1.00-14.28           H
ATOM   1937  CG2 VAL A 154      -6.257  24.438  17.410  1.00-14.28           C
ATOM   1938 1HG2 VAL A 154      -5.379  25.033  17.654  1.00-14.28           H
ATOM   1939 2HG2 VAL A 154      -5.925  23.517  16.935  1.00-14.28           H
ATOM   1940 3HG2 VAL A 154      -6.792  24.187  18.328  1.00-14.28           H
ATOM   1941  N   ARG A 155      -9.231  25.418  13.973  1.00-12.96           N
ATOM   1942  H   ARG A 155      -8.378  25.116  13.508  1.00-12.96           H
ATOM   1943  CA  ARG A 155     -10.269  26.121  13.212  1.00-12.96           C
ATOM   1944  HA  ARG A 155     -10.474  27.076  13.696  1.00-12.96           H
ATOM   1945  C   ARG A 155     -11.577  25.343  13.206  1.00-12.96           C
ATOM   1946  O   ARG A 155     -12.644  25.944  13.342  1.00-12.96           O
ATOM   1947  CB  ARG A 155      -9.848  26.391  11.766  1.00-12.96           C
ATOM   1948 1HB  ARG A 155      -9.370  25.503  11.354  1.00-12.96           H
ATOM   1949 2HB  ARG A 155     -10.751  26.593  11.193  1.00-12.96           H
ATOM   1950  CG  ARG A 155      -8.939  27.596  11.604  1.00-12.96           C
ATOM   1951 1HG  ARG A 155      -9.417  28.456  12.071  1.00-12.96           H
ATOM   1952 2HG  ARG A 155      -7.986  27.411  12.093  1.00-12.96           H
ATOM   1953  CD  ARG A 155      -8.707  27.913  10.133  1.00-12.96           C
ATOM   1954 1HD  ARG A 155      -9.674  27.957   9.628  1.00-12.96           H
ATOM   1955 2HD  ARG A 155      -8.236  28.892  10.051  1.00-12.96           H
ATOM   1956  NE  ARG A 155      -7.860  26.913   9.468  1.00-12.96           N
ATOM   1957  HE  ARG A 155      -8.333  26.147   8.998  1.00-12.96           H
ATOM   1958  CZ  ARG A 155      -6.535  26.924   9.401  1.00-12.96           C
ATOM   1959  NH1 ARG A 155      -5.934  25.968   8.753  1.00-12.96           N
ATOM   1960 1HH1 ARG A 155      -6.477  25.247   8.305  1.00-12.96           H
ATOM   1961 2HH1 ARG A 155      -4.929  25.956   8.687  1.00-12.96           H
ATOM   1962  NH2 ARG A 155      -5.792  27.875   9.901  1.00-12.96           N
ATOM   1963 1HH2 ARG A 155      -6.215  28.646  10.396  1.00-12.96           H
ATOM   1964 2HH2 ARG A 155      -4.788  27.860   9.762  1.00-12.96           H
ATOM   1965  N   GLY A 156     -11.503  24.024  13.105  1.00-12.24           N
ATOM   1966  H   GLY A 156     -10.597  23.576  12.997  1.00-12.24           H
ATOM   1967  CA  GLY A 156     -12.702  23.202  13.141  1.00-12.24           C
ATOM   1968 1HA  GLY A 156     -13.378  23.533  12.354  1.00-12.24           H
ATOM   1969 2HA  GLY A 156     -12.428  22.165  12.953  1.00-12.24           H
ATOM   1970  C   GLY A 156     -13.435  23.285  14.465  1.00-12.24           C
ATOM   1971  O   GLY A 156     -14.656  23.450  14.476  1.00-12.24           O
ATOM   1972  N   ILE A 157     -12.704  23.218  15.573  1.00  5.02           N
ATOM   1973  H   ILE A 157     -11.694  23.092  15.489  1.00  5.02           H
ATOM   1974  CA  ILE A 157     -13.290  23.298  16.918  1.00  5.02           C
ATOM   1975  HA  ILE A 157     -14.077  22.549  17.006  1.00  5.02           H
ATOM   1976  C   ILE A 157     -13.916  24.676  17.150  1.00  5.02           C
ATOM   1977  O   ILE A 157     -15.042  24.783  17.644  1.00  5.02           O
ATOM   1978  CB  ILE A 157     -12.212  23.031  18.027  1.00  5.02           C
ATOM   1979  HB  ILE A 157     -11.401  23.746  17.899  1.00  5.02           H
ATOM   1980  CG1 ILE A 157     -11.640  21.604  17.903  1.00  5.02           C
ATOM   1981 1HG1 ILE A 157     -12.400  20.895  18.233  1.00  5.02           H
ATOM   1982 2HG1 ILE A 157     -11.431  21.396  16.860  1.00  5.02           H
ATOM   1983  CG2 ILE A 157     -12.812  23.199  19.443  1.00  5.02           C
ATOM   1984 1HG2 ILE A 157     -12.054  23.006  20.203  1.00  5.02           H
ATOM   1985 2HG2 ILE A 157     -13.641  22.506  19.580  1.00  5.02           H
ATOM   1986 3HG2 ILE A 157     -13.167  24.221  19.585  1.00  5.02           H
ATOM   1987  CD1 ILE A 157     -10.346  21.341  18.687  1.00  5.02           C
ATOM   1988 1HD1 ILE A 157      -9.566  22.029  18.359  1.00  5.02           H
ATOM   1989 2HD1 ILE A 157     -10.013  20.319  18.498  1.00  5.02           H
ATOM   1990 3HD1 ILE A 157     -10.507  21.460  19.758  1.00  5.02           H
ATOM   1991  N   GLN A 158     -13.214  25.732  16.759  1.00 -8.92           N
ATOM   1992  H   GLN A 158     -12.293  25.597  16.342  1.00 -8.92           H
ATOM   1993  CA  GLN A 158     -13.713  27.098  16.935  1.00 -8.92           C
ATOM   1994  HA  GLN A 158     -13.998  27.244  17.978  1.00 -8.92           H
ATOM   1995  C   GLN A 158     -14.950  27.359  16.076  1.00 -8.92           C
ATOM   1996  O   GLN A 158     -15.876  28.055  16.506  1.00 -8.92           O
ATOM   1997  CB  GLN A 158     -12.621  28.109  16.565  1.00 -8.92           C
ATOM   1998 1HB  GLN A 158     -12.223  27.837  15.588  1.00 -8.92           H
ATOM   1999 2HB  GLN A 158     -13.077  29.094  16.473  1.00 -8.92           H
ATOM   2000  CG  GLN A 158     -11.456  28.203  17.563  1.00 -8.92           C
ATOM   2001 1HG  GLN A 158     -11.055  27.209  17.749  1.00 -8.92           H
ATOM   2002 2HG  GLN A 158     -10.672  28.814  17.116  1.00 -8.92           H
ATOM   2003  CD  GLN A 158     -11.848  28.831  18.889  1.00 -8.92           C
ATOM   2004  OE1 GLN A 158     -11.703  28.231  19.952  1.00 -8.92           O
ATOM   2005  NE2 GLN A 158     -12.335  30.043  18.842  1.00 -8.92           N
ATOM   2006 1HE2 GLN A 158     -12.633  30.489  19.697  1.00 -8.92           H
ATOM   2007 2HE2 GLN A 158     -12.377  30.544  17.963  1.00 -8.92           H
ATOM   2008  N   ASP A 159     -15.016  26.792  14.879  1.00-33.05           N
ATOM   2009  H   ASP A 159     -14.227  26.259  14.517  1.00-33.05           H
ATOM   2010  CA  ASP A 159     -16.216  26.949  14.052  1.00-33.05           C
ATOM   2011  HA  ASP A 159     -16.498  28.001  14.035  1.00-33.05           H
ATOM   2012  C   ASP A 159     -17.383  26.145  14.611  1.00-33.05           C
ATOM   2013  O   ASP A 159     -18.540  26.531  14.487  1.00-33.05           O
ATOM   2014  CB  ASP A 159     -15.985  26.488  12.616  1.00-33.05           C
ATOM   2015 1HB  ASP A 159     -15.081  26.957  12.232  1.00-33.05           H
ATOM   2016 2HB  ASP A 159     -15.849  25.406  12.607  1.00-33.05           H
ATOM   2017  CG  ASP A 159     -17.155  26.848  11.715  1.00-33.05           C
ATOM   2018  OD1 ASP A 159     -17.659  25.973  10.983  1.00-33.05           O
ATOM   2019  OD2 ASP A 159     -17.603  28.019  11.749  1.00-33.05           O
ATOM   2020  N   ALA A 160     -17.077  25.032  15.262  1.00  8.60           N
ATOM   2021  H   ALA A 160     -16.105  24.740  15.314  1.00  8.60           H
ATOM   2022  CA  ALA A 160     -18.081  24.203  15.925  1.00  8.60           C
ATOM   2023  HA  ALA A 160     -18.964  24.142  15.287  1.00  8.60           H
ATOM   2024  C   ALA A 160     -18.519  24.785  17.279  1.00  8.60           C
ATOM   2025  O   ALA A 160     -19.422  24.262  17.934  1.00  8.60           O
ATOM   2026  CB  ALA A 160     -17.526  22.805  16.097  1.00  8.60           C
ATOM   2027 1HB  ALA A 160     -17.343  22.355  15.123  1.00  8.60           H
ATOM   2028 2HB  ALA A 160     -18.250  22.196  16.634  1.00  8.60           H
ATOM   2029 3HB  ALA A 160     -16.592  22.844  16.657  1.00  8.60           H
ATOM   2030  N   GLY A 161     -17.901  25.886  17.683  1.00-10.53           N
ATOM   2031  H   GLY A 161     -17.108  26.232  17.159  1.00-10.53           H
ATOM   2032  CA  GLY A 161     -18.379  26.663  18.814  1.00-10.53           C
ATOM   2033 1HA  GLY A 161     -18.150  27.708  18.615  1.00-10.53           H
ATOM   2034 2HA  GLY A 161     -19.463  26.572  18.860  1.00-10.53           H
ATOM   2035  C   GLY A 161     -17.829  26.329  20.186  1.00-10.53           C
ATOM   2036  O   GLY A 161     -18.267  26.921  21.169  1.00-10.53           O
ATOM   2037  N   MET A 162     -16.900  25.396  20.301  1.00  5.50           N
ATOM   2038  H   MET A 162     -16.538  24.937  19.473  1.00  5.50           H
ATOM   2039  CA  MET A 162     -16.314  25.080  21.608  1.00  5.50           C
ATOM   2040  HA  MET A 162     -17.026  25.270  22.411  1.00  5.50           H
ATOM   2041  C   MET A 162     -15.102  25.977  21.786  1.00  5.50           C
ATOM   2042  O   MET A 162     -14.420  26.285  20.812  1.00  5.50           O
ATOM   2043  CB  MET A 162     -15.852  23.626  21.670  1.00  5.50           C
ATOM   2044 1HB  MET A 162     -15.267  23.424  20.780  1.00  5.50           H
ATOM   2045 2HB  MET A 162     -15.214  23.492  22.543  1.00  5.50           H
ATOM   2046  CG  MET A 162     -16.983  22.624  21.736  1.00  5.50           C
ATOM   2047 1HG  MET A 162     -17.691  22.851  20.940  1.00  5.50           H
ATOM   2048 2HG  MET A 162     -16.578  21.627  21.565  1.00  5.50           H
ATOM   2049  SD  MET A 162     -17.858  22.601  23.305  1.00  5.50           S
ATOM   2050  CE  MET A 162     -16.760  21.666  24.334  1.00  5.50           C
ATOM   2051 1HE  MET A 162     -16.544  20.704  23.872  1.00  5.50           H
ATOM   2052 2HE  MET A 162     -17.222  21.507  25.306  1.00  5.50           H
ATOM   2053 3HE  MET A 162     -15.832  22.217  24.465  1.00  5.50           H
ATOM   2054  N   MET A 163     -14.796  26.348  23.021  1.00-11.77           N
ATOM   2055  H   MET A 163     -15.406  26.090  23.796  1.00-11.77           H
ATOM   2056  CA  MET A 163     -13.549  27.059  23.295  1.00-11.77           C
ATOM   2057  HA  MET A 163     -13.416  27.859  22.568  1.00-11.77           H
ATOM   2058  C   MET A 163     -12.403  26.059  23.150  1.00-11.77           C
ATOM   2059  O   MET A 163     -12.254  25.174  23.996  1.00-11.77           O
ATOM   2060  CB  MET A 163     -13.528  27.640  24.716  1.00-11.77           C
ATOM   2061 1HB  MET A 163     -13.686  26.834  25.422  1.00-11.77           H
ATOM   2062 2HB  MET A 163     -12.539  28.056  24.898  1.00-11.77           H
ATOM   2063  CG  MET A 163     -14.553  28.719  25.007  1.00-11.77           C
ATOM   2064 1HG  MET A 163     -14.487  29.488  24.242  1.00-11.77           H
ATOM   2065 2HG  MET A 163     -15.553  28.285  24.997  1.00-11.77           H
ATOM   2066  SD  MET A 163     -14.231  29.484  26.612  1.00-11.77           S
ATOM   2067  CE  MET A 163     -15.697  30.488  26.837  1.00-11.77           C
ATOM   2068 1HE  MET A 163     -16.574  29.841  26.892  1.00-11.77           H
ATOM   2069 2HE  MET A 163     -15.804  31.178  26.000  1.00-11.77           H
ATOM   2070 3HE  MET A 163     -15.608  31.053  27.766  1.00-11.77           H
ATOM   2071  N   ALA A 164     -11.619  26.155  22.083  1.00 -7.63           N
ATOM   2072  H   ALA A 164     -11.810  26.859  21.370  1.00 -7.63           H
ATOM   2073  CA  ALA A 164     -10.483  25.257  21.901  1.00 -7.63           C
ATOM   2074  HA  ALA A 164     -10.812  24.231  22.077  1.00 -7.63           H
ATOM   2075  C   ALA A 164      -9.399  25.612  22.918  1.00 -7.63           C
ATOM   2076  O   ALA A 164      -8.987  26.773  23.003  1.00 -7.63           O
ATOM   2077  CB  ALA A 164      -9.931  25.378  20.472  1.00 -7.63           C
ATOM   2078 1HB  ALA A 164      -9.155  24.626  20.316  1.00 -7.63           H
ATOM   2079 2HB  ALA A 164      -9.509  26.371  20.322  1.00 -7.63           H
ATOM   2080 3HB  ALA A 164     -10.732  25.224  19.750  1.00 -7.63           H
ATOM   2081  N   THR A 165      -8.925  24.616  23.651  1.00  5.86           N
ATOM   2082  H   THR A 165      -9.325  23.683  23.553  1.00  5.86           H
ATOM   2083  CA  THR A 165      -7.830  24.784  24.600  1.00  5.86           C
ATOM   2084  HA  THR A 165      -7.513  25.819  24.608  1.00  5.86           H
ATOM   2085  C   THR A 165      -6.675  23.902  24.168  1.00  5.86           C
ATOM   2086  O   THR A 165      -6.766  22.677  24.213  1.00  5.86           O
ATOM   2087  CB  THR A 165      -8.238  24.380  26.024  1.00  5.86           C
ATOM   2088  HB  THR A 165      -8.454  23.321  26.046  1.00  5.86           H
ATOM   2089  OG1 THR A 165      -9.423  25.092  26.384  1.00  5.86           O
ATOM   2090  HG1 THR A 165     -10.058  24.971  25.674  1.00  5.86           H
ATOM   2091  CG2 THR A 165      -7.154  24.688  27.044  1.00  5.86           C
ATOM   2092 1HG2 THR A 165      -6.236  24.158  26.791  1.00  5.86           H
ATOM   2093 2HG2 THR A 165      -7.487  24.353  28.023  1.00  5.86           H
ATOM   2094 3HG2 THR A 165      -6.964  25.761  27.077  1.00  5.86           H
ATOM   2095  N   VAL A 166      -5.587  24.522  23.742  1.00 13.11           N
ATOM   2096  H   VAL A 166      -5.550  25.535  23.742  1.00 13.11           H
ATOM   2097  CA  VAL A 166      -4.418  23.759  23.318  1.00 13.11           C
ATOM   2098  HA  VAL A 166      -4.749  22.789  22.952  1.00 13.11           H
ATOM   2099  C   VAL A 166      -3.530  23.491  24.521  1.00 13.11           C
ATOM   2100  O   VAL A 166      -3.416  24.322  25.431  1.00 13.11           O
ATOM   2101  CB  VAL A 166      -3.655  24.448  22.165  1.00 13.11           C
ATOM   2102  HB  VAL A 166      -2.739  23.888  21.975  1.00 13.11           H
ATOM   2103  CG1 VAL A 166      -4.509  24.397  20.904  1.00 13.11           C
ATOM   2104 1HG1 VAL A 166      -5.361  25.073  20.983  1.00 13.11           H
ATOM   2105 2HG1 VAL A 166      -4.876  23.382  20.758  1.00 13.11           H
ATOM   2106 3HG1 VAL A 166      -3.903  24.661  20.044  1.00 13.11           H
ATOM   2107  CG2 VAL A 166      -3.289  25.909  22.490  1.00 13.11           C
ATOM   2108 1HG2 VAL A 166      -2.658  26.310  21.697  1.00 13.11           H
ATOM   2109 2HG2 VAL A 166      -2.743  25.954  23.432  1.00 13.11           H
ATOM   2110 3HG2 VAL A 166      -4.186  26.524  22.572  1.00 13.11           H
ATOM   2111  N   LYS A 167      -2.943  22.303  24.557  1.00  9.23           N
ATOM   2112  H   LYS A 167      -3.048  21.670  23.765  1.00  9.23           H
ATOM   2113  CA  LYS A 167      -2.213  21.840  25.737  1.00  9.23           C
ATOM   2114  HA  LYS A 167      -1.969  22.704  26.351  1.00  9.23           H
ATOM   2115  C   LYS A 167      -0.908  21.145  25.338  1.00  9.23           C
ATOM   2116  O   LYS A 167      -0.791  20.723  24.190  1.00  9.23           O
ATOM   2117  CB  LYS A 167      -3.155  20.925  26.540  1.00  9.23           C
ATOM   2118 1HB  LYS A 167      -2.692  20.702  27.498  1.00  9.23           H
ATOM   2119 2HB  LYS A 167      -4.072  21.480  26.732  1.00  9.23           H
ATOM   2120  CG  LYS A 167      -3.539  19.607  25.873  1.00  9.23           C
ATOM   2121 1HG  LYS A 167      -3.951  19.804  24.884  1.00  9.23           H
ATOM   2122 2HG  LYS A 167      -2.649  18.987  25.774  1.00  9.23           H
ATOM   2123  CD  LYS A 167      -4.583  18.857  26.689  1.00  9.23           C
ATOM   2124 1HD  LYS A 167      -4.228  18.752  27.714  1.00  9.23           H
ATOM   2125 2HD  LYS A 167      -5.512  19.426  26.692  1.00  9.23           H
ATOM   2126  CE  LYS A 167      -4.836  17.468  26.103  1.00  9.23           C
ATOM   2127 1HE  LYS A 167      -5.147  17.573  25.061  1.00  9.23           H
ATOM   2128 2HE  LYS A 167      -3.904  16.898  26.131  1.00  9.23           H
ATOM   2129  NZ  LYS A 167      -5.891  16.710  26.849  1.00  9.23           N
ATOM   2130 1HZ  LYS A 167      -5.907  15.748  26.524  1.00  9.23           H
ATOM   2131 2HZ  LYS A 167      -6.798  17.139  26.699  1.00  9.23           H
ATOM   2132 3HZ  LYS A 167      -5.687  16.719  27.843  1.00  9.23           H
ATOM   2133  N   HIS A 168       0.101  21.015  26.192  1.00 14.90           N
ATOM   2134  H   HIS A 168       0.852  20.401  25.895  1.00 14.90           H
ATOM   2135  CA  HIS A 168       0.276  21.683  27.488  1.00 14.90           C
ATOM   2136  HA  HIS A 168      -0.577  22.315  27.723  1.00 14.90           H
ATOM   2137  C   HIS A 168       1.534  22.550  27.326  1.00 14.90           C
ATOM   2138  O   HIS A 168       2.580  22.054  26.906  1.00 14.90           O
ATOM   2139  CB  HIS A 168       0.481  20.672  28.626  1.00 14.90           C
ATOM   2140 1HB  HIS A 168       1.537  20.443  28.689  1.00 14.90           H
ATOM   2141 2HB  HIS A 168       0.186  21.139  29.567  1.00 14.90           H
ATOM   2142  CG  HIS A 168      -0.268  19.381  28.464  1.00 14.90           C
ATOM   2143  ND1 HIS A 168       0.121  18.345  27.639  1.00 14.90           N
ATOM   2144  HD1 HIS A 168       0.916  18.343  27.005  1.00 14.90           H
ATOM   2145  CD2 HIS A 168      -1.364  18.911  29.118  1.00 14.90           C
ATOM   2146  HD2 HIS A 168      -1.904  19.450  29.885  1.00 14.90           H
ATOM   2147  CE1 HIS A 168      -0.747  17.343  27.793  1.00 14.90           C
ATOM   2148  HE1 HIS A 168      -0.697  16.404  27.259  1.00 14.90           H
ATOM   2149  NE2 HIS A 168      -1.682  17.645  28.672  1.00 14.90           N
ATOM   2150  N   TYR A 169       1.401  23.845  27.564  1.00 38.93           N
ATOM   2151  H   TYR A 169       0.519  24.179  27.945  1.00 38.93           H
ATOM   2152  CA  TYR A 169       2.421  24.857  27.268  1.00 38.93           C
ATOM   2153  HA  TYR A 169       2.824  24.681  26.275  1.00 38.93           H
ATOM   2154  C   TYR A 169       3.548  24.843  28.315  1.00 38.93           C
ATOM   2155  O   TYR A 169       3.280  25.215  29.456  1.00 38.93           O
ATOM   2156  CB  TYR A 169       1.678  26.203  27.260  1.00 38.93           C
ATOM   2157 1HB  TYR A 169       0.764  26.045  26.691  1.00 38.93           H
ATOM   2158 2HB  TYR A 169       1.383  26.462  28.276  1.00 38.93           H
ATOM   2159  CG  TYR A 169       2.371  27.399  26.637  1.00 38.93           C
ATOM   2160  CD1 TYR A 169       2.607  27.442  25.251  1.00 38.93           C
ATOM   2161  HD1 TYR A 169       2.372  26.577  24.656  1.00 38.93           H
ATOM   2162  CD2 TYR A 169       2.696  28.537  27.403  1.00 38.93           C
ATOM   2163  HD2 TYR A 169       2.528  28.532  28.471  1.00 38.93           H
ATOM   2164  CE1 TYR A 169       3.157  28.596  24.629  1.00 38.93           C
ATOM   2165  HE1 TYR A 169       3.342  28.604  23.566  1.00 38.93           H
ATOM   2166  CE2 TYR A 169       3.210  29.713  26.775  1.00 38.93           C
ATOM   2167  HE2 TYR A 169       3.403  30.602  27.351  1.00 38.93           H
ATOM   2168  CZ  TYR A 169       3.448  29.723  25.400  1.00 38.93           C
ATOM   2169  OH  TYR A 169       3.957  30.853  24.809  1.00 38.93           O
ATOM   2170  HH  TYR A 169       4.024  30.775  23.856  1.00 38.93           H
ATOM   2171  N   VAL A 170       4.771  24.386  28.052  1.00 28.30           N
ATOM   2172  H   VAL A 170       5.409  24.344  28.834  1.00 28.30           H
ATOM   2173  CA  VAL A 170       5.312  23.869  26.779  1.00 28.30           C
ATOM   2174  HA  VAL A 170       4.521  23.667  26.062  1.00 28.30           H
ATOM   2175  C   VAL A 170       6.032  22.555  27.095  1.00 28.30           C
ATOM   2176  O   VAL A 170       6.258  22.256  28.266  1.00 28.30           O
ATOM   2177  CB  VAL A 170       6.357  24.844  26.131  1.00 28.30           C
ATOM   2178  HB  VAL A 170       6.797  24.349  25.266  1.00 28.30           H
ATOM   2179  CG1 VAL A 170       5.696  26.119  25.633  1.00 28.30           C
ATOM   2180 1HG1 VAL A 170       4.925  25.871  24.903  1.00 28.30           H
ATOM   2181 2HG1 VAL A 170       6.440  26.753  25.149  1.00 28.30           H
ATOM   2182 3HG1 VAL A 170       5.247  26.670  26.461  1.00 28.30           H
ATOM   2183  CG2 VAL A 170       7.489  25.215  27.103  1.00 28.30           C
ATOM   2184 1HG2 VAL A 170       7.097  25.789  27.943  1.00 28.30           H
ATOM   2185 2HG2 VAL A 170       8.232  25.818  26.583  1.00 28.30           H
ATOM   2186 3HG2 VAL A 170       7.979  24.315  27.479  1.00 28.30           H
ATOM   2187  N   ALA A 171       6.410  21.816  26.056  1.00 23.69           N
ATOM   2188  H   ALA A 171       6.128  22.118  25.126  1.00 23.69           H
ATOM   2189  CA  ALA A 171       7.277  20.628  26.116  1.00 23.69           C
ATOM   2190  HA  ALA A 171       7.331  20.258  25.095  1.00 23.69           H
ATOM   2191  C   ALA A 171       6.824  19.421  26.961  1.00 23.69           C
ATOM   2192  O   ALA A 171       7.591  18.475  27.165  1.00 23.69           O
ATOM   2193  CB  ALA A 171       8.710  21.056  26.485  1.00 23.69           C
ATOM   2194 1HB  ALA A 171       9.386  20.202  26.412  1.00 23.69           H
ATOM   2195 2HB  ALA A 171       8.721  21.433  27.505  1.00 23.69           H
ATOM   2196 3HB  ALA A 171       9.052  21.839  25.806  1.00 23.69           H
ATOM   2197  N   ASN A 172       5.572  19.408  27.396  1.00 13.67           N
ATOM   2198  H   ASN A 172       4.983  20.201  27.197  1.00 13.67           H
ATOM   2199  CA  ASN A 172       5.000  18.285  28.145  1.00 13.67           C
ATOM   2200  HA  ASN A 172       5.728  17.933  28.879  1.00 13.67           H
ATOM   2201  C   ASN A 172       4.673  17.146  27.170  1.00 13.67           C
ATOM   2202  O   ASN A 172       3.533  16.977  26.759  1.00 13.67           O
ATOM   2203  CB  ASN A 172       3.738  18.775  28.868  1.00 13.67           C
ATOM   2204 1HB  ASN A 172       3.979  19.708  29.369  1.00 13.67           H
ATOM   2205 2HB  ASN A 172       2.962  18.963  28.133  1.00 13.67           H
ATOM   2206  CG  ASN A 172       3.207  17.809  29.918  1.00 13.67           C
ATOM   2207  OD1 ASN A 172       2.981  18.199  31.057  1.00 13.67           O
ATOM   2208  ND2 ASN A 172       2.929  16.588  29.542  1.00 13.67           N
ATOM   2209 1HD2 ASN A 172       2.636  15.904  30.221  1.00 13.67           H
ATOM   2210 2HD2 ASN A 172       3.001  16.340  28.564  1.00 13.67           H
ATOM   2211  N   ASN A 173       5.677  16.377  26.777  1.00 29.00           N
ATOM   2212  H   ASN A 173       6.607  16.586  27.127  1.00 29.00           H
ATOM   2213  CA  ASN A 173       5.499  15.264  25.836  1.00 29.00           C
ATOM   2214  HA  ASN A 173       4.438  15.167  25.610  1.00 29.00           H
ATOM   2215  C   ASN A 173       5.945  13.955  26.467  1.00 29.00           C
ATOM   2216  O   ASN A 173       6.230  12.984  25.784  1.00 29.00           O
ATOM   2217  CB  ASN A 173       6.236  15.500  24.508  1.00 29.00           C
ATOM   2218 1HB  ASN A 173       5.880  14.764  23.787  1.00 29.00           H
ATOM   2219 2HB  ASN A 173       6.001  16.489  24.133  1.00 29.00           H
ATOM   2220  CG  ASN A 173       7.739  15.341  24.608  1.00 29.00           C
ATOM   2221  OD1 ASN A 173       8.309  14.422  24.043  1.00 29.00           O
ATOM   2222  ND2 ASN A 173       8.401  16.254  25.270  1.00 29.00           N
ATOM   2223 1HD2 ASN A 173       9.400  16.161  25.355  1.00 29.00           H
ATOM   2224 2HD2 ASN A 173       7.924  17.045  25.680  1.00 29.00           H
ATOM   2225  N   PHE A 174       6.015  13.943  27.785  1.00  9.88           N
ATOM   2226  H   PHE A 174       5.726  14.745  28.327  1.00  9.88           H
ATOM   2227  CA  PHE A 174       6.452  12.778  28.534  1.00  9.88           C
ATOM   2228  HA  PHE A 174       6.161  11.863  28.019  1.00  9.88           H
ATOM   2229  C   PHE A 174       5.672  12.904  29.830  1.00  9.88           C
ATOM   2230  O   PHE A 174       5.262  14.012  30.189  1.00  9.88           O
ATOM   2231  CB  PHE A 174       7.974  12.805  28.738  1.00  9.88           C
ATOM   2232 1HB  PHE A 174       8.285  11.891  29.232  1.00  9.88           H
ATOM   2233 2HB  PHE A 174       8.451  12.838  27.759  1.00  9.88           H
ATOM   2234  CG  PHE A 174       8.462  13.975  29.549  1.00  9.88           C
ATOM   2235  CD1 PHE A 174       8.704  13.832  30.928  1.00  9.88           C
ATOM   2236  HD1 PHE A 174       8.524  12.880  31.412  1.00  9.88           H
ATOM   2237  CD2 PHE A 174       8.695  15.220  28.939  1.00  9.88           C
ATOM   2238  HD2 PHE A 174       8.520  15.339  27.880  1.00  9.88           H
ATOM   2239  CE1 PHE A 174       9.182  14.921  31.696  1.00  9.88           C
ATOM   2240  HE1 PHE A 174       9.374  14.794  32.752  1.00  9.88           H
ATOM   2241  CE2 PHE A 174       9.142  16.326  29.694  1.00  9.88           C
ATOM   2242  HE2 PHE A 174       9.285  17.284  29.218  1.00  9.88           H
ATOM   2243  CZ  PHE A 174       9.412  16.168  31.073  1.00  9.88           C
ATOM   2244  HZ  PHE A 174       9.792  16.998  31.649  1.00  9.88           H
ATOM   2245  N   GLU A 175       5.412  11.785  30.482  1.00 10.45           N
ATOM   2246  H   GLU A 175       5.761  10.898  30.100  1.00 10.45           H
ATOM   2247  CA  GLU A 175       4.598  11.746  31.693  1.00 10.45           C
ATOM   2248  HA  GLU A 175       4.096  12.700  31.840  1.00 10.45           H
ATOM   2249  C   GLU A 175       5.433  11.463  32.936  1.00 10.45           C
ATOM   2250  O   GLU A 175       5.004  11.766  34.052  1.00 10.45           O
ATOM   2251  CB  GLU A 175       3.540  10.652  31.540  1.00 10.45           C
ATOM   2252 1HB  GLU A 175       4.032   9.752  31.178  1.00 10.45           H
ATOM   2253 2HB  GLU A 175       3.119  10.429  32.519  1.00 10.45           H
ATOM   2254  CG  GLU A 175       2.399  11.011  30.590  1.00 10.45           C
ATOM   2255 1HG  GLU A 175       2.803  11.320  29.625  1.00 10.45           H
ATOM   2256 2HG  GLU A 175       1.784  10.122  30.439  1.00 10.45           H
ATOM   2257  CD  GLU A 175       1.515  12.111  31.158  1.00 10.45           C
ATOM   2258  OE1 GLU A 175       1.105  11.958  32.333  1.00 10.45           O
ATOM   2259  OE2 GLU A 175       1.187  13.099  30.466  1.00 10.45           O
ATOM   2260  N   ASN A 176       6.617  10.894  32.746  1.00  7.91           N
ATOM   2261  H   ASN A 176       6.931  10.684  31.799  1.00  7.91           H
ATOM   2262  CA  ASN A 176       7.496  10.529  33.856  1.00  7.91           C
ATOM   2263  HA  ASN A 176       6.955   9.859  34.526  1.00  7.91           H
ATOM   2264  C   ASN A 176       7.971  11.726  34.673  1.00  7.91           C
ATOM   2265  O   ASN A 176       8.774  12.535  34.199  1.00  7.91           O
ATOM   2266  CB  ASN A 176       8.734   9.796  33.337  1.00  7.91           C
ATOM   2267 1HB  ASN A 176       8.427   8.904  32.798  1.00  7.91           H
ATOM   2268 2HB  ASN A 176       9.273  10.448  32.651  1.00  7.91           H
ATOM   2269  CG  ASN A 176       9.667   9.400  34.450  1.00  7.91           C
ATOM   2270  OD1 ASN A 176       9.243   8.956  35.507  1.00  7.91           O
ATOM   2271  ND2 ASN A 176      10.939   9.576  34.238  1.00  7.91           N
ATOM   2272 1HD2 ASN A 176      11.588   9.344  34.977  1.00  7.91           H
ATOM   2273 2HD2 ASN A 176      11.255   9.953  33.359  1.00  7.91           H
ATOM   2274  N   ASP A 177       7.478  11.800  35.901  1.00 -2.61           N
ATOM   2275  H   ASP A 177       6.791  11.098  36.181  1.00 -2.61           H
ATOM   2276  CA  ASP A 177       7.846  12.805  36.904  1.00 -2.61           C
ATOM   2277  HA  ASP A 177       7.175  12.649  37.745  1.00 -2.61           H
ATOM   2278  C   ASP A 177       7.650  14.248  36.430  1.00 -2.61           C
ATOM   2279  O   ASP A 177       8.315  15.183  36.884  1.00 -2.61           O
ATOM   2280  CB  ASP A 177       9.275  12.556  37.407  1.00 -2.61           C
ATOM   2281 1HB  ASP A 177       9.446  11.481  37.431  1.00 -2.61           H
ATOM   2282 2HB  ASP A 177       9.987  12.999  36.714  1.00 -2.61           H
ATOM   2283  CG  ASP A 177       9.514  13.105  38.807  1.00 -2.61           C
ATOM   2284  OD1 ASP A 177       8.543  13.386  39.548  1.00 -2.61           O
ATOM   2285  OD2 ASP A 177      10.683  13.168  39.235  1.00 -2.61           O
ATOM   2286  N   ARG A 178       6.713  14.447  35.509  1.00  8.30           N
ATOM   2287  H   ARG A 178       6.167  13.650  35.195  1.00  8.30           H
ATOM   2288  CA  ARG A 178       6.473  15.768  34.916  1.00  8.30           C
ATOM   2289  HA  ARG A 178       7.417  16.119  34.502  1.00  8.30           H
ATOM   2290  C   ARG A 178       6.036  16.839  35.913  1.00  8.30           C
ATOM   2291  O   ARG A 178       6.197  18.021  35.644  1.00  8.30           O
ATOM   2292  CB  ARG A 178       5.466  15.679  33.763  1.00  8.30           C
ATOM   2293 1HB  ARG A 178       5.402  16.664  33.296  1.00  8.30           H
ATOM   2294 2HB  ARG A 178       5.851  14.980  33.018  1.00  8.30           H
ATOM   2295  CG  ARG A 178       4.053  15.238  34.145  1.00  8.30           C
ATOM   2296 1HG  ARG A 178       4.066  14.194  34.457  1.00  8.30           H
ATOM   2297 2HG  ARG A 178       3.678  15.854  34.962  1.00  8.30           H
ATOM   2298  CD  ARG A 178       3.136  15.406  32.953  1.00  8.30           C
ATOM   2299 1HD  ARG A 178       3.107  16.464  32.704  1.00  8.30           H
ATOM   2300 2HD  ARG A 178       3.546  14.857  32.105  1.00  8.30           H
ATOM   2301  NE  ARG A 178       1.772  14.930  33.213  1.00  8.30           N
ATOM   2302  HE  ARG A 178       1.666  14.168  33.867  1.00  8.30           H
ATOM   2303  CZ  ARG A 178       0.658  15.363  32.634  1.00  8.30           C
ATOM   2304  NH1 ARG A 178      -0.460  14.787  32.955  1.00  8.30           N
ATOM   2305 1HH1 ARG A 178      -0.449  13.982  33.566  1.00  8.30           H
ATOM   2306 2HH1 ARG A 178      -1.331  15.140  32.582  1.00  8.30           H
ATOM   2307  NH2 ARG A 178       0.594  16.402  31.839  1.00  8.30           N
ATOM   2308 1HH2 ARG A 178       1.433  16.910  31.597  1.00  8.30           H
ATOM   2309 2HH2 ARG A 178      -0.307  16.716  31.501  1.00  8.30           H
ATOM   2310  N   MET A 179       5.554  16.449  37.085  1.00  2.54           N
ATOM   2311  H   MET A 179       5.400  15.458  37.258  1.00  2.54           H
ATOM   2312  CA  MET A 179       5.268  17.417  38.146  1.00  2.54           C
ATOM   2313  HA  MET A 179       4.714  18.248  37.717  1.00  2.54           H
ATOM   2314  C   MET A 179       6.534  18.020  38.770  1.00  2.54           C
ATOM   2315  O   MET A 179       6.458  19.063  39.426  1.00  2.54           O
ATOM   2316  CB  MET A 179       4.391  16.790  39.235  1.00  2.54           C
ATOM   2317 1HB  MET A 179       4.894  15.915  39.643  1.00  2.54           H
ATOM   2318 2HB  MET A 179       4.263  17.519  40.033  1.00  2.54           H
ATOM   2319  CG  MET A 179       3.002  16.399  38.734  1.00  2.54           C
ATOM   2320 1HG  MET A 179       2.578  17.256  38.217  1.00  2.54           H
ATOM   2321 2HG  MET A 179       3.090  15.579  38.021  1.00  2.54           H
ATOM   2322  SD  MET A 179       1.851  15.917  40.050  1.00  2.54           S
ATOM   2323  CE  MET A 179       2.469  14.301  40.564  1.00  2.54           C
ATOM   2324 1HE  MET A 179       2.474  13.620  39.712  1.00  2.54           H
ATOM   2325 2HE  MET A 179       1.825  13.895  41.345  1.00  2.54           H
ATOM   2326 3HE  MET A 179       3.481  14.402  40.955  1.00  2.54           H
ATOM   2327  N   ARG A 180       7.699  17.417  38.555  1.00-15.32           N
ATOM   2328  H   ARG A 180       7.722  16.555  38.014  1.00-15.32           H
ATOM   2329  CA  ARG A 180       8.966  17.944  39.089  1.00-15.32           C
ATOM   2330  HA  ARG A 180       8.763  18.852  39.657  1.00-15.32           H
ATOM   2331  C   ARG A 180      10.028  18.313  38.060  1.00-15.32           C
ATOM   2332  O   ARG A 180      10.846  19.194  38.327  1.00-15.32           O
ATOM   2333  CB  ARG A 180       9.589  16.928  40.046  1.00-15.32           C
ATOM   2334 1HB  ARG A 180       9.838  16.023  39.491  1.00-15.32           H
ATOM   2335 2HB  ARG A 180      10.511  17.356  40.437  1.00-15.32           H
ATOM   2336  CG  ARG A 180       8.696  16.562  41.218  1.00-15.32           C
ATOM   2337 1HG  ARG A 180       8.258  17.473  41.623  1.00-15.32           H
ATOM   2338 2HG  ARG A 180       7.896  15.910  40.868  1.00-15.32           H
ATOM   2339  CD  ARG A 180       9.464  15.861  42.328  1.00-15.32           C
ATOM   2340 1HD  ARG A 180      10.278  16.510  42.655  1.00-15.32           H
ATOM   2341 2HD  ARG A 180       8.789  15.697  43.170  1.00-15.32           H
ATOM   2342  NE  ARG A 180      10.018  14.569  41.902  1.00-15.32           N
ATOM   2343  HE  ARG A 180       9.802  14.260  40.955  1.00-15.32           H
ATOM   2344  CZ  ARG A 180      10.772  13.758  42.631  1.00-15.32           C
ATOM   2345  NH1 ARG A 180      11.219  12.668  42.086  1.00-15.32           N
ATOM   2346 1HH1 ARG A 180      11.018  12.493  41.109  1.00-15.32           H
ATOM   2347 2HH1 ARG A 180      11.764  12.012  42.623  1.00-15.32           H
ATOM   2348  NH2 ARG A 180      11.120  14.009  43.866  1.00-15.32           N
ATOM   2349 1HH2 ARG A 180      10.787  14.841  44.323  1.00-15.32           H
ATOM   2350 2HH2 ARG A 180      11.729  13.365  44.354  1.00-15.32           H
ATOM   2351  N   VAL A 181      10.064  17.637  36.922  1.00  1.31           N
ATOM   2352  H   VAL A 181       9.362  16.932  36.730  1.00  1.31           H
ATOM   2353  CA  VAL A 181      11.144  17.846  35.953  1.00  1.31           C
ATOM   2354  HA  VAL A 181      12.084  17.731  36.487  1.00  1.31           H
ATOM   2355  C   VAL A 181      11.146  19.254  35.356  1.00  1.31           C
ATOM   2356  O   VAL A 181      10.156  19.737  34.794  1.00  1.31           O
ATOM   2357  CB  VAL A 181      11.110  16.777  34.818  1.00  1.31           C
ATOM   2358  HB  VAL A 181      10.127  16.795  34.350  1.00  1.31           H
ATOM   2359  CG1 VAL A 181      12.172  17.035  33.730  1.00  1.31           C
ATOM   2360 1HG1 VAL A 181      13.168  17.079  34.177  1.00  1.31           H
ATOM   2361 2HG1 VAL A 181      11.963  17.973  33.216  1.00  1.31           H
ATOM   2362 3HG1 VAL A 181      12.148  16.230  32.995  1.00  1.31           H
ATOM   2363  CG2 VAL A 181      11.359  15.383  35.403  1.00  1.31           C
ATOM   2364 1HG2 VAL A 181      12.368  15.322  35.813  1.00  1.31           H
ATOM   2365 2HG2 VAL A 181      11.241  14.631  34.623  1.00  1.31           H
ATOM   2366 3HG2 VAL A 181      10.650  15.166  36.195  1.00  1.31           H
ATOM   2367  N   ASN A 182      12.309  19.882  35.476  1.00 -5.11           N
ATOM   2368  H   ASN A 182      13.047  19.433  36.016  1.00 -5.11           H
ATOM   2369  CA  ASN A 182      12.635  21.139  34.820  1.00 -5.11           C
ATOM   2370  HA  ASN A 182      11.745  21.747  34.717  1.00 -5.11           H
ATOM   2371  C   ASN A 182      13.183  20.841  33.437  1.00 -5.11           C
ATOM   2372  O   ASN A 182      14.274  20.282  33.302  1.00 -5.11           O
ATOM   2373  CB  ASN A 182      13.686  21.899  35.635  1.00 -5.11           C
ATOM   2374 1HB  ASN A 182      13.317  22.048  36.644  1.00 -5.11           H
ATOM   2375 2HB  ASN A 182      14.600  21.308  35.686  1.00 -5.11           H
ATOM   2376  CG  ASN A 182      14.018  23.244  35.044  1.00 -5.11           C
ATOM   2377  OD1 ASN A 182      13.209  23.867  34.371  1.00 -5.11           O
ATOM   2378  ND2 ASN A 182      15.199  23.721  35.318  1.00 -5.11           N
ATOM   2379 1HD2 ASN A 182      15.489  24.595  34.909  1.00 -5.11           H
ATOM   2380 2HD2 ASN A 182      15.805  23.219  35.955  1.00 -5.11           H
ATOM   2381  N   VAL A 183      12.438  21.197  32.406  1.00 -6.11           N
ATOM   2382  H   VAL A 183      11.549  21.671  32.561  1.00 -6.11           H
ATOM   2383  CA  VAL A 183      12.921  21.013  31.045  1.00 -6.11           C
ATOM   2384  HA  VAL A 183      13.575  20.144  31.019  1.00 -6.11           H
ATOM   2385  C   VAL A 183      13.764  22.245  30.736  1.00 -6.11           C
ATOM   2386  O   VAL A 183      13.359  23.376  31.015  1.00 -6.11           O
ATOM   2387  CB  VAL A 183      11.776  20.771  30.017  1.00 -6.11           C
ATOM   2388  HB  VAL A 183      12.224  20.670  29.031  1.00 -6.11           H
ATOM   2389  CG1 VAL A 183      11.042  19.466  30.354  1.00 -6.11           C
ATOM   2390 1HG1 VAL A 183      10.291  19.265  29.590  1.00 -6.11           H
ATOM   2391 2HG1 VAL A 183      10.548  19.547  31.325  1.00 -6.11           H
ATOM   2392 3HG1 VAL A 183      11.752  18.638  30.382  1.00 -6.11           H
ATOM   2393  CG2 VAL A 183      10.753  21.910  29.956  1.00 -6.11           C
ATOM   2394 1HG2 VAL A 183      11.248  22.843  29.689  1.00 -6.11           H
ATOM   2395 2HG2 VAL A 183      10.254  22.027  30.915  1.00 -6.11           H
ATOM   2396 3HG2 VAL A 183      10.005  21.688  29.201  1.00 -6.11           H
ATOM   2397  N   VAL A 184      14.955  22.033  30.203  1.00-14.03           N
ATOM   2398  H   VAL A 184      15.267  21.079  30.031  1.00-14.03           H
ATOM   2399  CA  VAL A 184      15.839  23.142  29.844  1.00-14.03           C
ATOM   2400  HA  VAL A 184      15.367  24.080  30.122  1.00-14.03           H
ATOM   2401  C   VAL A 184      15.963  23.113  28.334  1.00-14.03           C
ATOM   2402  O   VAL A 184      16.402  22.118  27.752  1.00-14.03           O
ATOM   2403  CB  VAL A 184      17.209  23.075  30.566  1.00-14.03           C
ATOM   2404  HB  VAL A 184      17.708  22.146  30.300  1.00-14.03           H
ATOM   2405  CG1 VAL A 184      18.101  24.253  30.158  1.00-14.03           C
ATOM   2406 1HG1 VAL A 184      18.359  24.172  29.102  1.00-14.03           H
ATOM   2407 2HG1 VAL A 184      19.018  24.242  30.744  1.00-14.03           H
ATOM   2408 3HG1 VAL A 184      17.581  25.198  30.330  1.00-14.03           H
ATOM   2409  CG2 VAL A 184      16.998  23.103  32.085  1.00-14.03           C
ATOM   2410 1HG2 VAL A 184      17.962  23.077  32.595  1.00-14.03           H
ATOM   2411 2HG2 VAL A 184      16.416  22.236  32.398  1.00-14.03           H
ATOM   2412 3HG2 VAL A 184      16.467  24.011  32.376  1.00-14.03           H
ATOM   2413  N   VAL A 185      15.486  24.180  27.714  1.00  3.13           N
ATOM   2414  H   VAL A 185      15.170  24.974  28.271  1.00  3.13           H
ATOM   2415  CA  VAL A 185      15.367  24.278  26.262  1.00  3.13           C
ATOM   2416  HA  VAL A 185      15.891  23.447  25.793  1.00  3.13           H
ATOM   2417  C   VAL A 185      16.023  25.600  25.876  1.00  3.13           C
ATOM   2418  O   VAL A 185      15.691  26.641  26.446  1.00  3.13           O
ATOM   2419  CB  VAL A 185      13.867  24.260  25.823  1.00  3.13           C
ATOM   2420  HB  VAL A 185      13.378  25.153  26.215  1.00  3.13           H
ATOM   2421  CG1 VAL A 185      13.735  24.254  24.298  1.00  3.13           C
ATOM   2422 1HG1 VAL A 185      12.681  24.268  24.022  1.00  3.13           H
ATOM   2423 2HG1 VAL A 185      14.209  23.362  23.884  1.00  3.13           H
ATOM   2424 3HG1 VAL A 185      14.213  25.140  23.883  1.00  3.13           H
ATOM   2425  CG2 VAL A 185      13.128  23.034  26.394  1.00  3.13           C
ATOM   2426 1HG2 VAL A 185      12.105  23.007  26.021  1.00  3.13           H
ATOM   2427 2HG2 VAL A 185      13.095  23.090  27.482  1.00  3.13           H
ATOM   2428 3HG2 VAL A 185      13.641  22.118  26.100  1.00  3.13           H
ATOM   2429  N   ASP A 186      16.972  25.572  24.954  1.00 -7.65           N
ATOM   2430  H   ASP A 186      17.231  24.684  24.533  1.00 -7.65           H
ATOM   2431  CA  ASP A 186      17.641  26.794  24.496  1.00 -7.65           C
ATOM   2432  HA  ASP A 186      17.935  27.380  25.365  1.00 -7.65           H
ATOM   2433  C   ASP A 186      16.673  27.622  23.651  1.00 -7.65           C
ATOM   2434  O   ASP A 186      15.681  27.101  23.138  1.00 -7.65           O
ATOM   2435  CB  ASP A 186      18.898  26.478  23.681  1.00 -7.65           C
ATOM   2436 1HB  ASP A 186      19.443  27.402  23.503  1.00 -7.65           H
ATOM   2437 2HB  ASP A 186      19.536  25.804  24.254  1.00 -7.65           H
ATOM   2438  CG  ASP A 186      18.582  25.851  22.344  1.00 -7.65           C
ATOM   2439  OD1 ASP A 186      18.293  26.577  21.374  1.00 -7.65           O
ATOM   2440  OD2 ASP A 186      18.610  24.604  22.250  1.00 -7.65           O
ATOM   2441  N   GLU A 187      16.929  28.915  23.518  1.00-25.35           N
ATOM   2442  H   GLU A 187      17.789  29.303  23.902  1.00-25.35           H
ATOM   2443  CA  GLU A 187      15.947  29.812  22.907  1.00-25.35           C
ATOM   2444  HA  GLU A 187      15.006  29.682  23.443  1.00-25.35           H
ATOM   2445  C   GLU A 187      15.676  29.514  21.430  1.00-25.35           C
ATOM   2446  O   GLU A 187      14.549  29.675  20.961  1.00-25.35           O
ATOM   2447  CB  GLU A 187      16.385  31.271  23.088  1.00-25.35           C
ATOM   2448 1HB  GLU A 187      16.745  31.392  24.110  1.00-25.35           H
ATOM   2449 2HB  GLU A 187      17.207  31.479  22.405  1.00-25.35           H
ATOM   2450  CG  GLU A 187      15.265  32.291  22.862  1.00-25.35           C
ATOM   2451 1HG  GLU A 187      14.895  32.200  21.841  1.00-25.35           H
ATOM   2452 2HG  GLU A 187      14.446  32.062  23.545  1.00-25.35           H
ATOM   2453  CD  GLU A 187      15.716  33.726  23.100  1.00-25.35           C
ATOM   2454  OE1 GLU A 187      16.286  34.355  22.182  1.00-25.35           O
ATOM   2455  OE2 GLU A 187      15.490  34.262  24.208  1.00-25.35           O
ATOM   2456  N   ARG A 188      16.669  29.028  20.692  1.00 -0.16           N
ATOM   2457  H   ARG A 188      17.562  28.809  21.123  1.00 -0.16           H
ATOM   2458  CA  ARG A 188      16.462  28.749  19.268  1.00 -0.16           C
ATOM   2459  HA  ARG A 188      16.006  29.617  18.798  1.00 -0.16           H
ATOM   2460  C   ARG A 188      15.508  27.578  19.141  1.00 -0.16           C
ATOM   2461  O   ARG A 188      14.524  27.636  18.419  1.00 -0.16           O
ATOM   2462  CB  ARG A 188      17.756  28.377  18.532  1.00 -0.16           C
ATOM   2463 1HB  ARG A 188      18.089  27.402  18.886  1.00 -0.16           H
ATOM   2464 2HB  ARG A 188      17.521  28.278  17.472  1.00 -0.16           H
ATOM   2465  CG  ARG A 188      18.929  29.330  18.680  1.00 -0.16           C
ATOM   2466 1HG  ARG A 188      18.640  30.340  18.393  1.00 -0.16           H
ATOM   2467 2HG  ARG A 188      19.272  29.320  19.716  1.00 -0.16           H
ATOM   2468  CD  ARG A 188      20.042  28.826  17.771  1.00 -0.16           C
ATOM   2469 1HD  ARG A 188      20.104  27.746  17.887  1.00 -0.16           H
ATOM   2470 2HD  ARG A 188      19.782  29.037  16.732  1.00 -0.16           H
ATOM   2471  NE  ARG A 188      21.370  29.376  18.082  1.00 -0.16           N
ATOM   2472  HE  ARG A 188      21.951  28.820  18.693  1.00 -0.16           H
ATOM   2473  CZ  ARG A 188      21.906  30.483  17.594  1.00 -0.16           C
ATOM   2474  NH1 ARG A 188      23.102  30.823  17.972  1.00 -0.16           N
ATOM   2475 1HH1 ARG A 188      23.599  30.264  18.658  1.00 -0.16           H
ATOM   2476 2HH1 ARG A 188      23.517  31.664  17.597  1.00 -0.16           H
ATOM   2477  NH2 ARG A 188      21.303  31.279  16.755  1.00 -0.16           N
ATOM   2478 1HH2 ARG A 188      20.372  31.051  16.412  1.00 -0.16           H
ATOM   2479 2HH2 ARG A 188      21.777  32.134  16.470  1.00 -0.16           H
ATOM   2480  N   THR A 189      15.780  26.527  19.892  1.00  0.52           N
ATOM   2481  H   THR A 189      16.621  26.537  20.475  1.00  0.52           H
ATOM   2482  CA  THR A 189      14.943  25.333  19.891  1.00  0.52           C
ATOM   2483  HA  THR A 189      14.847  24.966  18.871  1.00  0.52           H
ATOM   2484  C   THR A 189      13.548  25.639  20.419  1.00  0.52           C
ATOM   2485  O   THR A 189      12.550  25.130  19.905  1.00  0.52           O
ATOM   2486  CB  THR A 189      15.618  24.248  20.739  1.00  0.52           C
ATOM   2487  HB  THR A 189      15.694  24.585  21.773  1.00  0.52           H
ATOM   2488  OG1 THR A 189      16.926  24.019  20.212  1.00  0.52           O
ATOM   2489  HG1 THR A 189      17.568  24.363  20.856  1.00  0.52           H
ATOM   2490  CG2 THR A 189      14.888  22.939  20.690  1.00  0.52           C
ATOM   2491 1HG2 THR A 189      15.410  22.214  21.315  1.00  0.52           H
ATOM   2492 2HG2 THR A 189      14.855  22.570  19.665  1.00  0.52           H
ATOM   2493 3HG2 THR A 189      13.878  23.066  21.064  1.00  0.52           H
ATOM   2494  N   LEU A 190      13.443  26.513  21.408  1.00  8.15           N
ATOM   2495  H   LEU A 190      14.282  26.905  21.839  1.00  8.15           H
ATOM   2496  CA  LEU A 190      12.132  26.914  21.905  1.00  8.15           C
ATOM   2497  HA  LEU A 190      11.598  26.020  22.226  1.00  8.15           H
ATOM   2498  C   LEU A 190      11.328  27.573  20.782  1.00  8.15           C
ATOM   2499  O   LEU A 190      10.188  27.186  20.525  1.00  8.15           O
ATOM   2500  CB  LEU A 190      12.302  27.863  23.099  1.00  8.15           C
ATOM   2501 1HB  LEU A 190      12.942  27.369  23.829  1.00  8.15           H
ATOM   2502 2HB  LEU A 190      12.833  28.746  22.747  1.00  8.15           H
ATOM   2503  CG  LEU A 190      11.044  28.350  23.832  1.00  8.15           C
ATOM   2504  HG  LEU A 190      10.407  28.858  23.112  1.00  8.15           H
ATOM   2505  CD1 LEU A 190      10.240  27.209  24.465  1.00  8.15           C
ATOM   2506 1HD1 LEU A 190       9.857  26.551  23.688  1.00  8.15           H
ATOM   2507 2HD1 LEU A 190       9.394  27.621  25.014  1.00  8.15           H
ATOM   2508 3HD1 LEU A 190      10.872  26.642  25.150  1.00  8.15           H
ATOM   2509  CD2 LEU A 190      11.436  29.360  24.903  1.00  8.15           C
ATOM   2510 1HD2 LEU A 190      10.544  29.739  25.402  1.00  8.15           H
ATOM   2511 2HD2 LEU A 190      11.960  30.200  24.447  1.00  8.15           H
ATOM   2512 3HD2 LEU A 190      12.090  28.896  25.644  1.00  8.15           H
ATOM   2513  N   ARG A 191      11.934  28.519  20.076  1.00-12.51           N
ATOM   2514  H   ARG A 191      12.898  28.771  20.303  1.00-12.51           H
ATOM   2515  CA  ARG A 191      11.249  29.257  19.007  1.00-12.51           C
ATOM   2516  HA  ARG A 191      10.284  29.589  19.376  1.00-12.51           H
ATOM   2517  C   ARG A 191      10.961  28.441  17.756  1.00-12.51           C
ATOM   2518  O   ARG A 191       9.912  28.617  17.143  1.00-12.51           O
ATOM   2519  CB  ARG A 191      12.088  30.488  18.639  1.00-12.51           C
ATOM   2520 1HB  ARG A 191      13.107  30.157  18.441  1.00-12.51           H
ATOM   2521 2HB  ARG A 191      11.693  30.935  17.726  1.00-12.51           H
ATOM   2522  CG  ARG A 191      12.122  31.560  19.732  1.00-12.51           C
ATOM   2523 1HG  ARG A 191      12.087  31.091  20.715  1.00-12.51           H
ATOM   2524 2HG  ARG A 191      13.051  32.119  19.649  1.00-12.51           H
ATOM   2525  CD  ARG A 191      10.961  32.529  19.585  1.00-12.51           C
ATOM   2526 1HD  ARG A 191      11.054  33.032  18.621  1.00-12.51           H
ATOM   2527 2HD  ARG A 191      10.024  31.971  19.595  1.00-12.51           H
ATOM   2528  NE  ARG A 191      10.926  33.536  20.656  1.00-12.51           N
ATOM   2529  HE  ARG A 191      11.482  33.355  21.479  1.00-12.51           H
ATOM   2530  CZ  ARG A 191      10.240  34.672  20.640  1.00-12.51           C
ATOM   2531  NH1 ARG A 191      10.289  35.440  21.687  1.00-12.51           N
ATOM   2532 1HH1 ARG A 191      10.793  35.132  22.512  1.00-12.51           H
ATOM   2533 2HH1 ARG A 191       9.817  36.341  21.686  1.00-12.51           H
ATOM   2534  NH2 ARG A 191       9.516  35.075  19.630  1.00-12.51           N
ATOM   2535 1HH2 ARG A 191       9.430  34.495  18.802  1.00-12.51           H
ATOM   2536 2HH2 ARG A 191       9.045  35.974  19.681  1.00-12.51           H
ATOM   2537  N   GLU A 192      11.880  27.569  17.375  1.00  3.90           N
ATOM   2538  H   GLU A 192      12.751  27.507  17.900  1.00  3.90           H
ATOM   2539  CA  GLU A 192      11.736  26.760  16.161  1.00  3.90           C
ATOM   2540  HA  GLU A 192      11.228  27.354  15.403  1.00  3.90           H
ATOM   2541  C   GLU A 192      10.928  25.475  16.332  1.00  3.90           C
ATOM   2542  O   GLU A 192      10.262  25.041  15.390  1.00  3.90           O
ATOM   2543  CB  GLU A 192      13.123  26.394  15.616  1.00  3.90           C
ATOM   2544 1HB  GLU A 192      13.702  25.921  16.411  1.00  3.90           H
ATOM   2545 2HB  GLU A 192      12.994  25.674  14.807  1.00  3.90           H
ATOM   2546  CG  GLU A 192      13.896  27.600  15.075  1.00  3.90           C
ATOM   2547 1HG  GLU A 192      13.312  28.043  14.273  1.00  3.90           H
ATOM   2548 2HG  GLU A 192      14.011  28.341  15.866  1.00  3.90           H
ATOM   2549  CD  GLU A 192      15.273  27.253  14.528  1.00  3.90           C
ATOM   2550  OE1 GLU A 192      15.436  26.179  13.908  1.00  3.90           O
ATOM   2551  OE2 GLU A 192      16.205  28.082  14.654  1.00  3.90           O
ATOM   2552  N   ILE A 193      10.997  24.848  17.501  1.00 26.40           N
ATOM   2553  H   ILE A 193      11.546  25.247  18.257  1.00 26.40           H
ATOM   2554  CA  ILE A 193      10.382  23.528  17.698  1.00 26.40           C
ATOM   2555  HA  ILE A 193      10.011  23.178  16.740  1.00 26.40           H
ATOM   2556  C   ILE A 193       9.200  23.544  18.666  1.00 26.40           C
ATOM   2557  O   ILE A 193       8.124  23.044  18.339  1.00 26.40           O
ATOM   2558  CB  ILE A 193      11.428  22.476  18.216  1.00 26.40           C
ATOM   2559  HB  ILE A 193      11.698  22.745  19.235  1.00 26.40           H
ATOM   2560  CG1 ILE A 193      12.736  22.492  17.396  1.00 26.40           C
ATOM   2561 1HG1 ILE A 193      13.204  23.470  17.502  1.00 26.40           H
ATOM   2562 2HG1 ILE A 193      13.409  21.767  17.851  1.00 26.40           H
ATOM   2563  CG2 ILE A 193      10.821  21.052  18.249  1.00 26.40           C
ATOM   2564 1HG2 ILE A 193      11.585  20.331  18.546  1.00 26.40           H
ATOM   2565 2HG2 ILE A 193      10.430  20.778  17.269  1.00 26.40           H
ATOM   2566 3HG2 ILE A 193      10.013  21.008  18.980  1.00 26.40           H
ATOM   2567  CD1 ILE A 193      12.649  22.167  15.899  1.00 26.40           C
ATOM   2568 1HD1 ILE A 193      13.650  22.208  15.469  1.00 26.40           H
ATOM   2569 2HD1 ILE A 193      12.025  22.897  15.387  1.00 26.40           H
ATOM   2570 3HD1 ILE A 193      12.244  21.166  15.748  1.00 26.40           H
ATOM   2571  N   TYR A 194       9.373  24.086  19.864  1.00 16.77           N
ATOM   2572  H   TYR A 194      10.235  24.574  20.079  1.00 16.77           H
ATOM   2573  CA  TYR A 194       8.384  23.858  20.927  1.00 16.77           C
ATOM   2574  HA  TYR A 194       7.852  22.940  20.682  1.00 16.77           H
ATOM   2575  C   TYR A 194       7.293  24.915  21.084  1.00 16.77           C
ATOM   2576  O   TYR A 194       6.229  24.628  21.634  1.00 16.77           O
ATOM   2577  CB  TYR A 194       9.104  23.575  22.247  1.00 16.77           C
ATOM   2578 1HB  TYR A 194       9.771  24.402  22.487  1.00 16.77           H
ATOM   2579 2HB  TYR A 194       8.363  23.472  23.041  1.00 16.77           H
ATOM   2580  CG  TYR A 194       9.891  22.284  22.149  1.00 16.77           C
ATOM   2581  CD1 TYR A 194      11.295  22.295  22.032  1.00 16.77           C
ATOM   2582  HD1 TYR A 194      11.833  23.230  22.090  1.00 16.77           H
ATOM   2583  CD2 TYR A 194       9.225  21.040  22.103  1.00 16.77           C
ATOM   2584  HD2 TYR A 194       8.151  21.002  22.223  1.00 16.77           H
ATOM   2585  CE1 TYR A 194      12.013  21.085  21.802  1.00 16.77           C
ATOM   2586  HE1 TYR A 194      13.087  21.093  21.706  1.00 16.77           H
ATOM   2587  CE2 TYR A 194       9.947  19.836  21.860  1.00 16.77           C
ATOM   2588  HE2 TYR A 194       9.438  18.887  21.794  1.00 16.77           H
ATOM   2589  CZ  TYR A 194      11.326  19.881  21.678  1.00 16.77           C
ATOM   2590  OH  TYR A 194      11.999  18.731  21.363  1.00 16.77           O
ATOM   2591  HH  TYR A 194      12.939  18.871  21.227  1.00 16.77           H
ATOM   2592  N   LEU A 195       7.511  26.107  20.554  1.00  5.65           N
ATOM   2593  H   LEU A 195       8.441  26.342  20.212  1.00  5.65           H
ATOM   2594  CA  LEU A 195       6.446  27.106  20.428  1.00  5.65           C
ATOM   2595  HA  LEU A 195       5.781  26.993  21.282  1.00  5.65           H
ATOM   2596  C   LEU A 195       5.537  27.069  19.185  1.00  5.65           C
ATOM   2597  O   LEU A 195       4.349  27.375  19.331  1.00  5.65           O
ATOM   2598  CB  LEU A 195       7.046  28.513  20.503  1.00  5.65           C
ATOM   2599 1HB  LEU A 195       7.817  28.590  19.737  1.00  5.65           H
ATOM   2600 2HB  LEU A 195       6.259  29.208  20.236  1.00  5.65           H
ATOM   2601  CG  LEU A 195       7.642  28.990  21.836  1.00  5.65           C
ATOM   2602  HG  LEU A 195       8.414  28.286  22.138  1.00  5.65           H
ATOM   2603  CD1 LEU A 195       8.287  30.356  21.636  1.00  5.65           C
ATOM   2604 1HD1 LEU A 195       7.532  31.106  21.393  1.00  5.65           H
ATOM   2605 2HD1 LEU A 195       9.011  30.306  20.828  1.00  5.65           H
ATOM   2606 3HD1 LEU A 195       8.813  30.647  22.544  1.00  5.65           H
ATOM   2607  CD2 LEU A 195       6.623  29.087  22.975  1.00  5.65           C
ATOM   2608 1HD2 LEU A 195       7.126  29.406  23.888  1.00  5.65           H
ATOM   2609 2HD2 LEU A 195       6.170  28.113  23.154  1.00  5.65           H
ATOM   2610 3HD2 LEU A 195       5.848  29.810  22.725  1.00  5.65           H
ATOM   2611  N   PRO A 196       6.033  26.739  17.966  1.00 19.20           N
ATOM   2612  CA  PRO A 196       5.103  26.934  16.840  1.00 19.20           C
ATOM   2613  HA  PRO A 196       4.877  27.995  16.767  1.00 19.20           H
ATOM   2614  C   PRO A 196       3.775  26.178  16.793  1.00 19.20           C
ATOM   2615  O   PRO A 196       2.843  26.669  16.168  1.00 19.20           O
ATOM   2616  CB  PRO A 196       5.937  26.535  15.621  1.00 19.20           C
ATOM   2617 1HB  PRO A 196       5.779  25.483  15.383  1.00 19.20           H
ATOM   2618 2HB  PRO A 196       5.688  27.162  14.764  1.00 19.20           H
ATOM   2619  CG  PRO A 196       7.310  26.771  16.031  1.00 19.20           C
ATOM   2620 1HG  PRO A 196       8.000  26.203  15.411  1.00 19.20           H
ATOM   2621 2HG  PRO A 196       7.534  27.837  15.979  1.00 19.20           H
ATOM   2622  CD  PRO A 196       7.346  26.308  17.448  1.00 19.20           C
ATOM   2623 1HD  PRO A 196       7.430  25.224  17.488  1.00 19.20           H
ATOM   2624 2HD  PRO A 196       8.166  26.786  17.984  1.00 19.20           H
ATOM   2625  N   GLY A 197       3.625  25.040  17.460  1.00  4.35           N
ATOM   2626  H   GLY A 197       4.404  24.623  17.966  1.00  4.35           H
ATOM   2627  CA  GLY A 197       2.324  24.383  17.482  1.00  4.35           C
ATOM   2628 1HA  GLY A 197       1.981  24.241  16.457  1.00  4.35           H
ATOM   2629 2HA  GLY A 197       2.412  23.410  17.965  1.00  4.35           H
ATOM   2630  C   GLY A 197       1.293  25.215  18.223  1.00  4.35           C
ATOM   2631  O   GLY A 197       0.130  25.287  17.835  1.00  4.35           O
ATOM   2632  N   PHE A 198       1.727  25.909  19.265  1.00-16.06           N
ATOM   2633  H   PHE A 198       2.698  25.854  19.539  1.00-16.06           H
ATOM   2634  CA  PHE A 198       0.837  26.800  20.006  1.00-16.06           C
ATOM   2635  HA  PHE A 198      -0.140  26.330  20.115  1.00-16.06           H
ATOM   2636  C   PHE A 198       0.668  28.105  19.242  1.00-16.06           C
ATOM   2637  O   PHE A 198      -0.393  28.706  19.260  1.00-16.06           O
ATOM   2638  CB  PHE A 198       1.407  27.122  21.388  1.00-16.06           C
ATOM   2639 1HB  PHE A 198       2.409  27.534  21.273  1.00-16.06           H
ATOM   2640 2HB  PHE A 198       0.776  27.881  21.851  1.00-16.06           H
ATOM   2641  CG  PHE A 198       1.468  25.939  22.309  1.00-16.06           C
ATOM   2642  CD1 PHE A 198       2.631  25.149  22.393  1.00-16.06           C
ATOM   2643  HD1 PHE A 198       3.495  25.387  21.787  1.00-16.06           H
ATOM   2644  CD2 PHE A 198       0.366  25.629  23.127  1.00-16.06           C
ATOM   2645  HD2 PHE A 198      -0.516  26.249  23.091  1.00-16.06           H
ATOM   2646  CE1 PHE A 198       2.685  24.043  23.273  1.00-16.06           C
ATOM   2647  HE1 PHE A 198       3.574  23.437  23.325  1.00-16.06           H
ATOM   2648  CE2 PHE A 198       0.403  24.522  24.007  1.00-16.06           C
ATOM   2649  HE2 PHE A 198      -0.454  24.288  24.624  1.00-16.06           H
ATOM   2650  CZ  PHE A 198       1.563  23.717  24.064  1.00-16.06           C
ATOM   2651  HZ  PHE A 198       1.592  22.853  24.704  1.00-16.06           H
ATOM   2652  N   GLU A 199       1.712  28.544  18.558  1.00-37.17           N
ATOM   2653  H   GLU A 199       2.582  28.022  18.580  1.00-37.17           H
ATOM   2654  CA  GLU A 199       1.663  29.800  17.814  1.00-37.17           C
ATOM   2655  HA  GLU A 199       1.363  30.603  18.488  1.00-37.17           H
ATOM   2656  C   GLU A 199       0.657  29.710  16.672  1.00-37.17           C
ATOM   2657  O   GLU A 199      -0.172  30.599  16.467  1.00-37.17           O
ATOM   2658  CB  GLU A 199       3.051  30.090  17.249  1.00-37.17           C
ATOM   2659 1HB  GLU A 199       3.777  29.962  18.049  1.00-37.17           H
ATOM   2660 2HB  GLU A 199       3.265  29.360  16.472  1.00-37.17           H
ATOM   2661  CG  GLU A 199       3.219  31.470  16.669  1.00-37.17           C
ATOM   2662 1HG  GLU A 199       2.513  31.602  15.851  1.00-37.17           H
ATOM   2663 2HG  GLU A 199       2.997  32.204  17.442  1.00-37.17           H
ATOM   2664  CD  GLU A 199       4.626  31.706  16.151  1.00-37.17           C
ATOM   2665  OE1 GLU A 199       4.921  32.852  15.745  1.00-37.17           O
ATOM   2666  OE2 GLU A 199       5.461  30.771  16.119  1.00-37.17           O
ATOM   2667  N   ALA A 200       0.699  28.595  15.954  1.00-15.74           N
ATOM   2668  H   ALA A 200       1.400  27.885  16.164  1.00-15.74           H
ATOM   2669  CA  ALA A 200      -0.216  28.361  14.849  1.00-15.74           C
ATOM   2670  HA  ALA A 200      -0.168  29.209  14.164  1.00-15.74           H
ATOM   2671  C   ALA A 200      -1.637  28.258  15.391  1.00-15.74           C
ATOM   2672  O   ALA A 200      -2.578  28.703  14.746  1.00-15.74           O
ATOM   2673  CB  ALA A 200       0.178  27.089  14.103  1.00-15.74           C
ATOM   2674 1HB  ALA A 200      -0.500  26.931  13.265  1.00-15.74           H
ATOM   2675 2HB  ALA A 200       0.129  26.228  14.773  1.00-15.74           H
ATOM   2676 3HB  ALA A 200       1.194  27.192  13.720  1.00-15.74           H
ATOM   2677  N   ALA A 201      -1.790  27.718  16.592  1.00-22.38           N
ATOM   2678  H   ALA A 201      -0.986  27.346  17.081  1.00-22.38           H
ATOM   2679  CA  ALA A 201      -3.096  27.648  17.230  1.00-22.38           C
ATOM   2680  HA  ALA A 201      -3.791  27.187  16.526  1.00-22.38           H
ATOM   2681  C   ALA A 201      -3.650  29.032  17.590  1.00-22.38           C
ATOM   2682  O   ALA A 201      -4.845  29.257  17.437  1.00-22.38           O
ATOM   2683  CB  ALA A 201      -3.019  26.769  18.464  1.00-22.38           C
ATOM   2684 1HB  ALA A 201      -2.389  27.231  19.222  1.00-22.38           H
ATOM   2685 2HB  ALA A 201      -2.611  25.791  18.198  1.00-22.38           H
ATOM   2686 3HB  ALA A 201      -4.021  26.640  18.871  1.00-22.38           H
ATOM   2687  N   ILE A 202      -2.825  29.973  18.035  1.00 -9.89           N
ATOM   2688  H   ILE A 202      -1.841  29.759  18.184  1.00 -9.89           H
ATOM   2689  CA  ILE A 202      -3.332  31.320  18.345  1.00 -9.89           C
ATOM   2690  HA  ILE A 202      -4.206  31.224  18.989  1.00 -9.89           H
ATOM   2691  C   ILE A 202      -3.779  31.963  17.035  1.00 -9.89           C
ATOM   2692  O   ILE A 202      -4.847  32.574  16.950  1.00 -9.89           O
ATOM   2693  CB  ILE A 202      -2.281  32.249  19.051  1.00 -9.89           C
ATOM   2694  HB  ILE A 202      -1.437  32.402  18.377  1.00 -9.89           H
ATOM   2695  CG1 ILE A 202      -1.734  31.633  20.354  1.00 -9.89           C
ATOM   2696 1HG1 ILE A 202      -0.990  30.889  20.091  1.00 -9.89           H
ATOM   2697 2HG1 ILE A 202      -1.209  32.421  20.895  1.00 -9.89           H
ATOM   2698  CG2 ILE A 202      -2.891  33.642  19.378  1.00 -9.89           C
ATOM   2699 1HG2 ILE A 202      -3.152  34.160  18.455  1.00 -9.89           H
ATOM   2700 2HG2 ILE A 202      -2.166  34.256  19.914  1.00 -9.89           H
ATOM   2701 3HG2 ILE A 202      -3.791  33.533  19.986  1.00 -9.89           H
ATOM   2702  CD1 ILE A 202      -2.741  30.977  21.321  1.00 -9.89           C
ATOM   2703 1HD1 ILE A 202      -3.062  30.013  20.927  1.00 -9.89           H
ATOM   2704 2HD1 ILE A 202      -3.610  31.617  21.457  1.00 -9.89           H
ATOM   2705 3HD1 ILE A 202      -2.260  30.819  22.285  1.00 -9.89           H
ATOM   2706  N   LYS A 203      -3.006  31.757  15.979  1.00 -8.42           N
ATOM   2707  H   LYS A 203      -2.135  31.238  16.091  1.00 -8.42           H
ATOM   2708  CA  LYS A 203      -3.359  32.289  14.659  1.00 -8.42           C
ATOM   2709  HA  LYS A 203      -3.585  33.350  14.763  1.00 -8.42           H
ATOM   2710  C   LYS A 203      -4.603  31.624  14.066  1.00 -8.42           C
ATOM   2711  O   LYS A 203      -5.330  32.244  13.284  1.00 -8.42           O
ATOM   2712  CB  LYS A 203      -2.162  32.145  13.719  1.00 -8.42           C
ATOM   2713 1HB  LYS A 203      -1.855  31.100  13.698  1.00 -8.42           H
ATOM   2714 2HB  LYS A 203      -2.472  32.434  12.715  1.00 -8.42           H
ATOM   2715  CG  LYS A 203      -0.971  33.014  14.119  1.00 -8.42           C
ATOM   2716 1HG  LYS A 203      -1.250  34.063  14.028  1.00 -8.42           H
ATOM   2717 2HG  LYS A 203      -0.691  32.811  15.152  1.00 -8.42           H
ATOM   2718  CD  LYS A 203       0.222  32.736  13.225  1.00 -8.42           C
ATOM   2719 1HD  LYS A 203       0.486  31.680  13.301  1.00 -8.42           H
ATOM   2720 2HD  LYS A 203      -0.056  32.959  12.195  1.00 -8.42           H
ATOM   2721  CE  LYS A 203       1.429  33.580  13.603  1.00 -8.42           C
ATOM   2722 1HE  LYS A 203       1.165  34.635  13.511  1.00 -8.42           H
ATOM   2723 2HE  LYS A 203       1.702  33.374  14.639  1.00 -8.42           H
ATOM   2724  NZ  LYS A 203       2.599  33.286  12.711  1.00 -8.42           N
ATOM   2725 1HZ  LYS A 203       3.349  33.944  12.894  1.00 -8.42           H
ATOM   2726 2HZ  LYS A 203       2.318  33.370  11.741  1.00 -8.42           H
ATOM   2727 3HZ  LYS A 203       2.928  32.340  12.876  1.00 -8.42           H
ATOM   2728  N   ALA A 204      -4.878  30.389  14.461  1.00  7.82           N
ATOM   2729  H   ALA A 204      -4.201  29.906  15.038  1.00  7.82           H
ATOM   2730  CA  ALA A 204      -6.101  29.672  14.091  1.00  7.82           C
ATOM   2731  HA  ALA A 204      -6.337  29.880  13.049  1.00  7.82           H
ATOM   2732  C   ALA A 204      -7.305  30.105  14.940  1.00  7.82           C
ATOM   2733  O   ALA A 204      -8.456  29.841  14.581  1.00  7.82           O
ATOM   2734  CB  ALA A 204      -5.863  28.169  14.232  1.00  7.82           C
ATOM   2735 1HB  ALA A 204      -5.055  27.862  13.567  1.00  7.82           H
ATOM   2736 2HB  ALA A 204      -6.769  27.625  13.964  1.00  7.82           H
ATOM   2737 3HB  ALA A 204      -5.598  27.927  15.260  1.00  7.82           H
ATOM   2738  N   GLY A 205      -7.028  30.786  16.044  1.00-10.91           N
ATOM   2739  H   GLY A 205      -6.063  30.984  16.276  1.00-10.91           H
ATOM   2740  CA  GLY A 205      -8.061  31.295  16.929  1.00-10.91           C
ATOM   2741 1HA  GLY A 205      -7.801  32.321  17.190  1.00-10.91           H
ATOM   2742 2HA  GLY A 205      -9.006  31.329  16.389  1.00-10.91           H
ATOM   2743  C   GLY A 205      -8.294  30.549  18.230  1.00-10.91           C
ATOM   2744  O   GLY A 205      -9.393  30.641  18.750  1.00-10.91           O
ATOM   2745  N   ALA A 206      -7.327  29.822  18.777  1.00  0.77           N
ATOM   2746  H   ALA A 206      -6.423  29.756  18.321  1.00  0.77           H
ATOM   2747  CA  ALA A 206      -7.541  29.109  20.043  1.00  0.77           C
ATOM   2748  HA  ALA A 206      -8.329  28.373  19.877  1.00  0.77           H
ATOM   2749  C   ALA A 206      -8.018  30.049  21.161  1.00  0.77           C
ATOM   2750  O   ALA A 206      -7.486  31.147  21.356  1.00  0.77           O
ATOM   2751  CB  ALA A 206      -6.262  28.372  20.469  1.00  0.77           C
ATOM   2752 1HB  ALA A 206      -5.972  27.661  19.697  1.00  0.77           H
ATOM   2753 2HB  ALA A 206      -6.444  27.833  21.401  1.00  0.77           H
ATOM   2754 3HB  ALA A 206      -5.458  29.092  20.625  1.00  0.77           H
ATOM   2755  N   ALA A 207      -9.055  29.619  21.863  1.00 -5.95           N
ATOM   2756  H   ALA A 207      -9.444  28.706  21.665  1.00 -5.95           H
ATOM   2757  CA  ALA A 207      -9.698  30.428  22.892  1.00 -5.95           C
ATOM   2758  HA  ALA A 207      -9.714  31.470  22.568  1.00 -5.95           H
ATOM   2759  C   ALA A 207      -8.977  30.358  24.240  1.00 -5.95           C
ATOM   2760  O   ALA A 207      -9.108  31.259  25.071  1.00 -5.95           O
ATOM   2761  CB  ALA A 207     -11.131  29.949  23.047  1.00 -5.95           C
ATOM   2762 1HB  ALA A 207     -11.657  30.058  22.098  1.00 -5.95           H
ATOM   2763 2HB  ALA A 207     -11.636  30.546  23.807  1.00 -5.95           H
ATOM   2764 3HB  ALA A 207     -11.130  28.904  23.348  1.00 -5.95           H
ATOM   2765  N   ALA A 208      -8.241  29.280  24.469  1.00 -9.69           N
ATOM   2766  H   ALA A 208      -8.181  28.545  23.769  1.00 -9.69           H
ATOM   2767  CA  ALA A 208      -7.519  29.097  25.719  1.00 -9.69           C
ATOM   2768  HA  ALA A 208      -7.244  30.076  26.102  1.00 -9.69           H
ATOM   2769  C   ALA A 208      -6.223  28.301  25.521  1.00 -9.69           C
ATOM   2770  O   ALA A 208      -6.038  27.614  24.510  1.00 -9.69           O
ATOM   2771  CB  ALA A 208      -8.440  28.422  26.750  1.00 -9.69           C
ATOM   2772 1HB  ALA A 208      -8.789  27.468  26.362  1.00 -9.69           H
ATOM   2773 2HB  ALA A 208      -9.300  29.064  26.946  1.00 -9.69           H
ATOM   2774 3HB  ALA A 208      -7.903  28.263  27.686  1.00 -9.69           H
ATOM   2775  N   VAL A 209      -5.338  28.393  26.502  1.00-35.41           N
ATOM   2776  H   VAL A 209      -5.550  28.999  27.295  1.00-35.41           H
ATOM   2777  CA  VAL A 209      -4.070  27.657  26.521  1.00-35.41           C
ATOM   2778  HA  VAL A 209      -4.076  26.876  25.762  1.00-35.41           H
ATOM   2779  C   VAL A 209      -3.955  27.015  27.901  1.00-35.41           C
ATOM   2780  O   VAL A 209      -4.186  27.671  28.910  1.00-35.41           O
ATOM   2781  CB  VAL A 209      -2.855  28.611  26.268  1.00-35.41           C
ATOM   2782  HB  VAL A 209      -2.886  29.415  27.002  1.00-35.41           H
ATOM   2783  CG1 VAL A 209      -1.509  27.881  26.408  1.00-35.41           C
ATOM   2784 1HG1 VAL A 209      -0.691  28.562  26.167  1.00-35.41           H
ATOM   2785 2HG1 VAL A 209      -1.474  27.021  25.738  1.00-35.41           H
ATOM   2786 3HG1 VAL A 209      -1.377  27.543  27.435  1.00-35.41           H
ATOM   2787  CG2 VAL A 209      -2.921  29.230  24.863  1.00-35.41           C
ATOM   2788 1HG2 VAL A 209      -2.110  29.948  24.740  1.00-35.41           H
ATOM   2789 2HG2 VAL A 209      -3.864  29.751  24.727  1.00-35.41           H
ATOM   2790 3HG2 VAL A 209      -2.837  28.454  24.103  1.00-35.41           H
ATOM   2791  N   MET A 210      -3.610  25.739  27.958  1.00 16.38           N
ATOM   2792  H   MET A 210      -3.491  25.210  27.093  1.00 16.38           H
ATOM   2793  CA  MET A 210      -3.321  25.073  29.227  1.00 16.38           C
ATOM   2794  HA  MET A 210      -3.838  25.571  30.043  1.00 16.38           H
ATOM   2795  C   MET A 210      -1.816  25.111  29.476  1.00 16.38           C
ATOM   2796  O   MET A 210      -1.053  24.698  28.605  1.00 16.38           O
ATOM   2797  CB  MET A 210      -3.779  23.620  29.154  1.00 16.38           C
ATOM   2798 1HB  MET A 210      -4.854  23.605  28.982  1.00 16.38           H
ATOM   2799 2HB  MET A 210      -3.285  23.150  28.309  1.00 16.38           H
ATOM   2800  CG  MET A 210      -3.456  22.809  30.395  1.00 16.38           C
ATOM   2801 1HG  MET A 210      -2.378  22.813  30.550  1.00 16.38           H
ATOM   2802 2HG  MET A 210      -3.940  23.260  31.261  1.00 16.38           H
ATOM   2803  SD  MET A 210      -3.997  21.108  30.235  1.00 16.38           S
ATOM   2804  CE  MET A 210      -5.726  21.285  30.561  1.00 16.38           C
ATOM   2805 1HE  MET A 210      -5.871  21.813  31.505  1.00 16.38           H
ATOM   2806 2HE  MET A 210      -6.180  20.298  30.630  1.00 16.38           H
ATOM   2807 3HE  MET A 210      -6.203  21.847  29.758  1.00 16.38           H
ATOM   2808  N   CYS A 211      -1.371  25.572  30.637  1.00 11.89           N
ATOM   2809  H   CYS A 211      -2.037  25.926  31.325  1.00 11.89           H
ATOM   2810  CA  CYS A 211       0.052  25.525  30.985  1.00 11.89           C
ATOM   2811  HA  CYS A 211       0.639  25.604  30.073  1.00 11.89           H
ATOM   2812  C   CYS A 211       0.409  24.183  31.636  1.00 11.89           C
ATOM   2813  O   CYS A 211      -0.418  23.545  32.287  1.00 11.89           O
ATOM   2814  CB  CYS A 211       0.423  26.715  31.876  1.00 11.89           C
ATOM   2815 1HB  CYS A 211       1.472  26.640  32.168  1.00 11.89           H
ATOM   2816 2HB  CYS A 211       0.294  27.622  31.288  1.00 11.89           H
ATOM   2817  SG  CYS A 211      -0.615  26.876  33.361  1.00 11.89           S
ATOM   2818  N   ALA A 212       1.631  23.733  31.381  1.00 17.56           N
ATOM   2819  H   ALA A 212       2.270  24.323  30.856  1.00 17.56           H
ATOM   2820  CA  ALA A 212       2.103  22.406  31.779  1.00 17.56           C
ATOM   2821  HA  ALA A 212       1.328  21.677  31.538  1.00 17.56           H
ATOM   2822  C   ALA A 212       2.431  22.266  33.272  1.00 17.56           C
ATOM   2823  O   ALA A 212       2.659  23.248  33.975  1.00 17.56           O
ATOM   2824  CB  ALA A 212       3.359  22.076  30.951  1.00 17.56           C
ATOM   2825 1HB  ALA A 212       3.136  22.158  29.887  1.00 17.56           H
ATOM   2826 2HB  ALA A 212       3.691  21.058  31.162  1.00 17.56           H
ATOM   2827 3HB  ALA A 212       4.163  22.771  31.201  1.00 17.56           H
ATOM   2828  N   TYR A 213       2.579  21.026  33.718  1.00 22.22           N
ATOM   2829  H   TYR A 213       2.354  20.247  33.115  1.00 22.22           H
ATOM   2830  CA  TYR A 213       3.097  20.747  35.061  1.00 22.22           C
ATOM   2831  HA  TYR A 213       2.554  21.336  35.798  1.00 22.22           H
ATOM   2832  C   TYR A 213       4.584  21.051  35.197  1.00 22.22           C
ATOM   2833  O   TYR A 213       5.073  21.334  36.296  1.00 22.22           O
ATOM   2834  CB  TYR A 213       2.962  19.266  35.397  1.00 22.22           C
ATOM   2835 1HB  TYR A 213       3.372  18.672  34.579  1.00 22.22           H
ATOM   2836 2HB  TYR A 213       3.556  19.076  36.284  1.00 22.22           H
ATOM   2837  CG  TYR A 213       1.560  18.812  35.693  1.00 22.22           C
ATOM   2838  CD1 TYR A 213       0.783  18.191  34.702  1.00 22.22           C
ATOM   2839  HD1 TYR A 213       1.172  18.090  33.702  1.00 22.22           H
ATOM   2840  CD2 TYR A 213       1.015  18.967  36.983  1.00 22.22           C
ATOM   2841  HD2 TYR A 213       1.592  19.450  37.760  1.00 22.22           H
ATOM   2842  CE1 TYR A 213      -0.504  17.690  35.004  1.00 22.22           C
ATOM   2843  HE1 TYR A 213      -1.095  17.202  34.245  1.00 22.22           H
ATOM   2844  CE2 TYR A 213      -0.285  18.490  37.279  1.00 22.22           C
ATOM   2845  HE2 TYR A 213      -0.699  18.610  38.269  1.00 22.22           H
ATOM   2846  CZ  TYR A 213      -1.022  17.848  36.282  1.00 22.22           C
ATOM   2847  OH  TYR A 213      -2.266  17.353  36.544  1.00 22.22           O
ATOM   2848  HH  TYR A 213      -2.625  17.725  37.363  1.00 22.22           H
ATOM   2849  N   ASN A 214       5.296  20.928  34.086  1.00  5.81           N
ATOM   2850  H   ASN A 214       4.825  20.728  33.221  1.00  5.81           H
ATOM   2851  CA  ASN A 214       6.751  21.033  34.077  1.00  5.81           C
ATOM   2852  HA  ASN A 214       7.164  20.302  34.775  1.00  5.81           H
ATOM   2853  C   ASN A 214       7.250  22.407  34.496  1.00  5.81           C
ATOM   2854  O   ASN A 214       6.629  23.435  34.221  1.00  5.81           O
ATOM   2855  CB  ASN A 214       7.287  20.741  32.672  1.00  5.81           C
ATOM   2856 1HB  ASN A 214       6.741  21.340  31.944  1.00  5.81           H
ATOM   2857 2HB  ASN A 214       8.341  21.015  32.626  1.00  5.81           H
ATOM   2858  CG  ASN A 214       7.172  19.292  32.302  1.00  5.81           C
ATOM   2859  OD1 ASN A 214       6.366  18.908  31.469  1.00  5.81           O
ATOM   2860  ND2 ASN A 214       7.977  18.474  32.914  1.00  5.81           N
ATOM   2861 1HD2 ASN A 214       7.927  17.496  32.687  1.00  5.81           H
ATOM   2862 2HD2 ASN A 214       8.626  18.827  33.609  1.00  5.81           H
ATOM   2863  N   ARG A 215       8.430  22.421  35.093  1.00 -6.16           N
ATOM   2864  H   ARG A 215       8.861  21.544  35.372  1.00 -6.16           H
ATOM   2865  CA  ARG A 215       9.192  23.656  35.226  1.00 -6.16           C
ATOM   2866  HA  ARG A 215       8.530  24.499  35.385  1.00 -6.16           H
ATOM   2867  C   ARG A 215       9.869  23.829  33.880  1.00 -6.16           C
ATOM   2868  O   ARG A 215      10.214  22.838  33.243  1.00 -6.16           O
ATOM   2869  CB  ARG A 215      10.198  23.558  36.372  1.00 -6.16           C
ATOM   2870 1HB  ARG A 215      10.776  22.652  36.249  1.00 -6.16           H
ATOM   2871 2HB  ARG A 215      10.870  24.410  36.311  1.00 -6.16           H
ATOM   2872  CG  ARG A 215       9.565  23.536  37.753  1.00 -6.16           C
ATOM   2873 1HG  ARG A 215       8.993  24.452  37.888  1.00 -6.16           H
ATOM   2874 2HG  ARG A 215       8.896  22.685  37.842  1.00 -6.16           H
ATOM   2875  CD  ARG A 215      10.617  23.460  38.842  1.00 -6.16           C
ATOM   2876 1HD  ARG A 215      11.317  24.281  38.693  1.00 -6.16           H
ATOM   2877 2HD  ARG A 215      10.131  23.593  39.810  1.00 -6.16           H
ATOM   2878  NE  ARG A 215      11.353  22.186  38.851  1.00 -6.16           N
ATOM   2879  HE  ARG A 215      10.866  21.364  38.513  1.00 -6.16           H
ATOM   2880  CZ  ARG A 215      12.593  22.003  39.282  1.00 -6.16           C
ATOM   2881  NH1 ARG A 215      13.088  20.802  39.253  1.00 -6.16           N
ATOM   2882 1HH1 ARG A 215      12.503  20.030  38.952  1.00 -6.16           H
ATOM   2883 2HH1 ARG A 215      14.056  20.647  39.514  1.00 -6.16           H
ATOM   2884  NH2 ARG A 215      13.377  22.969  39.687  1.00 -6.16           N
ATOM   2885 1HH2 ARG A 215      13.058  23.928  39.665  1.00 -6.16           H
ATOM   2886 2HH2 ARG A 215      14.292  22.747  40.053  1.00 -6.16           H
ATOM   2887  N   VAL A 216       9.993  25.059  33.412  1.00  3.53           N
ATOM   2888  H   VAL A 216       9.689  25.841  33.989  1.00  3.53           H
ATOM   2889  CA  VAL A 216      10.565  25.349  32.099  1.00  3.53           C
ATOM   2890  HA  VAL A 216      11.009  24.446  31.683  1.00  3.53           H
ATOM   2891  C   VAL A 216      11.651  26.391  32.310  1.00  3.53           C
ATOM   2892  O   VAL A 216      11.353  27.521  32.694  1.00  3.53           O
ATOM   2893  CB  VAL A 216       9.491  25.891  31.108  1.00  3.53           C
ATOM   2894  HB  VAL A 216       9.069  26.809  31.517  1.00  3.53           H
ATOM   2895  CG1 VAL A 216      10.112  26.207  29.734  1.00  3.53           C
ATOM   2896 1HG1 VAL A 216      10.582  25.315  29.314  1.00  3.53           H
ATOM   2897 2HG1 VAL A 216      10.857  26.996  29.839  1.00  3.53           H
ATOM   2898 3HG1 VAL A 216       9.342  26.562  29.054  1.00  3.53           H
ATOM   2899  CG2 VAL A 216       8.343  24.880  30.930  1.00  3.53           C
ATOM   2900 1HG2 VAL A 216       7.890  24.656  31.895  1.00  3.53           H
ATOM   2901 2HG2 VAL A 216       8.715  23.955  30.491  1.00  3.53           H
ATOM   2902 3HG2 VAL A 216       7.580  25.304  30.281  1.00  3.53           H
ATOM   2903  N   ASN A 217      12.896  25.984  32.102  1.00 -9.35           N
ATOM   2904  H   ASN A 217      13.048  25.009  31.832  1.00 -9.35           H
ATOM   2905  CA  ASN A 217      14.082  26.830  32.279  1.00 -9.35           C
ATOM   2906  HA  ASN A 217      14.963  26.195  32.169  1.00 -9.35           H
ATOM   2907  C   ASN A 217      14.135  27.452  33.684  1.00 -9.35           C
ATOM   2908  O   ASN A 217      14.622  28.572  33.855  1.00 -9.35           O
ATOM   2909  CB  ASN A 217      14.157  27.910  31.184  1.00 -9.35           C
ATOM   2910 1HB  ASN A 217      13.277  28.549  31.240  1.00 -9.35           H
ATOM   2911 2HB  ASN A 217      15.041  28.524  31.347  1.00 -9.35           H
ATOM   2912  CG  ASN A 217      14.254  27.327  29.797  1.00 -9.35           C
ATOM   2913  OD1 ASN A 217      15.042  26.429  29.540  1.00 -9.35           O
ATOM   2914  ND2 ASN A 217      13.471  27.832  28.884  1.00 -9.35           N
ATOM   2915 1HD2 ASN A 217      13.558  27.496  27.941  1.00 -9.35           H
ATOM   2916 2HD2 ASN A 217      12.812  28.559  29.119  1.00 -9.35           H
ATOM   2917  N   GLY A 218      13.617  26.735  34.673  1.00 21.51           N
ATOM   2918  H   GLY A 218      13.237  25.813  34.464  1.00 21.51           H
ATOM   2919  CA  GLY A 218      13.570  27.204  36.053  1.00 21.51           C
ATOM   2920 1HA  GLY A 218      14.114  26.491  36.671  1.00 21.51           H
ATOM   2921 2HA  GLY A 218      14.080  28.162  36.135  1.00 21.51           H
ATOM   2922  C   GLY A 218      12.173  27.349  36.645  1.00 21.51           C
ATOM   2923  O   GLY A 218      11.780  26.478  37.427  1.00 21.51           O
ATOM   2924  N   PRO A 219      11.399  28.408  36.344  1.00 -1.01           N
ATOM   2925  CA  PRO A 219      10.063  28.512  36.950  1.00 -1.01           C
ATOM   2926  HA  PRO A 219      10.143  28.501  38.037  1.00 -1.01           H
ATOM   2927  C   PRO A 219       9.061  27.459  36.488  1.00 -1.01           C
ATOM   2928  O   PRO A 219       9.173  26.934  35.380  1.00 -1.01           O
ATOM   2929  CB  PRO A 219       9.566  29.880  36.465  1.00 -1.01           C
ATOM   2930 1HB  PRO A 219       8.935  29.755  35.586  1.00 -1.01           H
ATOM   2931 2HB  PRO A 219       9.020  30.400  37.251  1.00 -1.01           H
ATOM   2932  CG  PRO A 219      10.789  30.616  36.104  1.00 -1.01           C
ATOM   2933 1HG  PRO A 219      10.568  31.418  35.401  1.00 -1.01           H
ATOM   2934 2HG  PRO A 219      11.260  31.010  37.002  1.00 -1.01           H
ATOM   2935  CD  PRO A 219      11.664  29.574  35.483  1.00 -1.01           C
ATOM   2936 1HD  PRO A 219      11.357  29.371  34.456  1.00 -1.01           H
ATOM   2937 2HD  PRO A 219      12.709  29.878  35.527  1.00 -1.01           H
ATOM   2938  N   TYR A 220       8.038  27.207  37.294  1.00 19.24           N
ATOM   2939  H   TYR A 220       7.995  27.668  38.198  1.00 19.24           H
ATOM   2940  CA  TYR A 220       6.918  26.355  36.879  1.00 19.24           C
ATOM   2941  HA  TYR A 220       7.273  25.371  36.588  1.00 19.24           H
ATOM   2942  C   TYR A 220       6.246  27.003  35.675  1.00 19.24           C
ATOM   2943  O   TYR A 220       6.137  28.220  35.646  1.00 19.24           O
ATOM   2944  CB  TYR A 220       5.918  26.199  38.024  1.00 19.24           C
ATOM   2945 1HB  TYR A 220       5.889  27.116  38.613  1.00 19.24           H
ATOM   2946 2HB  TYR A 220       4.930  26.030  37.600  1.00 19.24           H
ATOM   2947  CG  TYR A 220       6.248  25.020  38.909  1.00 19.24           C
ATOM   2948  CD1 TYR A 220       7.077  25.157  40.043  1.00 19.24           C
ATOM   2949  HD1 TYR A 220       7.473  26.127  40.308  1.00 19.24           H
ATOM   2950  CD2 TYR A 220       5.751  23.742  38.590  1.00 19.24           C
ATOM   2951  HD2 TYR A 220       5.122  23.613  37.719  1.00 19.24           H
ATOM   2952  CE1 TYR A 220       7.412  24.021  40.838  1.00 19.24           C
ATOM   2953  HE1 TYR A 220       8.049  24.127  41.704  1.00 19.24           H
ATOM   2954  CE2 TYR A 220       6.079  22.611  39.382  1.00 19.24           C
ATOM   2955  HE2 TYR A 220       5.690  21.637  39.125  1.00 19.24           H
ATOM   2956  CZ  TYR A 220       6.916  22.759  40.489  1.00 19.24           C
ATOM   2957  OH  TYR A 220       7.249  21.646  41.217  1.00 19.24           O
ATOM   2958  HH  TYR A 220       6.817  20.854  40.884  1.00 19.24           H
ATOM   2959  N   ALA A 221       5.800  26.238  34.685  1.00  9.44           N
ATOM   2960  H   ALA A 221       5.879  25.223  34.747  1.00  9.44           H
ATOM   2961  CA  ALA A 221       5.242  26.819  33.461  1.00  9.44           C
ATOM   2962  HA  ALA A 221       6.014  27.433  32.998  1.00  9.44           H
ATOM   2963  C   ALA A 221       4.036  27.726  33.722  1.00  9.44           C
ATOM   2964  O   ALA A 221       3.884  28.768  33.093  1.00  9.44           O
ATOM   2965  CB  ALA A 221       4.855  25.709  32.485  1.00  9.44           C
ATOM   2966 1HB  ALA A 221       5.707  25.057  32.306  1.00  9.44           H
ATOM   2967 2HB  ALA A 221       4.537  26.153  31.541  1.00  9.44           H
ATOM   2968 3HB  ALA A 221       4.038  25.120  32.899  1.00  9.44           H
ATOM   2969  N   CYS A 222       3.206  27.355  34.685  1.00 32.67           N
ATOM   2970  H   CYS A 222       3.366  26.477  35.174  1.00 32.67           H
ATOM   2971  CA  CYS A 222       2.048  28.166  35.058  1.00 32.67           C
ATOM   2972  HA  CYS A 222       1.554  28.504  34.150  1.00 32.67           H
ATOM   2973  C   CYS A 222       2.403  29.409  35.875  1.00 32.67           C
ATOM   2974  O   CYS A 222       1.537  30.202  36.208  1.00 32.67           O
ATOM   2975  CB  CYS A 222       1.057  27.305  35.839  1.00 32.67           C
ATOM   2976 1HB  CYS A 222       1.554  26.904  36.722  1.00 32.67           H
ATOM   2977 2HB  CYS A 222       0.230  27.936  36.164  1.00 32.67           H
ATOM   2978  SG  CYS A 222       0.381  25.928  34.854  1.00 32.67           S
ATOM   2979  N   ASP A 223       3.676  29.567  36.204  1.00  3.23           N
ATOM   2980  H   ASP A 223       4.358  28.885  35.888  1.00  3.23           H
ATOM   2981  CA  ASP A 223       4.174  30.671  37.027  1.00  3.23           C
ATOM   2982  HA  ASP A 223       3.356  31.339  37.298  1.00  3.23           H
ATOM   2983  C   ASP A 223       5.238  31.447  36.243  1.00  3.23           C
ATOM   2984  O   ASP A 223       5.979  32.270  36.784  1.00  3.23           O
ATOM   2985  CB  ASP A 223       4.790  30.056  38.285  1.00  3.23           C
ATOM   2986 1HB  ASP A 223       4.133  29.263  38.640  1.00  3.23           H
ATOM   2987 2HB  ASP A 223       5.752  29.615  38.026  1.00  3.23           H
ATOM   2988  CG  ASP A 223       4.987  31.054  39.406  1.00  3.23           C
ATOM   2989  OD1 ASP A 223       5.856  30.802  40.275  1.00  3.23           O
ATOM   2990  OD2 ASP A 223       4.238  32.048  39.496  1.00  3.23           O
ATOM   2991  N   ASN A 224       5.359  31.114  34.965  1.00 -0.96           N
ATOM   2992  H   ASN A 224       4.690  30.472  34.559  1.00 -0.96           H
ATOM   2993  CA  ASN A 224       6.452  31.591  34.118  1.00 -0.96           C
ATOM   2994  HA  ASN A 224       7.303  31.844  34.751  1.00 -0.96           H
ATOM   2995  C   ASN A 224       6.046  32.832  33.323  1.00 -0.96           C
ATOM   2996  O   ASN A 224       5.414  32.734  32.272  1.00 -0.96           O
ATOM   2997  CB  ASN A 224       6.875  30.455  33.181  1.00 -0.96           C
ATOM   2998 1HB  ASN A 224       6.980  29.550  33.767  1.00 -0.96           H
ATOM   2999 2HB  ASN A 224       6.105  30.291  32.430  1.00 -0.96           H
ATOM   3000  CG  ASN A 224       8.192  30.707  32.508  1.00 -0.96           C
ATOM   3001  OD1 ASN A 224       8.403  31.714  31.848  1.00 -0.96           O
ATOM   3002  ND2 ASN A 224       9.097  29.778  32.658  1.00 -0.96           N
ATOM   3003 1HD2 ASN A 224      10.001  29.894  32.223  1.00 -0.96           H
ATOM   3004 2HD2 ASN A 224       8.902  28.956  33.208  1.00 -0.96           H
ATOM   3005  N   GLU A 225       6.401  34.010  33.817  1.00 -7.55           N
ATOM   3006  H   GLU A 225       6.952  34.045  34.667  1.00 -7.55           H
ATOM   3007  CA  GLU A 225       6.013  35.269  33.171  1.00 -7.55           C
ATOM   3008  HA  GLU A 225       4.924  35.309  33.110  1.00 -7.55           H
ATOM   3009  C   GLU A 225       6.581  35.391  31.760  1.00 -7.55           C
ATOM   3010  O   GLU A 225       5.922  35.887  30.839  1.00 -7.55           O
ATOM   3011  CB  GLU A 225       6.514  36.446  34.012  1.00 -7.55           C
ATOM   3012 1HB  GLU A 225       6.246  36.261  35.047  1.00 -7.55           H
ATOM   3013 2HB  GLU A 225       7.602  36.488  33.949  1.00 -7.55           H
ATOM   3014  CG  GLU A 225       5.941  37.799  33.610  1.00 -7.55           C
ATOM   3015 1HG  GLU A 225       6.264  38.041  32.596  1.00 -7.55           H
ATOM   3016 2HG  GLU A 225       4.853  37.736  33.624  1.00 -7.55           H
ATOM   3017  CD  GLU A 225       6.384  38.908  34.550  1.00 -7.55           C
ATOM   3018  OE1 GLU A 225       5.519  39.548  35.183  1.00 -7.55           O
ATOM   3019  OE2 GLU A 225       7.604  39.166  34.669  1.00 -7.55           O
ATOM   3020  N   MET A 226       7.799  34.902  31.571  1.00  2.62           N
ATOM   3021  H   MET A 226       8.293  34.466  32.350  1.00  2.62           H
ATOM   3022  CA  MET A 226       8.459  34.989  30.272  1.00  2.62           C
ATOM   3023  HA  MET A 226       8.371  36.015  29.923  1.00  2.62           H
ATOM   3024  C   MET A 226       7.808  34.105  29.209  1.00  2.62           C
ATOM   3025  O   MET A 226       8.009  34.329  28.017  1.00  2.62           O
ATOM   3026  CB  MET A 226       9.952  34.680  30.393  1.00  2.62           C
ATOM   3027 1HB  MET A 226      10.079  33.705  30.858  1.00  2.62           H
ATOM   3028 2HB  MET A 226      10.383  34.649  29.393  1.00  2.62           H
ATOM   3029  CG  MET A 226      10.704  35.727  31.200  1.00  2.62           C
ATOM   3030 1HG  MET A 226      10.522  36.706  30.756  1.00  2.62           H
ATOM   3031 2HG  MET A 226      10.329  35.735  32.222  1.00  2.62           H
ATOM   3032  SD  MET A 226      12.483  35.432  31.230  1.00  2.62           S
ATOM   3033  CE  MET A 226      13.029  36.788  32.300  1.00  2.62           C
ATOM   3034 1HE  MET A 226      14.115  36.763  32.402  1.00  2.62           H
ATOM   3035 2HE  MET A 226      12.573  36.685  33.286  1.00  2.62           H
ATOM   3036 3HE  MET A 226      12.735  37.743  31.864  1.00  2.62           H
ATOM   3037  N   LEU A 227       6.987  33.145  29.613  1.00 -6.77           N
ATOM   3038  H   LEU A 227       6.928  32.931  30.604  1.00 -6.77           H
ATOM   3039  CA  LEU A 227       6.111  32.436  28.681  1.00 -6.77           C
ATOM   3040  HA  LEU A 227       6.539  32.446  27.679  1.00 -6.77           H
ATOM   3041  C   LEU A 227       4.742  33.122  28.617  1.00 -6.77           C
ATOM   3042  O   LEU A 227       4.278  33.549  27.555  1.00 -6.77           O
ATOM   3043  CB  LEU A 227       5.899  30.980  29.130  1.00 -6.77           C
ATOM   3044 1HB  LEU A 227       5.605  31.001  30.179  1.00 -6.77           H
ATOM   3045 2HB  LEU A 227       5.049  30.601  28.577  1.00 -6.77           H
ATOM   3046  CG  LEU A 227       7.007  29.925  28.988  1.00 -6.77           C
ATOM   3047  HG  LEU A 227       7.889  30.262  29.529  1.00 -6.77           H
ATOM   3048  CD1 LEU A 227       6.524  28.608  29.611  1.00 -6.77           C
ATOM   3049 1HD1 LEU A 227       7.330  27.877  29.586  1.00 -6.77           H
ATOM   3050 2HD1 LEU A 227       5.665  28.220  29.060  1.00 -6.77           H
ATOM   3051 3HD1 LEU A 227       6.235  28.768  30.649  1.00 -6.77           H
ATOM   3052  CD2 LEU A 227       7.396  29.667  27.533  1.00 -6.77           C
ATOM   3053 1HD2 LEU A 227       7.827  30.568  27.104  1.00 -6.77           H
ATOM   3054 2HD2 LEU A 227       6.520  29.371  26.951  1.00 -6.77           H
ATOM   3055 3HD2 LEU A 227       8.147  28.877  27.488  1.00 -6.77           H
ATOM   3056  N   LEU A 228       4.068  33.189  29.758  1.00 18.38           N
ATOM   3057  H   LEU A 228       4.529  32.948  30.635  1.00 18.38           H
ATOM   3058  CA  LEU A 228       2.633  33.468  29.782  1.00 18.38           C
ATOM   3059  HA  LEU A 228       2.163  32.867  29.005  1.00 18.38           H
ATOM   3060  C   LEU A 228       2.266  34.915  29.507  1.00 18.38           C
ATOM   3061  O   LEU A 228       1.159  35.200  29.062  1.00 18.38           O
ATOM   3062  CB  LEU A 228       2.022  33.073  31.127  1.00 18.38           C
ATOM   3063 1HB  LEU A 228       2.465  33.707  31.891  1.00 18.38           H
ATOM   3064 2HB  LEU A 228       0.961  33.312  31.078  1.00 18.38           H
ATOM   3065  CG  LEU A 228       2.143  31.622  31.613  1.00 18.38           C
ATOM   3066  HG  LEU A 228       3.190  31.402  31.810  1.00 18.38           H
ATOM   3067  CD1 LEU A 228       1.368  31.496  32.918  1.00 18.38           C
ATOM   3068 1HD1 LEU A 228       1.457  30.483  33.297  1.00 18.38           H
ATOM   3069 2HD1 LEU A 228       0.314  31.730  32.763  1.00 18.38           H
ATOM   3070 3HD1 LEU A 228       1.782  32.179  33.662  1.00 18.38           H
ATOM   3071  CD2 LEU A 228       1.632  30.599  30.596  1.00 18.38           C
ATOM   3072 1HD2 LEU A 228       2.273  30.609  29.717  1.00 18.38           H
ATOM   3073 2HD2 LEU A 228       0.611  30.835  30.303  1.00 18.38           H
ATOM   3074 3HD2 LEU A 228       1.668  29.604  31.037  1.00 18.38           H
ATOM   3075  N   THR A 229       3.194  35.828  29.736  1.00 21.43           N
ATOM   3076  H   THR A 229       4.082  35.551  30.143  1.00 21.43           H
ATOM   3077  CA  THR A 229       2.975  37.234  29.406  1.00 21.43           C
ATOM   3078  HA  THR A 229       1.959  37.368  29.037  1.00 21.43           H
ATOM   3079  C   THR A 229       3.920  37.656  28.289  1.00 21.43           C
ATOM   3080  O   THR A 229       3.474  38.166  27.261  1.00 21.43           O
ATOM   3081  CB  THR A 229       3.133  38.112  30.668  1.00 21.43           C
ATOM   3082  HB  THR A 229       4.136  37.991  31.078  1.00 21.43           H
ATOM   3083  OG1 THR A 229       2.163  37.697  31.635  1.00 21.43           O
ATOM   3084  HG1 THR A 229       2.472  36.886  32.058  1.00 21.43           H
ATOM   3085  CG2 THR A 229       2.875  39.577  30.394  1.00 21.43           C
ATOM   3086 1HG2 THR A 229       2.917  40.126  31.336  1.00 21.43           H
ATOM   3087 2HG2 THR A 229       1.890  39.707  29.952  1.00 21.43           H
ATOM   3088 3HG2 THR A 229       3.636  39.971  29.721  1.00 21.43           H
ATOM   3089  N   ASP A 230       5.210  37.385  28.428  1.00 20.66           N
ATOM   3090  H   ASP A 230       5.544  36.867  29.239  1.00 20.66           H
ATOM   3091  CA  ASP A 230       6.188  37.944  27.490  1.00 20.66           C
ATOM   3092  HA  ASP A 230       5.899  38.980  27.316  1.00 20.66           H
ATOM   3093  C   ASP A 230       6.243  37.270  26.118  1.00 20.66           C
ATOM   3094  O   ASP A 230       6.897  37.768  25.201  1.00 20.66           O
ATOM   3095  CB  ASP A 230       7.580  37.966  28.114  1.00 20.66           C
ATOM   3096 1HB  ASP A 230       7.492  38.229  29.170  1.00 20.66           H
ATOM   3097 2HB  ASP A 230       8.016  36.974  28.033  1.00 20.66           H
ATOM   3098  CG  ASP A 230       8.500  38.962  27.436  1.00 20.66           C
ATOM   3099  OD1 ASP A 230       8.317  40.195  27.581  1.00 20.66           O
ATOM   3100  OD2 ASP A 230       9.446  38.516  26.755  1.00 20.66           O
ATOM   3101  N   ILE A 231       5.519  36.171  25.951  1.00 12.86           N
ATOM   3102  H   ILE A 231       5.091  35.731  26.754  1.00 12.86           H
ATOM   3103  CA  ILE A 231       5.279  35.615  24.618  1.00 12.86           C
ATOM   3104  HA  ILE A 231       5.784  36.238  23.880  1.00 12.86           H
ATOM   3105  C   ILE A 231       3.791  35.695  24.300  1.00 12.86           C
ATOM   3106  O   ILE A 231       3.426  36.309  23.295  1.00 12.86           O
ATOM   3107  CB  ILE A 231       5.823  34.164  24.453  1.00 12.86           C
ATOM   3108  HB  ILE A 231       5.379  33.530  25.220  1.00 12.86           H
ATOM   3109  CG1 ILE A 231       7.355  34.161  24.623  1.00 12.86           C
ATOM   3110 1HG1 ILE A 231       7.800  34.671  23.769  1.00 12.86           H
ATOM   3111 2HG1 ILE A 231       7.612  34.727  25.516  1.00 12.86           H
ATOM   3112  CG2 ILE A 231       5.451  33.588  23.065  1.00 12.86           C
ATOM   3113 1HG2 ILE A 231       5.871  34.209  22.271  1.00 12.86           H
ATOM   3114 2HG2 ILE A 231       4.367  33.552  22.952  1.00 12.86           H
ATOM   3115 3HG2 ILE A 231       5.826  32.570  22.961  1.00 12.86           H
ATOM   3116  CD1 ILE A 231       7.993  32.780  24.753  1.00 12.86           C
ATOM   3117 1HD1 ILE A 231       9.064  32.891  24.929  1.00 12.86           H
ATOM   3118 2HD1 ILE A 231       7.846  32.210  23.840  1.00 12.86           H
ATOM   3119 3HD1 ILE A 231       7.547  32.245  25.589  1.00 12.86           H
ATOM   3120  N   LEU A 232       2.916  35.126  25.124  1.00  7.93           N
ATOM   3121  H   LEU A 232       3.230  34.673  25.978  1.00  7.93           H
ATOM   3122  CA  LEU A 232       1.499  35.074  24.746  1.00  7.93           C
ATOM   3123  HA  LEU A 232       1.438  34.590  23.772  1.00  7.93           H
ATOM   3124  C   LEU A 232       0.873  36.458  24.586  1.00  7.93           C
ATOM   3125  O   LEU A 232       0.272  36.748  23.552  1.00  7.93           O
ATOM   3126  CB  LEU A 232       0.655  34.269  25.745  1.00  7.93           C
ATOM   3127 1HB  LEU A 232       0.756  34.752  26.710  1.00  7.93           H
ATOM   3128 2HB  LEU A 232      -0.385  34.381  25.444  1.00  7.93           H
ATOM   3129  CG  LEU A 232       0.898  32.766  25.955  1.00  7.93           C
ATOM   3130  HG  LEU A 232       1.933  32.617  26.263  1.00  7.93           H
ATOM   3131  CD1 LEU A 232      -0.015  32.237  27.055  1.00  7.93           C
ATOM   3132 1HD1 LEU A 232       0.224  31.195  27.261  1.00  7.93           H
ATOM   3133 2HD1 LEU A 232      -1.060  32.315  26.751  1.00  7.93           H
ATOM   3134 3HD1 LEU A 232       0.130  32.816  27.968  1.00  7.93           H
ATOM   3135  CD2 LEU A 232       0.647  31.965  24.685  1.00  7.93           C
ATOM   3136 1HD2 LEU A 232      -0.355  32.162  24.301  1.00  7.93           H
ATOM   3137 2HD2 LEU A 232       0.752  30.900  24.894  1.00  7.93           H
ATOM   3138 3HD2 LEU A 232       1.389  32.242  23.941  1.00  7.93           H
ATOM   3139  N   ARG A 233       1.024  37.341  25.565  1.00 21.50           N
ATOM   3140  H   ARG A 233       1.534  37.093  26.404  1.00 21.50           H
ATOM   3141  CA  ARG A 233       0.460  38.684  25.424  1.00 21.50           C
ATOM   3142  HA  ARG A 233      -0.537  38.614  24.985  1.00 21.50           H
ATOM   3143  C   ARG A 233       1.334  39.502  24.491  1.00 21.50           C
ATOM   3144  O   ARG A 233       0.857  40.091  23.525  1.00 21.50           O
ATOM   3145  CB  ARG A 233       0.364  39.397  26.782  1.00 21.50           C
ATOM   3146 1HB  ARG A 233      -0.180  38.759  27.478  1.00 21.50           H
ATOM   3147 2HB  ARG A 233       1.367  39.544  27.173  1.00 21.50           H
ATOM   3148  CG  ARG A 233      -0.333  40.758  26.718  1.00 21.50           C
ATOM   3149 1HG  ARG A 233       0.087  41.348  25.905  1.00 21.50           H
ATOM   3150 2HG  ARG A 233      -1.392  40.599  26.523  1.00 21.50           H
ATOM   3151  CD  ARG A 233      -0.171  41.546  28.010  1.00 21.50           C
ATOM   3152 1HD  ARG A 233      -0.848  42.401  27.981  1.00 21.50           H
ATOM   3153 2HD  ARG A 233      -0.447  40.911  28.853  1.00 21.50           H
ATOM   3154  NE  ARG A 233       1.204  42.039  28.195  1.00 21.50           N
ATOM   3155  HE  ARG A 233       1.882  41.827  27.474  1.00 21.50           H
ATOM   3156  CZ  ARG A 233       1.655  42.753  29.215  1.00 21.50           C
ATOM   3157  NH1 ARG A 233       2.921  43.036  29.258  1.00 21.50           N
ATOM   3158 1HH1 ARG A 233       3.541  42.679  28.540  1.00 21.50           H
ATOM   3159 2HH1 ARG A 233       3.267  43.624  30.008  1.00 21.50           H
ATOM   3160  NH2 ARG A 233       0.908  43.212  30.183  1.00 21.50           N
ATOM   3161 1HH2 ARG A 233      -0.089  43.034  30.189  1.00 21.50           H
ATOM   3162 2HH2 ARG A 233       1.346  43.757  30.918  1.00 21.50           H
ATOM   3163  N   ASP A 234       2.609  39.594  24.827  1.00 -1.43           N
ATOM   3164  H   ASP A 234       2.969  39.023  25.592  1.00 -1.43           H
ATOM   3165  CA  ASP A 234       3.470  40.624  24.250  1.00 -1.43           C
ATOM   3166  HA  ASP A 234       2.906  41.555  24.227  1.00 -1.43           H
ATOM   3167  C   ASP A 234       3.923  40.382  22.820  1.00 -1.43           C
ATOM   3168  O   ASP A 234       4.205  41.340  22.098  1.00 -1.43           O
ATOM   3169  CB  ASP A 234       4.686  40.850  25.150  1.00 -1.43           C
ATOM   3170 1HB  ASP A 234       5.152  39.892  25.371  1.00 -1.43           H
ATOM   3171 2HB  ASP A 234       5.405  41.474  24.617  1.00 -1.43           H
ATOM   3172  CG  ASP A 234       4.315  41.555  26.444  1.00 -1.43           C
ATOM   3173  OD1 ASP A 234       4.800  41.204  27.534  1.00 -1.43           O
ATOM   3174  OD2 ASP A 234       3.512  42.511  26.376  1.00 -1.43           O
ATOM   3175  N   GLU A 235       3.965  39.130  22.383  1.00-15.18           N
ATOM   3176  H   GLU A 235       3.745  38.366  23.011  1.00-15.18           H
ATOM   3177  CA  GLU A 235       4.354  38.828  21.003  1.00-15.18           C
ATOM   3178  HA  GLU A 235       4.573  39.758  20.487  1.00-15.18           H
ATOM   3179  C   GLU A 235       3.268  38.154  20.173  1.00-15.18           C
ATOM   3180  O   GLU A 235       3.189  38.391  18.968  1.00-15.18           O
ATOM   3181  CB  GLU A 235       5.647  38.012  20.975  1.00-15.18           C
ATOM   3182 1HB  GLU A 235       5.540  37.124  21.598  1.00-15.18           H
ATOM   3183 2HB  GLU A 235       5.823  37.698  19.948  1.00-15.18           H
ATOM   3184  CG  GLU A 235       6.845  38.835  21.444  1.00-15.18           C
ATOM   3185 1HG  GLU A 235       6.848  39.778  20.895  1.00-15.18           H
ATOM   3186 2HG  GLU A 235       6.740  39.054  22.507  1.00-15.18           H
ATOM   3187  CD  GLU A 235       8.174  38.143  21.206  1.00-15.18           C
ATOM   3188  OE1 GLU A 235       8.976  38.025  22.160  1.00-15.18           O
ATOM   3189  OE2 GLU A 235       8.465  37.737  20.057  1.00-15.18           O
ATOM   3190  N   TRP A 236       2.417  37.336  20.775  1.00 12.77           N
ATOM   3191  H   TRP A 236       2.531  37.118  21.763  1.00 12.77           H
ATOM   3192  CA  TRP A 236       1.365  36.653  20.015  1.00 12.77           C
ATOM   3193  HA  TRP A 236       1.665  36.603  18.969  1.00 12.77           H
ATOM   3194  C   TRP A 236       0.024  37.378  20.041  1.00 12.77           C
ATOM   3195  O   TRP A 236      -0.861  37.061  19.241  1.00 12.77           O
ATOM   3196  CB  TRP A 236       1.205  35.213  20.510  1.00 12.77           C
ATOM   3197 1HB  TRP A 236       0.996  35.219  21.578  1.00 12.77           H
ATOM   3198 2HB  TRP A 236       0.359  34.760  19.995  1.00 12.77           H
ATOM   3199  CG  TRP A 236       2.423  34.357  20.248  1.00 12.77           C
ATOM   3200  CD1 TRP A 236       3.555  34.704  19.571  1.00 12.77           C
ATOM   3201  HD1 TRP A 236       3.731  35.682  19.138  1.00 12.77           H
ATOM   3202  CD2 TRP A 236       2.616  32.981  20.617  1.00 12.77           C
ATOM   3203  NE1 TRP A 236       4.437  33.669  19.496  1.00 12.77           N
ATOM   3204  HE1 TRP A 236       5.337  33.719  19.022  1.00 12.77           H
ATOM   3205  CE2 TRP A 236       3.900  32.591  20.141  1.00 12.77           C
ATOM   3206  CE3 TRP A 236       1.833  32.031  21.303  1.00 12.77           C
ATOM   3207  HE3 TRP A 236       0.854  32.299  21.668  1.00 12.77           H
ATOM   3208  CZ2 TRP A 236       4.419  31.302  20.347  1.00 12.77           C
ATOM   3209  HZ2 TRP A 236       5.395  31.046  19.969  1.00 12.77           H
ATOM   3210  CZ3 TRP A 236       2.351  30.731  21.516  1.00 12.77           C
ATOM   3211  HZ3 TRP A 236       1.757  29.999  22.044  1.00 12.77           H
ATOM   3212  CH2 TRP A 236       3.643  30.379  21.026  1.00 12.77           C
ATOM   3213  HH2 TRP A 236       4.015  29.376  21.177  1.00 12.77           H
ATOM   3214  N   GLY A 237      -0.140  38.356  20.924  1.00  1.79           N
ATOM   3215  H   GLY A 237       0.600  38.590  21.572  1.00  1.79           H
ATOM   3216  CA  GLY A 237      -1.378  39.119  20.964  1.00  1.79           C
ATOM   3217 1HA  GLY A 237      -1.257  39.963  21.643  1.00  1.79           H
ATOM   3218 2HA  GLY A 237      -1.587  39.503  19.966  1.00  1.79           H
ATOM   3219  C   GLY A 237      -2.567  38.296  21.413  1.00  1.79           C
ATOM   3220  O   GLY A 237      -3.685  38.505  20.950  1.00  1.79           O
ATOM   3221  N   PHE A 238      -2.314  37.319  22.271  1.00 25.38           N
ATOM   3222  H   PHE A 238      -1.368  37.208  22.628  1.00 25.38           H
ATOM   3223  CA  PHE A 238      -3.338  36.386  22.729  1.00 25.38           C
ATOM   3224  HA  PHE A 238      -3.745  35.861  21.864  1.00 25.38           H
ATOM   3225  C   PHE A 238      -4.480  37.118  23.437  1.00 25.38           C
ATOM   3226  O   PHE A 238      -4.253  37.944  24.325  1.00 25.38           O
ATOM   3227  CB  PHE A 238      -2.643  35.384  23.658  1.00 25.38           C
ATOM   3228 1HB  PHE A 238      -1.838  34.907  23.099  1.00 25.38           H
ATOM   3229 2HB  PHE A 238      -2.202  35.932  24.491  1.00 25.38           H
ATOM   3230  CG  PHE A 238      -3.530  34.308  24.213  1.00 25.38           C
ATOM   3231  CD1 PHE A 238      -4.300  33.488  23.370  1.00 25.38           C
ATOM   3232  HD1 PHE A 238      -4.320  33.672  22.306  1.00 25.38           H
ATOM   3233  CD2 PHE A 238      -3.532  34.057  25.598  1.00 25.38           C
ATOM   3234  HD2 PHE A 238      -2.960  34.689  26.265  1.00 25.38           H
ATOM   3235  CE1 PHE A 238      -5.040  32.399  23.896  1.00 25.38           C
ATOM   3236  HE1 PHE A 238      -5.626  31.771  23.239  1.00 25.38           H
ATOM   3237  CE2 PHE A 238      -4.252  32.966  26.135  1.00 25.38           C
ATOM   3238  HE2 PHE A 238      -4.237  32.776  27.197  1.00 25.38           H
ATOM   3239  CZ  PHE A 238      -5.001  32.133  25.281  1.00 25.38           C
ATOM   3240  HZ  PHE A 238      -5.550  31.300  25.690  1.00 25.38           H
ATOM   3241  N   GLU A 239      -5.706  36.826  23.025  1.00  4.93           N
ATOM   3242  H   GLU A 239      -5.821  36.173  22.247  1.00  4.93           H
ATOM   3243  CA  GLU A 239      -6.918  37.438  23.582  1.00  4.93           C
ATOM   3244  HA  GLU A 239      -6.649  38.264  24.240  1.00  4.93           H
ATOM   3245  C   GLU A 239      -7.721  36.424  24.392  1.00  4.93           C
ATOM   3246  O   GLU A 239      -8.770  36.739  24.957  1.00  4.93           O
ATOM   3247  CB  GLU A 239      -7.813  37.970  22.455  1.00  4.93           C
ATOM   3248 1HB  GLU A 239      -8.046  37.141  21.787  1.00  4.93           H
ATOM   3249 2HB  GLU A 239      -8.749  38.325  22.886  1.00  4.93           H
ATOM   3250  CG  GLU A 239      -7.214  39.102  21.625  1.00  4.93           C
ATOM   3251 1HG  GLU A 239      -6.287  38.760  21.168  1.00  4.93           H
ATOM   3252 2HG  GLU A 239      -7.912  39.349  20.824  1.00  4.93           H
ATOM   3253  CD  GLU A 239      -6.937  40.364  22.435  1.00  4.93           C
ATOM   3254  OE1 GLU A 239      -6.040  41.149  22.045  1.00  4.93           O
ATOM   3255  OE2 GLU A 239      -7.624  40.617  23.457  1.00  4.93           O
ATOM   3256  N   GLY A 240      -7.221  35.198  24.421  1.00 -5.83           N
ATOM   3257  H   GLY A 240      -6.361  34.998  23.934  1.00 -5.83           H
ATOM   3258  CA  GLY A 240      -7.852  34.130  25.175  1.00 -5.83           C
ATOM   3259 1HA  GLY A 240      -8.930  34.280  25.199  1.00 -5.83           H
ATOM   3260 2HA  GLY A 240      -7.636  33.179  24.694  1.00 -5.83           H
ATOM   3261  C   GLY A 240      -7.335  34.094  26.597  1.00 -5.83           C
ATOM   3262  O   GLY A 240      -6.731  35.068  27.037  1.00 -5.83           O
ATOM   3263  N   TRP A 241      -7.546  32.996  27.308  1.00 12.84           N
ATOM   3264  H   TRP A 241      -8.000  32.196  26.879  1.00 12.84           H
ATOM   3265  CA  TRP A 241      -7.140  32.890  28.712  1.00 12.84           C
ATOM   3266  HA  TRP A 241      -6.492  33.731  28.957  1.00 12.84           H
ATOM   3267  C   TRP A 241      -6.324  31.630  29.006  1.00 12.84           C
ATOM   3268  O   TRP A 241      -6.340  30.669  28.239  1.00 12.84           O
ATOM   3269  CB  TRP A 241      -8.382  32.982  29.607  1.00 12.84           C
ATOM   3270 1HB  TRP A 241      -8.090  32.832  30.645  1.00 12.84           H
ATOM   3271 2HB  TRP A 241      -8.786  33.985  29.518  1.00 12.84           H
ATOM   3272  CG  TRP A 241      -9.493  32.025  29.259  1.00 12.84           C
ATOM   3273  CD1 TRP A 241     -10.434  32.173  28.283  1.00 12.84           C
ATOM   3274  HD1 TRP A 241     -10.453  33.001  27.585  1.00 12.84           H
ATOM   3275  CD2 TRP A 241      -9.863  30.824  29.961  1.00 12.84           C
ATOM   3276  NE1 TRP A 241     -11.348  31.156  28.303  1.00 12.84           N
ATOM   3277  HE1 TRP A 241     -12.114  31.055  27.653  1.00 12.84           H
ATOM   3278  CE2 TRP A 241     -11.050  30.325  29.346  1.00 12.84           C
ATOM   3279  CE3 TRP A 241      -9.344  30.146  31.083  1.00 12.84           C
ATOM   3280  HE3 TRP A 241      -8.446  30.498  31.569  1.00 12.84           H
ATOM   3281  CZ2 TRP A 241     -11.732  29.190  29.832  1.00 12.84           C
ATOM   3282  HZ2 TRP A 241     -12.634  28.839  29.352  1.00 12.84           H
ATOM   3283  CZ3 TRP A 241     -10.025  29.004  31.570  1.00 12.84           C
ATOM   3284  HZ3 TRP A 241      -9.637  28.471  32.426  1.00 12.84           H
ATOM   3285  CH2 TRP A 241     -11.221  28.546  30.944  1.00 12.84           C
ATOM   3286  HH2 TRP A 241     -11.728  27.677  31.341  1.00 12.84           H
ATOM   3287  N   VAL A 242      -5.559  31.660  30.086  1.00-25.63           N
ATOM   3288  H   VAL A 242      -5.567  32.495  30.674  1.00-25.63           H
ATOM   3289  CA  VAL A 242      -4.656  30.564  30.448  1.00-25.63           C
ATOM   3290  HA  VAL A 242      -4.572  29.888  29.605  1.00-25.63           H
ATOM   3291  C   VAL A 242      -5.191  29.793  31.648  1.00-25.63           C
ATOM   3292  O   VAL A 242      -5.435  30.379  32.705  1.00-25.63           O
ATOM   3293  CB  VAL A 242      -3.231  31.093  30.792  1.00-25.63           C
ATOM   3294  HB  VAL A 242      -3.301  31.740  31.666  1.00-25.63           H
ATOM   3295  CG1 VAL A 242      -2.259  29.940  31.108  1.00-25.63           C
ATOM   3296 1HG1 VAL A 242      -2.142  29.295  30.236  1.00-25.63           H
ATOM   3297 2HG1 VAL A 242      -2.629  29.344  31.942  1.00-25.63           H
ATOM   3298 3HG1 VAL A 242      -1.292  30.348  31.392  1.00-25.63           H
ATOM   3299  CG2 VAL A 242      -2.665  31.916  29.629  1.00-25.63           C
ATOM   3300 1HG2 VAL A 242      -2.624  31.312  28.723  1.00-25.63           H
ATOM   3301 2HG2 VAL A 242      -1.663  32.265  29.883  1.00-25.63           H
ATOM   3302 3HG2 VAL A 242      -3.289  32.791  29.453  1.00-25.63           H
ATOM   3303  N   MET A 243      -5.318  28.481  31.510  1.00-14.20           N
ATOM   3304  H   MET A 243      -5.055  28.048  30.625  1.00-14.20           H
ATOM   3305  CA  MET A 243      -5.721  27.613  32.616  1.00-14.20           C
ATOM   3306  HA  MET A 243      -6.002  28.225  33.468  1.00-14.20           H
ATOM   3307  C   MET A 243      -4.542  26.740  33.022  1.00-14.20           C
ATOM   3308  O   MET A 243      -3.630  26.508  32.225  1.00-14.20           O
ATOM   3309  CB  MET A 243      -6.922  26.733  32.243  1.00-14.20           C
ATOM   3310 1HB  MET A 243      -7.260  26.225  33.147  1.00-14.20           H
ATOM   3311 2HB  MET A 243      -7.724  27.380  31.898  1.00-14.20           H
ATOM   3312  CG  MET A 243      -6.650  25.672  31.175  1.00-14.20           C
ATOM   3313 1HG  MET A 243      -6.377  26.164  30.241  1.00-14.20           H
ATOM   3314 2HG  MET A 243      -5.814  25.054  31.499  1.00-14.20           H
ATOM   3315  SD  MET A 243      -8.062  24.580  30.883  1.00-14.20           S
ATOM   3316  CE  MET A 243      -9.232  25.649  30.049  1.00-14.20           C
ATOM   3317 1HE  MET A 243      -9.542  26.445  30.723  1.00-14.20           H
ATOM   3318 2HE  MET A 243     -10.103  25.067  29.754  1.00-14.20           H
ATOM   3319 3HE  MET A 243      -8.774  26.085  29.161  1.00-14.20           H
ATOM   3320  N   THR A 244      -4.552  26.231  34.243  1.00  0.73           N
ATOM   3321  H   THR A 244      -5.273  26.508  34.899  1.00  0.73           H
ATOM   3322  CA  THR A 244      -3.575  25.223  34.644  1.00  0.73           C
ATOM   3323  HA  THR A 244      -2.599  25.475  34.245  1.00  0.73           H
ATOM   3324  C   THR A 244      -3.999  23.865  34.094  1.00  0.73           C
ATOM   3325  O   THR A 244      -5.185  23.628  33.871  1.00  0.73           O
ATOM   3326  CB  THR A 244      -3.480  25.098  36.182  1.00  0.73           C
ATOM   3327  HB  THR A 244      -2.761  24.320  36.435  1.00  0.73           H
ATOM   3328  OG1 THR A 244      -4.760  24.754  36.716  1.00  0.73           O
ATOM   3329  HG1 THR A 244      -4.894  23.812  36.541  1.00  0.73           H
ATOM   3330  CG2 THR A 244      -3.059  26.371  36.847  1.00  0.73           C
ATOM   3331 1HG2 THR A 244      -2.930  26.190  37.911  1.00  0.73           H
ATOM   3332 2HG2 THR A 244      -3.825  27.133  36.711  1.00  0.73           H
ATOM   3333 3HG2 THR A 244      -2.117  26.719  36.424  1.00  0.73           H
ATOM   3334  N   ASP A 245      -3.060  22.940  33.962  1.00 10.55           N
ATOM   3335  H   ASP A 245      -2.084  23.204  33.912  1.00 10.55           H
ATOM   3336  CA  ASP A 245      -3.399  21.513  33.972  1.00 10.55           C
ATOM   3337  HA  ASP A 245      -4.226  21.338  33.283  1.00 10.55           H
ATOM   3338  C   ASP A 245      -3.861  21.179  35.406  1.00 10.55           C
ATOM   3339  O   ASP A 245      -3.743  22.017  36.297  1.00 10.55           O
ATOM   3340  CB  ASP A 245      -2.191  20.684  33.509  1.00 10.55           C
ATOM   3341 1HB  ASP A 245      -1.691  21.223  32.705  1.00 10.55           H
ATOM   3342 2HB  ASP A 245      -1.492  20.563  34.330  1.00 10.55           H
ATOM   3343  CG  ASP A 245      -2.582  19.315  32.976  1.00 10.55           C
ATOM   3344  OD1 ASP A 245      -3.691  18.842  33.281  1.00 10.55           O
ATOM   3345  OD2 ASP A 245      -1.779  18.684  32.253  1.00 10.55           O
ATOM   3346  N   TRP A 246      -4.415  20.002  35.652  1.00 38.14           N
ATOM   3347  H   TRP A 246      -4.389  19.302  34.908  1.00 38.14           H
ATOM   3348  CA  TRP A 246      -5.065  19.667  36.925  1.00 38.14           C
ATOM   3349  HA  TRP A 246      -5.916  20.336  37.049  1.00 38.14           H
ATOM   3350  C   TRP A 246      -4.153  19.852  38.148  1.00 38.14           C
ATOM   3351  O   TRP A 246      -3.257  19.049  38.403  1.00 38.14           O
ATOM   3352  CB  TRP A 246      -5.589  18.228  36.834  1.00 38.14           C
ATOM   3353 1HB  TRP A 246      -6.165  18.130  35.913  1.00 38.14           H
ATOM   3354 2HB  TRP A 246      -4.740  17.553  36.762  1.00 38.14           H
ATOM   3355  CG  TRP A 246      -6.449  17.776  37.984  1.00 38.14           C
ATOM   3356  CD1 TRP A 246      -6.046  17.508  39.257  1.00 38.14           C
ATOM   3357  HD1 TRP A 246      -5.031  17.651  39.612  1.00 38.14           H
ATOM   3358  CD2 TRP A 246      -7.851  17.445  37.952  1.00 38.14           C
ATOM   3359  NE1 TRP A 246      -7.072  17.020  40.017  1.00 38.14           N
ATOM   3360  HE1 TRP A 246      -6.999  16.769  40.997  1.00 38.14           H
ATOM   3361  CE2 TRP A 246      -8.193  16.934  39.238  1.00 38.14           C
ATOM   3362  CE3 TRP A 246      -8.856  17.517  36.964  1.00 38.14           C
ATOM   3363  HE3 TRP A 246      -8.638  17.925  35.991  1.00 38.14           H
ATOM   3364  CZ2 TRP A 246      -9.486  16.458  39.541  1.00 38.14           C
ATOM   3365  HZ2 TRP A 246      -9.707  16.045  40.512  1.00 38.14           H
ATOM   3366  CZ3 TRP A 246     -10.163  17.053  37.273  1.00 38.14           C
ATOM   3367  HZ3 TRP A 246     -10.937  17.096  36.521  1.00 38.14           H
ATOM   3368  CH2 TRP A 246     -10.460  16.526  38.562  1.00 38.14           C
ATOM   3369  HH2 TRP A 246     -11.458  16.169  38.773  1.00 38.14           H
ATOM   3370  N   PHE A 247      -4.390  20.934  38.883  1.00 32.00           N
ATOM   3371  H   PHE A 247      -5.150  21.543  38.587  1.00 32.00           H
ATOM   3372  CA  PHE A 247      -3.606  21.354  40.053  1.00 32.00           C
ATOM   3373  HA  PHE A 247      -4.050  22.282  40.401  1.00 32.00           H
ATOM   3374  C   PHE A 247      -2.131  21.678  39.751  1.00 32.00           C
ATOM   3375  O   PHE A 247      -1.264  21.601  40.625  1.00 32.00           O
ATOM   3376  CB  PHE A 247      -3.778  20.335  41.188  1.00 32.00           C
ATOM   3377 1HB  PHE A 247      -4.737  19.839  41.040  1.00 32.00           H
ATOM   3378 2HB  PHE A 247      -2.996  19.580  41.124  1.00 32.00           H
ATOM   3379  CG  PHE A 247      -3.788  20.944  42.565  1.00 32.00           C
ATOM   3380  CD1 PHE A 247      -4.827  21.810  42.952  1.00 32.00           C
ATOM   3381  HD1 PHE A 247      -5.612  22.055  42.251  1.00 32.00           H
ATOM   3382  CD2 PHE A 247      -2.783  20.627  43.498  1.00 32.00           C
ATOM   3383  HD2 PHE A 247      -1.970  19.973  43.215  1.00 32.00           H
ATOM   3384  CE1 PHE A 247      -4.864  22.366  44.254  1.00 32.00           C
ATOM   3385  HE1 PHE A 247      -5.655  23.049  44.530  1.00 32.00           H
ATOM   3386  CE2 PHE A 247      -2.831  21.144  44.819  1.00 32.00           C
ATOM   3387  HE2 PHE A 247      -2.065  20.880  45.535  1.00 32.00           H
ATOM   3388  CZ  PHE A 247      -3.876  22.015  45.195  1.00 32.00           C
ATOM   3389  HZ  PHE A 247      -3.913  22.420  46.198  1.00 32.00           H
ATOM   3390  N   ALA A 248      -1.841  22.055  38.512  1.00 10.96           N
ATOM   3391  H   ALA A 248      -2.594  22.098  37.824  1.00 10.96           H
ATOM   3392  CA  ALA A 248      -0.478  22.348  38.051  1.00 10.96           C
ATOM   3393  HA  ALA A 248       0.189  21.610  38.498  1.00 10.96           H
ATOM   3394  C   ALA A 248       0.095  23.735  38.393  1.00 10.96           C
ATOM   3395  O   ALA A 248       1.197  24.073  37.940  1.00 10.96           O
ATOM   3396  CB  ALA A 248      -0.426  22.156  36.536  1.00 10.96           C
ATOM   3397 1HB  ALA A 248      -0.780  21.158  36.286  1.00 10.96           H
ATOM   3398 2HB  ALA A 248       0.598  22.265  36.182  1.00 10.96           H
ATOM   3399 3HB  ALA A 248      -1.053  22.898  36.043  1.00 10.96           H
ATOM   3400  N   GLY A 249      -0.643  24.547  39.139  1.00 17.91           N
ATOM   3401  H   GLY A 249      -1.527  24.229  39.517  1.00 17.91           H
ATOM   3402  CA  GLY A 249      -0.197  25.896  39.457  1.00 17.91           C
ATOM   3403 1HA  GLY A 249       0.185  26.362  38.549  1.00 17.91           H
ATOM   3404 2HA  GLY A 249      -1.046  26.481  39.808  1.00 17.91           H
ATOM   3405  C   GLY A 249       0.896  25.942  40.509  1.00 17.91           C
ATOM   3406  O   GLY A 249       1.445  24.901  40.886  1.00 17.91           O
ATOM   3407  N   HIS A 250       1.236  27.140  40.972  1.00  8.07           N
ATOM   3408  H   HIS A 250       0.693  27.949  40.672  1.00  8.07           H
ATOM   3409  CA  HIS A 250       2.334  27.324  41.928  1.00  8.07           C
ATOM   3410  HA  HIS A 250       2.540  26.361  42.394  1.00  8.07           H
ATOM   3411  C   HIS A 250       2.038  28.303  43.064  1.00  8.07           C
ATOM   3412  O   HIS A 250       2.378  28.023  44.217  1.00  8.07           O
ATOM   3413  CB  HIS A 250       3.592  27.776  41.174  1.00  8.07           C
ATOM   3414 1HB  HIS A 250       3.665  27.198  40.253  1.00  8.07           H
ATOM   3415 2HB  HIS A 250       3.491  28.829  40.912  1.00  8.07           H
ATOM   3416  CG  HIS A 250       4.862  27.575  41.943  1.00  8.07           C
ATOM   3417  ND1 HIS A 250       5.940  28.453  41.895  1.00  8.07           N
ATOM   3418  HD1 HIS A 250       5.967  29.330  41.371  1.00  8.07           H
ATOM   3419  CD2 HIS A 250       5.279  26.559  42.740  1.00  8.07           C
ATOM   3420  HD2 HIS A 250       4.703  25.676  42.991  1.00  8.07           H
ATOM   3421  CE1 HIS A 250       6.935  27.959  42.619  1.00  8.07           C
ATOM   3422  HE1 HIS A 250       7.915  28.412  42.747  1.00  8.07           H
ATOM   3423  NE2 HIS A 250       6.555  26.821  43.144  1.00  8.07           N
ATOM   3424  HE2 HIS A 250       7.127  26.212  43.745  1.00  8.07           H
ATOM   3425  N   SER A 251       1.434  29.447  42.773  1.00  0.51           N
ATOM   3426  H   SER A 251       1.200  29.685  41.817  1.00  0.51           H
ATOM   3427  CA  SER A 251       1.074  30.404  43.820  1.00  0.51           C
ATOM   3428  HA  SER A 251       0.730  29.863  44.700  1.00  0.51           H
ATOM   3429  C   SER A 251      -0.041  31.325  43.353  1.00  0.51           C
ATOM   3430  O   SER A 251      -0.348  31.379  42.164  1.00  0.51           O
ATOM   3431  CB  SER A 251       2.289  31.252  44.204  1.00  0.51           C
ATOM   3432 1HB  SER A 251       2.029  31.898  45.044  1.00  0.51           H
ATOM   3433 2HB  SER A 251       3.098  30.589  44.509  1.00  0.51           H
ATOM   3434  OG  SER A 251       2.731  32.047  43.118  1.00  0.51           O
ATOM   3435  HG  SER A 251       3.611  32.386  43.342  1.00  0.51           H
ATOM   3436  N   LEU A 252      -0.614  32.097  44.266  1.00 36.28           N
ATOM   3437  H   LEU A 252      -0.365  31.977  45.250  1.00 36.28           H
ATOM   3438  CA  LEU A 252      -1.614  33.107  43.907  1.00 36.28           C
ATOM   3439  HA  LEU A 252      -2.364  32.641  43.270  1.00 36.28           H
ATOM   3440  C   LEU A 252      -0.958  34.231  43.105  1.00 36.28           C
ATOM   3441  O   LEU A 252      -1.596  34.949  42.344  1.00 36.28           O
ATOM   3442  CB  LEU A 252      -2.317  33.622  45.175  1.00 36.28           C
ATOM   3443 1HB  LEU A 252      -3.165  34.228  44.867  1.00 36.28           H
ATOM   3444 2HB  LEU A 252      -2.728  32.745  45.673  1.00 36.28           H
ATOM   3445  CG  LEU A 252      -1.535  34.416  46.239  1.00 36.28           C
ATOM   3446  HG  LEU A 252      -0.519  34.028  46.287  1.00 36.28           H
ATOM   3447  CD1 LEU A 252      -1.470  35.920  45.957  1.00 36.28           C
ATOM   3448 1HD1 LEU A 252      -0.877  36.412  46.728  1.00 36.28           H
ATOM   3449 2HD1 LEU A 252      -2.473  36.344  45.952  1.00 36.28           H
ATOM   3450 3HD1 LEU A 252      -1.003  36.104  44.992  1.00 36.28           H
ATOM   3451  CD2 LEU A 252      -2.177  34.213  47.607  1.00 36.28           C
ATOM   3452 1HD2 LEU A 252      -1.608  34.751  48.365  1.00 36.28           H
ATOM   3453 2HD2 LEU A 252      -2.172  33.152  47.863  1.00 36.28           H
ATOM   3454 3HD2 LEU A 252      -3.204  34.578  47.599  1.00 36.28           H
ATOM   3455  N   GLU A 253       0.355  34.345  43.239  1.00 -0.43           N
ATOM   3456  H   GLU A 253       0.842  33.703  43.844  1.00 -0.43           H
ATOM   3457  CA  GLU A 253       1.125  35.373  42.546  1.00 -0.43           C
ATOM   3458  HA  GLU A 253       0.580  36.316  42.598  1.00 -0.43           H
ATOM   3459  C   GLU A 253       1.333  35.031  41.073  1.00 -0.43           C
ATOM   3460  O   GLU A 253       1.736  35.877  40.285  1.00 -0.43           O
ATOM   3461  CB  GLU A 253       2.481  35.564  43.223  1.00 -0.43           C
ATOM   3462 1HB  GLU A 253       3.052  34.643  43.132  1.00 -0.43           H
ATOM   3463 2HB  GLU A 253       3.017  36.358  42.704  1.00 -0.43           H
ATOM   3464  CG  GLU A 253       2.382  35.929  44.694  1.00 -0.43           C
ATOM   3465 1HG  GLU A 253       1.693  36.769  44.801  1.00 -0.43           H
ATOM   3466 2HG  GLU A 253       1.991  35.079  45.255  1.00 -0.43           H
ATOM   3467  CD  GLU A 253       3.729  36.329  45.266  1.00 -0.43           C
ATOM   3468  OE1 GLU A 253       3.831  37.461  45.792  1.00 -0.43           O
ATOM   3469  OE2 GLU A 253       4.708  35.548  45.178  1.00 -0.43           O
ATOM   3470  N   SER A 254       0.987  33.821  40.660  1.00-11.22           N
ATOM   3471  H   SER A 254       0.670  33.119  41.322  1.00-11.22           H
ATOM   3472  CA  SER A 254       1.031  33.472  39.241  1.00-11.22           C
ATOM   3473  HA  SER A 254       2.030  33.685  38.860  1.00-11.22           H
ATOM   3474  C   SER A 254       0.026  34.301  38.433  1.00-11.22           C
ATOM   3475  O   SER A 254       0.182  34.481  37.222  1.00-11.22           O
ATOM   3476  CB  SER A 254       0.763  31.979  39.079  1.00-11.22           C
ATOM   3477 1HB  SER A 254      -0.259  31.760  39.387  1.00-11.22           H
ATOM   3478 2HB  SER A 254       0.888  31.703  38.033  1.00-11.22           H
ATOM   3479  OG  SER A 254       1.664  31.237  39.891  1.00-11.22           O
ATOM   3480  HG  SER A 254       2.559  31.592  39.746  1.00-11.22           H
ATOM   3481  N   LEU A 255      -0.964  34.880  39.108  1.00  1.92           N
ATOM   3482  H   LEU A 255      -1.056  34.714  40.105  1.00  1.92           H
ATOM   3483  CA  LEU A 255      -1.926  35.774  38.461  1.00  1.92           C
ATOM   3484  HA  LEU A 255      -2.441  35.231  37.670  1.00  1.92           H
ATOM   3485  C   LEU A 255      -1.237  36.990  37.846  1.00  1.92           C
ATOM   3486  O   LEU A 255      -1.539  37.390  36.726  1.00  1.92           O
ATOM   3487  CB  LEU A 255      -2.946  36.274  39.490  1.00  1.92           C
ATOM   3488 1HB  LEU A 255      -3.357  35.418  40.026  1.00  1.92           H
ATOM   3489 2HB  LEU A 255      -2.410  36.887  40.212  1.00  1.92           H
ATOM   3490  CG  LEU A 255      -4.119  37.106  38.940  1.00  1.92           C
ATOM   3491  HG  LEU A 255      -3.758  37.746  38.139  1.00  1.92           H
ATOM   3492  CD1 LEU A 255      -5.242  36.235  38.393  1.00  1.92           C
ATOM   3493 1HD1 LEU A 255      -5.624  35.572  39.169  1.00  1.92           H
ATOM   3494 2HD1 LEU A 255      -4.868  35.630  37.566  1.00  1.92           H
ATOM   3495 3HD1 LEU A 255      -6.050  36.862  38.020  1.00  1.92           H
ATOM   3496  CD2 LEU A 255      -4.654  38.008  40.036  1.00  1.92           C
ATOM   3497 1HD2 LEU A 255      -5.495  38.581  39.655  1.00  1.92           H
ATOM   3498 2HD2 LEU A 255      -3.873  38.699  40.354  1.00  1.92           H
ATOM   3499 3HD2 LEU A 255      -4.974  37.412  40.884  1.00  1.92           H
ATOM   3500  N   VAL A 256      -0.262  37.561  38.542  1.00  4.94           N
ATOM   3501  H   VAL A 256       0.050  37.153  39.414  1.00  4.94           H
ATOM   3502  CA  VAL A 256       0.367  38.801  38.071  1.00  4.94           C
ATOM   3503  HA  VAL A 256      -0.405  39.387  37.571  1.00  4.94           H
ATOM   3504  C   VAL A 256       1.437  38.500  37.023  1.00  4.94           C
ATOM   3505  O   VAL A 256       2.112  39.395  36.513  1.00  4.94           O
ATOM   3506  CB  VAL A 256       0.907  39.696  39.236  1.00  4.94           C
ATOM   3507  HB  VAL A 256       1.187  40.661  38.814  1.00  4.94           H
ATOM   3508  CG1 VAL A 256      -0.196  39.924  40.280  1.00  4.94           C
ATOM   3509 1HG1 VAL A 256      -1.109  40.249  39.787  1.00  4.94           H
ATOM   3510 2HG1 VAL A 256       0.120  40.702  40.977  1.00  4.94           H
ATOM   3511 3HG1 VAL A 256      -0.400  39.008  40.835  1.00  4.94           H
ATOM   3512  CG2 VAL A 256       2.140  39.119  39.944  1.00  4.94           C
ATOM   3513 1HG2 VAL A 256       2.903  38.841  39.219  1.00  4.94           H
ATOM   3514 2HG2 VAL A 256       1.872  38.253  40.540  1.00  4.94           H
ATOM   3515 3HG2 VAL A 256       2.559  39.879  40.606  1.00  4.94           H
ATOM   3516  N   ARG A 257       1.569  37.218  36.701  1.00  4.55           N
ATOM   3517  H   ARG A 257       0.984  36.540  37.174  1.00  4.55           H
ATOM   3518  CA  ARG A 257       2.506  36.720  35.693  1.00  4.55           C
ATOM   3519  HA  ARG A 257       3.081  37.557  35.296  1.00  4.55           H
ATOM   3520  C   ARG A 257       1.793  36.084  34.500  1.00  4.55           C
ATOM   3521  O   ARG A 257       2.447  35.588  33.585  1.00  4.55           O
ATOM   3522  CB  ARG A 257       3.481  35.738  36.351  1.00  4.55           C
ATOM   3523 1HB  ARG A 257       2.924  34.956  36.869  1.00  4.55           H
ATOM   3524 2HB  ARG A 257       4.089  35.276  35.576  1.00  4.55           H
ATOM   3525  CG  ARG A 257       4.410  36.444  37.330  1.00  4.55           C
ATOM   3526 1HG  ARG A 257       4.859  37.289  36.808  1.00  4.55           H
ATOM   3527 2HG  ARG A 257       3.843  36.827  38.178  1.00  4.55           H
ATOM   3528  CD  ARG A 257       5.535  35.556  37.831  1.00  4.55           C
ATOM   3529 1HD  ARG A 257       5.851  34.895  37.023  1.00  4.55           H
ATOM   3530 2HD  ARG A 257       6.382  36.188  38.100  1.00  4.55           H
ATOM   3531  NE  ARG A 257       5.165  34.754  39.003  1.00  4.55           N
ATOM   3532  HE  ARG A 257       4.822  33.809  38.835  1.00  4.55           H
ATOM   3533  CZ  ARG A 257       5.285  35.114  40.274  1.00  4.55           C
ATOM   3534  NH1 ARG A 257       5.047  34.213  41.180  1.00  4.55           N
ATOM   3535 1HH1 ARG A 257       4.730  33.295  40.872  1.00  4.55           H
ATOM   3536 2HH1 ARG A 257       5.180  34.418  42.155  1.00  4.55           H
ATOM   3537  NH2 ARG A 257       5.691  36.292  40.675  1.00  4.55           N
ATOM   3538 1HH2 ARG A 257       5.852  37.032  39.996  1.00  4.55           H
ATOM   3539 2HH2 ARG A 257       5.847  36.469  41.661  1.00  4.55           H
ATOM   3540  N   GLY A 258       0.469  36.171  34.476  1.00  3.73           N
ATOM   3541  H   GLY A 258      -0.018  36.610  35.247  1.00  3.73           H
ATOM   3542  CA  GLY A 258      -0.311  35.748  33.320  1.00  3.73           C
ATOM   3543 1HA  GLY A 258      -0.999  36.561  33.085  1.00  3.73           H
ATOM   3544 2HA  GLY A 258       0.353  35.643  32.463  1.00  3.73           H
ATOM   3545  C   GLY A 258      -1.152  34.488  33.409  1.00  3.73           C
ATOM   3546  O   GLY A 258      -1.766  34.113  32.412  1.00  3.73           O
ATOM   3547  N   LEU A 259      -1.230  33.832  34.559  1.00 12.65           N
ATOM   3548  H   LEU A 259      -0.699  34.144  35.366  1.00 12.65           H
ATOM   3549  CA  LEU A 259      -2.144  32.695  34.713  1.00 12.65           C
ATOM   3550  HA  LEU A 259      -2.179  32.118  33.789  1.00 12.65           H
ATOM   3551  C   LEU A 259      -3.534  33.238  35.030  1.00 12.65           C
ATOM   3552  O   LEU A 259      -3.651  34.097  35.896  1.00 12.65           O
ATOM   3553  CB  LEU A 259      -1.684  31.801  35.866  1.00 12.65           C
ATOM   3554 1HB  LEU A 259      -0.685  31.435  35.633  1.00 12.65           H
ATOM   3555 2HB  LEU A 259      -1.616  32.418  36.759  1.00 12.65           H
ATOM   3556  CG  LEU A 259      -2.581  30.598  36.200  1.00 12.65           C
ATOM   3557  HG  LEU A 259      -3.576  30.964  36.451  1.00 12.65           H
ATOM   3558  CD1 LEU A 259      -2.714  29.625  35.030  1.00 12.65           C
ATOM   3559 1HD1 LEU A 259      -3.149  30.125  34.169  1.00 12.65           H
ATOM   3560 2HD1 LEU A 259      -3.378  28.811  35.309  1.00 12.65           H
ATOM   3561 3HD1 LEU A 259      -1.736  29.226  34.763  1.00 12.65           H
ATOM   3562  CD2 LEU A 259      -2.024  29.882  37.420  1.00 12.65           C
ATOM   3563 1HD2 LEU A 259      -2.686  29.066  37.700  1.00 12.65           H
ATOM   3564 2HD2 LEU A 259      -1.968  30.572  38.260  1.00 12.65           H
ATOM   3565 3HD2 LEU A 259      -1.027  29.495  37.213  1.00 12.65           H
ATOM   3566  N   ASP A 260      -4.578  32.774  34.351  1.00 -1.35           N
ATOM   3567  H   ASP A 260      -4.454  32.053  33.651  1.00 -1.35           H
ATOM   3568  CA  ASP A 260      -5.923  33.322  34.561  1.00 -1.35           C
ATOM   3569  HA  ASP A 260      -5.838  34.266  35.097  1.00 -1.35           H
ATOM   3570  C   ASP A 260      -6.856  32.422  35.373  1.00 -1.35           C
ATOM   3571  O   ASP A 260      -7.726  32.930  36.073  1.00 -1.35           O
ATOM   3572  CB  ASP A 260      -6.581  33.624  33.212  1.00 -1.35           C
ATOM   3573 1HB  ASP A 260      -6.680  32.694  32.653  1.00 -1.35           H
ATOM   3574 2HB  ASP A 260      -7.578  34.031  33.383  1.00 -1.35           H
ATOM   3575  CG  ASP A 260      -5.782  34.610  32.381  1.00 -1.35           C
ATOM   3576  OD1 ASP A 260      -5.441  35.712  32.861  1.00 -1.35           O
ATOM   3577  OD2 ASP A 260      -5.457  34.273  31.223  1.00 -1.35           O
ATOM   3578  N   GLN A 261      -6.704  31.104  35.288  1.00 10.96           N
ATOM   3579  H   GLN A 261      -5.997  30.715  34.674  1.00 10.96           H
ATOM   3580  CA  GLN A 261      -7.585  30.186  36.019  1.00 10.96           C
ATOM   3581  HA  GLN A 261      -8.006  30.731  36.860  1.00 10.96           H
ATOM   3582  C   GLN A 261      -6.909  28.927  36.574  1.00 10.96           C
ATOM   3583  O   GLN A 261      -6.233  28.192  35.853  1.00 10.96           O
ATOM   3584  CB  GLN A 261      -8.744  29.770  35.101  1.00 10.96           C
ATOM   3585 1HB  GLN A 261      -9.121  30.665  34.604  1.00 10.96           H
ATOM   3586 2HB  GLN A 261      -8.365  29.090  34.339  1.00 10.96           H
ATOM   3587  CG  GLN A 261      -9.917  29.105  35.827  1.00 10.96           C
ATOM   3588 1HG  GLN A 261      -9.573  28.201  36.329  1.00 10.96           H
ATOM   3589 2HG  GLN A 261     -10.298  29.799  36.573  1.00 10.96           H
ATOM   3590  CD  GLN A 261     -11.050  28.742  34.895  1.00 10.96           C
ATOM   3591  OE1 GLN A 261     -11.112  27.643  34.364  1.00 10.96           O
ATOM   3592  NE2 GLN A 261     -11.964  29.650  34.701  1.00 10.96           N
ATOM   3593 1HE2 GLN A 261     -12.692  29.461  34.038  1.00 10.96           H
ATOM   3594 2HE2 GLN A 261     -11.938  30.521  35.224  1.00 10.96           H
ATOM   3595  N   GLU A 262      -7.134  28.634  37.847  1.00 12.50           N
ATOM   3596  H   GLU A 262      -7.674  29.285  38.419  1.00 12.50           H
ATOM   3597  CA  GLU A 262      -6.669  27.380  38.445  1.00 12.50           C
ATOM   3598  HA  GLU A 262      -5.807  27.029  37.881  1.00 12.50           H
ATOM   3599  C   GLU A 262      -7.719  26.266  38.381  1.00 12.50           C
ATOM   3600  O   GLU A 262      -8.736  26.271  39.082  1.00 12.50           O
ATOM   3601  CB  GLU A 262      -6.201  27.597  39.885  1.00 12.50           C
ATOM   3602 1HB  GLU A 262      -6.952  28.159  40.439  1.00 12.50           H
ATOM   3603 2HB  GLU A 262      -6.083  26.623  40.353  1.00 12.50           H
ATOM   3604  CG  GLU A 262      -4.858  28.308  39.948  1.00 12.50           C
ATOM   3605 1HG  GLU A 262      -4.202  27.868  39.198  1.00 12.50           H
ATOM   3606 2HG  GLU A 262      -4.990  29.359  39.707  1.00 12.50           H
ATOM   3607  CD  GLU A 262      -4.178  28.159  41.298  1.00 12.50           C
ATOM   3608  OE1 GLU A 262      -4.774  28.443  42.357  1.00 12.50           O
ATOM   3609  OE2 GLU A 262      -3.024  27.669  41.315  1.00 12.50           O
ATOM   3610  N   MET A 263      -7.464  25.302  37.507  1.00 20.58           N
ATOM   3611  H   MET A 263      -6.613  25.353  36.955  1.00 20.58           H
ATOM   3612  CA  MET A 263      -8.317  24.128  37.328  1.00 20.58           C
ATOM   3613  HA  MET A 263      -9.335  24.344  37.646  1.00 20.58           H
ATOM   3614  C   MET A 263      -7.735  22.963  38.134  1.00 20.58           C
ATOM   3615  O   MET A 263      -6.548  22.651  37.992  1.00 20.58           O
ATOM   3616  CB  MET A 263      -8.315  23.719  35.849  1.00 20.58           C
ATOM   3617 1HB  MET A 263      -8.615  24.573  35.241  1.00 20.58           H
ATOM   3618 2HB  MET A 263      -7.297  23.449  35.576  1.00 20.58           H
ATOM   3619  CG  MET A 263      -9.236  22.539  35.525  1.00 20.58           C
ATOM   3620 1HG  MET A 263      -9.035  21.725  36.217  1.00 20.58           H
ATOM   3621 2HG  MET A 263     -10.271  22.855  35.652  1.00 20.58           H
ATOM   3622  SD  MET A 263      -9.013  21.902  33.855  1.00 20.58           S
ATOM   3623  CE  MET A 263      -7.506  20.928  34.009  1.00 20.58           C
ATOM   3624 1HE  MET A 263      -7.300  20.425  33.064  1.00 20.58           H
ATOM   3625 2HE  MET A 263      -7.625  20.185  34.798  1.00 20.58           H
ATOM   3626 3HE  MET A 263      -6.670  21.586  34.250  1.00 20.58           H
ATOM   3627  N   PRO A 264      -8.549  22.255  38.931  1.00 36.70           N
ATOM   3628  CA  PRO A 264      -9.538  22.703  39.916  1.00 36.70           C
ATOM   3629  HA  PRO A 264     -10.104  23.565  39.563  1.00 36.70           H
ATOM   3630  C   PRO A 264      -8.816  23.028  41.233  1.00 36.70           C
ATOM   3631  O   PRO A 264      -7.592  23.182  41.241  1.00 36.70           O
ATOM   3632  CB  PRO A 264     -10.448  21.475  40.024  1.00 36.70           C
ATOM   3633 1HB  PRO A 264     -10.984  21.444  40.970  1.00 36.70           H
ATOM   3634 2HB  PRO A 264     -11.153  21.464  39.191  1.00 36.70           H
ATOM   3635  CG  PRO A 264      -9.501  20.341  39.916  1.00 36.70           C
ATOM   3636 1HG  PRO A 264      -9.037  20.153  40.882  1.00 36.70           H
ATOM   3637 2HG  PRO A 264     -10.013  19.446  39.564  1.00 36.70           H
ATOM   3638  CD  PRO A 264      -8.451  20.782  38.924  1.00 36.70           C
ATOM   3639 1HD  PRO A 264      -7.461  20.455  39.248  1.00 36.70           H
ATOM   3640 2HD  PRO A 264      -8.680  20.392  37.932  1.00 36.70           H
ATOM   3641  N   GLY A 265      -9.538  23.085  42.344  1.00 18.93           N
ATOM   3642  H   GLY A 265     -10.549  23.074  42.292  1.00 18.93           H
ATOM   3643  CA  GLY A 265      -8.910  23.082  43.659  1.00 18.93           C
ATOM   3644 1HA  GLY A 265      -8.102  23.812  43.669  1.00 18.93           H
ATOM   3645 2HA  GLY A 265      -9.645  23.376  44.406  1.00 18.93           H
ATOM   3646  C   GLY A 265      -8.327  21.735  44.056  1.00 18.93           C
ATOM   3647  O   GLY A 265      -8.105  20.850  43.223  1.00 18.93           O
ATOM   3648  N   TYR A 266      -8.038  21.562  45.337  1.00 11.05           N
ATOM   3649  H   TYR A 266      -8.291  22.273  46.018  1.00 11.05           H
ATOM   3650  CA  TYR A 266      -7.391  20.335  45.795  1.00 11.05           C
ATOM   3651  HA  TYR A 266      -6.562  20.098  45.128  1.00 11.05           H
ATOM   3652  C   TYR A 266      -8.379  19.169  45.776  1.00 11.05           C
ATOM   3653  O   TYR A 266      -9.510  19.304  46.237  1.00 11.05           O
ATOM   3654  CB  TYR A 266      -6.840  20.515  47.209  1.00 11.05           C
ATOM   3655 1HB  TYR A 266      -6.069  21.285  47.196  1.00 11.05           H
ATOM   3656 2HB  TYR A 266      -7.647  20.839  47.860  1.00 11.05           H
ATOM   3657  CG  TYR A 266      -6.257  19.230  47.752  1.00 11.05           C
ATOM   3658  CD1 TYR A 266      -5.000  18.768  47.313  1.00 11.05           C
ATOM   3659  HD1 TYR A 266      -4.416  19.363  46.624  1.00 11.05           H
ATOM   3660  CD2 TYR A 266      -6.988  18.435  48.660  1.00 11.05           C
ATOM   3661  HD2 TYR A 266      -7.950  18.774  49.022  1.00 11.05           H
ATOM   3662  CE1 TYR A 266      -4.497  17.512  47.746  1.00 11.05           C
ATOM   3663  HE1 TYR A 266      -3.539  17.160  47.397  1.00 11.05           H
ATOM   3664  CE2 TYR A 266      -6.488  17.179  49.093  1.00 11.05           C
ATOM   3665  HE2 TYR A 266      -7.063  16.570  49.774  1.00 11.05           H
ATOM   3666  CZ  TYR A 266      -5.254  16.727  48.622  1.00 11.05           C
ATOM   3667  OH  TYR A 266      -4.782  15.503  49.018  1.00 11.05           O
ATOM   3668  HH  TYR A 266      -3.969  15.266  48.560  1.00 11.05           H
ATOM   3669  N   THR A 267      -7.949  18.028  45.260  1.00 24.22           N
ATOM   3670  H   THR A 267      -6.995  17.961  44.931  1.00 24.22           H
ATOM   3671  CA  THR A 267      -8.778  16.829  45.146  1.00 24.22           C
ATOM   3672  HA  THR A 267      -9.678  16.931  45.753  1.00 24.22           H
ATOM   3673  C   THR A 267      -7.970  15.642  45.654  1.00 24.22           C
ATOM   3674  O   THR A 267      -6.752  15.739  45.801  1.00 24.22           O
ATOM   3675  CB  THR A 267      -9.183  16.555  43.674  1.00 24.22           C
ATOM   3676  HB  THR A 267      -9.739  15.622  43.619  1.00 24.22           H
ATOM   3677  OG1 THR A 267      -8.012  16.454  42.857  1.00 24.22           O
ATOM   3678  HG1 THR A 267      -8.003  15.558  42.479  1.00 24.22           H
ATOM   3679  CG2 THR A 267     -10.041  17.665  43.106  1.00 24.22           C
ATOM   3680 1HG2 THR A 267     -10.360  17.400  42.101  1.00 24.22           H
ATOM   3681 2HG2 THR A 267      -9.479  18.598  43.066  1.00 24.22           H
ATOM   3682 3HG2 THR A 267     -10.922  17.798  43.732  1.00 24.22           H
ATOM   3683  N   ILE A 268      -8.638  14.523  45.885  1.00 16.14           N
ATOM   3684  H   ILE A 268      -9.634  14.498  45.703  1.00 16.14           H
ATOM   3685  CA  ILE A 268      -8.011  13.277  46.335  1.00 16.14           C
ATOM   3686  HA  ILE A 268      -6.975  13.465  46.617  1.00 16.14           H
ATOM   3687  C   ILE A 268      -8.003  12.363  45.090  1.00 16.14           C
ATOM   3688  O   ILE A 268      -8.691  12.705  44.111  1.00 16.14           O
ATOM   3689  CB  ILE A 268      -8.754  12.728  47.597  1.00 16.14           C
ATOM   3690  HB  ILE A 268      -8.256  11.814  47.919  1.00 16.14           H
ATOM   3691  CG1 ILE A 268     -10.219  12.392  47.282  1.00 16.14           C
ATOM   3692 1HG1 ILE A 268     -10.785  13.319  47.184  1.00 16.14           H
ATOM   3693 2HG1 ILE A 268     -10.243  11.880  46.328  1.00 16.14           H
ATOM   3694  CG2 ILE A 268      -8.655  13.761  48.747  1.00 16.14           C
ATOM   3695 1HG2 ILE A 268      -9.241  14.651  48.520  1.00 16.14           H
ATOM   3696 2HG2 ILE A 268      -7.613  14.047  48.895  1.00 16.14           H
ATOM   3697 3HG2 ILE A 268      -9.024  13.320  49.673  1.00 16.14           H
ATOM   3698  CD1 ILE A 268     -10.923  11.497  48.304  1.00 16.14           C
ATOM   3699 1HD1 ILE A 268     -10.357  10.572  48.435  1.00 16.14           H
ATOM   3700 2HD1 ILE A 268     -11.918  11.251  47.937  1.00 16.14           H
ATOM   3701 3HD1 ILE A 268     -11.008  12.011  49.261  1.00 16.14           H
ATOM   3702  N   PRO A 269      -7.206  11.266  45.057  1.00 21.36           N
ATOM   3703  CA  PRO A 269      -6.975  10.541  43.791  1.00 21.36           C
ATOM   3704  HA  PRO A 269      -6.358  11.161  43.142  1.00 21.36           H
ATOM   3705  C   PRO A 269      -8.183  10.095  42.968  1.00 21.36           C
ATOM   3706  O   PRO A 269      -8.124  10.139  41.738  1.00 21.36           O
ATOM   3707  CB  PRO A 269      -6.164   9.319  44.233  1.00 21.36           C
ATOM   3708 1HB  PRO A 269      -6.828   8.488  44.475  1.00 21.36           H
ATOM   3709 2HB  PRO A 269      -5.456   9.027  43.457  1.00 21.36           H
ATOM   3710  CG  PRO A 269      -5.443   9.778  45.428  1.00 21.36           C
ATOM   3711 1HG  PRO A 269      -5.142   8.935  46.051  1.00 21.36           H
ATOM   3712 2HG  PRO A 269      -4.572  10.361  45.127  1.00 21.36           H
ATOM   3713  CD  PRO A 269      -6.415  10.659  46.148  1.00 21.36           C
ATOM   3714 1HD  PRO A 269      -7.060  10.064  46.796  1.00 21.36           H
ATOM   3715 2HD  PRO A 269      -5.882  11.418  46.722  1.00 21.36           H
ATOM   3716  N   PHE A 270      -9.301   9.774  43.600  1.00 33.74           N
ATOM   3717  H   PHE A 270      -9.295   9.598  44.606  1.00 33.74           H
ATOM   3718  CA  PHE A 270     -10.594   9.825  42.926  1.00 33.74           C
ATOM   3719  HA  PHE A 270     -10.500  10.335  41.967  1.00 33.74           H
ATOM   3720  C   PHE A 270     -11.503  10.645  43.821  1.00 33.74           C
ATOM   3721  O   PHE A 270     -11.593  10.378  45.006  1.00 33.74           O
ATOM   3722  CB  PHE A 270     -11.201   8.441  42.707  1.00 33.74           C
ATOM   3723 1HB  PHE A 270     -10.580   7.889  42.002  1.00 33.74           H
ATOM   3724 2HB  PHE A 270     -11.210   7.905  43.656  1.00 33.74           H
ATOM   3725  CG  PHE A 270     -12.611   8.505  42.188  1.00 33.74           C
ATOM   3726  CD1 PHE A 270     -12.866   8.843  40.850  1.00 33.74           C
ATOM   3727  HD1 PHE A 270     -12.042   8.987  40.169  1.00 33.74           H
ATOM   3728  CD2 PHE A 270     -13.692   8.299  43.059  1.00 33.74           C
ATOM   3729  HD2 PHE A 270     -13.504   8.025  44.086  1.00 33.74           H
ATOM   3730  CE1 PHE A 270     -14.198   9.013  40.384  1.00 33.74           C
ATOM   3731  HE1 PHE A 270     -14.385   9.293  39.357  1.00 33.74           H
ATOM   3732  CE2 PHE A 270     -15.025   8.457  42.613  1.00 33.74           C
ATOM   3733  HE2 PHE A 270     -15.840   8.309  43.300  1.00 33.74           H
ATOM   3734  CZ  PHE A 270     -15.281   8.820  41.273  1.00 33.74           C
ATOM   3735  HZ  PHE A 270     -16.297   8.955  40.930  1.00 33.74           H
ATOM   3736  N   SER A 271     -12.173  11.639  43.259  1.00 30.34           N
ATOM   3737  H   SER A 271     -12.090  11.798  42.259  1.00 30.34           H
ATOM   3738  CA  SER A 271     -13.084  12.490  44.023  1.00 30.34           C
ATOM   3739  HA  SER A 271     -13.135  12.143  45.055  1.00 30.34           H
ATOM   3740  C   SER A 271     -14.480  12.401  43.419  1.00 30.34           C
ATOM   3741  O   SER A 271     -14.637  12.262  42.198  1.00 30.34           O
ATOM   3742  CB  SER A 271     -12.575  13.929  44.010  1.00 30.34           C
ATOM   3743 1HB  SER A 271     -12.504  14.270  42.978  1.00 30.34           H
ATOM   3744 2HB  SER A 271     -13.270  14.569  44.554  1.00 30.34           H
ATOM   3745  OG  SER A 271     -11.292  13.998  44.607  1.00 30.34           O
ATOM   3746  HG  SER A 271     -10.759  13.270  44.264  1.00 30.34           H
ATOM   3747  N   SER A 272     -15.487  12.445  44.277  1.00 11.59           N
ATOM   3748  H   SER A 272     -15.307  12.580  45.262  1.00 11.59           H
ATOM   3749  CA  SER A 272     -16.873  12.267  43.858  1.00 11.59           C
ATOM   3750  HA  SER A 272     -16.936  11.350  43.272  1.00 11.59           H
ATOM   3751  C   SER A 272     -17.411  13.438  43.041  1.00 11.59           C
ATOM   3752  O   SER A 272     -16.954  14.576  43.211  1.00 11.59           O
ATOM   3753  CB  SER A 272     -17.737  12.126  45.108  1.00 11.59           C
ATOM   3754 1HB  SER A 272     -17.778  13.082  45.626  1.00 11.59           H
ATOM   3755 2HB  SER A 272     -18.748  11.822  44.833  1.00 11.59           H
ATOM   3756  OG  SER A 272     -17.153  11.168  45.967  1.00 11.59           O
ATOM   3757  HG  SER A 272     -17.482  11.323  46.872  1.00 11.59           H
ATOM   3758  N   PRO A 273     -18.409  13.193  42.175  1.00 -6.64           N
ATOM   3759  CA  PRO A 273     -19.045  14.373  41.580  1.00 -6.64           C
ATOM   3760  HA  PRO A 273     -18.323  14.926  40.980  1.00 -6.64           H
ATOM   3761  C   PRO A 273     -19.664  15.278  42.639  1.00 -6.64           C
ATOM   3762  O   PRO A 273     -20.196  14.790  43.638  1.00 -6.64           O
ATOM   3763  CB  PRO A 273     -20.139  13.765  40.703  1.00 -6.64           C
ATOM   3764 1HB  PRO A 273     -21.080  13.715  41.251  1.00 -6.64           H
ATOM   3765 2HB  PRO A 273     -20.260  14.344  39.793  1.00 -6.64           H
ATOM   3766  CG  PRO A 273     -19.653  12.399  40.404  1.00 -6.64           C
ATOM   3767 1HG  PRO A 273     -20.471  11.747  40.104  1.00 -6.64           H
ATOM   3768 2HG  PRO A 273     -18.889  12.435  39.628  1.00 -6.64           H
ATOM   3769  CD  PRO A 273     -19.055  11.956  41.702  1.00 -6.64           C
ATOM   3770 1HD  PRO A 273     -19.832  11.636  42.399  1.00 -6.64           H
ATOM   3771 2HD  PRO A 273     -18.326  11.162  41.534  1.00 -6.64           H
ATOM   3772  N   ASP A 274     -19.558  16.584  42.431  1.00 25.87           N
ATOM   3773  H   ASP A 274     -19.094  16.897  41.586  1.00 25.87           H
ATOM   3774  CA  ASP A 274     -20.048  17.612  43.366  1.00 25.87           C
ATOM   3775  HA  ASP A 274     -19.666  18.565  43.004  1.00 25.87           H
ATOM   3776  C   ASP A 274     -19.557  17.448  44.815  1.00 25.87           C
ATOM   3777  O   ASP A 274     -20.230  17.807  45.788  1.00 25.87           O
ATOM   3778  CB  ASP A 274     -21.579  17.690  43.323  1.00 25.87           C
ATOM   3779 1HB  ASP A 274     -21.906  17.554  42.295  1.00 25.87           H
ATOM   3780 2HB  ASP A 274     -21.999  16.885  43.926  1.00 25.87           H
ATOM   3781  CG  ASP A 274     -22.118  19.023  43.816  1.00 25.87           C
ATOM   3782  OD1 ASP A 274     -21.366  20.017  43.905  1.00 25.87           O
ATOM   3783  OD2 ASP A 274     -23.343  19.112  44.059  1.00 25.87           O
ATOM   3784  N   MET A 275     -18.377  16.868  44.980  1.00 15.28           N
ATOM   3785  H   MET A 275     -17.881  16.503  44.176  1.00 15.28           H
ATOM   3786  CA  MET A 275     -17.751  16.781  46.296  1.00 15.28           C
ATOM   3787  HA  MET A 275     -18.466  16.397  47.023  1.00 15.28           H
ATOM   3788  C   MET A 275     -17.322  18.206  46.647  1.00 15.28           C
ATOM   3789  O   MET A 275     -16.887  18.936  45.748  1.00 15.28           O
ATOM   3790  CB  MET A 275     -16.529  15.859  46.217  1.00 15.28           C
ATOM   3791 1HB  MET A 275     -16.837  14.948  45.716  1.00 15.28           H
ATOM   3792 2HB  MET A 275     -15.765  16.340  45.605  1.00 15.28           H
ATOM   3793  CG  MET A 275     -15.921  15.457  47.546  1.00 15.28           C
ATOM   3794 1HG  MET A 275     -15.567  16.342  48.071  1.00 15.28           H
ATOM   3795 2HG  MET A 275     -16.679  14.959  48.150  1.00 15.28           H
ATOM   3796  SD  MET A 275     -14.540  14.324  47.281  1.00 15.28           S
ATOM   3797  CE  MET A 275     -14.164  13.831  48.968  1.00 15.28           C
ATOM   3798 1HE  MET A 275     -13.315  13.148  48.970  1.00 15.28           H
ATOM   3799 2HE  MET A 275     -15.029  13.330  49.407  1.00 15.28           H
ATOM   3800 3HE  MET A 275     -13.919  14.710  49.567  1.00 15.28           H
ATOM   3801  N   PRO A 276     -17.440  18.637  47.917  1.00 -7.61           N
ATOM   3802  CA  PRO A 276     -16.812  19.942  48.160  1.00 -7.61           C
ATOM   3803  HA  PRO A 276     -17.177  20.684  47.450  1.00 -7.61           H
ATOM   3804  C   PRO A 276     -15.287  19.833  48.061  1.00 -7.61           C
ATOM   3805  O   PRO A 276     -14.700  18.805  48.424  1.00 -7.61           O
ATOM   3806  CB  PRO A 276     -17.286  20.291  49.573  1.00 -7.61           C
ATOM   3807 1HB  PRO A 276     -16.546  20.893  50.099  1.00 -7.61           H
ATOM   3808 2HB  PRO A 276     -18.240  20.814  49.524  1.00 -7.61           H
ATOM   3809  CG  PRO A 276     -17.469  18.967  50.232  1.00 -7.61           C
ATOM   3810 1HG  PRO A 276     -16.505  18.578  50.556  1.00 -7.61           H
ATOM   3811 2HG  PRO A 276     -18.154  19.041  51.076  1.00 -7.61           H
ATOM   3812  CD  PRO A 276     -18.040  18.087  49.148  1.00 -7.61           C
ATOM   3813 1HD  PRO A 276     -17.748  17.049  49.306  1.00 -7.61           H
ATOM   3814 2HD  PRO A 276     -19.127  18.183  49.111  1.00 -7.61           H
ATOM   3815  N   LEU A 277     -14.640  20.868  47.546  1.00 61.81           N
ATOM   3816  H   LEU A 277     -15.158  21.703  47.277  1.00 61.81           H
ATOM   3817  CA  LEU A 277     -13.191  20.857  47.323  1.00 61.81           C
ATOM   3818  HA  LEU A 277     -12.769  19.887  47.575  1.00 61.81           H
ATOM   3819  C   LEU A 277     -12.524  21.913  48.186  1.00 61.81           C
ATOM   3820  O   LEU A 277     -13.026  23.039  48.289  1.00 61.81           O
ATOM   3821  CB  LEU A 277     -12.874  21.175  45.856  1.00 61.81           C
ATOM   3822 1HB  LEU A 277     -13.672  21.810  45.474  1.00 61.81           H
ATOM   3823 2HB  LEU A 277     -11.961  21.771  45.849  1.00 61.81           H
ATOM   3824  CG  LEU A 277     -12.651  20.028  44.859  1.00 61.81           C
ATOM   3825  HG  LEU A 277     -11.796  19.449  45.194  1.00 61.81           H
ATOM   3826  CD1 LEU A 277     -13.819  19.071  44.717  1.00 61.81           C
ATOM   3827 1HD1 LEU A 277     -13.574  18.292  43.998  1.00 61.81           H
ATOM   3828 2HD1 LEU A 277     -14.709  19.607  44.393  1.00 61.81           H
ATOM   3829 3HD1 LEU A 277     -14.022  18.596  45.676  1.00 61.81           H
ATOM   3830  CD2 LEU A 277     -12.318  20.632  43.496  1.00 61.81           C
ATOM   3831 1HD2 LEU A 277     -12.165  19.839  42.765  1.00 61.81           H
ATOM   3832 2HD2 LEU A 277     -11.395  21.206  43.577  1.00 61.81           H
ATOM   3833 3HD2 LEU A 277     -13.120  21.287  43.163  1.00 61.81           H
ATOM   3834  N   ALA A 278     -11.388  21.562  48.774  1.00 16.27           N
ATOM   3835  H   ALA A 278     -11.045  20.612  48.683  1.00 16.27           H
ATOM   3836  CA  ALA A 278     -10.578  22.535  49.495  1.00 16.27           C
ATOM   3837  HA  ALA A 278     -11.213  23.056  50.214  1.00 16.27           H
ATOM   3838  C   ALA A 278     -10.064  23.526  48.436  1.00 16.27           C
ATOM   3839  O   ALA A 278      -9.708  23.117  47.319  1.00 16.27           O
ATOM   3840  CB  ALA A 278      -9.432  21.835  50.239  1.00 16.27           C
ATOM   3841 1HB  ALA A 278      -9.842  21.166  50.996  1.00 16.27           H
ATOM   3842 2HB  ALA A 278      -8.802  22.580  50.729  1.00 16.27           H
ATOM   3843 3HB  ALA A 278      -8.832  21.257  49.542  1.00 16.27           H
ATOM   3844  N   PRO A 279     -10.083  24.834  48.739  1.00 12.97           N
ATOM   3845  CA  PRO A 279      -9.897  25.754  47.613  1.00 12.97           C
ATOM   3846  HA  PRO A 279     -10.581  25.482  46.810  1.00 12.97           H
ATOM   3847  C   PRO A 279      -8.494  25.861  47.024  1.00 12.97           C
ATOM   3848  O   PRO A 279      -7.474  25.602  47.679  1.00 12.97           O
ATOM   3849  CB  PRO A 279     -10.333  27.095  48.209  1.00 12.97           C
ATOM   3850 1HB  PRO A 279      -9.802  27.918  47.741  1.00 12.97           H
ATOM   3851 2HB  PRO A 279     -11.412  27.223  48.103  1.00 12.97           H
ATOM   3852  CG  PRO A 279      -9.988  26.986  49.633  1.00 12.97           C
ATOM   3853 1HG  PRO A 279      -8.915  27.121  49.769  1.00 12.97           H
ATOM   3854 2HG  PRO A 279     -10.546  27.710  50.227  1.00 12.97           H
ATOM   3855  CD  PRO A 279     -10.399  25.579  49.973  1.00 12.97           C
ATOM   3856 1HD  PRO A 279      -9.820  25.204  50.815  1.00 12.97           H
ATOM   3857 2HD  PRO A 279     -11.468  25.530  50.180  1.00 12.97           H
ATOM   3858  N   ALA A 280      -8.475  26.295  45.771  1.00 22.87           N
ATOM   3859  H   ALA A 280      -9.362  26.458  45.299  1.00 22.87           H
ATOM   3860  CA  ALA A 280      -7.254  26.651  45.060  1.00 22.87           C
ATOM   3861  HA  ALA A 280      -6.499  25.872  45.179  1.00 22.87           H
ATOM   3862  C   ALA A 280      -6.759  27.964  45.682  1.00 22.87           C
ATOM   3863  O   ALA A 280      -7.559  28.718  46.237  1.00 22.87           O
ATOM   3864  CB  ALA A 280      -7.583  26.847  43.572  1.00 22.87           C
ATOM   3865 1HB  ALA A 280      -6.663  27.008  43.012  1.00 22.87           H
ATOM   3866 2HB  ALA A 280      -8.237  27.709  43.445  1.00 22.87           H
ATOM   3867 3HB  ALA A 280      -8.076  25.959  43.175  1.00 22.87           H
ATOM   3868  N   VAL A 281      -5.482  28.293  45.571  1.00 28.44           N
ATOM   3869  H   VAL A 281      -4.835  27.669  45.092  1.00 28.44           H
ATOM   3870  CA  VAL A 281      -4.984  29.548  46.151  1.00 28.44           C
ATOM   3871  HA  VAL A 281      -5.379  29.617  47.164  1.00 28.44           H
ATOM   3872  C   VAL A 281      -5.493  30.778  45.396  1.00 28.44           C
ATOM   3873  O   VAL A 281      -5.542  31.871  45.956  1.00 28.44           O
ATOM   3874  CB  VAL A 281      -3.438  29.570  46.265  1.00 28.44           C
ATOM   3875  HB  VAL A 281      -3.145  30.493  46.764  1.00 28.44           H
ATOM   3876  CG1 VAL A 281      -2.957  28.389  47.119  1.00 28.44           C
ATOM   3877 1HG1 VAL A 281      -1.888  28.488  47.308  1.00 28.44           H
ATOM   3878 2HG1 VAL A 281      -3.141  27.440  46.613  1.00 28.44           H
ATOM   3879 3HG1 VAL A 281      -3.477  28.387  48.077  1.00 28.44           H
ATOM   3880  CG2 VAL A 281      -2.759  29.526  44.900  1.00 28.44           C
ATOM   3881 1HG2 VAL A 281      -3.074  28.652  44.339  1.00 28.44           H
ATOM   3882 2HG2 VAL A 281      -1.679  29.491  45.033  1.00 28.44           H
ATOM   3883 3HG2 VAL A 281      -3.012  30.418  44.329  1.00 28.44           H
ATOM   3884  N   PHE A 282      -5.968  30.587  44.169  1.00 44.94           N
ATOM   3885  H   PHE A 282      -5.849  29.673  43.734  1.00 44.94           H
ATOM   3886  CA  PHE A 282      -6.649  31.635  43.395  1.00 44.94           C
ATOM   3887  HA  PHE A 282      -6.050  32.544  43.430  1.00 44.94           H
ATOM   3888  C   PHE A 282      -8.040  32.000  43.934  1.00 44.94           C
ATOM   3889  O   PHE A 282      -8.722  32.858  43.376  1.00 44.94           O
ATOM   3890  CB  PHE A 282      -6.779  31.190  41.928  1.00 44.94           C
ATOM   3891 1HB  PHE A 282      -6.824  30.103  41.895  1.00 44.94           H
ATOM   3892 2HB  PHE A 282      -7.716  31.570  41.526  1.00 44.94           H
ATOM   3893  CG  PHE A 282      -5.667  31.680  41.023  1.00 44.94           C
ATOM   3894  CD1 PHE A 282      -5.973  32.070  39.705  1.00 44.94           C
ATOM   3895  HD1 PHE A 282      -6.985  32.006  39.348  1.00 44.94           H
ATOM   3896  CD2 PHE A 282      -4.322  31.735  41.446  1.00 44.94           C
ATOM   3897  HD2 PHE A 282      -4.049  31.409  42.437  1.00 44.94           H
ATOM   3898  CE1 PHE A 282      -4.973  32.536  38.825  1.00 44.94           C
ATOM   3899  HE1 PHE A 282      -5.232  32.837  37.820  1.00 44.94           H
ATOM   3900  CE2 PHE A 282      -3.308  32.208  40.572  1.00 44.94           C
ATOM   3901  HE2 PHE A 282      -2.285  32.256  40.904  1.00 44.94           H
ATOM   3902  CZ  PHE A 282      -3.642  32.607  39.260  1.00 44.94           C
ATOM   3903  HZ  PHE A 282      -2.877  32.959  38.587  1.00 44.94           H
ATOM   3904  N   ALA A 283      -8.469  31.365  45.016  1.00 32.14           N
ATOM   3905  H   ALA A 283      -7.888  30.650  45.435  1.00 32.14           H
ATOM   3906  CA  ALA A 283      -9.744  31.681  45.650  1.00 32.14           C
ATOM   3907  HA  ALA A 283     -10.364  32.227  44.939  1.00 32.14           H
ATOM   3908  C   ALA A 283      -9.577  32.583  46.890  1.00 32.14           C
ATOM   3909  O   ALA A 283      -9.282  33.771  46.783  1.00 32.14           O
ATOM   3910  CB  ALA A 283     -10.473  30.370  45.990  1.00 32.14           C
ATOM   3911 1HB  ALA A 283     -10.606  29.781  45.084  1.00 32.14           H
ATOM   3912 2HB  ALA A 283     -11.453  30.586  46.414  1.00 32.14           H
ATOM   3913 3HB  ALA A 283      -9.886  29.783  46.693  1.00 32.14           H
ATOM   3914  N   ASP A 284      -9.781  32.016  48.070  1.00 -3.48           N
ATOM   3915  H   ASP A 284      -9.911  31.017  48.109  1.00 -3.48           H
ATOM   3916  CA  ASP A 284      -9.852  32.762  49.330  1.00 -3.48           C
ATOM   3917  HA  ASP A 284     -10.633  33.516  49.245  1.00 -3.48           H
ATOM   3918  C   ASP A 284      -8.542  33.469  49.695  1.00 -3.48           C
ATOM   3919  O   ASP A 284      -8.533  34.589  50.220  1.00 -3.48           O
ATOM   3920  CB  ASP A 284     -10.220  31.762  50.434  1.00 -3.48           C
ATOM   3921 1HB  ASP A 284     -11.057  31.154  50.091  1.00 -3.48           H
ATOM   3922 2HB  ASP A 284      -9.370  31.104  50.614  1.00 -3.48           H
ATOM   3923  CG  ASP A 284     -10.610  32.430  51.739  1.00 -3.48           C
ATOM   3924  OD1 ASP A 284     -11.183  33.540  51.721  1.00 -3.48           O
ATOM   3925  OD2 ASP A 284     -10.380  31.830  52.815  1.00 -3.48           O
ATOM   3926  N   SER A 285      -7.420  32.834  49.393  1.00 18.20           N
ATOM   3927  H   SER A 285      -7.461  31.901  48.983  1.00 18.20           H
ATOM   3928  CA  SER A 285      -6.117  33.435  49.675  1.00 18.20           C
ATOM   3929  HA  SER A 285      -6.127  33.814  50.696  1.00 18.20           H
ATOM   3930  C   SER A 285      -5.819  34.603  48.742  1.00 18.20           C
ATOM   3931  O   SER A 285      -5.253  35.617  49.166  1.00 18.20           O
ATOM   3932  CB  SER A 285      -5.023  32.376  49.562  1.00 18.20           C
ATOM   3933 1HB  SER A 285      -5.021  31.953  48.557  1.00 18.20           H
ATOM   3934 2HB  SER A 285      -4.053  32.829  49.769  1.00 18.20           H
ATOM   3935  OG  SER A 285      -5.287  31.356  50.511  1.00 18.20           O
ATOM   3936  HG  SER A 285      -4.616  30.659  50.431  1.00 18.20           H
ATOM   3937  N   LEU A 286      -6.220  34.490  47.484  1.00-12.19           N
ATOM   3938  H   LEU A 286      -6.656  33.631  47.167  1.00-12.19           H
ATOM   3939  CA  LEU A 286      -6.032  35.579  46.530  1.00-12.19           C
ATOM   3940  HA  LEU A 286      -5.010  35.943  46.610  1.00-12.19           H
ATOM   3941  C   LEU A 286      -6.967  36.736  46.852  1.00-12.19           C
ATOM   3942  O   LEU A 286      -6.548  37.886  46.805  1.00-12.19           O
ATOM   3943  CB  LEU A 286      -6.266  35.084  45.102  1.00-12.19           C
ATOM   3944 1HB  LEU A 286      -5.576  34.261  44.925  1.00-12.19           H
ATOM   3945 2HB  LEU A 286      -7.279  34.690  45.043  1.00-12.19           H
ATOM   3946  CG  LEU A 286      -6.094  36.090  43.951  1.00-12.19           C
ATOM   3947  HG  LEU A 286      -6.874  36.844  44.039  1.00-12.19           H
ATOM   3948  CD1 LEU A 286      -4.746  36.807  43.931  1.00-12.19           C
ATOM   3949 1HD1 LEU A 286      -4.604  37.362  44.856  1.00-12.19           H
ATOM   3950 2HD1 LEU A 286      -4.724  37.514  43.106  1.00-12.19           H
ATOM   3951 3HD1 LEU A 286      -3.935  36.088  43.804  1.00-12.19           H
ATOM   3952  CD2 LEU A 286      -6.282  35.356  42.636  1.00-12.19           C
ATOM   3953 1HD2 LEU A 286      -5.453  34.670  42.454  1.00-12.19           H
ATOM   3954 2HD2 LEU A 286      -6.341  36.073  41.822  1.00-12.19           H
ATOM   3955 3HD2 LEU A 286      -7.215  34.793  42.654  1.00-12.19           H
ATOM   3956  N   LEU A 287      -8.199  36.450  47.253  1.00 -5.87           N
ATOM   3957  H   LEU A 287      -8.510  35.479  47.274  1.00 -5.87           H
ATOM   3958  CA  LEU A 287      -9.133  37.503  47.658  1.00 -5.87           C
ATOM   3959  HA  LEU A 287      -9.294  38.178  46.817  1.00 -5.87           H
ATOM   3960  C   LEU A 287      -8.541  38.324  48.801  1.00 -5.87           C
ATOM   3961  O   LEU A 287      -8.533  39.554  48.747  1.00 -5.87           O
ATOM   3962  CB  LEU A 287     -10.472  36.885  48.083  1.00 -5.87           C
ATOM   3963 1HB  LEU A 287     -10.874  36.343  47.229  1.00 -5.87           H
ATOM   3964 2HB  LEU A 287     -10.261  36.153  48.862  1.00 -5.87           H
ATOM   3965  CG  LEU A 287     -11.573  37.812  48.633  1.00 -5.87           C
ATOM   3966  HG  LEU A 287     -11.205  38.272  49.548  1.00 -5.87           H
ATOM   3967  CD1 LEU A 287     -11.999  38.928  47.685  1.00 -5.87           C
ATOM   3968 1HD1 LEU A 287     -12.754  39.547  48.169  1.00 -5.87           H
ATOM   3969 2HD1 LEU A 287     -12.415  38.511  46.770  1.00 -5.87           H
ATOM   3970 3HD1 LEU A 287     -11.142  39.557  47.446  1.00 -5.87           H
ATOM   3971  CD2 LEU A 287     -12.795  36.968  48.983  1.00 -5.87           C
ATOM   3972 1HD2 LEU A 287     -13.561  37.602  49.432  1.00 -5.87           H
ATOM   3973 2HD2 LEU A 287     -12.516  36.202  49.708  1.00 -5.87           H
ATOM   3974 3HD2 LEU A 287     -13.198  36.491  48.091  1.00 -5.87           H
ATOM   3975  N   ALA A 288      -7.983  37.660  49.802  1.00-20.22           N
ATOM   3976  H   ALA A 288      -8.007  36.644  49.811  1.00-20.22           H
ATOM   3977  CA  ALA A 288      -7.361  38.374  50.912  1.00-20.22           C
ATOM   3978  HA  ALA A 288      -8.101  39.052  51.339  1.00-20.22           H
ATOM   3979  C   ALA A 288      -6.162  39.221  50.462  1.00-20.22           C
ATOM   3980  O   ALA A 288      -5.946  40.324  50.970  1.00-20.22           O
ATOM   3981  CB  ALA A 288      -6.934  37.380  51.984  1.00-20.22           C
ATOM   3982 1HB  ALA A 288      -7.815  36.875  52.379  1.00-20.22           H
ATOM   3983 2HB  ALA A 288      -6.440  37.908  52.800  1.00-20.22           H
ATOM   3984 3HB  ALA A 288      -6.249  36.641  51.567  1.00-20.22           H
ATOM   3985  N   ALA A 289      -5.388  38.722  49.507  1.00-12.54           N
ATOM   3986  H   ALA A 289      -5.596  37.807  49.123  1.00-12.54           H
ATOM   3987  CA  ALA A 289      -4.229  39.453  49.001  1.00-12.54           C
ATOM   3988  HA  ALA A 289      -3.624  39.772  49.849  1.00-12.54           H
ATOM   3989  C   ALA A 289      -4.653  40.706  48.220  1.00-12.54           C
ATOM   3990  O   ALA A 289      -4.003  41.751  48.295  1.00-12.54           O
ATOM   3991  CB  ALA A 289      -3.381  38.522  48.135  1.00-12.54           C
ATOM   3992 1HB  ALA A 289      -3.133  37.619  48.695  1.00-12.54           H
ATOM   3993 2HB  ALA A 289      -2.454  39.025  47.861  1.00-12.54           H
ATOM   3994 3HB  ALA A 289      -3.926  38.248  47.231  1.00-12.54           H
ATOM   3995  N   VAL A 290      -5.756  40.629  47.490  1.00 -6.35           N
ATOM   3996  H   VAL A 290      -6.254  39.741  47.419  1.00 -6.35           H
ATOM   3997  CA  VAL A 290      -6.264  41.793  46.758  1.00 -6.35           C
ATOM   3998  HA  VAL A 290      -5.436  42.260  46.228  1.00 -6.35           H
ATOM   3999  C   VAL A 290      -6.836  42.812  47.740  1.00 -6.35           C
ATOM   4000  O   VAL A 290      -6.556  44.004  47.627  1.00 -6.35           O
ATOM   4001  CB  VAL A 290      -7.351  41.393  45.716  1.00 -6.35           C
ATOM   4002  HB  VAL A 290      -8.170  40.901  46.238  1.00 -6.35           H
ATOM   4003  CG1 VAL A 290      -7.905  42.625  44.973  1.00 -6.35           C
ATOM   4004 1HG1 VAL A 290      -8.592  42.307  44.190  1.00 -6.35           H
ATOM   4005 2HG1 VAL A 290      -7.087  43.190  44.522  1.00 -6.35           H
ATOM   4006 3HG1 VAL A 290      -8.447  43.265  45.669  1.00 -6.35           H
ATOM   4007  CG2 VAL A 290      -6.782  40.420  44.678  1.00 -6.35           C
ATOM   4008 1HG2 VAL A 290      -7.607  39.937  44.164  1.00 -6.35           H
ATOM   4009 2HG2 VAL A 290      -6.183  39.646  45.148  1.00 -6.35           H
ATOM   4010 3HG2 VAL A 290      -6.162  40.953  43.956  1.00 -6.35           H
ATOM   4011  N   GLU A 291      -7.594  42.369  48.733  1.00-19.27           N
ATOM   4012  H   GLU A 291      -7.802  41.371  48.809  1.00-19.27           H
ATOM   4013  CA  GLU A 291      -8.198  43.292  49.703  1.00-19.27           C
ATOM   4014  HA  GLU A 291      -8.715  44.084  49.160  1.00-19.27           H
ATOM   4015  C   GLU A 291      -7.170  43.970  50.610  1.00-19.27           C
ATOM   4016  O   GLU A 291      -7.390  45.081  51.099  1.00-19.27           O
ATOM   4017  CB  GLU A 291      -9.224  42.562  50.573  1.00-19.27           C
ATOM   4018 1HB  GLU A 291      -8.755  41.676  51.000  1.00-19.27           H
ATOM   4019 2HB  GLU A 291      -9.514  43.226  51.385  1.00-19.27           H
ATOM   4020  CG  GLU A 291     -10.489  42.158  49.824  1.00-19.27           C
ATOM   4021 1HG  GLU A 291     -10.902  43.040  49.333  1.00-19.27           H
ATOM   4022 2HG  GLU A 291     -10.244  41.423  49.060  1.00-19.27           H
ATOM   4023  CD  GLU A 291     -11.541  41.583  50.756  1.00-19.27           C
ATOM   4024  OE1 GLU A 291     -11.246  40.651  51.535  1.00-19.27           O
ATOM   4025  OE2 GLU A 291     -12.695  42.079  50.752  1.00-19.27           O
ATOM   4026  N   SER A 292      -6.023  43.337  50.805  1.00 -7.21           N
ATOM   4027  H   SER A 292      -5.899  42.405  50.425  1.00 -7.21           H
ATOM   4028  CA  SER A 292      -4.918  43.941  51.555  1.00 -7.21           C
ATOM   4029  HA  SER A 292      -5.323  44.593  52.331  1.00 -7.21           H
ATOM   4030  C   SER A 292      -4.009  44.795  50.667  1.00 -7.21           C
ATOM   4031  O   SER A 292      -3.085  45.450  51.157  1.00 -7.21           O
ATOM   4032  CB  SER A 292      -4.102  42.849  52.245  1.00 -7.21           C
ATOM   4033 1HB  SER A 292      -3.247  43.297  52.751  1.00 -7.21           H
ATOM   4034 2HB  SER A 292      -4.731  42.353  52.984  1.00 -7.21           H
ATOM   4035  OG  SER A 292      -3.666  41.886  51.307  1.00 -7.21           O
ATOM   4036  HG  SER A 292      -4.369  41.227  51.211  1.00 -7.21           H
ATOM   4037  N   GLY A 293      -4.278  44.828  49.368  1.00-11.73           N
ATOM   4038  H   GLY A 293      -5.041  44.271  48.997  1.00-11.73           H
ATOM   4039  CA  GLY A 293      -3.548  45.698  48.455  1.00-11.73           C
ATOM   4040 1HA  GLY A 293      -4.202  45.950  47.623  1.00-11.73           H
ATOM   4041 2HA  GLY A 293      -3.298  46.623  48.975  1.00-11.73           H
ATOM   4042  C   GLY A 293      -2.267  45.116  47.894  1.00-11.73           C
ATOM   4043  O   GLY A 293      -1.502  45.806  47.220  1.00-11.73           O
ATOM   4044  N   ARG A 294      -2.007  43.847  48.178  1.00-10.92           N
ATOM   4045  H   ARG A 294      -2.697  43.303  48.691  1.00-10.92           H
ATOM   4046  CA  ARG A 294      -0.749  43.203  47.795  1.00-10.92           C
ATOM   4047  HA  ARG A 294       0.065  43.921  47.909  1.00-10.92           H
ATOM   4048  C   ARG A 294      -0.790  42.752  46.340  1.00-10.92           C
ATOM   4049  O   ARG A 294       0.251  42.567  45.702  1.00-10.92           O
ATOM   4050  CB  ARG A 294      -0.478  42.003  48.708  1.00-10.92           C
ATOM   4051 1HB  ARG A 294      -1.261  41.258  48.563  1.00-10.92           H
ATOM   4052 2HB  ARG A 294       0.477  41.560  48.425  1.00-10.92           H
ATOM   4053  CG  ARG A 294      -0.428  42.387  50.189  1.00-10.92           C
ATOM   4054 1HG  ARG A 294       0.373  43.108  50.349  1.00-10.92           H
ATOM   4055 2HG  ARG A 294      -1.371  42.855  50.469  1.00-10.92           H
ATOM   4056  CD  ARG A 294      -0.204  41.200  51.107  1.00-10.92           C
ATOM   4057 1HD  ARG A 294      -0.571  41.467  52.099  1.00-10.92           H
ATOM   4058 2HD  ARG A 294      -0.770  40.342  50.741  1.00-10.92           H
ATOM   4059  NE  ARG A 294       1.223  40.866  51.219  1.00-10.92           N
ATOM   4060  HE  ARG A 294       1.862  41.363  50.615  1.00-10.92           H
ATOM   4061  CZ  ARG A 294       1.768  40.010  52.072  1.00-10.92           C
ATOM   4062  NH1 ARG A 294       3.061  39.929  52.091  1.00-10.92           N
ATOM   4063 1HH1 ARG A 294       3.603  40.519  51.473  1.00-10.92           H
ATOM   4064 2HH1 ARG A 294       3.520  39.267  52.706  1.00-10.92           H
ATOM   4065  NH2 ARG A 294       1.095  39.264  52.904  1.00-10.92           N
ATOM   4066 1HH2 ARG A 294       0.092  39.220  52.828  1.00-10.92           H
ATOM   4067 2HH2 ARG A 294       1.582  38.722  53.605  1.00-10.92           H
ATOM   4068  N   ILE A 295      -2.001  42.609  45.821  1.00 10.07           N
ATOM   4069  H   ILE A 295      -2.804  42.758  46.416  1.00 10.07           H
ATOM   4070  CA  ILE A 295      -2.256  42.272  44.420  1.00 10.07           C
ATOM   4071  HA  ILE A 295      -1.329  42.273  43.849  1.00 10.07           H
ATOM   4072  C   ILE A 295      -3.168  43.387  43.915  1.00 10.07           C
ATOM   4073  O   ILE A 295      -4.157  43.718  44.572  1.00 10.07           O
ATOM   4074  CB  ILE A 295      -2.960  40.888  44.279  1.00 10.07           C
ATOM   4075  HB  ILE A 295      -3.882  40.933  44.854  1.00 10.07           H
ATOM   4076  CG1 ILE A 295      -2.108  39.745  44.875  1.00 10.07           C
ATOM   4077 1HG1 ILE A 295      -1.856  40.001  45.903  1.00 10.07           H
ATOM   4078 2HG1 ILE A 295      -2.733  38.854  44.911  1.00 10.07           H
ATOM   4079  CG2 ILE A 295      -3.328  40.590  42.805  1.00 10.07           C
ATOM   4080 1HG2 ILE A 295      -4.095  41.288  42.467  1.00 10.07           H
ATOM   4081 2HG2 ILE A 295      -3.726  39.579  42.720  1.00 10.07           H
ATOM   4082 3HG2 ILE A 295      -2.454  40.688  42.162  1.00 10.07           H
ATOM   4083  CD1 ILE A 295      -0.810  39.366  44.147  1.00 10.07           C
ATOM   4084 1HD1 ILE A 295      -0.263  38.638  44.746  1.00 10.07           H
ATOM   4085 2HD1 ILE A 295      -0.187  40.244  44.007  1.00 10.07           H
ATOM   4086 3HD1 ILE A 295      -1.039  38.920  43.179  1.00 10.07           H
ATOM   4087  N   ASP A 296      -2.830  43.991  42.786  1.00 -1.62           N
ATOM   4088  H   ASP A 296      -1.974  43.707  42.308  1.00 -1.62           H
ATOM   4089  CA  ASP A 296      -3.652  45.041  42.178  1.00 -1.62           C
ATOM   4090  HA  ASP A 296      -3.860  45.811  42.920  1.00 -1.62           H
ATOM   4091  C   ASP A 296      -4.965  44.418  41.698  1.00 -1.62           C
ATOM   4092  O   ASP A 296      -4.966  43.350  41.079  1.00 -1.62           O
ATOM   4093  CB  ASP A 296      -2.902  45.668  40.992  1.00 -1.62           C
ATOM   4094 1HB  ASP A 296      -1.865  45.833  41.286  1.00 -1.62           H
ATOM   4095 2HB  ASP A 296      -2.921  44.978  40.153  1.00 -1.62           H
ATOM   4096  CG  ASP A 296      -3.485  47.002  40.545  1.00 -1.62           C
ATOM   4097  OD1 ASP A 296      -4.713  47.146  40.364  1.00 -1.62           O
ATOM   4098  OD2 ASP A 296      -2.692  47.943  40.332  1.00 -1.62           O
ATOM   4099  N   GLU A 297      -6.081  45.088  41.957  1.00-15.02           N
ATOM   4100  H   GLU A 297      -6.024  45.977  42.444  1.00-15.02           H
ATOM   4101  CA  GLU A 297      -7.404  44.621  41.539  1.00-15.02           C
ATOM   4102  HA  GLU A 297      -7.610  43.656  42.003  1.00-15.02           H
ATOM   4103  C   GLU A 297      -7.475  44.448  40.018  1.00-15.02           C
ATOM   4104  O   GLU A 297      -8.181  43.575  39.509  1.00-15.02           O
ATOM   4105  CB  GLU A 297      -8.444  45.645  42.011  1.00-15.02           C
ATOM   4106 1HB  GLU A 297      -8.278  45.828  43.073  1.00-15.02           H
ATOM   4107 2HB  GLU A 297      -8.274  46.578  41.474  1.00-15.02           H
ATOM   4108  CG  GLU A 297      -9.898  45.239  41.822  1.00-15.02           C
ATOM   4109 1HG  GLU A 297     -10.067  44.996  40.774  1.00-15.02           H
ATOM   4110 2HG  GLU A 297     -10.104  44.355  42.425  1.00-15.02           H
ATOM   4111  CD  GLU A 297     -10.854  46.354  42.219  1.00-15.02           C
ATOM   4112  OE1 GLU A 297     -11.587  46.860  41.336  1.00-15.02           O
ATOM   4113  OE2 GLU A 297     -10.890  46.760  43.403  1.00-15.02           O
ATOM   4114  N   ALA A 298      -6.682  45.227  39.293  1.00-10.81           N
ATOM   4115  H   ALA A 298      -6.084  45.905  39.760  1.00-10.81           H
ATOM   4116  CA  ALA A 298      -6.623  45.127  37.839  1.00-10.81           C
ATOM   4117  HA  ALA A 298      -7.619  45.321  37.442  1.00-10.81           H
ATOM   4118  C   ALA A 298      -6.203  43.740  37.354  1.00-10.81           C
ATOM   4119  O   ALA A 298      -6.671  43.299  36.319  1.00-10.81           O
ATOM   4120  CB  ALA A 298      -5.669  46.181  37.281  1.00-10.81           C
ATOM   4121 1HB  ALA A 298      -6.065  47.175  37.477  1.00-10.81           H
ATOM   4122 2HB  ALA A 298      -5.576  46.049  36.202  1.00-10.81           H
ATOM   4123 3HB  ALA A 298      -4.687  46.077  37.740  1.00-10.81           H
ATOM   4124  N   TYR A 299      -5.349  43.027  38.071  1.00 -4.44           N
ATOM   4125  H   TYR A 299      -4.990  43.378  38.954  1.00 -4.44           H
ATOM   4126  CA  TYR A 299      -4.938  41.710  37.588  1.00 -4.44           C
ATOM   4127  HA  TYR A 299      -4.656  41.795  36.539  1.00 -4.44           H
ATOM   4128  C   TYR A 299      -6.091  40.710  37.667  1.00 -4.44           C
ATOM   4129  O   TYR A 299      -6.248  39.864  36.786  1.00 -4.44           O
ATOM   4130  CB  TYR A 299      -3.721  41.201  38.358  1.00 -4.44           C
ATOM   4131 1HB  TYR A 299      -3.911  41.266  39.430  1.00 -4.44           H
ATOM   4132 2HB  TYR A 299      -3.566  40.156  38.095  1.00 -4.44           H
ATOM   4133  CG  TYR A 299      -2.455  41.957  38.015  1.00 -4.44           C
ATOM   4134  CD1 TYR A 299      -1.815  42.777  38.964  1.00 -4.44           C
ATOM   4135  HD1 TYR A 299      -2.234  42.878  39.955  1.00 -4.44           H
ATOM   4136  CD2 TYR A 299      -1.872  41.830  36.736  1.00 -4.44           C
ATOM   4137  HD2 TYR A 299      -2.335  41.194  35.993  1.00 -4.44           H
ATOM   4138  CE1 TYR A 299      -0.602  43.455  38.644  1.00 -4.44           C
ATOM   4139  HE1 TYR A 299      -0.109  44.069  39.384  1.00 -4.44           H
ATOM   4140  CE2 TYR A 299      -0.673  42.517  36.412  1.00 -4.44           C
ATOM   4141  HE2 TYR A 299      -0.234  42.415  35.431  1.00 -4.44           H
ATOM   4142  CZ  TYR A 299      -0.046  43.314  37.368  1.00 -4.44           C
ATOM   4143  OH  TYR A 299       1.119  43.955  37.024  1.00 -4.44           O
ATOM   4144  HH  TYR A 299       1.589  44.322  37.788  1.00 -4.44           H
ATOM   4145  N   VAL A 300      -6.939  40.833  38.678  1.00-14.88           N
ATOM   4146  H   VAL A 300      -6.787  41.549  39.377  1.00-14.88           H
ATOM   4147  CA  VAL A 300      -8.129  39.983  38.773  1.00-14.88           C
ATOM   4148  HA  VAL A 300      -7.847  38.938  38.636  1.00-14.88           H
ATOM   4149  C   VAL A 300      -9.073  40.378  37.648  1.00-14.88           C
ATOM   4150  O   VAL A 300      -9.620  39.529  36.942  1.00-14.88           O
ATOM   4151  CB  VAL A 300      -8.838  40.160  40.146  1.00-14.88           C
ATOM   4152  HB  VAL A 300      -9.021  41.220  40.309  1.00-14.88           H
ATOM   4153  CG1 VAL A 300     -10.192  39.445  40.198  1.00-14.88           C
ATOM   4154 1HG1 VAL A 300     -10.885  39.942  39.522  1.00-14.88           H
ATOM   4155 2HG1 VAL A 300     -10.604  39.489  41.207  1.00-14.88           H
ATOM   4156 3HG1 VAL A 300     -10.089  38.406  39.892  1.00-14.88           H
ATOM   4157  CG2 VAL A 300      -7.937  39.657  41.267  1.00-14.88           C
ATOM   4158 1HG2 VAL A 300      -7.683  38.607  41.107  1.00-14.88           H
ATOM   4159 2HG2 VAL A 300      -8.461  39.754  42.214  1.00-14.88           H
ATOM   4160 3HG2 VAL A 300      -7.022  40.248  41.314  1.00-14.88           H
ATOM   4161  N   ASP A 301      -9.235  41.677  37.452  1.00-24.08           N
ATOM   4162  H   ASP A 301      -8.738  42.342  38.043  1.00-24.08           H
ATOM   4163  CA  ASP A 301     -10.146  42.185  36.434  1.00-24.08           C
ATOM   4164  HA  ASP A 301     -11.146  41.802  36.636  1.00-24.08           H
ATOM   4165  C   ASP A 301      -9.749  41.725  35.036  1.00-24.08           C
ATOM   4166  O   ASP A 301     -10.582  41.225  34.293  1.00-24.08           O
ATOM   4167  CB  ASP A 301     -10.178  43.711  36.494  1.00-24.08           C
ATOM   4168 1HB  ASP A 301     -10.385  44.019  37.518  1.00-24.08           H
ATOM   4169 2HB  ASP A 301      -9.205  44.103  36.202  1.00-24.08           H
ATOM   4170  CG  ASP A 301     -11.226  44.299  35.582  1.00-24.08           C
ATOM   4171  OD1 ASP A 301     -10.941  44.543  34.392  1.00-24.08           O
ATOM   4172  OD2 ASP A 301     -12.349  44.562  36.059  1.00-24.08           O
ATOM   4173  N   ARG A 302      -8.468  41.816  34.700  1.00-12.97           N
ATOM   4174  H   ARG A 302      -7.813  42.210  35.375  1.00-12.97           H
ATOM   4175  CA  ARG A 302      -7.964  41.397  33.387  1.00-12.97           C
ATOM   4176  HA  ARG A 302      -8.529  41.908  32.610  1.00-12.97           H
ATOM   4177  C   ARG A 302      -8.098  39.907  33.134  1.00-12.97           C
ATOM   4178  O   ARG A 302      -8.362  39.510  31.999  1.00-12.97           O
ATOM   4179  CB  ARG A 302      -6.488  41.771  33.251  1.00-12.97           C
ATOM   4180 1HB  ARG A 302      -5.958  41.400  34.131  1.00-12.97           H
ATOM   4181 2HB  ARG A 302      -6.072  41.281  32.370  1.00-12.97           H
ATOM   4182  CG  ARG A 302      -6.248  43.266  33.121  1.00-12.97           C
ATOM   4183 1HG  ARG A 302      -6.568  43.605  32.135  1.00-12.97           H
ATOM   4184 2HG  ARG A 302      -6.826  43.793  33.876  1.00-12.97           H
ATOM   4185  CD  ARG A 302      -4.787  43.585  33.325  1.00-12.97           C
ATOM   4186 1HD  ARG A 302      -4.449  43.105  34.245  1.00-12.97           H
ATOM   4187 2HD  ARG A 302      -4.211  43.192  32.487  1.00-12.97           H
ATOM   4188  NE  ARG A 302      -4.572  45.032  33.446  1.00-12.97           N
ATOM   4189  HE  ARG A 302      -5.392  45.627  33.368  1.00-12.97           H
ATOM   4190  CZ  ARG A 302      -3.415  45.633  33.685  1.00-12.97           C
ATOM   4191  NH1 ARG A 302      -3.399  46.930  33.763  1.00-12.97           N
ATOM   4192 1HH1 ARG A 302      -4.242  47.464  33.588  1.00-12.97           H
ATOM   4193 2HH1 ARG A 302      -2.532  47.412  33.978  1.00-12.97           H
ATOM   4194  NH2 ARG A 302      -2.288  44.991  33.864  1.00-12.97           N
ATOM   4195 1HH2 ARG A 302      -2.257  43.985  33.736  1.00-12.97           H
ATOM   4196 2HH2 ARG A 302      -1.447  45.493  34.116  1.00-12.97           H
ATOM   4197  N   ALA A 303      -7.939  39.087  34.160  1.00-14.83           N
ATOM   4198  H   ALA A 303      -7.709  39.455  35.077  1.00-14.83           H
ATOM   4199  CA  ALA A 303      -8.077  37.646  33.985  1.00-14.83           C
ATOM   4200  HA  ALA A 303      -7.446  37.332  33.152  1.00-14.83           H
ATOM   4201  C   ALA A 303      -9.529  37.299  33.643  1.00-14.83           C
ATOM   4202  O   ALA A 303      -9.809  36.561  32.698  1.00-14.83           O
ATOM   4203  CB  ALA A 303      -7.624  36.932  35.255  1.00-14.83           C
ATOM   4204 1HB  ALA A 303      -7.804  35.860  35.159  1.00-14.83           H
ATOM   4205 2HB  ALA A 303      -8.170  37.312  36.118  1.00-14.83           H
ATOM   4206 3HB  ALA A 303      -6.557  37.097  35.407  1.00-14.83           H
ATOM   4207  N   VAL A 304     -10.468  37.879  34.380  1.00-16.95           N
ATOM   4208  H   VAL A 304     -10.201  38.491  35.147  1.00-16.95           H
ATOM   4209  CA  VAL A 304     -11.887  37.623  34.127  1.00-16.95           C
ATOM   4210  HA  VAL A 304     -12.036  36.546  34.049  1.00-16.95           H
ATOM   4211  C   VAL A 304     -12.296  38.248  32.796  1.00-16.95           C
ATOM   4212  O   VAL A 304     -13.089  37.675  32.048  1.00-16.95           O
ATOM   4213  CB  VAL A 304     -12.769  38.149  35.290  1.00-16.95           C
ATOM   4214  HB  VAL A 304     -12.627  39.224  35.383  1.00-16.95           H
ATOM   4215  CG1 VAL A 304     -14.254  37.859  35.048  1.00-16.95           C
ATOM   4216 1HG1 VAL A 304     -14.837  38.192  35.906  1.00-16.95           H
ATOM   4217 2HG1 VAL A 304     -14.407  36.792  34.894  1.00-16.95           H
ATOM   4218 3HG1 VAL A 304     -14.602  38.397  34.167  1.00-16.95           H
ATOM   4219  CG2 VAL A 304     -12.355  37.485  36.601  1.00-16.95           C
ATOM   4220 1HG2 VAL A 304     -11.341  37.769  36.871  1.00-16.95           H
ATOM   4221 2HG2 VAL A 304     -12.406  36.399  36.515  1.00-16.95           H
ATOM   4222 3HG2 VAL A 304     -13.017  37.807  37.400  1.00-16.95           H
ATOM   4223  N   ARG A 305     -11.699  39.382  32.450  1.00-17.89           N
ATOM   4224  H   ARG A 305     -11.057  39.823  33.108  1.00-17.89           H
ATOM   4225  CA  ARG A 305     -11.947  40.039  31.164  1.00-17.89           C
ATOM   4226  HA  ARG A 305     -12.999  40.320  31.114  1.00-17.89           H
ATOM   4227  C   ARG A 305     -11.662  39.091  30.015  1.00-17.89           C
ATOM   4228  O   ARG A 305     -12.480  38.977  29.120  1.00-17.89           O
ATOM   4229  CB  ARG A 305     -11.073  41.293  31.041  1.00-17.89           C
ATOM   4230 1HB  ARG A 305     -11.103  41.810  31.993  1.00-17.89           H
ATOM   4231 2HB  ARG A 305     -10.047  40.986  30.855  1.00-17.89           H
ATOM   4232  CG  ARG A 305     -11.472  42.297  29.975  1.00-17.89           C
ATOM   4233 1HG  ARG A 305     -11.559  41.795  29.012  1.00-17.89           H
ATOM   4234 2HG  ARG A 305     -12.431  42.737  30.238  1.00-17.89           H
ATOM   4235  CD  ARG A 305     -10.417  43.401  29.868  1.00-17.89           C
ATOM   4236 1HD  ARG A 305      -9.484  42.950  29.531  1.00-17.89           H
ATOM   4237 2HD  ARG A 305     -10.740  44.121  29.115  1.00-17.89           H
ATOM   4238  NE  ARG A 305     -10.155  44.107  31.134  1.00-17.89           N
ATOM   4239  HE  ARG A 305     -10.735  43.875  31.931  1.00-17.89           H
ATOM   4240  CZ  ARG A 305      -9.204  45.008  31.343  1.00-17.89           C
ATOM   4241  NH1 ARG A 305      -9.003  45.412  32.558  1.00-17.89           N
ATOM   4242 1HH1 ARG A 305      -9.626  45.095  33.302  1.00-17.89           H
ATOM   4243 2HH1 ARG A 305      -8.242  46.046  32.777  1.00-17.89           H
ATOM   4244  NH2 ARG A 305      -8.441  45.500  30.403  1.00-17.89           N
ATOM   4245 1HH2 ARG A 305      -8.625  45.261  29.438  1.00-17.89           H
ATOM   4246 2HH2 ARG A 305      -7.689  46.141  30.636  1.00-17.89           H
ATOM   4247  N   ARG A 306     -10.551  38.368  30.059  1.00 -7.50           N
ATOM   4248  H   ARG A 306      -9.917  38.477  30.846  1.00 -7.50           H
ATOM   4249  CA  ARG A 306     -10.212  37.420  28.992  1.00 -7.50           C
ATOM   4250  HA  ARG A 306     -10.193  37.944  28.035  1.00 -7.50           H
ATOM   4251  C   ARG A 306     -11.231  36.294  28.865  1.00 -7.50           C
ATOM   4252  O   ARG A 306     -11.608  35.910  27.760  1.00 -7.50           O
ATOM   4253  CB  ARG A 306      -8.834  36.812  29.259  1.00 -7.50           C
ATOM   4254 1HB  ARG A 306      -8.815  36.414  30.272  1.00 -7.50           H
ATOM   4255 2HB  ARG A 306      -8.686  35.988  28.563  1.00 -7.50           H
ATOM   4256  CG  ARG A 306      -7.681  37.777  29.082  1.00 -7.50           C
ATOM   4257 1HG  ARG A 306      -7.593  38.018  28.024  1.00 -7.50           H
ATOM   4258 2HG  ARG A 306      -7.872  38.691  29.635  1.00 -7.50           H
ATOM   4259  CD  ARG A 306      -6.375  37.167  29.573  1.00 -7.50           C
ATOM   4260 1HD  ARG A 306      -6.426  37.035  30.654  1.00 -7.50           H
ATOM   4261 2HD  ARG A 306      -6.236  36.189  29.116  1.00 -7.50           H
ATOM   4262  NE  ARG A 306      -5.229  38.024  29.233  1.00 -7.50           N
ATOM   4263  HE  ARG A 306      -4.865  38.607  29.972  1.00 -7.50           H
ATOM   4264  CZ  ARG A 306      -4.618  38.086  28.057  1.00 -7.50           C
ATOM   4265  NH1 ARG A 306      -3.705  38.994  27.868  1.00 -7.50           N
ATOM   4266 1HH1 ARG A 306      -3.429  39.599  28.636  1.00 -7.50           H
ATOM   4267 2HH1 ARG A 306      -3.278  39.094  26.963  1.00 -7.50           H
ATOM   4268  NH2 ARG A 306      -4.917  37.319  27.043  1.00 -7.50           N
ATOM   4269 1HH2 ARG A 306      -5.593  36.569  27.165  1.00 -7.50           H
ATOM   4270 2HH2 ARG A 306      -4.489  37.476  26.142  1.00 -7.50           H
ATOM   4271  N   ILE A 307     -11.711  35.785  29.989  1.00 -7.09           N
ATOM   4272  H   ILE A 307     -11.373  36.130  30.881  1.00 -7.09           H
ATOM   4273  CA  ILE A 307     -12.714  34.718  29.968  1.00 -7.09           C
ATOM   4274  HA  ILE A 307     -12.357  33.916  29.324  1.00 -7.09           H
ATOM   4275  C   ILE A 307     -14.010  35.277  29.360  1.00 -7.09           C
ATOM   4276  O   ILE A 307     -14.622  34.661  28.483  1.00 -7.09           O
ATOM   4277  CB  ILE A 307     -12.966  34.137  31.400  1.00 -7.09           C
ATOM   4278  HB  ILE A 307     -13.336  34.939  32.039  1.00 -7.09           H
ATOM   4279  CG1 ILE A 307     -11.651  33.593  32.003  1.00 -7.09           C
ATOM   4280 1HG1 ILE A 307     -11.386  32.678  31.478  1.00 -7.09           H
ATOM   4281 2HG1 ILE A 307     -10.853  34.311  31.835  1.00 -7.09           H
ATOM   4282  CG2 ILE A 307     -14.026  33.005  31.351  1.00 -7.09           C
ATOM   4283 1HG2 ILE A 307     -14.970  33.394  30.967  1.00 -7.09           H
ATOM   4284 2HG2 ILE A 307     -14.202  32.609  32.349  1.00 -7.09           H
ATOM   4285 3HG2 ILE A 307     -13.682  32.196  30.703  1.00 -7.09           H
ATOM   4286  CD1 ILE A 307     -11.680  33.297  33.513  1.00 -7.09           C
ATOM   4287 1HD1 ILE A 307     -12.385  32.496  33.731  1.00 -7.09           H
ATOM   4288 2HD1 ILE A 307     -11.963  34.194  34.063  1.00 -7.09           H
ATOM   4289 3HD1 ILE A 307     -10.685  32.986  33.835  1.00 -7.09           H
ATOM   4290  N   LEU A 308     -14.409  36.472  29.773  1.00-20.72           N
ATOM   4291  H   LEU A 308     -13.868  36.964  30.484  1.00-20.72           H
ATOM   4292  CA  LEU A 308     -15.623  37.098  29.246  1.00-20.72           C
ATOM   4293  HA  LEU A 308     -16.440  36.383  29.327  1.00-20.72           H
ATOM   4294  C   LEU A 308     -15.519  37.481  27.774  1.00-20.72           C
ATOM   4295  O   LEU A 308     -16.511  37.388  27.064  1.00-20.72           O
ATOM   4296  CB  LEU A 308     -15.994  38.348  30.051  1.00-20.72           C
ATOM   4297 1HB  LEU A 308     -15.115  38.990  30.087  1.00-20.72           H
ATOM   4298 2HB  LEU A 308     -16.764  38.877  29.488  1.00-20.72           H
ATOM   4299  CG  LEU A 308     -16.521  38.172  31.484  1.00-20.72           C
ATOM   4300  HG  LEU A 308     -15.785  37.620  32.065  1.00-20.72           H
ATOM   4301  CD1 LEU A 308     -16.714  39.545  32.123  1.00-20.72           C
ATOM   4302 1HD1 LEU A 308     -15.772  40.090  32.108  1.00-20.72           H
ATOM   4303 2HD1 LEU A 308     -17.028  39.426  33.161  1.00-20.72           H
ATOM   4304 3HD1 LEU A 308     -17.472  40.116  31.586  1.00-20.72           H
ATOM   4305  CD2 LEU A 308     -17.845  37.409  31.533  1.00-20.72           C
ATOM   4306 1HD2 LEU A 308     -17.699  36.392  31.171  1.00-20.72           H
ATOM   4307 2HD2 LEU A 308     -18.596  37.908  30.920  1.00-20.72           H
ATOM   4308 3HD2 LEU A 308     -18.196  37.359  32.562  1.00-20.72           H
ATOM   4309  N   VAL A 309     -14.340  37.857  27.295  1.00 -0.28           N
ATOM   4310  H   VAL A 309     -13.556  37.973  27.933  1.00 -0.28           H
ATOM   4311  CA  VAL A 309     -14.128  38.120  25.866  1.00 -0.28           C
ATOM   4312  HA  VAL A 309     -14.806  38.906  25.540  1.00 -0.28           H
ATOM   4313  C   VAL A 309     -14.479  36.863  25.082  1.00 -0.28           C
ATOM   4314  O   VAL A 309     -15.198  36.936  24.081  1.00 -0.28           O
ATOM   4315  CB  VAL A 309     -12.652  38.579  25.590  1.00 -0.28           C
ATOM   4316  HB  VAL A 309     -11.982  37.940  26.161  1.00 -0.28           H
ATOM   4317  CG1 VAL A 309     -12.245  38.477  24.111  1.00 -0.28           C
ATOM   4318 1HG1 VAL A 309     -11.214  38.815  23.995  1.00 -0.28           H
ATOM   4319 2HG1 VAL A 309     -12.892  39.100  23.496  1.00 -0.28           H
ATOM   4320 3HG1 VAL A 309     -12.302  37.443  23.773  1.00 -0.28           H
ATOM   4321  CG2 VAL A 309     -12.454  40.032  26.039  1.00 -0.28           C
ATOM   4322 1HG2 VAL A 309     -13.031  40.700  25.398  1.00 -0.28           H
ATOM   4323 2HG2 VAL A 309     -11.397  40.292  25.972  1.00 -0.28           H
ATOM   4324 3HG2 VAL A 309     -12.783  40.163  27.065  1.00 -0.28           H
ATOM   4325  N   GLN A 310     -14.040  35.702  25.548  1.00 -9.66           N
ATOM   4326  H   GLN A 310     -13.472  35.675  26.391  1.00 -9.66           H
ATOM   4327  CA  GLN A 310     -14.350  34.462  24.844  1.00 -9.66           C
ATOM   4328  HA  GLN A 310     -14.145  34.613  23.783  1.00 -9.66           H
ATOM   4329  C   GLN A 310     -15.830  34.093  24.965  1.00 -9.66           C
ATOM   4330  O   GLN A 310     -16.451  33.681  23.985  1.00 -9.66           O
ATOM   4331  CB  GLN A 310     -13.454  33.324  25.347  1.00 -9.66           C
ATOM   4332 1HB  GLN A 310     -13.638  33.169  26.410  1.00 -9.66           H
ATOM   4333 2HB  GLN A 310     -13.728  32.414  24.814  1.00 -9.66           H
ATOM   4334  CG  GLN A 310     -11.956  33.579  25.138  1.00 -9.66           C
ATOM   4335 1HG  GLN A 310     -11.643  34.431  25.736  1.00 -9.66           H
ATOM   4336 2HG  GLN A 310     -11.401  32.704  25.472  1.00 -9.66           H
ATOM   4337  CD  GLN A 310     -11.607  33.854  23.692  1.00 -9.66           C
ATOM   4338  OE1 GLN A 310     -12.068  33.166  22.797  1.00 -9.66           O
ATOM   4339  NE2 GLN A 310     -10.826  34.872  23.443  1.00 -9.66           N
ATOM   4340 1HE2 GLN A 310     -10.592  35.069  22.484  1.00 -9.66           H
ATOM   4341 2HE2 GLN A 310     -10.450  35.434  24.197  1.00 -9.66           H
ATOM   4342  N   MET A 311     -16.430  34.290  26.132  1.00 -8.89           N
ATOM   4343  H   MET A 311     -15.893  34.636  26.925  1.00 -8.89           H
ATOM   4344  CA  MET A 311     -17.861  34.007  26.296  1.00 -8.89           C
ATOM   4345  HA  MET A 311     -18.055  32.975  26.006  1.00 -8.89           H
ATOM   4346  C   MET A 311     -18.710  34.902  25.395  1.00 -8.89           C
ATOM   4347  O   MET A 311     -19.719  34.464  24.844  1.00 -8.89           O
ATOM   4348  CB  MET A 311     -18.305  34.209  27.749  1.00 -8.89           C
ATOM   4349 1HB  MET A 311     -17.990  35.198  28.079  1.00 -8.89           H
ATOM   4350 2HB  MET A 311     -19.394  34.171  27.782  1.00 -8.89           H
ATOM   4351  CG  MET A 311     -17.775  33.166  28.721  1.00 -8.89           C
ATOM   4352 1HG  MET A 311     -18.149  32.186  28.424  1.00 -8.89           H
ATOM   4353 2HG  MET A 311     -16.687  33.155  28.697  1.00 -8.89           H
ATOM   4354  SD  MET A 311     -18.327  33.521  30.402  1.00 -8.89           S
ATOM   4355  CE  MET A 311     -17.860  32.010  31.288  1.00 -8.89           C
ATOM   4356 1HE  MET A 311     -18.401  31.157  30.877  1.00 -8.89           H
ATOM   4357 2HE  MET A 311     -18.112  32.111  32.344  1.00 -8.89           H
ATOM   4358 3HE  MET A 311     -16.789  31.836  31.189  1.00 -8.89           H
ATOM   4359  N   GLU A 312     -18.297  36.148  25.221  1.00 -7.25           N
ATOM   4360  H   GLU A 312     -17.478  36.484  25.730  1.00 -7.25           H
ATOM   4361  CA  GLU A 312     -19.005  37.081  24.352  1.00 -7.25           C
ATOM   4362  HA  GLU A 312     -20.057  37.095  24.636  1.00 -7.25           H
ATOM   4363  C   GLU A 312     -18.905  36.668  22.884  1.00 -7.25           C
ATOM   4364  O   GLU A 312     -19.893  36.743  22.155  1.00 -7.25           O
ATOM   4365  CB  GLU A 312     -18.431  38.489  24.538  1.00 -7.25           C
ATOM   4366 1HB  GLU A 312     -18.369  38.695  25.606  1.00 -7.25           H
ATOM   4367 2HB  GLU A 312     -17.423  38.510  24.129  1.00 -7.25           H
ATOM   4368  CG  GLU A 312     -19.248  39.599  23.896  1.00 -7.25           C
ATOM   4369 1HG  GLU A 312     -19.364  39.391  22.835  1.00 -7.25           H
ATOM   4370 2HG  GLU A 312     -20.236  39.625  24.358  1.00 -7.25           H
ATOM   4371  CD  GLU A 312     -18.581  40.952  24.060  1.00 -7.25           C
ATOM   4372  OE1 GLU A 312     -19.075  41.805  24.833  1.00 -7.25           O
ATOM   4373  OE2 GLU A 312     -17.518  41.160  23.425  1.00 -7.25           O
ATOM   4374  N   GLN A 313     -17.738  36.210  22.445  1.00-14.92           N
ATOM   4375  H   GLN A 313     -16.949  36.150  23.083  1.00-14.92           H
ATOM   4376  CA  GLN A 313     -17.550  35.810  21.045  1.00-14.92           C
ATOM   4377  HA  GLN A 313     -17.951  36.594  20.402  1.00-14.92           H
ATOM   4378  C   GLN A 313     -18.289  34.525  20.685  1.00-14.92           C
ATOM   4379  O   GLN A 313     -18.803  34.388  19.574  1.00-14.92           O
ATOM   4380  CB  GLN A 313     -16.065  35.644  20.716  1.00-14.92           C
ATOM   4381 1HB  GLN A 313     -15.601  34.988  21.454  1.00-14.92           H
ATOM   4382 2HB  GLN A 313     -15.983  35.177  19.734  1.00-14.92           H
ATOM   4383  CG  GLN A 313     -15.325  36.971  20.670  1.00-14.92           C
ATOM   4384 1HG  GLN A 313     -15.801  37.612  19.930  1.00-14.92           H
ATOM   4385 2HG  GLN A 313     -15.406  37.456  21.636  1.00-14.92           H
ATOM   4386  CD  GLN A 313     -13.857  36.845  20.321  1.00-14.92           C
ATOM   4387  OE1 GLN A 313     -13.417  35.911  19.656  1.00-14.92           O
ATOM   4388  NE2 GLN A 313     -13.086  37.804  20.754  1.00-14.92           N
ATOM   4389 1HE2 GLN A 313     -12.105  37.790  20.519  1.00-14.92           H
ATOM   4390 2HE2 GLN A 313     -13.477  38.551  21.306  1.00-14.92           H
ATOM   4391  N   PHE A 314     -18.402  33.600  21.627  1.00  8.68           N
ATOM   4392  H   PHE A 314     -17.918  33.720  22.514  1.00  8.68           H
ATOM   4393  CA  PHE A 314     -19.201  32.392  21.408  1.00  8.68           C
ATOM   4394  HA  PHE A 314     -19.127  32.106  20.357  1.00  8.68           H
ATOM   4395  C   PHE A 314     -20.691  32.601  21.696  1.00  8.68           C
ATOM   4396  O   PHE A 314     -21.488  31.675  21.577  1.00  8.68           O
ATOM   4397  CB  PHE A 314     -18.644  31.234  22.237  1.00  8.68           C
ATOM   4398 1HB  PHE A 314     -18.479  31.570  23.260  1.00  8.68           H
ATOM   4399 2HB  PHE A 314     -19.381  30.431  22.251  1.00  8.68           H
ATOM   4400  CG  PHE A 314     -17.372  30.659  21.682  1.00  8.68           C
ATOM   4401  CD1 PHE A 314     -16.145  30.841  22.343  1.00  8.68           C
ATOM   4402  HD1 PHE A 314     -16.102  31.416  23.253  1.00  8.68           H
ATOM   4403  CD2 PHE A 314     -17.400  29.913  20.490  1.00  8.68           C
ATOM   4404  HD2 PHE A 314     -18.332  29.777  19.960  1.00  8.68           H
ATOM   4405  CE1 PHE A 314     -14.961  30.260  21.836  1.00  8.68           C
ATOM   4406  HE1 PHE A 314     -14.021  30.418  22.343  1.00  8.68           H
ATOM   4407  CE2 PHE A 314     -16.220  29.315  19.983  1.00  8.68           C
ATOM   4408  HE2 PHE A 314     -16.247  28.734  19.074  1.00  8.68           H
ATOM   4409  CZ  PHE A 314     -15.012  29.465  20.678  1.00  8.68           C
ATOM   4410  HZ  PHE A 314     -14.126  28.963  20.327  1.00  8.68           H
ATOM   4411  N   GLY A 315     -21.092  33.813  22.060  1.00 -1.49           N
ATOM   4412  H   GLY A 315     -20.417  34.559  22.174  1.00 -1.49           H
ATOM   4413  CA  GLY A 315     -22.506  34.102  22.256  1.00 -1.49           C
ATOM   4414 1HA  GLY A 315     -22.638  35.180  22.321  1.00 -1.49           H
ATOM   4415 2HA  GLY A 315     -23.064  33.741  21.390  1.00 -1.49           H
ATOM   4416  C   GLY A 315     -23.100  33.464  23.495  1.00 -1.49           C
ATOM   4417  O   GLY A 315     -24.306  33.238  23.591  1.00 -1.49           O
ATOM   4418  N   LEU A 316     -22.257  33.143  24.464  1.00 32.22           N
ATOM   4419  H   LEU A 316     -21.271  33.384  24.369  1.00 32.22           H
ATOM   4420  CA  LEU A 316     -22.694  32.413  25.654  1.00 32.22           C
ATOM   4421  HA  LEU A 316     -23.451  31.687  25.357  1.00 32.22           H
ATOM   4422  C   LEU A 316     -23.331  33.349  26.674  1.00 32.22           C
ATOM   4423  O   LEU A 316     -23.981  32.917  27.618  1.00 32.22           O
ATOM   4424  CB  LEU A 316     -21.521  31.649  26.274  1.00 32.22           C
ATOM   4425 1HB  LEU A 316     -20.801  32.375  26.649  1.00 32.22           H
ATOM   4426 2HB  LEU A 316     -21.905  31.081  27.119  1.00 32.22           H
ATOM   4427  CG  LEU A 316     -20.777  30.670  25.355  1.00 32.22           C
ATOM   4428  HG  LEU A 316     -20.369  31.237  24.523  1.00 32.22           H
ATOM   4429  CD1 LEU A 316     -19.611  30.027  26.104  1.00 32.22           C
ATOM   4430 1HD1 LEU A 316     -19.036  29.405  25.419  1.00 32.22           H
ATOM   4431 2HD1 LEU A 316     -19.985  29.408  26.923  1.00 32.22           H
ATOM   4432 3HD1 LEU A 316     -18.958  30.800  26.505  1.00 32.22           H
ATOM   4433  CD2 LEU A 316     -21.679  29.577  24.783  1.00 32.22           C
ATOM   4434 1HD2 LEU A 316     -21.108  28.964  24.093  1.00 32.22           H
ATOM   4435 2HD2 LEU A 316     -22.503  30.018  24.222  1.00 32.22           H
ATOM   4436 3HD2 LEU A 316     -22.077  28.953  25.585  1.00 32.22           H
ATOM   4437  N   LEU A 317     -23.169  34.645  26.447  1.00 14.01           N
ATOM   4438  H   LEU A 317     -22.603  34.941  25.668  1.00 14.01           H
ATOM   4439  CA  LEU A 317     -23.808  35.658  27.286  1.00 14.01           C
ATOM   4440  HA  LEU A 317     -23.743  35.351  28.330  1.00 14.01           H
ATOM   4441  C   LEU A 317     -25.288  35.808  26.929  1.00 14.01           C
ATOM   4442  O   LEU A 317     -26.072  36.340  27.718  1.00 14.01           O
ATOM   4443  CB  LEU A 317     -23.105  37.011  27.123  1.00 14.01           C
ATOM   4444 1HB  LEU A 317     -23.230  37.329  26.088  1.00 14.01           H
ATOM   4445 2HB  LEU A 317     -23.631  37.727  27.753  1.00 14.01           H
ATOM   4446  CG  LEU A 317     -21.609  37.104  27.464  1.00 14.01           C
ATOM   4447  HG  LEU A 317     -21.057  36.454  26.785  1.00 14.01           H
ATOM   4448  CD1 LEU A 317     -21.142  38.537  27.241  1.00 14.01           C
ATOM   4449 1HD1 LEU A 317     -20.070  38.611  27.422  1.00 14.01           H
ATOM   4450 2HD1 LEU A 317     -21.668  39.214  27.914  1.00 14.01           H
ATOM   4451 3HD1 LEU A 317     -21.346  38.837  26.213  1.00 14.01           H
ATOM   4452  CD2 LEU A 317     -21.279  36.678  28.895  1.00 14.01           C
ATOM   4453 1HD2 LEU A 317     -21.497  35.620  29.019  1.00 14.01           H
ATOM   4454 2HD2 LEU A 317     -21.875  37.256  29.603  1.00 14.01           H
ATOM   4455 3HD2 LEU A 317     -20.221  36.839  29.096  1.00 14.01           H
ATOM   4456  N   ASP A 318     -25.678  35.312  25.761  1.00 19.03           N
ATOM   4457  H   ASP A 318     -24.998  34.893  25.143  1.00 19.03           H
ATOM   4458  CA  ASP A 318     -27.088  35.277  25.361  1.00 19.03           C
ATOM   4459  HA  ASP A 318     -27.518  36.274  25.439  1.00 19.03           H
ATOM   4460  C   ASP A 318     -27.785  34.332  26.339  1.00 19.03           C
ATOM   4461  O   ASP A 318     -27.209  33.312  26.726  1.00 19.03           O
ATOM   4462  CB  ASP A 318     -27.224  34.765  23.921  1.00 19.03           C
ATOM   4463 1HB  ASP A 318     -26.510  35.301  23.294  1.00 19.03           H
ATOM   4464 2HB  ASP A 318     -26.976  33.705  23.897  1.00 19.03           H
ATOM   4465  CG  ASP A 318     -28.620  34.960  23.334  1.00 19.03           C
ATOM   4466  OD1 ASP A 318     -29.645  34.564  23.932  1.00 19.03           O
ATOM   4467  OD2 ASP A 318     -28.706  35.488  22.205  1.00 19.03           O
ATOM   4468  N   GLY A 319     -28.997  34.667  26.752  1.00 13.08           N
ATOM   4469  H   GLY A 319     -29.446  35.487  26.355  1.00 13.08           H
ATOM   4470  CA  GLY A 319     -29.709  33.884  27.750  1.00 13.08           C
ATOM   4471 1HA  GLY A 319     -29.122  33.881  28.667  1.00 13.08           H
ATOM   4472 2HA  GLY A 319     -30.662  34.372  27.957  1.00 13.08           H
ATOM   4473  C   GLY A 319     -29.986  32.436  27.385  1.00 13.08           C
ATOM   4474  O   GLY A 319     -30.172  31.616  28.288  1.00 13.08           O
ATOM   4475  N   GLU A 320     -29.975  32.091  26.106  1.00 15.80           N
ATOM   4476  H   GLU A 320     -29.787  32.794  25.396  1.00 15.80           H
ATOM   4477  CA  GLU A 320     -30.203  30.713  25.671  1.00 15.80           C
ATOM   4478  HA  GLU A 320     -29.832  30.028  26.433  1.00 15.80           H
ATOM   4479  C   GLU A 320     -29.474  30.413  24.361  1.00 15.80           C
ATOM   4480  O   GLU A 320     -29.053  31.330  23.646  1.00 15.80           O
ATOM   4481  CB  GLU A 320     -31.708  30.471  25.485  1.00 15.80           C
ATOM   4482 1HB  GLU A 320     -31.866  29.415  25.268  1.00 15.80           H
ATOM   4483 2HB  GLU A 320     -32.217  30.708  26.419  1.00 15.80           H
ATOM   4484  CG  GLU A 320     -32.330  31.300  24.370  1.00 15.80           C
ATOM   4485 1HG  GLU A 320     -32.156  32.358  24.568  1.00 15.80           H
ATOM   4486 2HG  GLU A 320     -31.853  31.042  23.428  1.00 15.80           H
ATOM   4487  CD  GLU A 320     -33.818  31.075  24.226  1.00 15.80           C
ATOM   4488  OE1 GLU A 320     -34.245  29.952  23.871  1.00 15.80           O
ATOM   4489  OE2 GLU A 320     -34.587  32.051  24.397  1.00 15.80           O
ATOM   4490  N   SER A 321     -29.387  29.138  24.007  1.00 27.78           N
ATOM   4491  H   SER A 321     -29.718  28.415  24.637  1.00 27.78           H
ATOM   4492  CA  SER A 321     -28.915  28.699  22.696  1.00 27.78           C
ATOM   4493  HA  SER A 321     -29.121  29.464  21.947  1.00 27.78           H
ATOM   4494  C   SER A 321     -29.716  27.446  22.374  1.00 27.78           C
ATOM   4495  O   SER A 321     -30.375  26.902  23.269  1.00 27.78           O
ATOM   4496  CB  SER A 321     -27.416  28.388  22.707  1.00 27.78           C
ATOM   4497 1HB  SER A 321     -27.098  28.146  21.693  1.00 27.78           H
ATOM   4498 2HB  SER A 321     -26.871  29.270  23.045  1.00 27.78           H
ATOM   4499  OG  SER A 321     -27.108  27.292  23.559  1.00 27.78           O
ATOM   4500  HG  SER A 321     -27.343  27.534  24.476  1.00 27.78           H
ATOM   4501  N   THR A 322     -29.666  26.979  21.138  1.00  8.49           N
ATOM   4502  H   THR A 322     -29.124  27.469  20.432  1.00  8.49           H
ATOM   4503  CA  THR A 322     -30.304  25.724  20.748  1.00  8.49           C
ATOM   4504  HA  THR A 322     -30.996  25.398  21.522  1.00  8.49           H
ATOM   4505  C   THR A 322     -29.188  24.689  20.604  1.00  8.49           C
ATOM   4506  O   THR A 322     -28.029  25.066  20.372  1.00  8.49           O
ATOM   4507  CB  THR A 322     -31.069  25.874  19.411  1.00  8.49           C
ATOM   4508  HB  THR A 322     -31.459  24.903  19.108  1.00  8.49           H
ATOM   4509  OG1 THR A 322     -30.187  26.372  18.401  1.00  8.49           O
ATOM   4510  HG1 THR A 322     -30.564  26.128  17.543  1.00  8.49           H
ATOM   4511  CG2 THR A 322     -32.221  26.859  19.532  1.00  8.49           C
ATOM   4512 1HG2 THR A 322     -31.844  27.858  19.751  1.00  8.49           H
ATOM   4513 2HG2 THR A 322     -32.900  26.541  20.325  1.00  8.49           H
ATOM   4514 3HG2 THR A 322     -32.769  26.883  18.590  1.00  8.49           H
ATOM   4515  N   PRO A 323     -29.496  23.387  20.756  1.00 17.64           N
ATOM   4516  CA  PRO A 323     -28.385  22.436  20.628  1.00 17.64           C
ATOM   4517  HA  PRO A 323     -27.564  22.725  21.284  1.00 17.64           H
ATOM   4518  C   PRO A 323     -27.881  22.322  19.186  1.00 17.64           C
ATOM   4519  O   PRO A 323     -28.601  22.691  18.243  1.00 17.64           O
ATOM   4520  CB  PRO A 323     -29.010  21.128  21.125  1.00 17.64           C
ATOM   4521 1HB  PRO A 323     -28.547  20.266  20.650  1.00 17.64           H
ATOM   4522 2HB  PRO A 323     -28.919  21.060  22.209  1.00 17.64           H
ATOM   4523  CG  PRO A 323     -30.433  21.245  20.751  1.00 17.64           C
ATOM   4524 1HG  PRO A 323     -30.557  21.041  19.687  1.00 17.64           H
ATOM   4525 2HG  PRO A 323     -31.049  20.570  21.346  1.00 17.64           H
ATOM   4526  CD  PRO A 323     -30.761  22.685  21.055  1.00 17.64           C
ATOM   4527 1HD  PRO A 323     -31.572  23.033  20.415  1.00 17.64           H
ATOM   4528 2HD  PRO A 323     -31.018  22.804  22.108  1.00 17.64           H
ATOM   4529  N   PRO A 324     -26.639  21.844  18.985  1.00  6.11           N
ATOM   4530  CA  PRO A 324     -26.176  21.768  17.595  1.00  6.11           C
ATOM   4531  HA  PRO A 324     -26.325  22.717  17.081  1.00  6.11           H
ATOM   4532  C   PRO A 324     -26.840  20.641  16.812  1.00  6.11           C
ATOM   4533  O   PRO A 324     -27.343  19.678  17.392  1.00  6.11           O
ATOM   4534  CB  PRO A 324     -24.681  21.487  17.757  1.00  6.11           C
ATOM   4535 1HB  PRO A 324     -24.295  20.932  16.903  1.00  6.11           H
ATOM   4536 2HB  PRO A 324     -24.128  22.418  17.887  1.00  6.11           H
ATOM   4537  CG  PRO A 324     -24.610  20.679  18.989  1.00  6.11           C
ATOM   4538 1HG  PRO A 324     -24.925  19.654  18.783  1.00  6.11           H
ATOM   4539 2HG  PRO A 324     -23.607  20.688  19.406  1.00  6.11           H
ATOM   4540  CD  PRO A 324     -25.593  21.362  19.912  1.00  6.11           C
ATOM   4541 1HD  PRO A 324     -25.997  20.651  20.633  1.00  6.11           H
ATOM   4542 2HD  PRO A 324     -25.120  22.205  20.419  1.00  6.11           H
ATOM   4543  N   GLU A 325     -26.795  20.721  15.493  1.00 23.42           N
ATOM   4544  H   GLU A 325     -26.394  21.541  15.046  1.00 23.42           H
ATOM   4545  CA  GLU A 325     -27.207  19.593  14.660  1.00 23.42           C
ATOM   4546  HA  GLU A 325     -28.175  19.211  14.985  1.00 23.42           H
ATOM   4547  C   GLU A 325     -26.124  18.530  14.838  1.00 23.42           C
ATOM   4548  O   GLU A 325     -24.937  18.850  14.709  1.00 23.42           O
ATOM   4549  CB  GLU A 325     -27.245  19.978  13.180  1.00 23.42           C
ATOM   4550 1HB  GLU A 325     -26.272  20.387  12.921  1.00 23.42           H
ATOM   4551 2HB  GLU A 325     -27.398  19.068  12.601  1.00 23.42           H
ATOM   4552  CG  GLU A 325     -28.297  20.995  12.763  1.00 23.42           C
ATOM   4553 1HG  GLU A 325     -29.284  20.603  13.010  1.00 23.42           H
ATOM   4554 2HG  GLU A 325     -28.137  21.922  13.314  1.00 23.42           H
ATOM   4555  CD  GLU A 325     -28.238  21.297  11.264  1.00 23.42           C
ATOM   4556  OE1 GLU A 325     -29.036  22.131  10.779  1.00 23.42           O
ATOM   4557  OE2 GLU A 325     -27.416  20.692  10.531  1.00 23.42           O
ATOM   4558  N   ILE A 326     -26.503  17.289  15.112  1.00 18.37           N
ATOM   4559  H   ILE A 326     -27.494  17.079  15.216  1.00 18.37           H
ATOM   4560  CA  ILE A 326     -25.540  16.199  15.284  1.00 18.37           C
ATOM   4561  HA  ILE A 326     -24.625  16.462  14.755  1.00 18.37           H
ATOM   4562  C   ILE A 326     -26.074  14.913  14.643  1.00 18.37           C
ATOM   4563  O   ILE A 326     -27.286  14.685  14.554  1.00 18.37           O
ATOM   4564  CB  ILE A 326     -25.169  16.014  16.801  1.00 18.37           C
ATOM   4565  HB  ILE A 326     -24.874  16.992  17.181  1.00 18.37           H
ATOM   4566  CG1 ILE A 326     -23.954  15.070  16.946  1.00 18.37           C
ATOM   4567 1HG1 ILE A 326     -24.274  14.055  16.709  1.00 18.37           H
ATOM   4568 2HG1 ILE A 326     -23.208  15.367  16.210  1.00 18.37           H
ATOM   4569  CG2 ILE A 326     -26.386  15.544  17.635  1.00 18.37           C
ATOM   4570 1HG2 ILE A 326     -26.700  14.542  17.334  1.00 18.37           H
ATOM   4571 2HG2 ILE A 326     -27.220  16.233  17.502  1.00 18.37           H
ATOM   4572 3HG2 ILE A 326     -26.133  15.529  18.695  1.00 18.37           H
ATOM   4573  CD1 ILE A 326     -23.274  15.033  18.310  1.00 18.37           C
ATOM   4574 1HD1 ILE A 326     -23.978  14.701  19.072  1.00 18.37           H
ATOM   4575 2HD1 ILE A 326     -22.902  16.026  18.564  1.00 18.37           H
ATOM   4576 3HD1 ILE A 326     -22.438  14.334  18.280  1.00 18.37           H
ATOM   4577  N   ASN A 327     -25.155  14.083  14.171  1.00 23.70           N
ATOM   4578  H   ASN A 327     -24.181  14.386  14.168  1.00 23.70           H
ATOM   4579  CA  ASN A 327     -25.433  12.747  13.662  1.00 23.70           C
ATOM   4580  HA  ASN A 327     -26.372  12.368  14.064  1.00 23.70           H
ATOM   4581  C   ASN A 327     -24.277  11.847  14.123  1.00 23.70           C
ATOM   4582  O   ASN A 327     -23.164  11.935  13.601  1.00 23.70           O
ATOM   4583  CB  ASN A 327     -25.522  12.815  12.136  1.00 23.70           C
ATOM   4584 1HB  ASN A 327     -26.282  13.544  11.858  1.00 23.70           H
ATOM   4585 2HB  ASN A 327     -24.568  13.150  11.736  1.00 23.70           H
ATOM   4586  CG  ASN A 327     -25.868  11.492  11.514  1.00 23.70           C
ATOM   4587  OD1 ASN A 327     -25.569  10.432  12.043  1.00 23.70           O
ATOM   4588  ND2 ASN A 327     -26.475  11.540  10.370  1.00 23.70           N
ATOM   4589 1HD2 ASN A 327     -26.699  10.673   9.901  1.00 23.70           H
ATOM   4590 2HD2 ASN A 327     -26.709  12.430   9.952  1.00 23.70           H
ATOM   4591  N   ILE A 328     -24.505  10.993  15.111  1.00 13.61           N
ATOM   4592  H   ILE A 328     -25.445  10.893  15.491  1.00 13.61           H
ATOM   4593  CA  ILE A 328     -23.411  10.184  15.663  1.00 13.61           C
ATOM   4594  HA  ILE A 328     -22.546  10.838  15.754  1.00 13.61           H
ATOM   4595  C   ILE A 328     -23.001   9.039  14.737  1.00 13.61           C
ATOM   4596  O   ILE A 328     -21.901   8.500  14.855  1.00 13.61           O
ATOM   4597  CB  ILE A 328     -23.711   9.644  17.092  1.00 13.61           C
ATOM   4598  HB  ILE A 328     -22.813   9.137  17.447  1.00 13.61           H
ATOM   4599  CG1 ILE A 328     -24.864   8.619  17.093  1.00 13.61           C
ATOM   4600 1HG1 ILE A 328     -25.793   9.133  16.856  1.00 13.61           H
ATOM   4601 2HG1 ILE A 328     -24.679   7.877  16.317  1.00 13.61           H
ATOM   4602  CG2 ILE A 328     -23.986  10.830  18.048  1.00 13.61           C
ATOM   4603 1HG2 ILE A 328     -24.012  10.469  19.076  1.00 13.61           H
ATOM   4604 2HG2 ILE A 328     -24.940  11.305  17.812  1.00 13.61           H
ATOM   4605 3HG2 ILE A 328     -23.184  11.566  17.968  1.00 13.61           H
ATOM   4606  CD1 ILE A 328     -25.062   7.863  18.413  1.00 13.61           C
ATOM   4607 1HD1 ILE A 328     -25.377   8.550  19.198  1.00 13.61           H
ATOM   4608 2HD1 ILE A 328     -24.130   7.379  18.702  1.00 13.61           H
ATOM   4609 3HD1 ILE A 328     -25.832   7.103  18.277  1.00 13.61           H
ATOM   4610  N   GLU A 329     -23.839   8.683  13.773  1.00-18.57           N
ATOM   4611  H   GLU A 329     -24.739   9.146  13.678  1.00-18.57           H
ATOM   4612  CA  GLU A 329     -23.470   7.647  12.811  1.00-18.57           C
ATOM   4613  HA  GLU A 329     -22.901   6.863  13.314  1.00-18.57           H
ATOM   4614  C   GLU A 329     -22.576   8.288  11.754  1.00-18.57           C
ATOM   4615  O   GLU A 329     -21.649   7.664  11.243  1.00-18.57           O
ATOM   4616  CB  GLU A 329     -24.706   7.018  12.163  1.00-18.57           C
ATOM   4617 1HB  GLU A 329     -25.294   7.806  11.694  1.00-18.57           H
ATOM   4618 2HB  GLU A 329     -24.374   6.336  11.381  1.00-18.57           H
ATOM   4619  CG  GLU A 329     -25.606   6.248  13.132  1.00-18.57           C
ATOM   4620 1HG  GLU A 329     -25.988   6.937  13.887  1.00-18.57           H
ATOM   4621 2HG  GLU A 329     -26.452   5.852  12.571  1.00-18.57           H
ATOM   4622  CD  GLU A 329     -24.899   5.087  13.831  1.00-18.57           C
ATOM   4623  OE1 GLU A 329     -25.082   4.914  15.060  1.00-18.57           O
ATOM   4624  OE2 GLU A 329     -24.169   4.312  13.171  1.00-18.57           O
ATOM   4625  N   ALA A 330     -22.786   9.567  11.478  1.00-11.85           N
ATOM   4626  H   ALA A 330     -23.590  10.041  11.879  1.00-11.85           H
ATOM   4627  CA  ALA A 330     -21.873  10.305  10.610  1.00-11.85           C
ATOM   4628  HA  ALA A 330     -21.665   9.701   9.725  1.00-11.85           H
ATOM   4629  C   ALA A 330     -20.552  10.550  11.346  1.00-11.85           C
ATOM   4630  O   ALA A 330     -19.484  10.458  10.755  1.00-11.85           O
ATOM   4631  CB  ALA A 330     -22.499  11.617  10.161  1.00-11.85           C
ATOM   4632 1HB  ALA A 330     -23.469  11.425   9.701  1.00-11.85           H
ATOM   4633 2HB  ALA A 330     -21.851  12.091   9.426  1.00-11.85           H
ATOM   4634 3HB  ALA A 330     -22.619  12.288  11.011  1.00-11.85           H
ATOM   4635  N   HIS A 331     -20.601  10.775  12.654  1.00 10.25           N
ATOM   4636  H   HIS A 331     -21.503  10.907  13.107  1.00 10.25           H
ATOM   4637  CA  HIS A 331     -19.364  10.846  13.443  1.00 10.25           C
ATOM   4638  HA  HIS A 331     -18.708  11.598  13.003  1.00 10.25           H
ATOM   4639  C   HIS A 331     -18.612   9.516  13.376  1.00 10.25           C
ATOM   4640  O   HIS A 331     -17.388   9.512  13.268  1.00 10.25           O
ATOM   4641  CB  HIS A 331     -19.636  11.233  14.903  1.00 10.25           C
ATOM   4642 1HB  HIS A 331     -20.392  10.574  15.323  1.00 10.25           H
ATOM   4643 2HB  HIS A 331     -18.713  11.085  15.466  1.00 10.25           H
ATOM   4644  CG  HIS A 331     -20.050  12.661  15.089  1.00 10.25           C
ATOM   4645  ND1 HIS A 331     -20.126  13.286  16.333  1.00 10.25           N
ATOM   4646  HD1 HIS A 331     -20.025  12.828  17.250  1.00 10.25           H
ATOM   4647  CD2 HIS A 331     -20.275  13.654  14.190  1.00 10.25           C
ATOM   4648  HD2 HIS A 331     -20.295  13.546  13.112  1.00 10.25           H
ATOM   4649  CE1 HIS A 331     -20.335  14.583  16.156  1.00 10.25           C
ATOM   4650  HE1 HIS A 331     -20.403  15.324  16.944  1.00 10.25           H
ATOM   4651  NE2 HIS A 331     -20.433  14.827  14.871  1.00 10.25           N
ATOM   4652  HE2 HIS A 331     -20.575  15.742  14.433  1.00 10.25           H
ATOM   4653  N   ALA A 332     -19.316   8.392  13.367  1.00-12.34           N
ATOM   4654  H   ALA A 332     -20.319   8.422  13.511  1.00-12.34           H
ATOM   4655  CA  ALA A 332     -18.665   7.098  13.161  1.00-12.34           C
ATOM   4656  HA  ALA A 332     -17.838   7.019  13.865  1.00-12.34           H
ATOM   4657  C   ALA A 332     -18.071   6.982  11.747  1.00-12.34           C
ATOM   4658  O   ALA A 332     -16.969   6.473  11.578  1.00-12.34           O
ATOM   4659  CB  ALA A 332     -19.655   5.957  13.450  1.00-12.34           C
ATOM   4660 1HB  ALA A 332     -20.499   6.002  12.764  1.00-12.34           H
ATOM   4661 2HB  ALA A 332     -20.018   6.033  14.477  1.00-12.34           H
ATOM   4662 3HB  ALA A 332     -19.153   4.999  13.324  1.00-12.34           H
ATOM   4663  N   ALA A 333     -18.752   7.495  10.733  1.00-21.76           N
ATOM   4664  H   ALA A 333     -19.673   7.893  10.892  1.00-21.76           H
ATOM   4665  CA  ALA A 333     -18.214   7.473   9.373  1.00-21.76           C
ATOM   4666  HA  ALA A 333     -17.971   6.439   9.120  1.00-21.76           H
ATOM   4667  C   ALA A 333     -16.921   8.296   9.260  1.00-21.76           C
ATOM   4668  O   ALA A 333     -15.984   7.898   8.557  1.00-21.76           O
ATOM   4669  CB  ALA A 333     -19.270   7.979   8.381  1.00-21.76           C
ATOM   4670 1HB  ALA A 333     -18.896   7.873   7.362  1.00-21.76           H
ATOM   4671 2HB  ALA A 333     -19.490   9.030   8.568  1.00-21.76           H
ATOM   4672 3HB  ALA A 333     -20.185   7.394   8.484  1.00-21.76           H
ATOM   4673  N   VAL A 334     -16.848   9.424   9.957  1.00-12.39           N
ATOM   4674  H   VAL A 334     -17.673   9.758  10.452  1.00-12.39           H
ATOM   4675  CA  VAL A 334     -15.612  10.214  10.012  1.00-12.39           C
ATOM   4676  HA  VAL A 334     -15.241  10.346   8.996  1.00-12.39           H
ATOM   4677  C   VAL A 334     -14.550   9.444  10.791  1.00-12.39           C
ATOM   4678  O   VAL A 334     -13.406   9.389  10.361  1.00-12.39           O
ATOM   4679  CB  VAL A 334     -15.833  11.631  10.633  1.00-12.39           C
ATOM   4680  HB  VAL A 334     -16.258  11.518  11.630  1.00-12.39           H
ATOM   4681  CG1 VAL A 334     -14.510  12.419  10.750  1.00-12.39           C
ATOM   4682 1HG1 VAL A 334     -14.019  12.477   9.777  1.00-12.39           H
ATOM   4683 2HG1 VAL A 334     -13.842  11.926  11.458  1.00-12.39           H
ATOM   4684 3HG1 VAL A 334     -14.706  13.428  11.111  1.00-12.39           H
ATOM   4685  CG2 VAL A 334     -16.808  12.444   9.770  1.00-12.39           C
ATOM   4686 1HG2 VAL A 334     -17.775  11.948   9.718  1.00-12.39           H
ATOM   4687 2HG2 VAL A 334     -16.414  12.552   8.758  1.00-12.39           H
ATOM   4688 3HG2 VAL A 334     -16.957  13.434  10.201  1.00-12.39           H
ATOM   4689  N   ALA A 335     -14.908   8.791  11.890  1.00 -8.25           N
ATOM   4690  H   ALA A 335     -15.868   8.846  12.223  1.00 -8.25           H
ATOM   4691  CA  ALA A 335     -13.934   8.007  12.649  1.00 -8.25           C
ATOM   4692  HA  ALA A 335     -13.123   8.671  12.951  1.00 -8.25           H
ATOM   4693  C   ALA A 335     -13.325   6.900  11.781  1.00 -8.25           C
ATOM   4694  O   ALA A 335     -12.114   6.693  11.794  1.00 -8.25           O
ATOM   4695  CB  ALA A 335     -14.590   7.419  13.913  1.00 -8.25           C
ATOM   4696 1HB  ALA A 335     -15.020   8.221  14.512  1.00 -8.25           H
ATOM   4697 2HB  ALA A 335     -13.839   6.892  14.504  1.00 -8.25           H
ATOM   4698 3HB  ALA A 335     -15.378   6.718  13.634  1.00 -8.25           H
ATOM   4699  N   ARG A 336     -14.149   6.224  10.990  1.00-25.03           N
ATOM   4700  H   ARG A 336     -15.151   6.410  11.038  1.00-25.03           H
ATOM   4701  CA  ARG A 336     -13.647   5.207  10.062  1.00-25.03           C
ATOM   4702  HA  ARG A 336     -13.033   4.500  10.620  1.00-25.03           H
ATOM   4703  C   ARG A 336     -12.759   5.831   8.991  1.00-25.03           C
ATOM   4704  O   ARG A 336     -11.722   5.274   8.651  1.00-25.03           O
ATOM   4705  CB  ARG A 336     -14.813   4.447   9.415  1.00-25.03           C
ATOM   4706 1HB  ARG A 336     -15.450   4.054  10.207  1.00-25.03           H
ATOM   4707 2HB  ARG A 336     -15.401   5.140   8.812  1.00-25.03           H
ATOM   4708  CG  ARG A 336     -14.360   3.294   8.529  1.00-25.03           C
ATOM   4709 1HG  ARG A 336     -13.805   3.696   7.682  1.00-25.03           H
ATOM   4710 2HG  ARG A 336     -13.704   2.641   9.102  1.00-25.03           H
ATOM   4711  CD  ARG A 336     -15.515   2.467   7.998  1.00-25.03           C
ATOM   4712 1HD  ARG A 336     -16.038   2.002   8.835  1.00-25.03           H
ATOM   4713 2HD  ARG A 336     -16.206   3.114   7.455  1.00-25.03           H
ATOM   4714  NE  ARG A 336     -15.002   1.432   7.090  1.00-25.03           N
ATOM   4715  HE  ARG A 336     -14.012   1.487   6.847  1.00-25.03           H
ATOM   4716  CZ  ARG A 336     -15.694   0.453   6.529  1.00-25.03           C
ATOM   4717  NH1 ARG A 336     -15.051  -0.415   5.809  1.00-25.03           N
ATOM   4718 1HH1 ARG A 336     -14.066  -0.285   5.650  1.00-25.03           H
ATOM   4719 2HH1 ARG A 336     -15.542  -1.203   5.407  1.00-25.03           H
ATOM   4720  NH2 ARG A 336     -16.987   0.315   6.636  1.00-25.03           N
ATOM   4721 1HH2 ARG A 336     -17.524   0.977   7.183  1.00-25.03           H
ATOM   4722 2HH2 ARG A 336     -17.462  -0.450   6.163  1.00-25.03           H
ATOM   4723  N   GLU A 337     -13.132   6.993   8.477  1.00-22.45           N
ATOM   4724  H   GLU A 337     -13.989   7.434   8.794  1.00-22.45           H
ATOM   4725  CA  GLU A 337     -12.331   7.649   7.441  1.00-22.45           C
ATOM   4726  HA  GLU A 337     -12.177   6.936   6.629  1.00-22.45           H
ATOM   4727  C   GLU A 337     -10.955   8.039   7.978  1.00-22.45           C
ATOM   4728  O   GLU A 337      -9.953   7.851   7.290  1.00-22.45           O
ATOM   4729  CB  GLU A 337     -13.072   8.872   6.881  1.00-22.45           C
ATOM   4730 1HB  GLU A 337     -14.066   8.541   6.586  1.00-22.45           H
ATOM   4731 2HB  GLU A 337     -13.177   9.621   7.664  1.00-22.45           H
ATOM   4732  CG  GLU A 337     -12.397   9.517   5.668  1.00-22.45           C
ATOM   4733 1HG  GLU A 337     -11.464   9.982   5.988  1.00-22.45           H
ATOM   4734 2HG  GLU A 337     -12.161   8.733   4.951  1.00-22.45           H
ATOM   4735  CD  GLU A 337     -13.264  10.558   4.963  1.00-22.45           C
ATOM   4736  OE1 GLU A 337     -12.776  11.214   4.019  1.00-22.45           O
ATOM   4737  OE2 GLU A 337     -14.462  10.711   5.291  1.00-22.45           O
ATOM   4738  N   VAL A 338     -10.891   8.528   9.210  1.00-14.21           N
ATOM   4739  H   VAL A 338     -11.751   8.673   9.737  1.00-14.21           H
ATOM   4740  CA  VAL A 338      -9.612   8.885   9.831  1.00-14.21           C
ATOM   4741  HA  VAL A 338      -9.045   9.495   9.133  1.00-14.21           H
ATOM   4742  C   VAL A 338      -8.802   7.617  10.100  1.00-14.21           C
ATOM   4743  O   VAL A 338      -7.603   7.593   9.848  1.00-14.21           O
ATOM   4744  CB  VAL A 338      -9.814   9.698  11.154  1.00-14.21           C
ATOM   4745  HB  VAL A 338     -10.418   9.101  11.834  1.00-14.21           H
ATOM   4746  CG1 VAL A 338      -8.473  10.031  11.844  1.00-14.21           C
ATOM   4747 1HG1 VAL A 338      -7.956   9.113  12.126  1.00-14.21           H
ATOM   4748 2HG1 VAL A 338      -8.652  10.614  12.748  1.00-14.21           H
ATOM   4749 3HG1 VAL A 338      -7.831  10.599  11.169  1.00-14.21           H
ATOM   4750  CG2 VAL A 338     -10.554  11.019  10.893  1.00-14.21           C
ATOM   4751 1HG2 VAL A 338      -9.893  11.729  10.396  1.00-14.21           H
ATOM   4752 2HG2 VAL A 338     -10.883  11.439  11.839  1.00-14.21           H
ATOM   4753 3HG2 VAL A 338     -11.428  10.857  10.270  1.00-14.21           H
ATOM   4754  N   ALA A 339      -9.436   6.544  10.557  1.00-12.24           N
ATOM   4755  H   ALA A 339     -10.434   6.584  10.744  1.00-12.24           H
ATOM   4756  CA  ALA A 339      -8.712   5.306  10.845  1.00-12.24           C
ATOM   4757  HA  ALA A 339      -7.899   5.535  11.537  1.00-12.24           H
ATOM   4758  C   ALA A 339      -8.090   4.710   9.577  1.00-12.24           C
ATOM   4759  O   ALA A 339      -6.957   4.230   9.592  1.00-12.24           O
ATOM   4760  CB  ALA A 339      -9.654   4.293  11.510  1.00-12.24           C
ATOM   4761 1HB  ALA A 339     -10.485   4.062  10.844  1.00-12.24           H
ATOM   4762 2HB  ALA A 339     -10.048   4.711  12.439  1.00-12.24           H
ATOM   4763 3HB  ALA A 339      -9.108   3.379  11.740  1.00-12.24           H
ATOM   4764  N   GLU A 340      -8.826   4.753   8.474  1.00-11.81           N
ATOM   4765  H   GLU A 340      -9.776   5.120   8.520  1.00-11.81           H
ATOM   4766  CA  GLU A 340      -8.317   4.256   7.196  1.00-11.81           C
ATOM   4767  HA  GLU A 340      -7.848   3.285   7.357  1.00-11.81           H
ATOM   4768  C   GLU A 340      -7.260   5.185   6.597  1.00-11.81           C
ATOM   4769  O   GLU A 340      -6.343   4.720   5.922  1.00-11.81           O
ATOM   4770  CB  GLU A 340      -9.465   4.075   6.197  1.00-11.81           C
ATOM   4771 1HB  GLU A 340     -10.037   5.002   6.151  1.00-11.81           H
ATOM   4772 2HB  GLU A 340      -9.037   3.879   5.214  1.00-11.81           H
ATOM   4773  CG  GLU A 340     -10.397   2.916   6.549  1.00-11.81           C
ATOM   4774 1HG  GLU A 340      -9.816   1.994   6.584  1.00-11.81           H
ATOM   4775 2HG  GLU A 340     -10.815   3.093   7.538  1.00-11.81           H
ATOM   4776  CD  GLU A 340     -11.550   2.738   5.572  1.00-11.81           C
ATOM   4777  OE1 GLU A 340     -11.609   3.437   4.532  1.00-11.81           O
ATOM   4778  OE2 GLU A 340     -12.442   1.901   5.843  1.00-11.81           O
ATOM   4779  N   ALA A 341      -7.363   6.487   6.838  1.00  1.68           N
ATOM   4780  H   ALA A 341      -8.146   6.840   7.380  1.00  1.68           H
ATOM   4781  CA  ALA A 341      -6.381   7.443   6.321  1.00  1.68           C
ATOM   4782  HA  ALA A 341      -6.154   7.181   5.287  1.00  1.68           H
ATOM   4783  C   ALA A 341      -5.076   7.410   7.120  1.00  1.68           C
ATOM   4784  O   ALA A 341      -3.997   7.616   6.573  1.00  1.68           O
ATOM   4785  CB  ALA A 341      -6.960   8.861   6.349  1.00  1.68           C
ATOM   4786 1HB  ALA A 341      -7.878   8.902   5.766  1.00  1.68           H
ATOM   4787 2HB  ALA A 341      -6.240   9.554   5.915  1.00  1.68           H
ATOM   4788 3HB  ALA A 341      -7.174   9.157   7.377  1.00  1.68           H
ATOM   4789  N   GLY A 342      -5.190   7.167   8.417  1.00 -6.91           N
ATOM   4790  H   GLY A 342      -6.110   7.034   8.830  1.00 -6.91           H
ATOM   4791  CA  GLY A 342      -4.035   7.163   9.298  1.00 -6.91           C
ATOM   4792 1HA  GLY A 342      -3.348   7.949   8.985  1.00 -6.91           H
ATOM   4793 2HA  GLY A 342      -4.371   7.386  10.311  1.00 -6.91           H
ATOM   4794  C   GLY A 342      -3.281   5.856   9.332  1.00 -6.91           C
ATOM   4795  O   GLY A 342      -2.184   5.783   9.879  1.00 -6.91           O
ATOM   4796  N   ALA A 343      -3.864   4.826   8.735  1.00  4.46           N
ATOM   4797  H   ALA A 343      -4.775   4.947   8.322  1.00  4.46           H
ATOM   4798  CA  ALA A 343      -3.220   3.522   8.648  1.00  4.46           C
ATOM   4799  HA  ALA A 343      -3.011   3.164   9.656  1.00  4.46           H
ATOM   4800  C   ALA A 343      -1.904   3.670   7.878  1.00  4.46           C
ATOM   4801  O   ALA A 343      -1.907   4.214   6.772  1.00  4.46           O
ATOM   4802  CB  ALA A 343      -4.156   2.541   7.927  1.00  4.46           C
ATOM   4803 1HB  ALA A 343      -3.698   1.554   7.905  1.00  4.46           H
ATOM   4804 2HB  ALA A 343      -4.338   2.878   6.906  1.00  4.46           H
ATOM   4805 3HB  ALA A 343      -5.104   2.483   8.461  1.00  4.46           H
ATOM   4806  N   VAL A 344      -0.807   3.167   8.427  1.00  3.35           N
ATOM   4807  H   VAL A 344      -0.867   2.714   9.337  1.00  3.35           H
ATOM   4808  CA  VAL A 344       0.491   3.241   7.751  1.00  3.35           C
ATOM   4809  HA  VAL A 344       0.364   3.757   6.802  1.00  3.35           H
ATOM   4810  C   VAL A 344       0.960   1.821   7.471  1.00  3.35           C
ATOM   4811  O   VAL A 344       1.209   1.036   8.385  1.00  3.35           O
ATOM   4812  CB  VAL A 344       1.579   4.004   8.569  1.00  3.35           C
ATOM   4813  HB  VAL A 344       1.813   3.436   9.465  1.00  3.35           H
ATOM   4814  CG1 VAL A 344       2.859   4.168   7.743  1.00  3.35           C
ATOM   4815 1HG1 VAL A 344       3.614   4.690   8.329  1.00  3.35           H
ATOM   4816 2HG1 VAL A 344       2.654   4.743   6.839  1.00  3.35           H
ATOM   4817 3HG1 VAL A 344       3.251   3.191   7.460  1.00  3.35           H
ATOM   4818  CG2 VAL A 344       1.086   5.382   9.010  1.00  3.35           C
ATOM   4819 1HG2 VAL A 344       0.288   5.265   9.739  1.00  3.35           H
ATOM   4820 2HG2 VAL A 344       0.706   5.941   8.155  1.00  3.35           H
ATOM   4821 3HG2 VAL A 344       1.896   5.942   9.475  1.00  3.35           H
ATOM   4822  N   LEU A 345       1.072   1.470   6.202  1.00  6.11           N
ATOM   4823  H   LEU A 345       0.826   2.139   5.472  1.00  6.11           H
ATOM   4824  CA  LEU A 345       1.636   0.179   5.826  1.00  6.11           C
ATOM   4825  HA  LEU A 345       1.326  -0.582   6.541  1.00  6.11           H
ATOM   4826  C   LEU A 345       3.146   0.378   5.902  1.00  6.11           C
ATOM   4827  O   LEU A 345       3.694   1.229   5.205  1.00  6.11           O
ATOM   4828  CB  LEU A 345       1.173  -0.202   4.419  1.00  6.11           C
ATOM   4829 1HB  LEU A 345       0.085  -0.178   4.420  1.00  6.11           H
ATOM   4830 2HB  LEU A 345       1.517   0.574   3.737  1.00  6.11           H
ATOM   4831  CG  LEU A 345       1.602  -1.558   3.844  1.00  6.11           C
ATOM   4832  HG  LEU A 345       2.690  -1.608   3.831  1.00  6.11           H
ATOM   4833  CD1 LEU A 345       1.070  -2.734   4.661  1.00  6.11           C
ATOM   4834 1HD1 LEU A 345      -0.019  -2.699   4.708  1.00  6.11           H
ATOM   4835 2HD1 LEU A 345       1.478  -2.707   5.670  1.00  6.11           H
ATOM   4836 3HD1 LEU A 345       1.378  -3.670   4.198  1.00  6.11           H
ATOM   4837  CD2 LEU A 345       1.089  -1.658   2.408  1.00  6.11           C
ATOM   4838 1HD2 LEU A 345       1.411  -2.597   1.963  1.00  6.11           H
ATOM   4839 2HD2 LEU A 345       1.492  -0.840   1.812  1.00  6.11           H
ATOM   4840 3HD2 LEU A 345      -0.001  -1.608   2.388  1.00  6.11           H
ATOM   4841  N   LEU A 346       3.810  -0.332   6.801  1.00-12.87           N
ATOM   4842  H   LEU A 346       3.312  -1.021   7.360  1.00-12.87           H
ATOM   4843  CA  LEU A 346       5.236  -0.113   7.044  1.00-12.87           C
ATOM   4844  HA  LEU A 346       5.506   0.889   6.717  1.00-12.87           H
ATOM   4845  C   LEU A 346       6.113  -1.093   6.280  1.00-12.87           C
ATOM   4846  O   LEU A 346       7.222  -0.748   5.874  1.00-12.87           O
ATOM   4847  CB  LEU A 346       5.542  -0.241   8.540  1.00-12.87           C
ATOM   4848 1HB  LEU A 346       5.181  -1.213   8.870  1.00-12.87           H
ATOM   4849 2HB  LEU A 346       6.624  -0.236   8.656  1.00-12.87           H
ATOM   4850  CG  LEU A 346       4.977   0.827   9.490  1.00-12.87           C
ATOM   4851  HG  LEU A 346       3.902   0.907   9.338  1.00-12.87           H
ATOM   4852  CD1 LEU A 346       5.229   0.421  10.936  1.00-12.87           C
ATOM   4853 1HD1 LEU A 346       6.296   0.269  11.105  1.00-12.87           H
ATOM   4854 2HD1 LEU A 346       4.693  -0.501  11.154  1.00-12.87           H
ATOM   4855 3HD1 LEU A 346       4.868   1.198  11.606  1.00-12.87           H
ATOM   4856  CD2 LEU A 346       5.613   2.192   9.245  1.00-12.87           C
ATOM   4857 1HD2 LEU A 346       5.382   2.533   8.237  1.00-12.87           H
ATOM   4858 2HD2 LEU A 346       6.693   2.134   9.378  1.00-12.87           H
ATOM   4859 3HD2 LEU A 346       5.200   2.913   9.950  1.00-12.87           H
ATOM   4860  N   ARG A 347       5.614  -2.301   6.071  1.00  9.55           N
ATOM   4861  H   ARG A 347       4.674  -2.513   6.392  1.00  9.55           H
ATOM   4862  CA  ARG A 347       6.355  -3.359   5.376  1.00  9.55           C
ATOM   4863  HA  ARG A 347       7.047  -2.935   4.648  1.00  9.55           H
ATOM   4864  C   ARG A 347       5.306  -4.190   4.670  1.00  9.55           C
ATOM   4865  O   ARG A 347       4.250  -4.415   5.256  1.00  9.55           O
ATOM   4866  CB  ARG A 347       7.112  -4.220   6.397  1.00  9.55           C
ATOM   4867 1HB  ARG A 347       7.791  -3.576   6.958  1.00  9.55           H
ATOM   4868 2HB  ARG A 347       6.384  -4.633   7.091  1.00  9.55           H
ATOM   4869  CG  ARG A 347       7.913  -5.386   5.821  1.00  9.55           C
ATOM   4870 1HG  ARG A 347       7.248  -6.035   5.252  1.00  9.55           H
ATOM   4871 2HG  ARG A 347       8.697  -5.008   5.165  1.00  9.55           H
ATOM   4872  CD  ARG A 347       8.536  -6.199   6.945  1.00  9.55           C
ATOM   4873 1HD  ARG A 347       9.218  -5.569   7.516  1.00  9.55           H
ATOM   4874 2HD  ARG A 347       7.739  -6.528   7.612  1.00  9.55           H
ATOM   4875  NE  ARG A 347       9.248  -7.391   6.464  1.00  9.55           N
ATOM   4876  HE  ARG A 347       8.710  -8.249   6.415  1.00  9.55           H
ATOM   4877  CZ  ARG A 347      10.532  -7.479   6.146  1.00  9.55           C
ATOM   4878  NH1 ARG A 347      10.998  -8.621   5.730  1.00  9.55           N
ATOM   4879 1HH1 ARG A 347      10.390  -9.426   5.656  1.00  9.55           H
ATOM   4880 2HH1 ARG A 347      11.974  -8.686   5.471  1.00  9.55           H
ATOM   4881  NH2 ARG A 347      11.384  -6.491   6.225  1.00  9.55           N
ATOM   4882 1HH2 ARG A 347      11.095  -5.607   6.625  1.00  9.55           H
ATOM   4883 2HH2 ARG A 347      12.332  -6.621   5.896  1.00  9.55           H
ATOM   4884  N   ASN A 348       5.575  -4.626   3.450  1.00 19.91           N
ATOM   4885  H   ASN A 348       6.437  -4.321   2.996  1.00 19.91           H
ATOM   4886  CA  ASN A 348       4.711  -5.563   2.729  1.00 19.91           C
ATOM   4887  HA  ASN A 348       4.261  -6.253   3.444  1.00 19.91           H
ATOM   4888  C   ASN A 348       5.524  -6.375   1.724  1.00 19.91           C
ATOM   4889  O   ASN A 348       5.612  -6.032   0.542  1.00 19.91           O
ATOM   4890  CB  ASN A 348       3.591  -4.825   1.998  1.00 19.91           C
ATOM   4891 1HB  ASN A 348       3.068  -4.189   2.706  1.00 19.91           H
ATOM   4892 2HB  ASN A 348       4.013  -4.194   1.217  1.00 19.91           H
ATOM   4893  CG  ASN A 348       2.599  -5.771   1.377  1.00 19.91           C
ATOM   4894  OD1 ASN A 348       2.490  -6.937   1.746  1.00 19.91           O
ATOM   4895  ND2 ASN A 348       1.857  -5.279   0.438  1.00 19.91           N
ATOM   4896 1HD2 ASN A 348       1.150  -5.869   0.019  1.00 19.91           H
ATOM   4897 2HD2 ASN A 348       2.001  -4.326   0.120  1.00 19.91           H
ATOM   4898  N   GLU A 349       6.178  -7.420   2.197  1.00 -1.33           N
ATOM   4899  H   GLU A 349       6.079  -7.683   3.176  1.00 -1.33           H
ATOM   4900  CA  GLU A 349       7.003  -8.265   1.343  1.00 -1.33           C
ATOM   4901  HA  GLU A 349       7.366  -7.690   0.492  1.00 -1.33           H
ATOM   4902  C   GLU A 349       6.172  -9.437   0.836  1.00 -1.33           C
ATOM   4903  O   GLU A 349       5.148  -9.778   1.435  1.00 -1.33           O
ATOM   4904  CB  GLU A 349       8.206  -8.809   2.120  1.00 -1.33           C
ATOM   4905 1HB  GLU A 349       7.836  -9.452   2.918  1.00 -1.33           H
ATOM   4906 2HB  GLU A 349       8.807  -9.417   1.447  1.00 -1.33           H
ATOM   4907  CG  GLU A 349       9.102  -7.743   2.751  1.00 -1.33           C
ATOM   4908 1HG  GLU A 349       8.529  -7.200   3.500  1.00 -1.33           H
ATOM   4909 2HG  GLU A 349       9.925  -8.249   3.254  1.00 -1.33           H
ATOM   4910  CD  GLU A 349       9.684  -6.738   1.764  1.00 -1.33           C
ATOM   4911  OE1 GLU A 349       9.986  -5.601   2.198  1.00 -1.33           O
ATOM   4912  OE2 GLU A 349       9.888  -7.049   0.567  1.00 -1.33           O
ATOM   4913  N   ASN A 350       6.623 -10.053  -0.251  1.00-10.31           N
ATOM   4914  H   ASN A 350       7.438  -9.656  -0.725  1.00-10.31           H
ATOM   4915  CA  ASN A 350       6.054 -11.284  -0.816  1.00-10.31           C
ATOM   4916  HA  ASN A 350       6.574 -11.476  -1.754  1.00-10.31           H
ATOM   4917  C   ASN A 350       4.560 -11.207  -1.148  1.00-10.31           C
ATOM   4918  O   ASN A 350       3.869 -12.226  -1.162  1.00-10.31           O
ATOM   4919  CB  ASN A 350       6.349 -12.476   0.110  1.00-10.31           C
[truncated: 587,495 more chars]
