# Supplementary material for: Characterization and diversity of the complete set of GH family 3 enzymes from Rhodothermus marinus DSM 4253
Source: Sci Rep. 2020 Jan 28;10:1329. doi: 10.1038/s41598-020-58015-5 (PMC6987092; doi:10.1038/s41598-020-58015-5)
Supplement: Supplementary file 3 — Supplementary Information. [file 41598_2020_58015_MOESM3_ESM.zip › Supplementary Information/Rmar_2616_4253.pdb]

COMPND    MOL_ID: 1;
COMPND   2 MOLECULE: BETA-D-GLUCAN EXOHYDROLASE ISOENZYME EXOI;
COMPND   3 CHAIN: A;
REMARK YASARA *************************************************************
REMARK YASARA *                                                           *
REMARK YASARA *                     Y  A  S  A  R  A                      *
REMARK YASARA *                                                           *
REMARK YASARA *   Yet Another Scientific Artificial Reality Application   *
REMARK YASARA *                                                           *
REMARK YASARA *            MOLECULE STRUCTURE FILE, PDB FORMAT            *
REMARK YASARA *                                                           *
REMARK YASARA * Just use YASARA every day to make your questions go away! *
REMARK YASARA *                                                           *
REMARK YASARA *                      www.YASARA.org                       *
REMARK YASARA *                                                           *
REMARK YASARA *************************************************************
REMARK YASARA
REMARK YASARA Written on:        Tue Oct 16 15:59:18 2018
REMARK YASARA Number of models: 1
REMARK YASARA Number of atoms:   8813
REMARK YASARA Please address questions or suggestions to: Eliza@yasara.org
REMARK YASARA
REMARK   2 RESOLUTION. 1.65 ANGSTROMS.
REMARK 290 CRYSTALLOGRAPHIC SYMMETRY TRANSFORMATIONS
REMARK 290 THE FOLLOWING TRANSFORMATIONS OPERATE ON THE ATOM/HETATM
REMARK 290 RECORDS IN THIS ENTRY TO PRODUCE CRYSTALLOGRAPHICALLY
REMARK 290 RELATED MOLECULES.
REMARK 290   SMTRY1   1  1.000000  0.000000  0.000000        0.00000
REMARK 290   SMTRY2   1  0.000000  1.000000  0.000000        0.00000
REMARK 290   SMTRY3   1  0.000000  0.000000  1.000000        0.00000
REMARK 290   SMTRY1   2 -1.000000  0.000000  0.000000        0.00000
REMARK 290   SMTRY2   2  0.000000 -1.000000  0.000000        0.00000
REMARK 290   SMTRY3   2  0.000000  0.000000  1.000000       91.03000
REMARK 290   SMTRY1   3  0.000000 -1.000000  0.000000       50.50750
REMARK 290   SMTRY2   3  1.000000  0.000000  0.000000       50.50750
REMARK 290   SMTRY3   3  0.000000  0.000000  1.000000      136.54500
REMARK 290   SMTRY1   4  0.000000  1.000000  0.000000       50.50750
REMARK 290   SMTRY2   4 -1.000000  0.000000  0.000000       50.50750
REMARK 290   SMTRY3   4  0.000000  0.000000  1.000000       45.51500
REMARK 290   SMTRY1   5 -1.000000  0.000000  0.000000       50.50750
REMARK 290   SMTRY2   5  0.000000  1.000000  0.000000       50.50750
REMARK 290   SMTRY3   5  0.000000  0.000000 -1.000000      136.54500
REMARK 290   SMTRY1   6  1.000000  0.000000  0.000000       50.50750
REMARK 290   SMTRY2   6  0.000000 -1.000000  0.000000       50.50750
REMARK 290   SMTRY3   6  0.000000  0.000000 -1.000000       45.51500
REMARK 290   SMTRY1   7  0.000000  1.000000  0.000000        0.00000
REMARK 290   SMTRY2   7  1.000000  0.000000  0.000000        0.00000
REMARK 290   SMTRY3   7  0.000000  0.000000 -1.000000        0.00000
REMARK 290   SMTRY1   8  0.000000 -1.000000  0.000000        0.00000
REMARK 290   SMTRY2   8 -1.000000  0.000000  0.000000        0.00000
REMARK 290   SMTRY3   8  0.000000  0.000000 -1.000000       91.03000
REMARK 350 COORDINATES FOR A COMPLETE MULTIMER REPRESENTING THE KNOWN
REMARK 350 BIOLOGICALLY SIGNIFICANT OLIGOMERIZATION STATE OF THE
REMARK 350 MOLECULE CAN BE GENERATED BY APPLYING BIOMT TRANSFORMATIONS
REMARK 350 GIVEN BELOW. BOTH NON-CRYSTALLOGRAPHIC AND
REMARK 350 CRYSTALLOGRAPHIC OPERATIONS ARE GIVEN.
REMARK 350
REMARK 350 BIOMOLECULE: 1
REMARK 350 APPLY THE FOLLOWING TO CHAINS: A
REMARK 350   BIOMT1   1  1.000000  0.000000  0.000000        0.00000
REMARK 350   BIOMT2   1  0.000000  1.000000  0.000000        0.00000
REMARK 350   BIOMT3   1  0.000000  0.000000  1.000000        0.00000
SEQRES   1 A  579  TYR ASP GLU GLN ALA ARG ALA LEU LEU ALA GLN MET THR 
SEQRES   2 A  579  LEU GLU GLU LYS ILE GLY GLN MET ILE GLN ALA GLU GLN 
SEQRES   3 A  579  ALA PHE LEU GLN ASP PRO TYR ASP ILE GLN THR TYR HIS 
SEQRES   4 A  579  LEU GLY SER ILE LEU SER GLY GLY ASN SER ASP PRO ALA 
SEQRES   5 A  579  ASP GLY ASN SER LEU GLU ALA TRP THR GLU VAL TYR ASP 
SEQRES   6 A  579  SER LEU GLN ALA ILE ALA LEU ARG THR ARG LEU GLY ILE 
SEQRES   7 A  579  PRO LEU LEU TYR GLY ILE ASP ALA VAL HIS GLY HIS SER 
SEQRES   8 A  579  ASN VAL GLU GLY ALA VAL VAL PHE PRO HIS ASN ILE GLY 
SEQRES   9 A  579  LEU GLY ALA THR ARG ASP PRO ASP LEU VAL GLU ARG VAL 
SEQRES  10 A  579  TYR ARG ILE THR ALA ILE GLU MET ARG ALA THR GLY ILE 
SEQRES  11 A  579  HIS TRP ASP PHE ALA PRO CYS ILE ALA VAL ALA ARG ASP 
SEQRES  12 A  579  ILE ARG TRP GLY ARG THR TYR GLU SER PHE ALA GLU ASP 
SEQRES  13 A  579  PRO GLU LEU VAL ALA THR LEU GLY ALA ALA ALA VAL ARG 
SEQRES  14 A  579  GLY LEU GLN ASN GLY GLY LEU ASN ASN PRO LEU ALA VAL 
SEQRES  15 A  579  LEU ALA THR ALA LYS HIS PHE ALA GLY ASP GLY GLY THR 
SEQRES  16 A  579  ALA PHE GLY THR GLY GLY PRO GLN GLY ALA LEU LEU ASP 
SEQRES  17 A  579  GLN GLY ASP VAL ARG LEU ASP GLU ALA THR PHE ARG ARG 
SEQRES  18 A  579  ILE HIS VAL ARG PRO TYR ILE ASP ALA ILE GLN ALA GLY 
SEQRES  19 A  579  VAL GLY SER ILE MET VAL SER TYR SER SER TRP ASN GLY 
SEQRES  20 A  579  VAL LYS MET THR GLY HIS LYS TYR MET LEU THR ASP VAL 
SEQRES  21 A  579  LEU LYS GLY GLU LEU GLY PHE GLU GLY ILE VAL ILE SER 
SEQRES  22 A  579  ASP TYR ASN ALA ILE ASP GLN VAL HIS PRO ASP TYR LYS 
SEQRES  23 A  579  THR ALA ILE GLU ILE SER ILE ASN ALA GLY ILE ASP MET 
SEQRES  24 A  579  ALA MET VAL PRO THR ARG TYR ARG GLU PHE PHE GLN LEU 
SEQRES  25 A  579  LEU LYS GLU LEU VAL GLU GLU GLY ARG VAL PRO MET GLU 
SEQRES  26 A  579  ARG ILE ASP ASP ALA VAL LEU ARG ILE LEU ARG VAL LYS 
SEQRES  27 A  579  PHE ALA MET GLY LEU MET ASP GLY PRO GLU HIS VAL PHE 
SEQRES  28 A  579  ALA ASP ARG SER LEU TRP ALA LYS PHE GLY SER ALA GLU 
SEQRES  29 A  579  HIS ARG ALA VAL ALA ARG GLU ALA VAL ARG LYS SER LEU 
SEQRES  30 A  579  VAL LEU LEU LYS ASN GLU ASN GLN THR LEU PRO LEU ALA 
SEQRES  31 A  579  LYS ASP LEU GLY ARG ILE HIS VAL ALA GLY LEU HIS ALA 
SEQRES  32 A  579  ASP ASN LEU GLY TYR GLN ALA GLY GLY TRP THR ILE ASP 
SEQRES  33 A  579  TRP GLN GLY GLY SER GLY ASP ILE THR GLU GLY THR THR 
SEQRES  34 A  579  ILE LEU GLU ALA ILE ARG LYS ALA VAL ALA PRO GLY THR 
SEQRES  35 A  579  GLU VAL THR TYR SER GLU ASP GLY SER GLY ALA ALA GLY 
SEQRES  36 A  579  ALA ASP VAL ALA ILE ALA VAL ILE GLY GLU ARG PRO TYR 
SEQRES  37 A  579  ALA GLU PHE LEU GLY ASP ARG SER ASP LEU SER LEU ASP 
SEQRES  38 A  579  PRO ASP ASP VAL ALA VAL VAL ARG ARG LEU LYS GLU ALA 
SEQRES  39 A  579  GLY VAL PRO VAL VAL VAL ILE LEU ILE SER GLY ARG PRO 
SEQRES  40 A  579  MET ILE ILE ASN ASP VAL LEU GLU MET ALA ASP ALA PHE 
SEQRES  41 A  579  ILE ALA ALA TRP LEU PRO GLY SER GLU GLY ASP GLY VAL 
SEQRES  42 A  579  ALA ASP VAL LEU PHE GLY ASP TYR ALA PRO THR GLY LYS 
SEQRES  43 A  579  LEU PRO PHE SER TRP PRO ARG SER MET ASP GLN ILE PRO 
SEQRES  44 A  579  ILE ASN VAL GLY ASP GLU GLY TYR ASP PRO LEU PHE PRO 
SEQRES  45 A  579  PHE GLY TYR GLY LEU THR TYR 
HELIX    1   1 ASP A   38  GLN A   47  1                                  10
HELIX    2   2 LEU A   50  MET A   57  1                                   8
HELIX    3   3 GLN A   62  LEU A   65  1                                   4
HELIX    4   4 PRO A   68  THR A   73  1                                   6
HELIX    5   5 LEU A   93  LEU A  108  1                                  16
HELIX    6   6 ASN A  138  THR A  144  1                                   7
HELIX    7   7 PRO A  147  THR A  164  1                                  18
HELIX    8   8 THR A  185  GLU A  187  1                                   3
HELIX    9   9 PRO A  193  GLN A  208  1                                  16
HELIX   10  10 ALA A  232  GLY A  234  1                                   3
HELIX   11  11 GLU A  252  GLN A  268  1                                  17
HELIX   12  12 MET A  286  GLY A  288  1                                   3
HELIX   13  13 LYS A  290  GLU A  300  1                                  11
HELIX   14  14 ALA A  313  GLN A  316  1                                   4
HELIX   15  15 TYR A  321  ALA A  331  1                                  11
HELIX   16  16 TYR A  342  GLU A  354  1                                  13
HELIX   17  17 MET A  360  ALA A  376  1                                  17
HELIX   18  18 LEU A  379  ASP A  381  1                                   3
HELIX   19  19 PRO A  383  ALA A  394  1                                  12
HELIX   20  20 ALA A  399  SER A  412  1                                  14
HELIX   21  21 GLU A  419  GLN A  421  1                                   3
HELIX   22  22 LEU A  437  ALA A  439  1                                   3
HELIX   23  23 LEU A  442  ALA A  446  1                                   5
HELIX   24  24 ILE A  466  ALA A  473  1                                   8
HELIX   25  25 SER A  487  ALA A  490  1                                   4
HELIX   26  26 GLU A  506  GLY A  509  1                                   4
HELIX   27  27 PRO A  518  GLU A  529  1                                  12
HELIX   28  28 ASN A  547  GLU A  551  1                                   5
HELIX   29  29 GLY A  566  LEU A  573  1                                   8
HELIX   30  30 MET A  591  GLN A  593  1                                   3
SHEET    1   1 1 GLN A  59  GLU A  61  0
SHEET    2   2 1 SER A  78  LEU A  80  0
SHEET    3   3 1 LEU A 117  GLY A 119  0
SHEET    4   4 1 SER A 273  VAL A 276  0
SHEET    5   5 1 ILE A 306  SER A 309  0
SHEET    6   6 1 VAL A 414  ASN A 418  0
SHEET    7   7 1 ARG A 431  ALA A 435  0
SHEET    8   8 1 GLU A 479  TYR A 482  0
SHEET    9   9 1 VAL A 494  GLY A 500  0
SHEET   10  10 1 VAL A 534  ILE A 539  0
SHEET   11  11 1 ALA A 555  TRP A 560  0
CRYST1  101.015  101.015  182.060  90.00  90.00  90.00 P 43 21 2     8
ORIGX1      1.000000  0.000000  0.000000        0.00000
ORIGX2      0.000000  1.000000  0.000000        0.00000
ORIGX3      0.000000  0.000000  1.000000        0.00000
SCALE1      0.009900  0.000000  0.000000        0.00000
SCALE2      0.000000  0.009900  0.000000        0.00000
SCALE3      0.000000  0.000000  0.005493        0.00000
ATOM      1  N   TYR A  37     -17.954  42.982  22.674  1.00-14.22           N
ATOM      2 1H   TYR A  37     -18.500  43.767  23.003  1.00-14.22           H
ATOM      3 2H   TYR A  37     -18.477  42.484  21.966  1.00-14.22           H
ATOM      4 3H   TYR A  37     -17.091  43.320  22.273  1.00-14.22           H
ATOM      5  CA  TYR A  37     -17.663  42.068  23.816  1.00-14.22           C
ATOM      6  HA  TYR A  37     -18.611  41.713  24.214  1.00-14.22           H
ATOM      7  C   TYR A  37     -16.918  42.794  24.934  1.00-14.22           C
ATOM      8  O   TYR A  37     -17.231  42.607  26.108  1.00-14.22           O
ATOM      9  CB  TYR A  37     -16.825  40.862  23.377  1.00-14.22           C
ATOM     10 1HB  TYR A  37     -15.811  41.203  23.168  1.00-14.22           H
ATOM     11 2HB  TYR A  37     -16.771  40.154  24.204  1.00-14.22           H
ATOM     12  CG  TYR A  37     -17.330  40.136  22.144  1.00-14.22           C
ATOM     13  CD1 TYR A  37     -16.433  39.785  21.116  1.00-14.22           C
ATOM     14  HD1 TYR A  37     -15.381  40.016  21.214  1.00-14.22           H
ATOM     15  CD2 TYR A  37     -18.690  39.781  21.993  1.00-14.22           C
ATOM     16  HD2 TYR A  37     -19.404  39.998  22.773  1.00-14.22           H
ATOM     17  CE1 TYR A  37     -16.881  39.116  19.949  1.00-14.22           C
ATOM     18  HE1 TYR A  37     -16.181  38.847  19.171  1.00-14.22           H
ATOM     19  CE2 TYR A  37     -19.144  39.125  20.814  1.00-14.22           C
ATOM     20  HE2 TYR A  37     -20.186  38.865  20.706  1.00-14.22           H
ATOM     21  CZ  TYR A  37     -18.232  38.805  19.803  1.00-14.22           C
ATOM     22  OH  TYR A  37     -18.644  38.172  18.659  1.00-14.22           O
ATOM     23  HH  TYR A  37     -19.603  38.082  18.613  1.00-14.22           H
ATOM     24  N   ASP A  38     -15.893  43.574  24.608  1.00-12.39           N
ATOM     25  H   ASP A  38     -15.688  43.769  23.630  1.00-12.39           H
ATOM     26  CA  ASP A  38     -14.988  44.154  25.609  1.00-12.39           C
ATOM     27  HA  ASP A  38     -14.538  43.355  26.202  1.00-12.39           H
ATOM     28  C   ASP A  38     -15.677  45.118  26.558  1.00-12.39           C
ATOM     29  O   ASP A  38     -15.417  45.119  27.762  1.00-12.39           O
ATOM     30  CB  ASP A  38     -13.881  44.971  24.933  1.00-12.39           C
ATOM     31 1HB  ASP A  38     -14.322  45.617  24.174  1.00-12.39           H
ATOM     32 2HB  ASP A  38     -13.409  45.600  25.687  1.00-12.39           H
ATOM     33  CG  ASP A  38     -12.808  44.115  24.307  1.00-12.39           C
ATOM     34  OD1 ASP A  38     -11.693  44.065  24.861  1.00-12.39           O
ATOM     35  OD2 ASP A  38     -13.038  43.529  23.223  1.00-12.39           O
ATOM     36  N   GLU A  39     -16.542  45.966  26.026  1.00-25.69           N
ATOM     37  H   GLU A  39     -16.745  45.933  25.025  1.00-25.69           H
ATOM     38  CA  GLU A  39     -17.172  46.988  26.853  1.00-25.69           C
ATOM     39  HA  GLU A  39     -16.417  47.430  27.501  1.00-25.69           H
ATOM     40  C   GLU A  39     -18.241  46.388  27.747  1.00-25.69           C
ATOM     41  O   GLU A  39     -18.451  46.839  28.871  1.00-25.69           O
ATOM     42  CB  GLU A  39     -17.781  48.092  25.984  1.00-25.69           C
ATOM     43 1HB  GLU A  39     -18.468  47.637  25.272  1.00-25.69           H
ATOM     44 2HB  GLU A  39     -18.352  48.760  26.627  1.00-25.69           H
ATOM     45  CG  GLU A  39     -16.749  48.923  25.221  1.00-25.69           C
ATOM     46 1HG  GLU A  39     -16.214  48.271  24.530  1.00-25.69           H
ATOM     47 2HG  GLU A  39     -17.273  49.681  24.638  1.00-25.69           H
ATOM     48  CD  GLU A  39     -15.733  49.612  26.130  1.00-25.69           C
ATOM     49  OE1 GLU A  39     -16.038  49.903  27.310  1.00-25.69           O
ATOM     50  OE2 GLU A  39     -14.590  49.865  25.673  1.00-25.69           O
ATOM     51  N   GLN A  40     -18.885  45.340  27.264  1.00-23.29           N
ATOM     52  H   GLN A  40     -18.655  45.007  26.331  1.00-23.29           H
ATOM     53  CA  GLN A  40     -19.936  44.652  28.006  1.00-23.29           C
ATOM     54  HA  GLN A  40     -20.620  45.387  28.432  1.00-23.29           H
ATOM     55  C   GLN A  40     -19.283  43.869  29.141  1.00-23.29           C
ATOM     56  O   GLN A  40     -19.787  43.833  30.266  1.00-23.29           O
ATOM     57  CB  GLN A  40     -20.711  43.708  27.074  1.00-23.29           C
ATOM     58 1HB  GLN A  40     -20.013  42.988  26.645  1.00-23.29           H
ATOM     59 2HB  GLN A  40     -21.430  43.156  27.680  1.00-23.29           H
ATOM     60  CG  GLN A  40     -21.484  44.392  25.926  1.00-23.29           C
ATOM     61 1HG  GLN A  40     -22.123  43.647  25.451  1.00-23.29           H
ATOM     62 2HG  GLN A  40     -22.123  45.169  26.345  1.00-23.29           H
ATOM     63  CD  GLN A  40     -20.600  45.015  24.853  1.00-23.29           C
ATOM     64  OE1 GLN A  40     -19.499  44.547  24.579  1.00-23.29           O
ATOM     65  NE2 GLN A  40     -21.038  46.103  24.286  1.00-23.29           N
ATOM     66 1HE2 GLN A  40     -20.447  46.575  23.611  1.00-23.29           H
ATOM     67 2HE2 GLN A  40     -21.963  46.453  24.498  1.00-23.29           H
ATOM     68  N   ALA A  41     -18.118  43.297  28.866  1.00-14.06           N
ATOM     69  H   ALA A  41     -17.764  43.309  27.914  1.00-14.06           H
ATOM     70  CA  ALA A  41     -17.338  42.620  29.893  1.00-14.06           C
ATOM     71  HA  ALA A  41     -17.970  41.885  30.387  1.00-14.06           H
ATOM     72  C   ALA A  41     -16.866  43.622  30.951  1.00-14.06           C
ATOM     73  O   ALA A  41     -16.925  43.339  32.143  1.00-14.06           O
ATOM     74  CB  ALA A  41     -16.154  41.896  29.243  1.00-14.06           C
ATOM     75 1HB  ALA A  41     -15.602  41.340  30.001  1.00-14.06           H
ATOM     76 2HB  ALA A  41     -15.485  42.616  28.768  1.00-14.06           H
ATOM     77 3HB  ALA A  41     -16.521  41.199  28.489  1.00-14.06           H
ATOM     78  N   ARG A  42     -16.429  44.804  30.530  1.00-24.86           N
ATOM     79  H   ARG A  42     -16.378  44.985  29.531  1.00-24.86           H
ATOM     80  CA  ARG A  42     -15.980  45.837  31.471  1.00-24.86           C
ATOM     81  HA  ARG A  42     -15.235  45.399  32.135  1.00-24.86           H
ATOM     82  C   ARG A  42     -17.118  46.351  32.344  1.00-24.86           C
ATOM     83  O   ARG A  42     -16.961  46.504  33.554  1.00-24.86           O
ATOM     84  CB  ARG A  42     -15.332  46.991  30.695  1.00-24.86           C
ATOM     85 1HB  ARG A  42     -14.613  46.563  29.998  1.00-24.86           H
ATOM     86 2HB  ARG A  42     -16.098  47.510  30.120  1.00-24.86           H
ATOM     87  CG  ARG A  42     -14.595  48.001  31.568  1.00-24.86           C
ATOM     88 1HG  ARG A  42     -15.311  48.539  32.190  1.00-24.86           H
ATOM     89 2HG  ARG A  42     -13.903  47.461  32.214  1.00-24.86           H
ATOM     90  CD  ARG A  42     -13.796  48.996  30.728  1.00-24.86           C
ATOM     91 1HD  ARG A  42     -13.163  49.582  31.393  1.00-24.86           H
ATOM     92 2HD  ARG A  42     -13.145  48.436  30.054  1.00-24.86           H
ATOM     93  NE  ARG A  42     -14.620  49.918  29.930  1.00-24.86           N
ATOM     94  HE  ARG A  42     -14.834  49.647  28.978  1.00-24.86           H
ATOM     95  CZ  ARG A  42     -15.068  51.109  30.308  1.00-24.86           C
ATOM     96  NH1 ARG A  42     -15.674  51.833  29.414  1.00-24.86           N
ATOM     97 1HH1 ARG A  42     -15.812  51.446  28.487  1.00-24.86           H
ATOM     98 2HH1 ARG A  42     -15.997  52.763  29.640  1.00-24.86           H
ATOM     99  NH2 ARG A  42     -14.949  51.599  31.516  1.00-24.86           N
ATOM    100 1HH2 ARG A  42     -14.464  51.070  32.227  1.00-24.86           H
ATOM    101 2HH2 ARG A  42     -15.360  52.494  31.735  1.00-24.86           H
ATOM    102  N   ALA A  43     -18.280  46.567  31.744  1.00-14.50           N
ATOM    103  H   ALA A  43     -18.358  46.435  30.741  1.00-14.50           H
ATOM    104  CA  ALA A  43     -19.445  47.031  32.485  1.00-14.50           C
ATOM    105  HA  ALA A  43     -19.175  47.939  33.029  1.00-14.50           H
ATOM    106  C   ALA A  43     -19.875  45.978  33.509  1.00-14.50           C
ATOM    107  O   ALA A  43     -20.270  46.314  34.624  1.00-14.50           O
ATOM    108  CB  ALA A  43     -20.589  47.355  31.515  1.00-14.50           C
ATOM    109 1HB  ALA A  43     -20.279  48.145  30.831  1.00-14.50           H
ATOM    110 2HB  ALA A  43     -21.461  47.699  32.077  1.00-14.50           H
ATOM    111 3HB  ALA A  43     -20.862  46.468  30.941  1.00-14.50           H
ATOM    112  N   LEU A  44     -19.790  44.705  33.142  1.00-13.99           N
ATOM    113  H   LEU A  44     -19.512  44.472  32.194  1.00-13.99           H
ATOM    114  CA  LEU A  44     -20.108  43.624  34.073  1.00-13.99           C
ATOM    115  HA  LEU A  44     -21.064  43.845  34.540  1.00-13.99           H
ATOM    116  C   LEU A  44     -19.072  43.501  35.188  1.00-13.99           C
ATOM    117  O   LEU A  44     -19.438  43.331  36.344  1.00-13.99           O
ATOM    118  CB  LEU A  44     -20.248  42.303  33.315  1.00-13.99           C
ATOM    119 1HB  LEU A  44     -20.985  42.455  32.527  1.00-13.99           H
ATOM    120 2HB  LEU A  44     -19.295  42.081  32.838  1.00-13.99           H
ATOM    121  CG  LEU A  44     -20.673  41.063  34.121  1.00-13.99           C
ATOM    122  HG  LEU A  44     -19.871  40.806  34.813  1.00-13.99           H
ATOM    123  CD1 LEU A  44     -21.963  41.246  34.929  1.00-13.99           C
ATOM    124 1HD1 LEU A  44     -22.250  40.301  35.389  1.00-13.99           H
ATOM    125 2HD1 LEU A  44     -22.770  41.587  34.281  1.00-13.99           H
ATOM    126 3HD1 LEU A  44     -21.802  41.978  35.721  1.00-13.99           H
ATOM    127  CD2 LEU A  44     -20.858  39.911  33.146  1.00-13.99           C
ATOM    128 1HD2 LEU A  44     -21.054  38.994  33.703  1.00-13.99           H
ATOM    129 2HD2 LEU A  44     -19.955  39.774  32.553  1.00-13.99           H
ATOM    130 3HD2 LEU A  44     -21.702  40.111  32.483  1.00-13.99           H
ATOM    131  N   LEU A  45     -17.792  43.649  34.873  1.00 -2.14           N
ATOM    132  H   LEU A  45     -17.533  43.802  33.902  1.00 -2.14           H
ATOM    133  CA  LEU A  45     -16.726  43.576  35.877  1.00 -2.14           C
ATOM    134  HA  LEU A  45     -16.755  42.596  36.352  1.00 -2.14           H
ATOM    135  C   LEU A  45     -16.905  44.639  36.961  1.00 -2.14           C
ATOM    136  O   LEU A  45     -16.669  44.387  38.145  1.00 -2.14           O
ATOM    137  CB  LEU A  45     -15.365  43.779  35.199  1.00 -2.14           C
ATOM    138 1HB  LEU A  45     -15.285  43.076  34.370  1.00 -2.14           H
ATOM    139 2HB  LEU A  45     -15.356  44.785  34.782  1.00 -2.14           H
ATOM    140  CG  LEU A  45     -14.108  43.635  36.072  1.00 -2.14           C
ATOM    141  HG  LEU A  45     -14.231  44.233  36.973  1.00 -2.14           H
ATOM    142  CD1 LEU A  45     -13.846  42.188  36.483  1.00 -2.14           C
ATOM    143 1HD1 LEU A  45     -12.954  42.141  37.109  1.00 -2.14           H
ATOM    144 2HD1 LEU A  45     -13.692  41.568  35.598  1.00 -2.14           H
ATOM    145 3HD1 LEU A  45     -14.692  41.799  37.049  1.00 -2.14           H
ATOM    146  CD2 LEU A  45     -12.907  44.176  35.317  1.00 -2.14           C
ATOM    147 1HD2 LEU A  45     -12.020  44.082  35.941  1.00 -2.14           H
ATOM    148 2HD2 LEU A  45     -13.064  45.231  35.086  1.00 -2.14           H
ATOM    149 3HD2 LEU A  45     -12.760  43.617  34.396  1.00 -2.14           H
ATOM    150  N   ALA A  46     -17.376  45.815  36.568  1.00-11.93           N
ATOM    151  H   ALA A  46     -17.536  45.981  35.580  1.00-11.93           H
ATOM    152  CA  ALA A  46     -17.657  46.892  37.515  1.00-11.93           C
ATOM    153  HA  ALA A  46     -16.746  47.112  38.070  1.00-11.93           H
ATOM    154  C   ALA A  46     -18.742  46.514  38.538  1.00-11.93           C
ATOM    155  O   ALA A  46     -18.729  46.993  39.672  1.00-11.93           O
ATOM    156  CB  ALA A  46     -18.053  48.153  36.742  1.00-11.93           C
ATOM    157 1HB  ALA A  46     -18.976  47.979  36.191  1.00-11.93           H
ATOM    158 2HB  ALA A  46     -17.261  48.426  36.043  1.00-11.93           H
ATOM    159 3HB  ALA A  46     -18.208  48.976  37.443  1.00-11.93           H
ATOM    160  N   GLN A  47     -19.660  45.636  38.158  1.00-13.92           N
ATOM    161  H   GLN A  47     -19.600  45.227  37.232  1.00-13.92           H
ATOM    162  CA  GLN A  47     -20.770  45.229  39.024  1.00-13.92           C
ATOM    163  HA  GLN A  47     -21.104  46.091  39.599  1.00-13.92           H
ATOM    164  C   GLN A  47     -20.403  44.113  40.002  1.00-13.92           C
ATOM    165  O   GLN A  47     -21.133  43.858  40.957  1.00-13.92           O
ATOM    166  CB  GLN A  47     -21.936  44.730  38.160  1.00-13.92           C
ATOM    167 1HB  GLN A  47     -21.590  43.881  37.575  1.00-13.92           H
ATOM    168 2HB  GLN A  47     -22.737  44.386  38.813  1.00-13.92           H
ATOM    169  CG  GLN A  47     -22.504  45.773  37.208  1.00-13.92           C
ATOM    170 1HG  GLN A  47     -23.015  46.545  37.783  1.00-13.92           H
ATOM    171 2HG  GLN A  47     -21.692  46.240  36.659  1.00-13.92           H
ATOM    172  CD  GLN A  47     -23.465  45.177  36.207  1.00-13.92           C
ATOM    173  OE1 GLN A  47     -24.498  44.617  36.564  1.00-13.92           O
ATOM    174  NE2 GLN A  47     -23.140  45.281  34.951  1.00-13.92           N
ATOM    175 1HE2 GLN A  47     -23.724  44.847  34.249  1.00-13.92           H
ATOM    176 2HE2 GLN A  47     -22.295  45.773  34.694  1.00-13.92           H
ATOM    177  N   MET A  48     -19.299  43.421  39.758  1.00-15.78           N
ATOM    178  H   MET A  48     -18.705  43.689  38.984  1.00-15.78           H
ATOM    179  CA  MET A  48     -18.920  42.257  40.567  1.00-15.78           C
ATOM    180  HA  MET A  48     -19.805  41.652  40.757  1.00-15.78           H
ATOM    181  C   MET A  48     -18.292  42.619  41.910  1.00-15.78           C
ATOM    182  O   MET A  48     -17.707  43.698  42.059  1.00-15.78           O
ATOM    183  CB  MET A  48     -17.909  41.406  39.799  1.00-15.78           C
ATOM    184 1HB  MET A  48     -17.037  42.018  39.575  1.00-15.78           H
ATOM    185 2HB  MET A  48     -17.598  40.581  40.437  1.00-15.78           H
ATOM    186  CG  MET A  48     -18.443  40.832  38.500  1.00-15.78           C
ATOM    187 1HG  MET A  48     -19.309  40.208  38.713  1.00-15.78           H
ATOM    188 2HG  MET A  48     -18.747  41.647  37.849  1.00-15.78           H
ATOM    189  SD  MET A  48     -17.205  39.851  37.650  1.00-15.78           S
ATOM    190  CE  MET A  48     -17.291  38.332  38.558  1.00-15.78           C
ATOM    191 1HE  MET A  48     -17.128  38.526  39.616  1.00-15.78           H
ATOM    192 2HE  MET A  48     -16.519  37.653  38.201  1.00-15.78           H
ATOM    193 3HE  MET A  48     -18.270  37.873  38.420  1.00-15.78           H
ATOM    194  N   THR A  49     -18.341  41.692  42.855  1.00-27.00           N
ATOM    195  H   THR A  49     -18.873  40.839  42.691  1.00-27.00           H
ATOM    196  CA  THR A  49     -17.612  41.812  44.124  1.00-27.00           C
ATOM    197  HA  THR A  49     -17.288  42.840  44.274  1.00-27.00           H
ATOM    198  C   THR A  49     -16.384  40.906  44.088  1.00-27.00           C
ATOM    199  O   THR A  49     -16.273  40.054  43.205  1.00-27.00           O
ATOM    200  CB  THR A  49     -18.476  41.378  45.323  1.00-27.00           C
ATOM    201  HB  THR A  49     -17.907  41.514  46.242  1.00-27.00           H
ATOM    202  OG1 THR A  49     -18.824  39.999  45.190  1.00-27.00           O
ATOM    203  HG1 THR A  49     -19.239  39.725  46.017  1.00-27.00           H
ATOM    204  CG2 THR A  49     -19.764  42.177  45.410  1.00-27.00           C
ATOM    205 1HG2 THR A  49     -20.281  41.919  46.332  1.00-27.00           H
ATOM    206 2HG2 THR A  49     -20.410  41.943  44.565  1.00-27.00           H
ATOM    207 3HG2 THR A  49     -19.544  43.245  45.416  1.00-27.00           H
ATOM    208  N   LEU A  50     -15.461  41.056  45.029  1.00-15.72           N
ATOM    209  H   LEU A  50     -15.589  41.767  45.751  1.00-15.72           H
ATOM    210  CA  LEU A  50     -14.237  40.250  45.031  1.00-15.72           C
ATOM    211  HA  LEU A  50     -13.724  40.424  44.087  1.00-15.72           H
ATOM    212  C   LEU A  50     -14.492  38.746  45.132  1.00-15.72           C
ATOM    213  O   LEU A  50     -13.830  37.969  44.449  1.00-15.72           O
ATOM    214  CB  LEU A  50     -13.305  40.679  46.173  1.00-15.72           C
ATOM    215 1HB  LEU A  50     -13.113  41.747  46.074  1.00-15.72           H
ATOM    216 2HB  LEU A  50     -13.830  40.519  47.114  1.00-15.72           H
ATOM    217  CG  LEU A  50     -11.953  39.943  46.261  1.00-15.72           C
ATOM    218  HG  LEU A  50     -12.152  38.885  46.422  1.00-15.72           H
ATOM    219  CD1 LEU A  50     -11.120  40.070  44.987  1.00-15.72           C
ATOM    220 1HD1 LEU A  50     -10.138  39.619  45.136  1.00-15.72           H
ATOM    221 2HD1 LEU A  50     -11.000  41.119  44.729  1.00-15.72           H
ATOM    222 3HD1 LEU A  50     -11.611  39.549  44.166  1.00-15.72           H
ATOM    223  CD2 LEU A  50     -11.146  40.438  47.449  1.00-15.72           C
ATOM    224 1HD2 LEU A  50     -10.226  39.862  47.539  1.00-15.72           H
ATOM    225 2HD2 LEU A  50     -11.722  40.311  48.366  1.00-15.72           H
ATOM    226 3HD2 LEU A  50     -10.900  41.493  47.323  1.00-15.72           H
ATOM    227  N   GLU A  51     -15.461  38.313  45.927  1.00-17.09           N
ATOM    228  H   GLU A  51     -16.003  38.968  46.480  1.00-17.09           H
ATOM    229  CA  GLU A  51     -15.736  36.875  46.008  1.00-17.09           C
ATOM    230  HA  GLU A  51     -14.827  36.340  46.287  1.00-17.09           H
ATOM    231  C   GLU A  51     -16.200  36.333  44.660  1.00-17.09           C
ATOM    232  O   GLU A  51     -15.867  35.214  44.272  1.00-17.09           O
ATOM    233  CB  GLU A  51     -16.847  36.550  47.005  1.00-17.09           C
ATOM    234 1HB  GLU A  51     -17.677  37.239  46.852  1.00-17.09           H
ATOM    235 2HB  GLU A  51     -17.184  35.553  46.747  1.00-17.09           H
ATOM    236  CG  GLU A  51     -16.481  36.520  48.478  1.00-17.09           C
ATOM    237 1HG  GLU A  51     -15.621  35.862  48.612  1.00-17.09           H
ATOM    238 2HG  GLU A  51     -16.210  37.523  48.807  1.00-17.09           H
ATOM    239  CD  GLU A  51     -17.635  35.993  49.326  1.00-17.09           C
ATOM    240  OE1 GLU A  51     -18.404  35.119  48.849  1.00-17.09           O
ATOM    241  OE2 GLU A  51     -17.795  36.431  50.485  1.00-17.09           O
ATOM    242  N   GLU A  52     -16.969  37.128  43.931  1.00-33.74           N
ATOM    243  H   GLU A  52     -17.207  38.051  44.272  1.00-33.74           H
ATOM    244  CA  GLU A  52     -17.476  36.698  42.633  1.00-33.74           C
ATOM    245  HA  GLU A  52     -17.886  35.699  42.723  1.00-33.74           H
ATOM    246  C   GLU A  52     -16.347  36.650  41.617  1.00-33.74           C
ATOM    247  O   GLU A  52     -16.266  35.735  40.803  1.00-33.74           O
ATOM    248  CB  GLU A  52     -18.582  37.641  42.166  1.00-33.74           C
ATOM    249 1HB  GLU A  52     -18.190  38.656  42.175  1.00-33.74           H
ATOM    250 2HB  GLU A  52     -18.863  37.383  41.144  1.00-33.74           H
ATOM    251  CG  GLU A  52     -19.820  37.567  43.045  1.00-33.74           C
ATOM    252 1HG  GLU A  52     -20.245  36.566  42.967  1.00-33.74           H
ATOM    253 2HG  GLU A  52     -19.541  37.739  44.084  1.00-33.74           H
ATOM    254  CD  GLU A  52     -20.867  38.587  42.657  1.00-33.74           C
ATOM    255  OE1 GLU A  52     -20.505  39.704  42.237  1.00-33.74           O
ATOM    256  OE2 GLU A  52     -22.080  38.293  42.802  1.00-33.74           O
ATOM    257  N   LYS A  53     -15.446  37.620  41.695  1.00-32.88           N
ATOM    258  H   LYS A  53     -15.573  38.358  42.385  1.00-32.88           H
ATOM    259  CA  LYS A  53     -14.284  37.656  40.810  1.00-32.88           C
ATOM    260  HA  LYS A  53     -14.620  37.617  39.776  1.00-32.88           H
ATOM    261  C   LYS A  53     -13.398  36.438  41.037  1.00-32.88           C
ATOM    262  O   LYS A  53     -13.012  35.769  40.087  1.00-32.88           O
ATOM    263  CB  LYS A  53     -13.502  38.952  41.040  1.00-32.88           C
ATOM    264 1HB  LYS A  53     -13.324  39.067  42.108  1.00-32.88           H
ATOM    265 2HB  LYS A  53     -12.539  38.879  40.541  1.00-32.88           H
ATOM    266  CG  LYS A  53     -14.217  40.191  40.517  1.00-32.88           C
ATOM    267 1HG  LYS A  53     -14.325  40.116  39.435  1.00-32.88           H
ATOM    268 2HG  LYS A  53     -15.207  40.253  40.962  1.00-32.88           H
ATOM    269  CD  LYS A  53     -13.451  41.453  40.860  1.00-32.88           C
ATOM    270 1HD  LYS A  53     -13.304  41.500  41.939  1.00-32.88           H
ATOM    271 2HD  LYS A  53     -12.478  41.425  40.368  1.00-32.88           H
ATOM    272  CE  LYS A  53     -14.210  42.692  40.411  1.00-32.88           C
ATOM    273 1HE  LYS A  53     -14.384  42.639  39.334  1.00-32.88           H
ATOM    274 2HE  LYS A  53     -15.173  42.735  40.925  1.00-32.88           H
ATOM    275  NZ  LYS A  53     -13.426  43.923  40.725  1.00-32.88           N
ATOM    276 1HZ  LYS A  53     -13.917  44.743  40.384  1.00-32.88           H
ATOM    277 2HZ  LYS A  53     -12.514  43.870  40.276  1.00-32.88           H
ATOM    278 3HZ  LYS A  53     -13.307  44.007  41.728  1.00-32.88           H
ATOM    279  N   ILE A  54     -13.126  36.107  42.289  1.00 -5.64           N
ATOM    280  H   ILE A  54     -13.486  36.680  43.048  1.00 -5.64           H
ATOM    281  CA  ILE A  54     -12.301  34.939  42.608  1.00 -5.64           C
ATOM    282  HA  ILE A  54     -11.371  35.001  42.042  1.00 -5.64           H
ATOM    283  C   ILE A  54     -12.999  33.662  42.149  1.00 -5.64           C
ATOM    284  O   ILE A  54     -12.356  32.782  41.589  1.00 -5.64           O
ATOM    285  CB  ILE A  54     -11.938  34.916  44.122  1.00 -5.64           C
ATOM    286  HB  ILE A  54     -12.844  35.097  44.701  1.00 -5.64           H
ATOM    287  CG1 ILE A  54     -10.932  36.058  44.379  1.00 -5.64           C
ATOM    288 1HG1 ILE A  54     -10.016  35.835  43.833  1.00 -5.64           H
ATOM    289 2HG1 ILE A  54     -11.339  36.983  43.975  1.00 -5.64           H
ATOM    290  CG2 ILE A  54     -11.361  33.540  44.557  1.00 -5.64           C
ATOM    291 1HG2 ILE A  54     -11.062  33.563  45.604  1.00 -5.64           H
ATOM    292 2HG2 ILE A  54     -10.504  33.273  43.940  1.00 -5.64           H
ATOM    293 3HG2 ILE A  54     -12.123  32.768  44.444  1.00 -5.64           H
ATOM    294  CD1 ILE A  54     -10.566  36.313  45.830  1.00 -5.64           C
ATOM    295 1HD1 ILE A  54      -9.920  37.188  45.892  1.00 -5.64           H
ATOM    296 2HD1 ILE A  54     -10.034  35.455  46.235  1.00 -5.64           H
ATOM    297 3HD1 ILE A  54     -11.471  36.491  46.410  1.00 -5.64           H
ATOM    298  N   GLY A  55     -14.313  33.573  42.298  1.00-21.17           N
ATOM    299  H   GLY A  55     -14.833  34.319  42.750  1.00-21.17           H
ATOM    300  CA  GLY A  55     -15.023  32.396  41.822  1.00-21.17           C
ATOM    301 1HA  GLY A  55     -14.619  31.518  42.327  1.00-21.17           H
ATOM    302 2HA  GLY A  55     -16.070  32.488  42.093  1.00-21.17           H
ATOM    303  C   GLY A  55     -14.943  32.148  40.326  1.00-21.17           C
ATOM    304  O   GLY A  55     -14.895  31.002  39.874  1.00-21.17           O
ATOM    305  N   GLN A  56     -14.856  33.205  39.531  1.00-10.33           N
ATOM    306  H   GLN A  56     -14.878  34.139  39.929  1.00-10.33           H
ATOM    307  CA  GLN A  56     -14.715  33.036  38.085  1.00-10.33           C
ATOM    308  HA  GLN A  56     -15.476  32.342  37.742  1.00-10.33           H
ATOM    309  C   GLN A  56     -13.362  32.435  37.714  1.00-10.33           C
ATOM    310  O   GLN A  56     -13.248  31.766  36.694  1.00-10.33           O
ATOM    311  CB  GLN A  56     -14.905  34.363  37.344  1.00-10.33           C
ATOM    312 1HB  GLN A  56     -14.225  35.102  37.768  1.00-10.33           H
ATOM    313 2HB  GLN A  56     -14.639  34.216  36.297  1.00-10.33           H
ATOM    314  CG  GLN A  56     -16.328  34.905  37.403  1.00-10.33           C
ATOM    315 1HG  GLN A  56     -16.620  35.036  38.440  1.00-10.33           H
ATOM    316 2HG  GLN A  56     -16.353  35.877  36.911  1.00-10.33           H
ATOM    317  CD  GLN A  56     -17.340  34.008  36.725  1.00-10.33           C
ATOM    318  OE1 GLN A  56     -17.270  33.765  35.523  1.00-10.33           O
ATOM    319  NE2 GLN A  56     -18.293  33.516  37.471  1.00-10.33           N
ATOM    320 1HE2 GLN A  56     -19.013  32.955  37.036  1.00-10.33           H
ATOM    321 2HE2 GLN A  56     -18.292  33.671  38.470  1.00-10.33           H
ATOM    322  N   MET A  57     -12.358  32.627  38.559  1.00 -9.46           N
ATOM    323  H   MET A  57     -12.528  33.125  39.427  1.00 -9.46           H
ATOM    324  CA  MET A  57     -10.998  32.147  38.301  1.00 -9.46           C
ATOM    325  HA  MET A  57     -10.784  32.257  37.238  1.00 -9.46           H
ATOM    326  C   MET A  57     -10.786  30.677  38.670  1.00 -9.46           C
ATOM    327  O   MET A  57      -9.657  30.184  38.626  1.00 -9.46           O
ATOM    328  CB  MET A  57      -9.994  33.006  39.078  1.00 -9.46           C
ATOM    329 1HB  MET A  57     -10.203  32.919  40.143  1.00 -9.46           H
ATOM    330 2HB  MET A  57      -8.991  32.626  38.891  1.00 -9.46           H
ATOM    331  CG  MET A  57     -10.033  34.479  38.689  1.00 -9.46           C
ATOM    332 1HG  MET A  57      -9.790  34.570  37.630  1.00 -9.46           H
ATOM    333 2HG  MET A  57     -11.040  34.860  38.847  1.00 -9.46           H
ATOM    334  SD  MET A  57      -8.889  35.502  39.642  1.00 -9.46           S
ATOM    335  CE  MET A  57      -7.308  34.983  38.982  1.00 -9.46           C
ATOM    336 1HE  MET A  57      -7.350  34.972  37.892  1.00 -9.46           H
ATOM    337 2HE  MET A  57      -7.071  33.981  39.337  1.00 -9.46           H
ATOM    338 3HE  MET A  57      -6.533  35.677  39.306  1.00 -9.46           H
ATOM    339  N   ILE A  58     -11.848  29.962  39.021  1.00 -4.77           N
ATOM    340  H   ILE A  58     -12.761  30.399  39.052  1.00 -4.77           H
ATOM    341  CA  ILE A  58     -11.748  28.537  39.340  1.00 -4.77           C
ATOM    342  HA  ILE A  58     -10.759  28.192  39.042  1.00 -4.77           H
ATOM    343  C   ILE A  58     -12.746  27.686  38.566  1.00 -4.77           C
ATOM    344  O   ILE A  58     -13.811  28.140  38.126  1.00 -4.77           O
ATOM    345  CB  ILE A  58     -11.907  28.203  40.862  1.00 -4.77           C
ATOM    346  HB  ILE A  58     -12.776  27.556  40.980  1.00 -4.77           H
ATOM    347  CG1 ILE A  58     -12.151  29.467  41.709  1.00 -4.77           C
ATOM    348 1HG1 ILE A  58     -11.257  30.092  41.675  1.00 -4.77           H
ATOM    349 2HG1 ILE A  58     -12.975  30.025  41.272  1.00 -4.77           H
ATOM    350  CG2 ILE A  58     -10.657  27.423  41.337  1.00 -4.77           C
ATOM    351 1HG2 ILE A  58     -10.756  27.148  42.387  1.00 -4.77           H
ATOM    352 2HG2 ILE A  58      -9.765  28.039  41.212  1.00 -4.77           H
ATOM    353 3HG2 ILE A  58     -10.542  26.509  40.753  1.00 -4.77           H
ATOM    354  CD1 ILE A  58     -12.515  29.227  43.174  1.00 -4.77           C
ATOM    355 1HD1 ILE A  58     -12.700  30.189  43.651  1.00 -4.77           H
ATOM    356 2HD1 ILE A  58     -11.697  28.731  43.696  1.00 -4.77           H
ATOM    357 3HD1 ILE A  58     -13.413  28.615  43.241  1.00 -4.77           H
ATOM    358  N   GLN A  59     -12.381  26.419  38.452  1.00 12.34           N
ATOM    359  H   GLN A  59     -11.511  26.124  38.877  1.00 12.34           H
ATOM    360  CA  GLN A  59     -13.172  25.392  37.795  1.00 12.34           C
ATOM    361  HA  GLN A  59     -14.143  25.787  37.519  1.00 12.34           H
ATOM    362  C   GLN A  59     -13.325  24.293  38.840  1.00 12.34           C
ATOM    363  O   GLN A  59     -12.419  24.133  39.658  1.00 12.34           O
ATOM    364  CB  GLN A  59     -12.417  24.902  36.556  1.00 12.34           C
ATOM    365 1HB  GLN A  59     -12.195  25.767  35.931  1.00 12.34           H
ATOM    366 2HB  GLN A  59     -11.472  24.463  36.878  1.00 12.34           H
ATOM    367  CG  GLN A  59     -13.155  23.881  35.708  1.00 12.34           C
ATOM    368 1HG  GLN A  59     -13.320  22.974  36.288  1.00 12.34           H
ATOM    369 2HG  GLN A  59     -14.116  24.290  35.413  1.00 12.34           H
ATOM    370  CD  GLN A  59     -12.375  23.533  34.468  1.00 12.34           C
ATOM    371  OE1 GLN A  59     -11.272  23.024  34.540  1.00 12.34           O
ATOM    372  NE2 GLN A  59     -12.929  23.816  33.325  1.00 12.34           N
ATOM    373 1HE2 GLN A  59     -12.412  23.622  32.484  1.00 12.34           H
ATOM    374 2HE2 GLN A  59     -13.841  24.247  33.295  1.00 12.34           H
ATOM    375  N   ALA A  60     -14.437  23.567  38.837  1.00 -0.32           N
ATOM    376  H   ALA A  60     -15.154  23.757  38.148  1.00 -0.32           H
ATOM    377  CA  ALA A  60     -14.680  22.504  39.815  1.00 -0.32           C
ATOM    378  HA  ALA A  60     -13.762  22.325  40.372  1.00 -0.32           H
ATOM    379  C   ALA A  60     -15.104  21.170  39.193  1.00 -0.32           C
ATOM    380  O   ALA A  60     -15.745  21.125  38.138  1.00 -0.32           O
ATOM    381  CB  ALA A  60     -15.746  22.970  40.797  1.00 -0.32           C
ATOM    382 1HB  ALA A  60     -15.407  23.876  41.302  1.00 -0.32           H
ATOM    383 2HB  ALA A  60     -15.924  22.193  41.543  1.00 -0.32           H
ATOM    384 3HB  ALA A  60     -16.676  23.172  40.266  1.00 -0.32           H
ATOM    385  N   GLU A  61     -14.778  20.090  39.890  1.00  9.30           N
ATOM    386  H   GLU A  61     -14.225  20.196  40.737  1.00  9.30           H
ATOM    387  CA  GLU A  61     -15.244  18.751  39.534  1.00  9.30           C
ATOM    388  HA  GLU A  61     -15.320  18.658  38.451  1.00  9.30           H
ATOM    389  C   GLU A  61     -16.632  18.591  40.154  1.00  9.30           C
ATOM    390  O   GLU A  61     -16.848  18.955  41.310  1.00  9.30           O
ATOM    391  CB  GLU A  61     -14.278  17.683  40.061  1.00  9.30           C
ATOM    392 1HB  GLU A  61     -13.283  17.897  39.672  1.00  9.30           H
ATOM    393 2HB  GLU A  61     -14.246  17.737  41.148  1.00  9.30           H
ATOM    394  CG  GLU A  61     -14.677  16.276  39.642  1.00  9.30           C
ATOM    395 1HG  GLU A  61     -15.666  16.064  40.049  1.00  9.30           H
ATOM    396 2HG  GLU A  61     -14.734  16.239  38.553  1.00  9.30           H
ATOM    397  CD  GLU A  61     -13.723  15.197  40.116  1.00  9.30           C
ATOM    398  OE1 GLU A  61     -12.544  15.194  39.712  1.00  9.30           O
ATOM    399  OE2 GLU A  61     -14.170  14.296  40.861  1.00  9.30           O
ATOM    400  N   GLN A  62     -17.583  18.063  39.397  1.00 17.56           N
ATOM    401  H   GLN A  62     -17.354  17.717  38.470  1.00 17.56           H
ATOM    402  CA  GLN A  62     -18.978  18.004  39.839  1.00 17.56           C
ATOM    403  HA  GLN A  62     -19.299  19.016  40.076  1.00 17.56           H
ATOM    404  C   GLN A  62     -19.194  17.157  41.098  1.00 17.56           C
ATOM    405  O   GLN A  62     -19.993  17.514  41.965  1.00 17.56           O
ATOM    406  CB  GLN A  62     -19.845  17.493  38.684  1.00 17.56           C
ATOM    407 1HB  GLN A  62     -19.480  16.513  38.385  1.00 17.56           H
ATOM    408 2HB  GLN A  62     -20.872  17.388  39.031  1.00 17.56           H
ATOM    409  CG  GLN A  62     -19.829  18.417  37.461  1.00 17.56           C
ATOM    410 1HG  GLN A  62     -20.353  19.341  37.706  1.00 17.56           H
ATOM    411 2HG  GLN A  62     -18.801  18.665  37.205  1.00 17.56           H
ATOM    412  CD  GLN A  62     -20.464  17.789  36.243  1.00 17.56           C
ATOM    413  OE1 GLN A  62     -21.591  17.316  36.269  1.00 17.56           O
ATOM    414  NE2 GLN A  62     -19.734  17.769  35.161  1.00 17.56           N
ATOM    415 1HE2 GLN A  62     -20.141  17.415  34.307  1.00 17.56           H
ATOM    416 2HE2 GLN A  62     -18.784  18.111  35.177  1.00 17.56           H
ATOM    417  N   ALA A  63     -18.453  16.069  41.251  1.00  3.72           N
ATOM    418  H   ALA A  63     -17.841  15.767  40.497  1.00  3.72           H
ATOM    419  CA  ALA A  63     -18.527  15.256  42.464  1.00  3.72           C
ATOM    420  HA  ALA A  63     -19.564  14.954  42.620  1.00  3.72           H
ATOM    421  C   ALA A  63     -18.073  16.041  43.702  1.00  3.72           C
ATOM    422  O   ALA A  63     -18.606  15.863  44.797  1.00  3.72           O
ATOM    423  CB  ALA A  63     -17.671  13.995  42.289  1.00  3.72           C
ATOM    424 1HB  ALA A  63     -18.021  13.427  41.425  1.00  3.72           H
ATOM    425 2HB  ALA A  63     -17.759  13.368  43.179  1.00  3.72           H
ATOM    426 3HB  ALA A  63     -16.623  14.264  42.141  1.00  3.72           H
ATOM    427  N   PHE A  64     -17.100  16.925  43.532  1.00 -1.52           N
ATOM    428  H   PHE A  64     -16.725  17.082  42.607  1.00 -1.52           H
ATOM    429  CA  PHE A  64     -16.557  17.700  44.647  1.00 -1.52           C
ATOM    430  HA  PHE A  64     -16.524  17.067  45.533  1.00 -1.52           H
ATOM    431  C   PHE A  64     -17.427  18.899  45.000  1.00 -1.52           C
ATOM    432  O   PHE A  64     -17.228  19.510  46.048  1.00 -1.52           O
ATOM    433  CB  PHE A  64     -15.121  18.142  44.354  1.00 -1.52           C
ATOM    434 1HB  PHE A  64     -15.049  18.484  43.321  1.00 -1.52           H
ATOM    435 2HB  PHE A  64     -14.872  18.979  45.006  1.00 -1.52           H
ATOM    436  CG  PHE A  64     -14.110  17.058  44.606  1.00 -1.52           C
ATOM    437  CD1 PHE A  64     -13.875  16.051  43.656  1.00 -1.52           C
ATOM    438  HD1 PHE A  64     -14.405  16.065  42.717  1.00 -1.52           H
ATOM    439  CD2 PHE A  64     -13.407  17.021  45.825  1.00 -1.52           C
ATOM    440  HD2 PHE A  64     -13.570  17.793  46.564  1.00 -1.52           H
ATOM    441  CE1 PHE A  64     -12.959  15.004  43.918  1.00 -1.52           C
ATOM    442  HE1 PHE A  64     -12.786  14.240  43.174  1.00 -1.52           H
ATOM    443  CE2 PHE A  64     -12.484  15.982  46.101  1.00 -1.52           C
ATOM    444  HE2 PHE A  64     -11.950  15.966  47.041  1.00 -1.52           H
ATOM    445  CZ  PHE A  64     -12.267  14.966  45.147  1.00 -1.52           C
ATOM    446  HZ  PHE A  64     -11.574  14.165  45.355  1.00 -1.52           H
ATOM    447  N   LEU A  65     -18.440  19.196  44.195  1.00 12.92           N
ATOM    448  H   LEU A  65     -18.538  18.719  43.307  1.00 12.92           H
ATOM    449  CA  LEU A  65     -19.436  20.193  44.591  1.00 12.92           C
ATOM    450  HA  LEU A  65     -18.935  21.113  44.872  1.00 12.92           H
ATOM    451  C   LEU A  65     -20.212  19.685  45.799  1.00 12.92           C
ATOM    452  O   LEU A  65     -20.526  20.461  46.704  1.00 12.92           O
ATOM    453  CB  LEU A  65     -20.424  20.499  43.460  1.00 12.92           C
ATOM    454 1HB  LEU A  65     -20.926  19.571  43.194  1.00 12.92           H
ATOM    455 2HB  LEU A  65     -21.179  21.173  43.861  1.00 12.92           H
ATOM    456  CG  LEU A  65     -19.872  21.131  42.174  1.00 12.92           C
ATOM    457  HG  LEU A  65     -19.055  20.517  41.805  1.00 12.92           H
ATOM    458  CD1 LEU A  65     -20.960  21.167  41.101  1.00 12.92           C
ATOM    459 1HD1 LEU A  65     -20.539  21.542  40.168  1.00 12.92           H
ATOM    460 2HD1 LEU A  65     -21.777  21.816  41.414  1.00 12.92           H
ATOM    461 3HD1 LEU A  65     -21.344  20.159  40.931  1.00 12.92           H
ATOM    462  CD2 LEU A  65     -19.345  22.545  42.410  1.00 12.92           C
ATOM    463 1HD2 LEU A  65     -19.001  22.969  41.468  1.00 12.92           H
ATOM    464 2HD2 LEU A  65     -18.503  22.512  43.100  1.00 12.92           H
ATOM    465 3HD2 LEU A  65     -20.128  23.178  42.826  1.00 12.92           H
ATOM    466  N   GLN A  66     -20.479  18.379  45.791  1.00 27.81           N
ATOM    467  H   GLN A  66     -20.102  17.845  45.021  1.00 27.81           H
ATOM    468  CA  GLN A  66     -21.275  17.611  46.773  1.00 27.81           C
ATOM    469  HA  GLN A  66     -21.249  16.573  46.443  1.00 27.81           H
ATOM    470  C   GLN A  66     -22.762  17.990  46.854  1.00 27.81           C
ATOM    471  O   GLN A  66     -23.641  17.125  46.909  1.00 27.81           O
ATOM    472  CB  GLN A  66     -20.637  17.647  48.169  1.00 27.81           C
ATOM    473 1HB  GLN A  66     -20.682  18.664  48.555  1.00 27.81           H
ATOM    474 2HB  GLN A  66     -21.222  17.008  48.832  1.00 27.81           H
ATOM    475  CG  GLN A  66     -19.185  17.178  48.208  1.00 27.81           C
ATOM    476 1HG  GLN A  66     -19.121  16.167  47.806  1.00 27.81           H
ATOM    477 2HG  GLN A  66     -18.576  17.839  47.596  1.00 27.81           H
ATOM    478  CD  GLN A  66     -18.630  17.185  49.611  1.00 27.81           C
ATOM    479  OE1 GLN A  66     -18.606  16.158  50.291  1.00 27.81           O
ATOM    480  NE2 GLN A  66     -18.193  18.328  50.064  1.00 27.81           N
ATOM    481 1HE2 GLN A  66     -17.846  18.389  51.011  1.00 27.81           H
ATOM    482 2HE2 GLN A  66     -18.219  19.153  49.476  1.00 27.81           H
ATOM    483  N   ASP A  67     -23.032  19.282  46.787  1.00 10.18           N
ATOM    484  H   ASP A  67     -22.247  19.932  46.797  1.00 10.18           H
ATOM    485  CA  ASP A  67     -24.349  19.877  46.608  1.00 10.18           C
ATOM    486  HA  ASP A  67     -25.066  19.150  46.233  1.00 10.18           H
ATOM    487  C   ASP A  67     -24.026  20.952  45.567  1.00 10.18           C
ATOM    488  O   ASP A  67     -23.150  21.794  45.803  1.00 10.18           O
ATOM    489  CB  ASP A  67     -24.852  20.505  47.914  1.00 10.18           C
ATOM    490 1HB  ASP A  67     -24.934  19.726  48.670  1.00 10.18           H
ATOM    491 2HB  ASP A  67     -24.126  21.238  48.252  1.00 10.18           H
ATOM    492  CG  ASP A  67     -26.204  21.188  47.758  1.00 10.18           C
ATOM    493  OD1 ASP A  67     -27.036  21.085  48.688  1.00 10.18           O
ATOM    494  OD2 ASP A  67     -26.478  21.824  46.722  1.00 10.18           O
ATOM    495  N   PRO A  68     -24.682  20.934  44.394  1.00  8.78           N
ATOM    496  CA  PRO A  68     -24.265  21.900  43.372  1.00  8.78           C
ATOM    497  HA  PRO A  68     -23.188  21.845  43.230  1.00  8.78           H
ATOM    498  C   PRO A  68     -24.626  23.360  43.645  1.00  8.78           C
ATOM    499  O   PRO A  68     -24.222  24.235  42.887  1.00  8.78           O
ATOM    500  CB  PRO A  68     -24.959  21.371  42.121  1.00  8.78           C
ATOM    501 1HB  PRO A  68     -25.160  22.176  41.416  1.00  8.78           H
ATOM    502 2HB  PRO A  68     -24.354  20.595  41.651  1.00  8.78           H
ATOM    503  CG  PRO A  68     -26.207  20.785  42.641  1.00  8.78           C
ATOM    504 1HG  PRO A  68     -26.925  21.570  42.877  1.00  8.78           H
ATOM    505 2HG  PRO A  68     -26.631  20.081  41.927  1.00  8.78           H
ATOM    506  CD  PRO A  68     -25.768  20.074  43.888  1.00  8.78           C
ATOM    507 1HD  PRO A  68     -26.590  20.013  44.602  1.00  8.78           H
ATOM    508 2HD  PRO A  68     -25.384  19.081  43.650  1.00  8.78           H
ATOM    509  N   TYR A  69     -25.283  23.667  44.757  1.00  1.12           N
ATOM    510  H   TYR A  69     -25.651  22.930  45.358  1.00  1.12           H
ATOM    511  CA  TYR A  69     -25.452  25.058  45.183  1.00  1.12           C
ATOM    512  HA  TYR A  69     -25.938  25.608  44.378  1.00  1.12           H
ATOM    513  C   TYR A  69     -24.108  25.736  45.487  1.00  1.12           C
ATOM    514  O   TYR A  69     -24.013  26.959  45.489  1.00  1.12           O
ATOM    515  CB  TYR A  69     -26.361  25.114  46.409  1.00  1.12           C
ATOM    516 1HB  TYR A  69     -27.195  24.431  46.246  1.00  1.12           H
ATOM    517 2HB  TYR A  69     -25.805  24.772  47.280  1.00  1.12           H
ATOM    518  CG  TYR A  69     -26.932  26.487  46.686  1.00  1.12           C
ATOM    519  CD1 TYR A  69     -28.061  26.943  45.980  1.00  1.12           C
ATOM    520  HD1 TYR A  69     -28.502  26.317  45.218  1.00  1.12           H
ATOM    521  CD2 TYR A  69     -26.365  27.332  47.662  1.00  1.12           C
ATOM    522  HD2 TYR A  69     -25.484  27.013  48.203  1.00  1.12           H
ATOM    523  CE1 TYR A  69     -28.636  28.209  46.264  1.00  1.12           C
ATOM    524  HE1 TYR A  69     -29.503  28.544  45.717  1.00  1.12           H
ATOM    525  CE2 TYR A  69     -26.938  28.602  47.948  1.00  1.12           C
ATOM    526  HE2 TYR A  69     -26.505  29.237  48.710  1.00  1.12           H
ATOM    527  CZ  TYR A  69     -28.072  29.025  47.249  1.00  1.12           C
ATOM    528  OH  TYR A  69     -28.643  30.238  47.537  1.00  1.12           O
ATOM    529  HH  TYR A  69     -29.400  30.432  46.977  1.00  1.12           H
ATOM    530  N   ASP A  70     -23.034  24.961  45.616  1.00-23.22           N
ATOM    531  H   ASP A  70     -23.146  23.951  45.634  1.00-23.22           H
ATOM    532  CA  ASP A  70     -21.679  25.522  45.700  1.00-23.22           C
ATOM    533  HA  ASP A  70     -21.627  26.190  46.559  1.00-23.22           H
ATOM    534  C   ASP A  70     -21.303  26.351  44.469  1.00-23.22           C
ATOM    535  O   ASP A  70     -20.479  27.257  44.569  1.00-23.22           O
ATOM    536  CB  ASP A  70     -20.620  24.426  45.877  1.00-23.22           C
ATOM    537 1HB  ASP A  70     -20.950  23.513  45.379  1.00-23.22           H
ATOM    538 2HB  ASP A  70     -19.700  24.761  45.397  1.00-23.22           H
ATOM    539  CG  ASP A  70     -20.299  24.139  47.336  1.00-23.22           C
ATOM    540  OD1 ASP A  70     -19.146  23.757  47.628  1.00-23.22           O
ATOM    541  OD2 ASP A  70     -21.168  24.294  48.223  1.00-23.22           O
ATOM    542  N   ILE A  71     -21.956  26.120  43.335  1.00  5.47           N
ATOM    543  H   ILE A  71     -22.644  25.372  43.297  1.00  5.47           H
ATOM    544  CA  ILE A  71     -21.761  26.950  42.140  1.00  5.47           C
ATOM    545  HA  ILE A  71     -20.707  26.967  41.877  1.00  5.47           H
ATOM    546  C   ILE A  71     -22.178  28.387  42.467  1.00  5.47           C
ATOM    547  O   ILE A  71     -21.508  29.334  42.046  1.00  5.47           O
ATOM    548  CB  ILE A  71     -22.572  26.396  40.919  1.00  5.47           C
ATOM    549  HB  ILE A  71     -23.609  26.291  41.227  1.00  5.47           H
ATOM    550  CG1 ILE A  71     -22.036  25.008  40.511  1.00  5.47           C
ATOM    551 1HG1 ILE A  71     -21.055  25.133  40.051  1.00  5.47           H
ATOM    552 2HG1 ILE A  71     -21.909  24.400  41.404  1.00  5.47           H
ATOM    553  CG2 ILE A  71     -22.522  27.356  39.698  1.00  5.47           C
ATOM    554 1HG2 ILE A  71     -23.115  26.954  38.877  1.00  5.47           H
ATOM    555 2HG2 ILE A  71     -21.493  27.496  39.363  1.00  5.47           H
ATOM    556 3HG2 ILE A  71     -22.948  28.324  39.962  1.00  5.47           H
ATOM    557  CD1 ILE A  71     -22.937  24.219  39.543  1.00  5.47           C
ATOM    558 1HD1 ILE A  71     -22.500  23.237  39.364  1.00  5.47           H
ATOM    559 2HD1 ILE A  71     -23.028  24.739  38.590  1.00  5.47           H
ATOM    560 3HD1 ILE A  71     -23.928  24.091  39.983  1.00  5.47           H
ATOM    561  N   GLN A  72     -23.228  28.572  43.260  1.00  1.42           N
ATOM    562  H   GLN A  72     -23.732  27.776  43.633  1.00  1.42           H
ATOM    563  CA  GLN A  72     -23.616  29.919  43.673  1.00  1.42           C
ATOM    564  HA  GLN A  72     -23.499  30.584  42.817  1.00  1.42           H
ATOM    565  C   GLN A  72     -22.706  30.410  44.791  1.00  1.42           C
ATOM    566  O   GLN A  72     -22.173  31.509  44.705  1.00  1.42           O
ATOM    567  CB  GLN A  72     -25.069  30.003  44.164  1.00  1.42           C
ATOM    568 1HB  GLN A  72     -25.177  29.441  45.091  1.00  1.42           H
ATOM    569 2HB  GLN A  72     -25.278  31.052  44.375  1.00  1.42           H
ATOM    570  CG  GLN A  72     -26.095  29.488  43.173  1.00  1.42           C
ATOM    571 1HG  GLN A  72     -25.733  29.675  42.164  1.00  1.42           H
ATOM    572 2HG  GLN A  72     -26.195  28.413  43.309  1.00  1.42           H
ATOM    573  CD  GLN A  72     -27.463  30.130  43.306  1.00  1.42           C
ATOM    574  OE1 GLN A  72     -27.846  30.662  44.342  1.00  1.42           O
ATOM    575  NE2 GLN A  72     -28.204  30.118  42.239  1.00  1.42           N
ATOM    576 1HE2 GLN A  72     -29.123  30.524  42.280  1.00  1.42           H
ATOM    577 2HE2 GLN A  72     -27.843  29.725  41.377  1.00  1.42           H
ATOM    578  N   THR A  73     -22.516  29.601  45.823  1.00 15.47           N
ATOM    579  H   THR A  73     -22.952  28.681  45.827  1.00 15.47           H
ATOM    580  CA  THR A  73     -21.781  30.014  47.024  1.00 15.47           C
ATOM    581  HA  THR A  73     -22.284  30.885  47.445  1.00 15.47           H
ATOM    582  C   THR A  73     -20.323  30.401  46.778  1.00 15.47           C
ATOM    583  O   THR A  73     -19.820  31.373  47.346  1.00 15.47           O
ATOM    584  CB  THR A  73     -21.855  28.873  48.062  1.00 15.47           C
ATOM    585  HB  THR A  73     -21.265  28.025  47.715  1.00 15.47           H
ATOM    586  OG1 THR A  73     -23.222  28.476  48.187  1.00 15.47           O
ATOM    587  HG1 THR A  73     -23.300  27.902  48.959  1.00 15.47           H
ATOM    588  CG2 THR A  73     -21.379  29.296  49.435  1.00 15.47           C
ATOM    589 1HG2 THR A  73     -21.518  28.475  50.137  1.00 15.47           H
ATOM    590 2HG2 THR A  73     -21.952  30.158  49.781  1.00 15.47           H
ATOM    591 3HG2 THR A  73     -20.318  29.548  49.403  1.00 15.47           H
ATOM    592  N   TYR A  74     -19.655  29.676  45.892  1.00  5.84           N
ATOM    593  H   TYR A  74     -20.111  28.887  45.437  1.00  5.84           H
ATOM    594  CA  TYR A  74     -18.258  29.948  45.554  1.00  5.84           C
ATOM    595  HA  TYR A  74     -17.839  30.641  46.282  1.00  5.84           H
ATOM    596  C   TYR A  74     -18.161  30.622  44.192  1.00  5.84           C
ATOM    597  O   TYR A  74     -17.072  30.808  43.665  1.00  5.84           O
ATOM    598  CB  TYR A  74     -17.440  28.654  45.630  1.00  5.84           C
ATOM    599 1HB  TYR A  74     -17.885  27.900  44.984  1.00  5.84           H
ATOM    600 2HB  TYR A  74     -16.423  28.854  45.292  1.00  5.84           H
ATOM    601  CG  TYR A  74     -17.377  28.135  47.051  1.00  5.84           C
ATOM    602  CD1 TYR A  74     -18.350  27.243  47.550  1.00  5.84           C
ATOM    603  HD1 TYR A  74     -19.116  26.865  46.892  1.00  5.84           H
ATOM    604  CD2 TYR A  74     -16.372  28.587  47.927  1.00  5.84           C
ATOM    605  HD2 TYR A  74     -15.612  29.257  47.560  1.00  5.84           H
ATOM    606  CE1 TYR A  74     -18.348  26.856  48.919  1.00  5.84           C
ATOM    607  HE1 TYR A  74     -19.110  26.193  49.299  1.00  5.84           H
ATOM    608  CE2 TYR A  74     -16.357  28.195  49.290  1.00  5.84           C
ATOM    609  HE2 TYR A  74     -15.583  28.556  49.949  1.00  5.84           H
ATOM    610  CZ  TYR A  74     -17.357  27.348  49.776  1.00  5.84           C
ATOM    611  OH  TYR A  74     -17.348  26.989  51.100  1.00  5.84           O
ATOM    612  HH  TYR A  74     -16.602  27.373  51.571  1.00  5.84           H
ATOM    613  N   HIS A  75     -19.313  31.035  43.669  1.00 22.11           N
ATOM    614  H   HIS A  75     -20.168  30.790  44.150  1.00 22.11           H
ATOM    615  CA  HIS A  75     -19.441  31.893  42.480  1.00 22.11           C
ATOM    616  HA  HIS A  75     -20.503  31.973  42.250  1.00 22.11           H
ATOM    617  C   HIS A  75     -18.735  31.366  41.233  1.00 22.11           C
ATOM    618  O   HIS A  75     -18.140  32.120  40.463  1.00 22.11           O
ATOM    619  CB  HIS A  75     -18.934  33.299  42.812  1.00 22.11           C
ATOM    620 1HB  HIS A  75     -17.845  33.288  42.801  1.00 22.11           H
ATOM    621 2HB  HIS A  75     -19.276  33.994  42.045  1.00 22.11           H
ATOM    622  CG  HIS A  75     -19.360  33.791  44.161  1.00 22.11           C
ATOM    623  ND1 HIS A  75     -20.647  34.209  44.462  1.00 22.11           N
ATOM    624  HD1 HIS A  75     -21.424  34.214  43.805  1.00 22.11           H
ATOM    625  CD2 HIS A  75     -18.676  33.922  45.322  1.00 22.11           C
ATOM    626  HD2 HIS A  75     -17.626  33.695  45.458  1.00 22.11           H
ATOM    627  CE1 HIS A  75     -20.712  34.551  45.739  1.00 22.11           C
ATOM    628  HE1 HIS A  75     -21.601  34.898  46.259  1.00 22.11           H
ATOM    629  NE2 HIS A  75     -19.529  34.393  46.278  1.00 22.11           N
ATOM    630  HE2 HIS A  75     -19.281  34.598  47.252  1.00 22.11           H
ATOM    631  N   LEU A  76     -18.737  30.049  41.095  1.00  8.79           N
ATOM    632  H   LEU A  76     -19.361  29.505  41.674  1.00  8.79           H
ATOM    633  CA  LEU A  76     -17.820  29.362  40.191  1.00  8.79           C
ATOM    634  HA  LEU A  76     -16.813  29.684  40.441  1.00  8.79           H
ATOM    635  C   LEU A  76     -18.036  29.689  38.719  1.00  8.79           C
ATOM    636  O   LEU A  76     -19.175  29.749  38.233  1.00  8.79           O
ATOM    637  CB  LEU A  76     -17.915  27.850  40.413  1.00  8.79           C
ATOM    638 1HB  LEU A  76     -18.951  27.549  40.253  1.00  8.79           H
ATOM    639 2HB  LEU A  76     -17.297  27.352  39.665  1.00  8.79           H
ATOM    640  CG  LEU A  76     -17.472  27.362  41.803  1.00  8.79           C
ATOM    641  HG  LEU A  76     -18.013  27.921  42.564  1.00  8.79           H
ATOM    642  CD1 LEU A  76     -17.823  25.895  41.967  1.00  8.79           C
ATOM    643 1HD1 LEU A  76     -17.479  25.539  42.939  1.00  8.79           H
ATOM    644 2HD1 LEU A  76     -17.351  25.308  41.181  1.00  8.79           H
ATOM    645 3HD1 LEU A  76     -18.902  25.763  41.916  1.00  8.79           H
ATOM    646  CD2 LEU A  76     -15.970  27.558  42.027  1.00  8.79           C
ATOM    647 1HD2 LEU A  76     -15.690  27.160  42.999  1.00  8.79           H
ATOM    648 2HD2 LEU A  76     -15.727  28.621  42.014  1.00  8.79           H
ATOM    649 3HD2 LEU A  76     -15.399  27.047  41.249  1.00  8.79           H
ATOM    650  N   GLY A  77     -16.931  29.899  38.017  1.00  2.03           N
ATOM    651  H   GLY A  77     -16.027  29.857  38.487  1.00  2.03           H
ATOM    652  CA  GLY A  77     -16.975  30.268  36.612  1.00  2.03           C
ATOM    653 1HA  GLY A  77     -17.831  30.916  36.445  1.00  2.03           H
ATOM    654 2HA  GLY A  77     -16.073  30.836  36.377  1.00  2.03           H
ATOM    655  C   GLY A  77     -17.056  29.111  35.644  1.00  2.03           C
ATOM    656  O   GLY A  77     -17.550  29.272  34.517  1.00  2.03           O
ATOM    657  N   SER A  78     -16.570  27.948  36.052  1.00 -8.78           N
ATOM    658  H   SER A  78     -16.182  27.856  36.984  1.00 -8.78           H
ATOM    659  CA  SER A  78     -16.538  26.790  35.166  1.00 -8.78           C
ATOM    660  HA  SER A  78     -17.368  26.865  34.471  1.00 -8.78           H
ATOM    661  C   SER A  78     -16.670  25.461  35.907  1.00 -8.78           C
ATOM    662  O   SER A  78     -16.377  25.361  37.097  1.00 -8.78           O
ATOM    663  CB  SER A  78     -15.227  26.832  34.365  1.00 -8.78           C
ATOM    664 1HB  SER A  78     -15.150  27.801  33.871  1.00 -8.78           H
ATOM    665 2HB  SER A  78     -14.385  26.723  35.048  1.00 -8.78           H
ATOM    666  OG  SER A  78     -15.172  25.815  33.377  1.00 -8.78           O
ATOM    667  HG  SER A  78     -16.023  25.782  32.919  1.00 -8.78           H
ATOM    668  N   ILE A  79     -17.091  24.435  35.184  1.00 -6.34           N
ATOM    669  H   ILE A  79     -17.351  24.592  34.214  1.00 -6.34           H
ATOM    670  CA  ILE A  79     -17.118  23.055  35.664  1.00 -6.34           C
ATOM    671  HA  ILE A  79     -16.510  22.955  36.563  1.00 -6.34           H
ATOM    672  C   ILE A  79     -16.481  22.233  34.548  1.00 -6.34           C
ATOM    673  O   ILE A  79     -16.372  22.714  33.412  1.00 -6.34           O
ATOM    674  CB  ILE A  79     -18.562  22.547  35.972  1.00 -6.34           C
ATOM    675  HB  ILE A  79     -18.498  21.487  36.219  1.00 -6.34           H
ATOM    676  CG1 ILE A  79     -19.469  22.705  34.734  1.00 -6.34           C
ATOM    677 1HG1 ILE A  79     -19.646  23.766  34.563  1.00 -6.34           H
ATOM    678 2HG1 ILE A  79     -18.944  22.312  33.867  1.00 -6.34           H
ATOM    679  CG2 ILE A  79     -19.131  23.283  37.210  1.00 -6.34           C
ATOM    680 1HG2 ILE A  79     -20.100  22.867  37.487  1.00 -6.34           H
ATOM    681 2HG2 ILE A  79     -19.242  24.348  37.003  1.00 -6.34           H
ATOM    682 3HG2 ILE A  79     -18.449  23.160  38.053  1.00 -6.34           H
ATOM    683  CD1 ILE A  79     -20.817  21.995  34.805  1.00 -6.34           C
ATOM    684 1HD1 ILE A  79     -21.333  22.106  33.850  1.00 -6.34           H
ATOM    685 2HD1 ILE A  79     -21.433  22.433  35.590  1.00 -6.34           H
ATOM    686 3HD1 ILE A  79     -20.668  20.932  35.001  1.00 -6.34           H
ATOM    687  N   LEU A  80     -16.081  21.006  34.844  1.00 21.37           N
ATOM    688  H   LEU A  80     -16.188  20.651  35.788  1.00 21.37           H
ATOM    689  CA  LEU A  80     -15.516  20.123  33.826  1.00 21.37           C
ATOM    690  HA  LEU A  80     -15.861  20.460  32.853  1.00 21.37           H
ATOM    691  C   LEU A  80     -15.996  18.693  34.003  1.00 21.37           C
ATOM    692  O   LEU A  80     -16.584  18.345  35.034  1.00 21.37           O
ATOM    693  CB  LEU A  80     -13.975  20.160  33.813  1.00 21.37           C
ATOM    694 1HB  LEU A  80     -13.674  19.874  32.805  1.00 21.37           H
ATOM    695 2HB  LEU A  80     -13.669  21.194  33.944  1.00 21.37           H
ATOM    696  CG  LEU A  80     -13.130  19.288  34.768  1.00 21.37           C
ATOM    697  HG  LEU A  80     -13.428  18.248  34.636  1.00 21.37           H
ATOM    698  CD1 LEU A  80     -11.655  19.389  34.392  1.00 21.37           C
ATOM    699 1HD1 LEU A  80     -11.069  18.731  35.034  1.00 21.37           H
ATOM    700 2HD1 LEU A  80     -11.300  20.415  34.505  1.00 21.37           H
ATOM    701 3HD1 LEU A  80     -11.520  19.074  33.358  1.00 21.37           H
ATOM    702  CD2 LEU A  80     -13.298  19.633  36.236  1.00 21.37           C
ATOM    703 1HD2 LEU A  80     -12.986  20.661  36.418  1.00 21.37           H
ATOM    704 2HD2 LEU A  80     -12.692  18.953  36.838  1.00 21.37           H
ATOM    705 3HD2 LEU A  80     -14.338  19.509  36.526  1.00 21.37           H
ATOM    706  N   SER A  81     -15.683  17.871  33.016  1.00 29.10           N
ATOM    707  H   SER A  81     -15.283  18.262  32.164  1.00 29.10           H
ATOM    708  CA  SER A  81     -15.732  16.418  33.105  1.00 29.10           C
ATOM    709  HA  SER A  81     -15.756  16.087  34.144  1.00 29.10           H
ATOM    710  C   SER A  81     -14.420  15.985  32.464  1.00 29.10           C
ATOM    711  O   SER A  81     -13.722  16.808  31.876  1.00 29.10           O
ATOM    712  CB  SER A  81     -16.936  15.854  32.347  1.00 29.10           C
ATOM    713 1HB  SER A  81     -16.938  16.249  31.331  1.00 29.10           H
ATOM    714 2HB  SER A  81     -16.858  14.768  32.307  1.00 29.10           H
ATOM    715  OG  SER A  81     -18.145  16.210  32.996  1.00 29.10           O
ATOM    716  HG  SER A  81     -18.080  15.939  33.916  1.00 29.10           H
ATOM    717  N   GLY A  82     -14.099  14.707  32.559  1.00  0.21           N
ATOM    718  H   GLY A  82     -14.702  14.065  33.062  1.00  0.21           H
ATOM    719  CA  GLY A  82     -12.908  14.135  31.956  1.00  0.21           C
ATOM    720 1HA  GLY A  82     -12.843  14.392  30.898  1.00  0.21           H
ATOM    721 2HA  GLY A  82     -12.008  14.433  32.496  1.00  0.21           H
ATOM    722  C   GLY A  82     -13.191  12.662  32.141  1.00  0.21           C
ATOM    723  O   GLY A  82     -14.186  12.361  32.805  1.00  0.21           O
ATOM    724  N   GLY A  83     -12.399  11.749  31.596  1.00 28.78           N
ATOM    725  H   GLY A  83     -11.573  12.031  31.086  1.00 28.78           H
ATOM    726  CA  GLY A  83     -12.735  10.335  31.709  1.00 28.78           C
ATOM    727 1HA  GLY A  83     -13.685  10.170  31.201  1.00 28.78           H
ATOM    728 2HA  GLY A  83     -11.975   9.731  31.215  1.00 28.78           H
ATOM    729  C   GLY A  83     -12.893   9.869  33.146  1.00 28.78           C
ATOM    730  O   GLY A  83     -12.017  10.101  33.985  1.00 28.78           O
ATOM    731  N   ASN A  84     -14.049   9.284  33.442  1.00 20.19           N
ATOM    732  H   ASN A  84     -14.740   9.189  32.696  1.00 20.19           H
ATOM    733  CA  ASN A  84     -14.452   8.845  34.787  1.00 20.19           C
ATOM    734  HA  ASN A  84     -15.483   8.503  34.687  1.00 20.19           H
ATOM    735  C   ASN A  84     -14.487   9.968  35.844  1.00 20.19           C
ATOM    736  O   ASN A  84     -14.438   9.711  37.048  1.00 20.19           O
ATOM    737  CB  ASN A  84     -13.625   7.633  35.254  1.00 20.19           C
ATOM    738 1HB  ASN A  84     -13.498   6.952  34.416  1.00 20.19           H
ATOM    739 2HB  ASN A  84     -12.642   7.970  35.581  1.00 20.19           H
ATOM    740  CG  ASN A  84     -14.277   6.869  36.390  1.00 20.19           C
ATOM    741  OD1 ASN A  84     -15.490   6.913  36.587  1.00 20.19           O
ATOM    742  ND2 ASN A  84     -13.486   6.178  37.159  1.00 20.19           N
ATOM    743 1HD2 ASN A  84     -13.877   5.677  37.938  1.00 20.19           H
ATOM    744 2HD2 ASN A  84     -12.492   6.151  36.981  1.00 20.19           H
ATOM    745  N   SER A  85     -14.665  11.205  35.397  1.00 25.55           N
ATOM    746  H   SER A  85     -14.539  11.403  34.404  1.00 25.55           H
ATOM    747  CA  SER A  85     -15.145  12.306  36.244  1.00 25.55           C
ATOM    748  HA  SER A  85     -15.529  11.894  37.175  1.00 25.55           H
ATOM    749  C   SER A  85     -16.324  12.916  35.488  1.00 25.55           C
ATOM    750  O   SER A  85     -16.686  14.090  35.600  1.00 25.55           O
ATOM    751  CB  SER A  85     -14.060  13.334  36.583  1.00 25.55           C
ATOM    752 1HB  SER A  85     -14.498  14.113  37.207  1.00 25.55           H
ATOM    753 2HB  SER A  85     -13.269  12.844  37.150  1.00 25.55           H
ATOM    754  OG  SER A  85     -13.498  13.936  35.431  1.00 25.55           O
ATOM    755  HG  SER A  85     -12.690  13.458  35.184  1.00 25.55           H
ATOM    756  N   ASP A  86     -16.921  12.040  34.695  1.00  4.34           N
ATOM    757  H   ASP A  86     -16.552  11.105  34.663  1.00  4.34           H
ATOM    758  CA  ASP A  86     -18.122  12.306  33.913  1.00  4.34           C
ATOM    759  HA  ASP A  86     -18.038  13.257  33.390  1.00  4.34           H
ATOM    760  C   ASP A  86     -19.282  12.333  34.916  1.00  4.34           C
ATOM    761  O   ASP A  86     -19.124  11.796  36.025  1.00  4.34           O
ATOM    762  CB  ASP A  86     -18.285  11.158  32.912  1.00  4.34           C
ATOM    763 1HB  ASP A  86     -18.320  10.224  33.472  1.00  4.34           H
ATOM    764 2HB  ASP A  86     -19.220  11.274  32.364  1.00  4.34           H
ATOM    765  CG  ASP A  86     -17.133  11.081  31.932  1.00  4.34           C
ATOM    766  OD1 ASP A  86     -16.866  12.068  31.222  1.00  4.34           O
ATOM    767  OD2 ASP A  86     -16.457  10.023  31.895  1.00  4.34           O
ATOM    768  N   PRO A  87     -20.448  12.921  34.574  1.00-15.66           N
ATOM    769  CA  PRO A  87     -21.529  12.998  35.573  1.00-15.66           C
ATOM    770  HA  PRO A  87     -21.211  13.632  36.400  1.00-15.66           H
ATOM    771  C   PRO A  87     -22.023  11.667  36.149  1.00-15.66           C
ATOM    772  O   PRO A  87     -22.531  11.628  37.270  1.00-15.66           O
ATOM    773  CB  PRO A  87     -22.662  13.688  34.809  1.00-15.66           C
ATOM    774 1HB  PRO A  87     -23.327  12.946  34.372  1.00-15.66           H
ATOM    775 2HB  PRO A  87     -23.219  14.355  35.466  1.00-15.66           H
ATOM    776  CG  PRO A  87     -21.981  14.461  33.750  1.00-15.66           C
ATOM    777 1HG  PRO A  87     -22.658  14.676  32.924  1.00-15.66           H
ATOM    778 2HG  PRO A  87     -21.579  15.385  34.167  1.00-15.66           H
ATOM    779  CD  PRO A  87     -20.861  13.568  33.314  1.00-15.66           C
ATOM    780 1HD  PRO A  87     -21.218  12.822  32.602  1.00-15.66           H
ATOM    781 2HD  PRO A  87     -20.052  14.159  32.886  1.00-15.66           H
ATOM    782  N   ALA A  88     -21.815  10.570  35.435  1.00  9.48           N
ATOM    783  H   ALA A  88     -21.402  10.641  34.515  1.00  9.48           H
ATOM    784  CA  ALA A  88     -22.017   9.223  35.949  1.00  9.48           C
ATOM    785  HA  ALA A  88     -21.753   9.162  37.005  1.00  9.48           H
ATOM    786  C   ALA A  88     -21.024   8.423  35.112  1.00  9.48           C
ATOM    787  O   ALA A  88     -20.610   8.910  34.059  1.00  9.48           O
ATOM    788  CB  ALA A  88     -23.459   8.748  35.717  1.00  9.48           C
ATOM    789 1HB  ALA A  88     -23.709   8.799  34.660  1.00  9.48           H
ATOM    790 2HB  ALA A  88     -24.148   9.382  36.277  1.00  9.48           H
ATOM    791 3HB  ALA A  88     -23.565   7.717  36.056  1.00  9.48           H
ATOM    792  N   ASP A  89     -20.650   7.230  35.540  1.00  9.51           N
ATOM    793  H   ASP A  89     -20.998   6.872  36.426  1.00  9.51           H
ATOM    794  CA  ASP A  89     -19.827   6.351  34.708  1.00  9.51           C
ATOM    795  HA  ASP A  89     -19.024   6.913  34.231  1.00  9.51           H
ATOM    796  C   ASP A  89     -20.767   5.789  33.644  1.00  9.51           C
ATOM    797  O   ASP A  89     -21.785   5.181  33.985  1.00  9.51           O
ATOM    798  CB  ASP A  89     -19.245   5.213  35.549  1.00  9.51           C
ATOM    799 1HB  ASP A  89     -18.666   5.643  36.364  1.00  9.51           H
ATOM    800 2HB  ASP A  89     -20.063   4.630  35.971  1.00  9.51           H
ATOM    801  CG  ASP A  89     -18.356   4.288  34.741  1.00  9.51           C
ATOM    802  OD1 ASP A  89     -17.821   4.700  33.693  1.00  9.51           O
ATOM    803  OD2 ASP A  89     -18.164   3.117  35.146  1.00  9.51           O
ATOM    804  N   GLY A  90     -20.490   6.024  32.370  1.00 26.37           N
ATOM    805  H   GLY A  90     -19.638   6.509  32.114  1.00 26.37           H
ATOM    806  CA  GLY A  90     -21.421   5.598  31.333  1.00 26.37           C
ATOM    807 1HA  GLY A  90     -20.918   5.628  30.367  1.00 26.37           H
ATOM    808 2HA  GLY A  90     -21.723   4.571  31.528  1.00 26.37           H
ATOM    809  C   GLY A  90     -22.673   6.456  31.264  1.00 26.37           C
ATOM    810  O   GLY A  90     -23.767   5.953  30.998  1.00 26.37           O
ATOM    811  N   ASN A  91     -22.544   7.749  31.535  1.00 24.18           N
ATOM    812  H   ASN A  91     -21.617   8.120  31.713  1.00 24.18           H
ATOM    813  CA  ASN A  91     -23.693   8.660  31.564  1.00 24.18           C
ATOM    814  HA  ASN A  91     -24.414   8.279  32.286  1.00 24.18           H
ATOM    815  C   ASN A  91     -24.389   8.803  30.208  1.00 24.18           C
ATOM    816  O   ASN A  91     -23.729   9.059  29.200  1.00 24.18           O
ATOM    817  CB  ASN A  91     -23.234  10.051  32.005  1.00 24.18           C
ATOM    818 1HB  ASN A  91     -22.594   9.954  32.872  1.00 24.18           H
ATOM    819 2HB  ASN A  91     -22.661  10.507  31.199  1.00 24.18           H
ATOM    820  CG  ASN A  91     -24.386  10.947  32.365  1.00 24.18           C
ATOM    821  OD1 ASN A  91     -25.265  10.573  33.123  1.00 24.18           O
ATOM    822  ND2 ASN A  91     -24.386  12.136  31.852  1.00 24.18           N
ATOM    823 1HD2 ASN A  91     -25.148  12.753  32.076  1.00 24.18           H
ATOM    824 2HD2 ASN A  91     -23.653  12.417  31.222  1.00 24.18           H
ATOM    825  N   SER A  92     -25.707   8.655  30.175  1.00  0.73           N
ATOM    826  H   SER A  92     -26.209   8.445  31.036  1.00  0.73           H
ATOM    827  CA  SER A  92     -26.477   8.809  28.938  1.00  0.73           C
ATOM    828  HA  SER A  92     -26.087   8.140  28.171  1.00  0.73           H
ATOM    829  C   SER A  92     -26.379  10.245  28.441  1.00  0.73           C
ATOM    830  O   SER A  92     -26.333  11.169  29.248  1.00  0.73           O
ATOM    831  CB  SER A  92     -27.950   8.481  29.201  1.00  0.73           C
ATOM    832 1HB  SER A  92     -28.046   7.420  29.437  1.00  0.73           H
ATOM    833 2HB  SER A  92     -28.295   9.062  30.054  1.00  0.73           H
ATOM    834  OG  SER A  92     -28.759   8.799  28.081  1.00  0.73           O
ATOM    835  HG  SER A  92     -29.610   8.340  28.175  1.00  0.73           H
ATOM    836  N   LEU A  93     -26.387  10.454  27.133  1.00 20.65           N
ATOM    837  H   LEU A  93     -26.448   9.656  26.499  1.00 20.65           H
ATOM    838  CA  LEU A  93     -26.353  11.799  26.560  1.00 20.65           C
ATOM    839  HA  LEU A  93     -25.493  12.342  26.952  1.00 20.65           H
ATOM    840  C   LEU A  93     -27.630  12.550  26.921  1.00 20.65           C
ATOM    841  O   LEU A  93     -27.624  13.752  27.185  1.00 20.65           O
ATOM    842  CB  LEU A  93     -26.242  11.708  25.038  1.00 20.65           C
ATOM    843 1HB  LEU A  93     -25.399  11.063  24.794  1.00 20.65           H
ATOM    844 2HB  LEU A  93     -27.144  11.241  24.643  1.00 20.65           H
ATOM    845  CG  LEU A  93     -26.042  13.065  24.350  1.00 20.65           C
ATOM    846  HG  LEU A  93     -25.965  13.839  25.111  1.00 20.65           H
ATOM    847  CD1 LEU A  93     -24.744  13.052  23.572  1.00 20.65           C
ATOM    848 1HD1 LEU A  93     -24.790  12.317  22.779  1.00 20.65           H
ATOM    849 2HD1 LEU A  93     -23.919  12.798  24.234  1.00 20.65           H
ATOM    850 3HD1 LEU A  93     -24.558  14.036  23.150  1.00 20.65           H
ATOM    851  CD2 LEU A  93     -27.221  13.399  23.441  1.00 20.65           C
ATOM    852 1HD2 LEU A  93     -27.073  14.386  23.004  1.00 20.65           H
ATOM    853 2HD2 LEU A  93     -28.139  13.418  24.029  1.00 20.65           H
ATOM    854 3HD2 LEU A  93     -27.315  12.653  22.651  1.00 20.65           H
ATOM    855  N   GLU A  94     -28.735  11.824  26.978  1.00 15.73           N
ATOM    856  H   GLU A  94     -28.689  10.831  26.781  1.00 15.73           H
ATOM    857  CA  GLU A  94     -30.018  12.424  27.333  1.00 15.73           C
ATOM    858  HA  GLU A  94     -30.221  13.271  26.677  1.00 15.73           H
ATOM    859  C   GLU A  94     -29.951  12.926  28.774  1.00 15.73           C
ATOM    860  O   GLU A  94     -30.382  14.039  29.084  1.00 15.73           O
ATOM    861  CB  GLU A  94     -31.136  11.385  27.188  1.00 15.73           C
ATOM    862 1HB  GLU A  94     -30.896  10.542  27.833  1.00 15.73           H
ATOM    863 2HB  GLU A  94     -32.072  11.823  27.533  1.00 15.73           H
ATOM    864  CG  GLU A  94     -31.333  10.847  25.770  1.00 15.73           C
ATOM    865 1HG  GLU A  94     -30.403  10.395  25.422  1.00 15.73           H
ATOM    866 2HG  GLU A  94     -32.096  10.071  25.797  1.00 15.73           H
ATOM    867  CD  GLU A  94     -31.768  11.916  24.781  1.00 15.73           C
ATOM    868  OE1 GLU A  94     -32.697  12.699  25.087  1.00 15.73           O
ATOM    869  OE2 GLU A  94     -31.211  11.988  23.664  1.00 15.73           O
ATOM    870  N   ALA A  95     -29.338  12.133  29.643  1.00-10.02           N
ATOM    871  H   ALA A  95     -28.998  11.233  29.339  1.00-10.02           H
ATOM    872  CA  ALA A  95     -29.148  12.527  31.034  1.00-10.02           C
ATOM    873  HA  ALA A  95     -30.109  12.853  31.435  1.00-10.02           H
ATOM    874  C   ALA A  95     -28.168  13.699  31.131  1.00-10.02           C
ATOM    875  O   ALA A  95     -28.364  14.612  31.926  1.00-10.02           O
ATOM    876  CB  ALA A  95     -28.649  11.329  31.856  1.00-10.02           C
ATOM    877 1HB  ALA A  95     -29.369  10.511  31.794  1.00-10.02           H
ATOM    878 2HB  ALA A  95     -28.540  11.621  32.901  1.00-10.02           H
ATOM    879 3HB  ALA A  95     -27.683  10.987  31.481  1.00-10.02           H
ATOM    880  N   TRP A  96     -27.131  13.687  30.307  1.00  8.04           N
ATOM    881  H   TRP A  96     -27.018  12.894  29.678  1.00  8.04           H
ATOM    882  CA  TRP A  96     -26.114  14.740  30.286  1.00  8.04           C
ATOM    883  HA  TRP A  96     -25.669  14.822  31.276  1.00  8.04           H
ATOM    884  C   TRP A  96     -26.704  16.089  29.897  1.00  8.04           C
ATOM    885  O   TRP A  96     -26.328  17.123  30.437  1.00  8.04           O
ATOM    886  CB  TRP A  96     -25.035  14.362  29.270  1.00  8.04           C
ATOM    887 1HB  TRP A  96     -25.018  13.281  29.174  1.00  8.04           H
ATOM    888 2HB  TRP A  96     -25.295  14.781  28.299  1.00  8.04           H
ATOM    889  CG  TRP A  96     -23.657  14.794  29.635  1.00  8.04           C
ATOM    890  CD1 TRP A  96     -23.244  16.043  29.979  1.00  8.04           C
ATOM    891  HD1 TRP A  96     -23.903  16.902  30.053  1.00  8.04           H
ATOM    892  CD2 TRP A  96     -22.466  13.984  29.621  1.00  8.04           C
ATOM    893  NE1 TRP A  96     -21.893  16.080  30.183  1.00  8.04           N
ATOM    894  HE1 TRP A  96     -21.371  16.912  30.430  1.00  8.04           H
ATOM    895  CE2 TRP A  96     -21.376  14.834  29.964  1.00  8.04           C
ATOM    896  CE3 TRP A  96     -22.204  12.627  29.338  1.00  8.04           C
ATOM    897  HE3 TRP A  96     -23.007  11.960  29.053  1.00  8.04           H
ATOM    898  CZ2 TRP A  96     -20.046  14.369  30.029  1.00  8.04           C
ATOM    899  HZ2 TRP A  96     -19.239  15.034  30.295  1.00  8.04           H
ATOM    900  CZ3 TRP A  96     -20.868  12.150  29.419  1.00  8.04           C
ATOM    901  HZ3 TRP A  96     -20.653  11.109  29.212  1.00  8.04           H
ATOM    902  CH2 TRP A  96     -19.803  13.035  29.754  1.00  8.04           C
ATOM    903  HH2 TRP A  96     -18.791  12.659  29.788  1.00  8.04           H
ATOM    904  N   THR A  97     -27.671  16.057  28.994  1.00  4.44           N
ATOM    905  H   THR A  97     -27.920  15.166  28.577  1.00  4.44           H
ATOM    906  CA  THR A  97     -28.374  17.260  28.553  1.00  4.44           C
ATOM    907  HA  THR A  97     -27.644  17.985  28.195  1.00  4.44           H
ATOM    908  C   THR A  97     -29.140  17.882  29.727  1.00  4.44           C
ATOM    909  O   THR A  97     -29.172  19.105  29.887  1.00  4.44           O
ATOM    910  CB  THR A  97     -29.332  16.901  27.387  1.00  4.44           C
ATOM    911  HB  THR A  97     -30.111  16.232  27.749  1.00  4.44           H
ATOM    912  OG1 THR A  97     -28.593  16.244  26.351  1.00  4.44           O
ATOM    913  HG1 THR A  97     -28.234  15.415  26.692  1.00  4.44           H
ATOM    914  CG2 THR A  97     -29.974  18.116  26.751  1.00  4.44           C
ATOM    915 1HG2 THR A  97     -30.550  17.800  25.881  1.00  4.44           H
ATOM    916 2HG2 THR A  97     -29.204  18.820  26.434  1.00  4.44           H
ATOM    917 3HG2 THR A  97     -30.646  18.597  27.462  1.00  4.44           H
ATOM    918  N   GLU A  98     -29.705  17.053  30.596  1.00-14.52           N
ATOM    919  H   GLU A  98     -29.656  16.053  30.442  1.00-14.52           H
ATOM    920  CA  GLU A  98     -30.393  17.552  31.791  1.00-14.52           C
ATOM    921  HA  GLU A  98     -31.001  18.412  31.510  1.00-14.52           H
ATOM    922  C   GLU A  98     -29.415  18.006  32.875  1.00-14.52           C
ATOM    923  O   GLU A  98     -29.678  18.980  33.577  1.00-14.52           O
ATOM    924  CB  GLU A  98     -31.317  16.481  32.379  1.00-14.52           C
ATOM    925 1HB  GLU A  98     -30.718  15.623  32.677  1.00-14.52           H
ATOM    926 2HB  GLU A  98     -31.794  16.891  33.270  1.00-14.52           H
ATOM    927  CG  GLU A  98     -32.401  16.000  31.426  1.00-14.52           C
ATOM    928 1HG  GLU A  98     -31.927  15.497  30.585  1.00-14.52           H
ATOM    929 2HG  GLU A  98     -33.034  15.278  31.944  1.00-14.52           H
ATOM    930  CD  GLU A  98     -33.262  17.135  30.898  1.00-14.52           C
ATOM    931  OE1 GLU A  98     -33.921  17.838  31.700  1.00-14.52           O
ATOM    932  OE2 GLU A  98     -33.304  17.339  29.661  1.00-14.52           O
ATOM    933  N   VAL A  99     -28.266  17.350  32.991  1.00-10.65           N
ATOM    934  H   VAL A  99     -28.096  16.533  32.410  1.00-10.65           H
ATOM    935  CA  VAL A  99     -27.227  17.785  33.931  1.00-10.65           C
ATOM    936  HA  VAL A  99     -27.663  17.878  34.925  1.00-10.65           H
ATOM    937  C   VAL A  99     -26.762  19.171  33.495  1.00-10.65           C
ATOM    938  O   VAL A  99     -26.670  20.081  34.313  1.00-10.65           O
ATOM    939  CB  VAL A  99     -26.024  16.787  34.006  1.00-10.65           C
ATOM    940  HB  VAL A  99     -25.660  16.600  32.998  1.00-10.65           H
ATOM    941  CG1 VAL A  99     -24.862  17.351  34.836  1.00-10.65           C
ATOM    942 1HG1 VAL A  99     -24.066  16.611  34.918  1.00-10.65           H
ATOM    943 2HG1 VAL A  99     -25.206  17.613  35.838  1.00-10.65           H
ATOM    944 3HG1 VAL A  99     -24.454  18.240  34.358  1.00-10.65           H
ATOM    945  CG2 VAL A  99     -26.463  15.454  34.630  1.00-10.65           C
ATOM    946 1HG2 VAL A  99     -26.782  15.611  35.663  1.00-10.65           H
ATOM    947 2HG2 VAL A  99     -25.631  14.750  34.620  1.00-10.65           H
ATOM    948 3HG2 VAL A  99     -27.290  15.026  34.073  1.00-10.65           H
ATOM    949  N   TYR A 100     -26.548  19.371  32.203  1.00  6.76           N
ATOM    950  H   TYR A 100     -26.645  18.603  31.543  1.00  6.76           H
ATOM    951  CA  TYR A 100     -26.176  20.692  31.712  1.00  6.76           C
ATOM    952  HA  TYR A 100     -25.268  21.018  32.218  1.00  6.76           H
ATOM    953  C   TYR A 100     -27.258  21.719  32.014  1.00  6.76           C
ATOM    954  O   TYR A 100     -26.957  22.782  32.545  1.00  6.76           O
ATOM    955  CB  TYR A 100     -25.924  20.663  30.204  1.00  6.76           C
ATOM    956 1HB  TYR A 100     -25.013  20.100  30.006  1.00  6.76           H
ATOM    957 2HB  TYR A 100     -26.756  20.158  29.716  1.00  6.76           H
ATOM    958  CG  TYR A 100     -25.803  22.053  29.613  1.00  6.76           C
ATOM    959  CD1 TYR A 100     -24.717  22.886  29.941  1.00  6.76           C
ATOM    960  HD1 TYR A 100     -23.962  22.537  30.631  1.00  6.76           H
ATOM    961  CD2 TYR A 100     -26.796  22.553  28.741  1.00  6.76           C
ATOM    962  HD2 TYR A 100     -27.646  21.936  28.485  1.00  6.76           H
ATOM    963  CE1 TYR A 100     -24.605  24.186  29.387  1.00  6.76           C
ATOM    964  HE1 TYR A 100     -23.759  24.806  29.639  1.00  6.76           H
ATOM    965  CE2 TYR A 100     -26.693  23.861  28.193  1.00  6.76           C
ATOM    966  HE2 TYR A 100     -27.460  24.236  27.531  1.00  6.76           H
ATOM    967  CZ  TYR A 100     -25.585  24.651  28.503  1.00  6.76           C
ATOM    968  OH  TYR A 100     -25.437  25.878  27.907  1.00  6.76           O
ATOM    969  HH  TYR A 100     -24.522  26.179  27.935  1.00  6.76           H
ATOM    970  N   ASP A 101     -28.513  21.413  31.715  1.00 -1.71           N
ATOM    971  H   ASP A 101     -28.733  20.505  31.315  1.00 -1.71           H
ATOM    972  CA  ASP A 101     -29.581  22.397  31.897  1.00 -1.71           C
ATOM    973  HA  ASP A 101     -29.308  23.296  31.342  1.00 -1.71           H
ATOM    974  C   ASP A 101     -29.742  22.773  33.369  1.00 -1.71           C
ATOM    975  O   ASP A 101     -29.865  23.947  33.721  1.00 -1.71           O
ATOM    976  CB  ASP A 101     -30.903  21.859  31.342  1.00 -1.71           C
ATOM    977 1HB  ASP A 101     -30.678  21.069  30.629  1.00 -1.71           H
ATOM    978 2HB  ASP A 101     -31.496  21.430  32.150  1.00 -1.71           H
ATOM    979  CG  ASP A 101     -31.710  22.923  30.620  1.00 -1.71           C
ATOM    980  OD1 ASP A 101     -32.033  23.984  31.201  1.00 -1.71           O
ATOM    981  OD2 ASP A 101     -32.017  22.713  29.424  1.00 -1.71           O
ATOM    982  N   SER A 102     -29.687  21.780  34.245  1.00-12.62           N
ATOM    983  H   SER A 102     -29.560  20.825  33.916  1.00-12.62           H
ATOM    984  CA  SER A 102     -29.843  22.029  35.674  1.00-12.62           C
ATOM    985  HA  SER A 102     -30.717  22.666  35.806  1.00-12.62           H
ATOM    986  C   SER A 102     -28.656  22.771  36.282  1.00-12.62           C
ATOM    987  O   SER A 102     -28.860  23.676  37.087  1.00-12.62           O
ATOM    988  CB  SER A 102     -30.102  20.720  36.431  1.00-12.62           C
ATOM    989 1HB  SER A 102     -30.192  20.934  37.495  1.00-12.62           H
ATOM    990 2HB  SER A 102     -31.041  20.292  36.079  1.00-12.62           H
ATOM    991  OG  SER A 102     -29.071  19.768  36.220  1.00-12.62           O
ATOM    992  HG  SER A 102     -29.172  19.418  35.322  1.00-12.62           H
ATOM    993  N   LEU A 103     -27.424  22.444  35.915  1.00-23.41           N
ATOM    994  H   LEU A 103     -27.269  21.685  35.253  1.00-23.41           H
ATOM    995  CA  LEU A 103     -26.274  23.140  36.500  1.00-23.41           C
ATOM    996  HA  LEU A 103     -26.449  23.261  37.570  1.00-23.41           H
ATOM    997  C   LEU A 103     -26.122  24.540  35.912  1.00-23.41           C
ATOM    998  O   LEU A 103     -25.739  25.478  36.614  1.00-23.41           O
ATOM    999  CB  LEU A 103     -24.977  22.343  36.316  1.00-23.41           C
ATOM   1000 1HB  LEU A 103     -24.808  22.211  35.247  1.00-23.41           H
ATOM   1001 2HB  LEU A 103     -24.164  22.955  36.705  1.00-23.41           H
ATOM   1002  CG  LEU A 103     -24.878  20.960  36.989  1.00-23.41           C
ATOM   1003  HG  LEU A 103     -25.644  20.313  36.576  1.00-23.41           H
ATOM   1004  CD1 LEU A 103     -23.518  20.345  36.684  1.00-23.41           C
ATOM   1005 1HD1 LEU A 103     -23.471  19.340  37.106  1.00-23.41           H
ATOM   1006 2HD1 LEU A 103     -22.721  20.951  37.113  1.00-23.41           H
ATOM   1007 3HD1 LEU A 103     -23.384  20.269  35.605  1.00-23.41           H
ATOM   1008  CD2 LEU A 103     -25.074  20.994  38.499  1.00-23.41           C
ATOM   1009 1HD2 LEU A 103     -24.940  19.992  38.908  1.00-23.41           H
ATOM   1010 2HD2 LEU A 103     -26.085  21.321  38.732  1.00-23.41           H
ATOM   1011 3HD2 LEU A 103     -24.351  21.667  38.958  1.00-23.41           H
ATOM   1012  N   GLN A 104     -26.478  24.711  34.645  1.00-22.47           N
ATOM   1013  H   GLN A 104     -26.774  23.914  34.081  1.00-22.47           H
ATOM   1014  CA  GLN A 104     -26.449  26.036  34.033  1.00-22.47           C
ATOM   1015  HA  GLN A 104     -25.473  26.482  34.223  1.00-22.47           H
ATOM   1016  C   GLN A 104     -27.509  26.924  34.678  1.00-22.47           C
ATOM   1017  O   GLN A 104     -27.275  28.107  34.909  1.00-22.47           O
ATOM   1018  CB  GLN A 104     -26.673  25.946  32.516  1.00-22.47           C
ATOM   1019 1HB  GLN A 104     -25.975  25.210  32.116  1.00-22.47           H
ATOM   1020 2HB  GLN A 104     -27.686  25.587  32.335  1.00-22.47           H
ATOM   1021  CG  GLN A 104     -26.473  27.249  31.744  1.00-22.47           C
ATOM   1022 1HG  GLN A 104     -26.733  27.082  30.699  1.00-22.47           H
ATOM   1023 2HG  GLN A 104     -27.135  28.013  32.147  1.00-22.47           H
ATOM   1024  CD  GLN A 104     -25.049  27.752  31.818  1.00-22.47           C
ATOM   1025  OE1 GLN A 104     -24.642  28.368  32.787  1.00-22.47           O
ATOM   1026  NE2 GLN A 104     -24.272  27.487  30.801  1.00-22.47           N
ATOM   1027 1HE2 GLN A 104     -23.308  27.787  30.847  1.00-22.47           H
ATOM   1028 2HE2 GLN A 104     -24.635  26.985  30.011  1.00-22.47           H
ATOM   1029  N   ALA A 105     -28.657  26.359  35.028  1.00-14.82           N
ATOM   1030  H   ALA A 105     -28.832  25.383  34.813  1.00-14.82           H
ATOM   1031  CA  ALA A 105     -29.686  27.137  35.706  1.00-14.82           C
ATOM   1032  HA  ALA A 105     -29.923  28.004  35.088  1.00-14.82           H
ATOM   1033  C   ALA A 105     -29.172  27.649  37.054  1.00-14.82           C
ATOM   1034  O   ALA A 105     -29.404  28.798  37.398  1.00-14.82           O
ATOM   1035  CB  ALA A 105     -30.955  26.304  35.886  1.00-14.82           C
ATOM   1036 1HB  ALA A 105     -31.321  25.981  34.912  1.00-14.82           H
ATOM   1037 2HB  ALA A 105     -31.722  26.911  36.371  1.00-14.82           H
ATOM   1038 3HB  ALA A 105     -30.747  25.432  36.506  1.00-14.82           H
ATOM   1039  N   ILE A 106     -28.430  26.835  37.792  1.00  1.76           N
ATOM   1040  H   ILE A 106     -28.242  25.895  37.462  1.00  1.76           H
ATOM   1041  CA  ILE A 106     -27.892  27.263  39.088  1.00  1.76           C
ATOM   1042  HA  ILE A 106     -28.723  27.598  39.710  1.00  1.76           H
ATOM   1043  C   ILE A 106     -26.960  28.463  38.889  1.00  1.76           C
ATOM   1044  O   ILE A 106     -27.028  29.430  39.652  1.00  1.76           O
ATOM   1045  CB  ILE A 106     -27.175  26.086  39.824  1.00  1.76           C
ATOM   1046  HB  ILE A 106     -26.406  25.678  39.169  1.00  1.76           H
ATOM   1047  CG1 ILE A 106     -28.200  24.985  40.153  1.00  1.76           C
ATOM   1048 1HG1 ILE A 106     -28.864  25.350  40.937  1.00  1.76           H
ATOM   1049 2HG1 ILE A 106     -28.808  24.799  39.276  1.00  1.76           H
ATOM   1050  CG2 ILE A 106     -26.511  26.546  41.138  1.00  1.76           C
ATOM   1051 1HG2 ILE A 106     -25.981  25.715  41.603  1.00  1.76           H
ATOM   1052 2HG2 ILE A 106     -27.267  26.920  41.830  1.00  1.76           H
ATOM   1053 3HG2 ILE A 106     -25.784  27.332  40.933  1.00  1.76           H
ATOM   1054  CD1 ILE A 106     -27.613  23.649  40.601  1.00  1.76           C
ATOM   1055 1HD1 ILE A 106     -28.411  22.910  40.669  1.00  1.76           H
ATOM   1056 2HD1 ILE A 106     -27.145  23.754  41.580  1.00  1.76           H
ATOM   1057 3HD1 ILE A 106     -26.872  23.308  39.877  1.00  1.76           H
ATOM   1058  N   ALA A 107     -26.146  28.454  37.841  1.00  3.59           N
ATOM   1059  H   ALA A 107     -26.132  27.648  37.226  1.00  3.59           H
ATOM   1060  CA  ALA A 107     -25.274  29.591  37.546  1.00  3.59           C
ATOM   1061  HA  ALA A 107     -24.703  29.829  38.445  1.00  3.59           H
ATOM   1062  C   ALA A 107     -26.073  30.847  37.149  1.00  3.59           C
ATOM   1063  O   ALA A 107     -25.753  31.965  37.544  1.00  3.59           O
ATOM   1064  CB  ALA A 107     -24.294  29.200  36.440  1.00  3.59           C
ATOM   1065 1HB  ALA A 107     -23.742  28.309  36.736  1.00  3.59           H
ATOM   1066 2HB  ALA A 107     -23.590  30.015  36.275  1.00  3.59           H
ATOM   1067 3HB  ALA A 107     -24.834  29.001  35.512  1.00  3.59           H
ATOM   1068  N   LEU A 108     -27.148  30.667  36.398  1.00  9.43           N
ATOM   1069  H   LEU A 108     -27.374  29.729  36.075  1.00  9.43           H
ATOM   1070  CA  LEU A 108     -28.000  31.784  35.981  1.00  9.43           C
ATOM   1071  HA  LEU A 108     -27.366  32.583  35.597  1.00  9.43           H
ATOM   1072  C   LEU A 108     -28.856  32.388  37.094  1.00  9.43           C
ATOM   1073  O   LEU A 108     -29.289  33.537  36.988  1.00  9.43           O
ATOM   1074  CB  LEU A 108     -28.924  31.316  34.857  1.00  9.43           C
ATOM   1075 1HB  LEU A 108     -29.408  30.398  35.185  1.00  9.43           H
ATOM   1076 2HB  LEU A 108     -29.697  32.070  34.711  1.00  9.43           H
ATOM   1077  CG  LEU A 108     -28.260  31.061  33.497  1.00  9.43           C
ATOM   1078  HG  LEU A 108     -27.381  30.434  33.633  1.00  9.43           H
ATOM   1079  CD1 LEU A 108     -29.242  30.320  32.610  1.00  9.43           C
ATOM   1080 1HD1 LEU A 108     -28.791  30.140  31.637  1.00  9.43           H
ATOM   1081 2HD1 LEU A 108     -30.148  30.912  32.477  1.00  9.43           H
ATOM   1082 3HD1 LEU A 108     -29.491  29.358  33.059  1.00  9.43           H
ATOM   1083  CD2 LEU A 108     -27.834  32.362  32.823  1.00  9.43           C
ATOM   1084 1HD2 LEU A 108     -27.401  32.153  31.848  1.00  9.43           H
ATOM   1085 2HD2 LEU A 108     -27.079  32.863  33.425  1.00  9.43           H
ATOM   1086 3HD2 LEU A 108     -28.690  33.027  32.696  1.00  9.43           H
ATOM   1087  N   ARG A 109     -29.104  31.650  38.169  1.00  4.11           N
ATOM   1088  H   ARG A 109     -28.763  30.691  38.200  1.00  4.11           H
ATOM   1089  CA  ARG A 109     -29.891  32.170  39.301  1.00  4.11           C
ATOM   1090  HA  ARG A 109     -30.519  32.982  38.936  1.00  4.11           H
ATOM   1091  C   ARG A 109     -29.013  32.782  40.401  1.00  4.11           C
ATOM   1092  O   ARG A 109     -29.465  32.990  41.529  1.00  4.11           O
ATOM   1093  CB  ARG A 109     -30.837  31.095  39.871  1.00  4.11           C
ATOM   1094 1HB  ARG A 109     -30.233  30.292  40.292  1.00  4.11           H
ATOM   1095 2HB  ARG A 109     -31.410  31.546  40.680  1.00  4.11           H
ATOM   1096  CG  ARG A 109     -31.847  30.462  38.888  1.00  4.11           C
ATOM   1097 1HG  ARG A 109     -31.308  29.904  38.136  1.00  4.11           H
ATOM   1098 2HG  ARG A 109     -32.468  29.758  39.442  1.00  4.11           H
ATOM   1099  CD  ARG A 109     -32.764  31.436  38.152  1.00  4.11           C
ATOM   1100 1HD  ARG A 109     -33.323  32.015  38.888  1.00  4.11           H
ATOM   1101 2HD  ARG A 109     -32.163  32.123  37.555  1.00  4.11           H
ATOM   1102  NE  ARG A 109     -33.712  30.724  37.278  1.00  4.11           N
ATOM   1103  HE  ARG A 109     -34.613  30.491  37.675  1.00  4.11           H
ATOM   1104  CZ  ARG A 109     -33.530  30.378  36.009  1.00  4.11           C
ATOM   1105  NH1 ARG A 109     -34.499  29.772  35.387  1.00  4.11           N
ATOM   1106 1HH1 ARG A 109     -35.365  29.589  35.879  1.00  4.11           H
ATOM   1107 2HH1 ARG A 109     -34.379  29.511  34.420  1.00  4.11           H
ATOM   1108  NH2 ARG A 109     -32.446  30.609  35.318  1.00  4.11           N
ATOM   1109 1HH2 ARG A 109     -31.662  31.055  35.759  1.00  4.11           H
ATOM   1110 2HH2 ARG A 109     -32.429  30.359  34.339  1.00  4.11           H
ATOM   1111  N   THR A 110     -27.755  33.064  40.090  1.00 28.96           N
ATOM   1112  H   THR A 110     -27.408  32.825  39.174  1.00 28.96           H
ATOM   1113  CA  THR A 110     -26.861  33.785  41.006  1.00 28.96           C
ATOM   1114  HA  THR A 110     -26.963  33.393  42.018  1.00 28.96           H
ATOM   1115  C   THR A 110     -27.205  35.279  41.026  1.00 28.96           C
ATOM   1116  O   THR A 110     -28.085  35.721  40.280  1.00 28.96           O
ATOM   1117  CB  THR A 110     -25.389  33.637  40.575  1.00 28.96           C
ATOM   1118  HB  THR A 110     -24.760  34.259  41.209  1.00 28.96           H
ATOM   1119  OG1 THR A 110     -25.246  34.049  39.217  1.00 28.96           O
ATOM   1120  HG1 THR A 110     -25.225  33.252  38.664  1.00 28.96           H
ATOM   1121  CG2 THR A 110     -24.925  32.203  40.691  1.00 28.96           C
ATOM   1122 1HG2 THR A 110     -23.895  32.130  40.346  1.00 28.96           H
ATOM   1123 2HG2 THR A 110     -25.551  31.542  40.096  1.00 28.96           H
ATOM   1124 3HG2 THR A 110     -24.966  31.900  41.733  1.00 28.96           H
ATOM   1125  N   ARG A 111     -26.517  36.073  41.841  1.00 -5.65           N
ATOM   1126  H   ARG A 111     -25.775  35.675  42.416  1.00 -5.65           H
ATOM   1127  CA  ARG A 111     -26.803  37.510  41.976  1.00 -5.65           C
ATOM   1128  HA  ARG A 111     -27.812  37.615  42.371  1.00 -5.65           H
ATOM   1129  C   ARG A 111     -26.743  38.285  40.662  1.00 -5.65           C
ATOM   1130  O   ARG A 111     -27.638  39.089  40.391  1.00 -5.65           O
ATOM   1131  CB  ARG A 111     -25.820  38.134  42.975  1.00 -5.65           C
ATOM   1132 1HB  ARG A 111     -25.779  37.497  43.858  1.00 -5.65           H
ATOM   1133 2HB  ARG A 111     -24.831  38.147  42.521  1.00 -5.65           H
ATOM   1134  CG  ARG A 111     -26.167  39.546  43.430  1.00 -5.65           C
ATOM   1135 1HG  ARG A 111     -26.292  40.199  42.566  1.00 -5.65           H
ATOM   1136 2HG  ARG A 111     -27.102  39.510  43.987  1.00 -5.65           H
ATOM   1137  CD  ARG A 111     -25.075  40.118  44.326  1.00 -5.65           C
ATOM   1138 1HD  ARG A 111     -25.455  41.011  44.820  1.00 -5.65           H
ATOM   1139 2HD  ARG A 111     -24.830  39.382  45.092  1.00 -5.65           H
ATOM   1140  NE  ARG A 111     -23.856  40.462  43.577  1.00 -5.65           N
ATOM   1141  HE  ARG A 111     -23.175  39.718  43.431  1.00 -5.65           H
ATOM   1142  CZ  ARG A 111     -23.540  41.648  43.074  1.00 -5.65           C
ATOM   1143  NH1 ARG A 111     -22.394  41.782  42.483  1.00 -5.65           N
ATOM   1144 1HH1 ARG A 111     -21.768  40.984  42.409  1.00 -5.65           H
ATOM   1145 2HH1 ARG A 111     -22.123  42.675  42.086  1.00 -5.65           H
ATOM   1146  NH2 ARG A 111     -24.320  42.696  43.109  1.00 -5.65           N
ATOM   1147 1HH2 ARG A 111     -25.216  42.646  43.568  1.00 -5.65           H
ATOM   1148 2HH2 ARG A 111     -24.022  43.558  42.666  1.00 -5.65           H
ATOM   1149  N   LEU A 112     -25.721  38.040  39.852  1.00 -1.50           N
ATOM   1150  H   LEU A 112     -24.986  37.409  40.170  1.00 -1.50           H
ATOM   1151  CA  LEU A 112     -25.576  38.683  38.540  1.00 -1.50           C
ATOM   1152  HA  LEU A 112     -26.258  39.529  38.472  1.00 -1.50           H
ATOM   1153  C   LEU A 112     -25.918  37.729  37.397  1.00 -1.50           C
ATOM   1154  O   LEU A 112     -25.904  38.105  36.226  1.00 -1.50           O
ATOM   1155  CB  LEU A 112     -24.144  39.204  38.361  1.00 -1.50           C
ATOM   1156 1HB  LEU A 112     -23.470  38.351  38.436  1.00 -1.50           H
ATOM   1157 2HB  LEU A 112     -24.059  39.607  37.351  1.00 -1.50           H
ATOM   1158  CG  LEU A 112     -23.648  40.287  39.331  1.00 -1.50           C
ATOM   1159  HG  LEU A 112     -23.753  39.923  40.353  1.00 -1.50           H
ATOM   1160  CD1 LEU A 112     -22.174  40.553  39.070  1.00 -1.50           C
ATOM   1161 1HD1 LEU A 112     -21.819  41.327  39.747  1.00 -1.50           H
ATOM   1162 2HD1 LEU A 112     -22.021  40.880  38.041  1.00 -1.50           H
ATOM   1163 3HD1 LEU A 112     -21.601  39.644  39.257  1.00 -1.50           H
ATOM   1164  CD2 LEU A 112     -24.430  41.599  39.204  1.00 -1.50           C
ATOM   1165 1HD2 LEU A 112     -24.005  42.348  39.872  1.00 -1.50           H
ATOM   1166 2HD2 LEU A 112     -25.472  41.441  39.479  1.00 -1.50           H
ATOM   1167 3HD2 LEU A 112     -24.382  41.968  38.176  1.00 -1.50           H
ATOM   1168  N   GLY A 113     -26.224  36.484  37.737  1.00 -2.66           N
ATOM   1169  H   GLY A 113     -26.186  36.202  38.704  1.00 -2.66           H
ATOM   1170  CA  GLY A 113     -26.656  35.513  36.744  1.00 -2.66           C
ATOM   1171 1HA  GLY A 113     -27.009  34.626  37.263  1.00 -2.66           H
ATOM   1172 2HA  GLY A 113     -27.492  35.941  36.189  1.00 -2.66           H
ATOM   1173  C   GLY A 113     -25.611  35.086  35.735  1.00 -2.66           C
ATOM   1174  O   GLY A 113     -25.962  34.828  34.592  1.00 -2.66           O
ATOM   1175  N   ILE A 114     -24.336  35.056  36.102  1.00  4.79           N
ATOM   1176  H   ILE A 114     -24.087  35.237  37.063  1.00  4.79           H
ATOM   1177  CA  ILE A 114     -23.271  34.785  35.125  1.00  4.79           C
ATOM   1178  HA  ILE A 114     -23.502  35.349  34.226  1.00  4.79           H
ATOM   1179  C   ILE A 114     -23.240  33.279  34.797  1.00  4.79           C
ATOM   1180  O   ILE A 114     -22.981  32.458  35.690  1.00  4.79           O
ATOM   1181  CB  ILE A 114     -21.871  35.263  35.637  1.00  4.79           C
ATOM   1182  HB  ILE A 114     -21.632  34.724  36.553  1.00  4.79           H
ATOM   1183  CG1 ILE A 114     -21.919  36.773  35.956  1.00  4.79           C
ATOM   1184 1HG1 ILE A 114     -22.061  37.317  35.023  1.00  4.79           H
ATOM   1185 2HG1 ILE A 114     -22.779  36.974  36.592  1.00  4.79           H
ATOM   1186  CG2 ILE A 114     -20.762  34.958  34.585  1.00  4.79           C
ATOM   1187 1HG2 ILE A 114     -19.786  35.254  34.973  1.00  4.79           H
ATOM   1188 2HG2 ILE A 114     -20.959  35.497  33.657  1.00  4.79           H
ATOM   1189 3HG2 ILE A 114     -20.726  33.888  34.381  1.00  4.79           H
ATOM   1190  CD1 ILE A 114     -20.686  37.348  36.672  1.00  4.79           C
ATOM   1191 1HD1 ILE A 114     -20.870  38.394  36.917  1.00  4.79           H
ATOM   1192 2HD1 ILE A 114     -19.810  37.288  36.027  1.00  4.79           H
ATOM   1193 3HD1 ILE A 114     -20.502  36.794  37.594  1.00  4.79           H
ATOM   1194  N   PRO A 115     -23.497  32.889  33.529  1.00-17.55           N
ATOM   1195  CA  PRO A 115     -23.502  31.455  33.217  1.00-17.55           C
ATOM   1196  HA  PRO A 115     -24.177  30.926  33.888  1.00-17.55           H
ATOM   1197  C   PRO A 115     -22.130  30.788  33.258  1.00-17.55           C
ATOM   1198  O   PRO A 115     -21.096  31.424  33.049  1.00-17.55           O
ATOM   1199  CB  PRO A 115     -24.059  31.424  31.795  1.00-17.55           C
ATOM   1200 1HB  PRO A 115     -23.663  30.578  31.235  1.00-17.55           H
ATOM   1201 2HB  PRO A 115     -25.147  31.386  31.823  1.00-17.55           H
ATOM   1202  CG  PRO A 115     -23.624  32.694  31.206  1.00-17.55           C
ATOM   1203 1HG  PRO A 115     -22.571  32.641  30.928  1.00-17.55           H
ATOM   1204 2HG  PRO A 115     -24.236  32.953  30.342  1.00-17.55           H
ATOM   1205  CD  PRO A 115     -23.827  33.672  32.323  1.00-17.55           C
ATOM   1206 1HD  PRO A 115     -23.155  34.521  32.212  1.00-17.55           H
ATOM   1207 2HD  PRO A 115     -24.867  34.003  32.357  1.00-17.55           H
ATOM   1208  N   LEU A 116     -22.126  29.488  33.514  1.00 22.51           N
ATOM   1209  H   LEU A 116     -23.019  29.007  33.610  1.00 22.51           H
ATOM   1210  CA  LEU A 116     -20.895  28.710  33.631  1.00 22.51           C
ATOM   1211  HA  LEU A 116     -20.124  29.362  34.042  1.00 22.51           H
ATOM   1212  C   LEU A 116     -20.386  28.210  32.281  1.00 22.51           C
ATOM   1213  O   LEU A 116     -21.147  28.001  31.326  1.00 22.51           O
ATOM   1214  CB  LEU A 116     -21.077  27.551  34.629  1.00 22.51           C
ATOM   1215 1HB  LEU A 116     -20.122  27.032  34.702  1.00 22.51           H
ATOM   1216 2HB  LEU A 116     -21.240  28.026  35.596  1.00 22.51           H
ATOM   1217  CG  LEU A 116     -22.174  26.472  34.502  1.00 22.51           C
ATOM   1218  HG  LEU A 116     -23.136  26.972  34.426  1.00 22.51           H
ATOM   1219  CD1 LEU A 116     -22.045  25.509  33.318  1.00 22.51           C
ATOM   1220 1HD1 LEU A 116     -22.783  24.710  33.407  1.00 22.51           H
ATOM   1221 2HD1 LEU A 116     -21.045  25.079  33.287  1.00 22.51           H
ATOM   1222 3HD1 LEU A 116     -22.237  26.043  32.392  1.00 22.51           H
ATOM   1223  CD2 LEU A 116     -22.185  25.653  35.790  1.00 22.51           C
ATOM   1224 1HD2 LEU A 116     -23.008  24.939  35.763  1.00 22.51           H
ATOM   1225 2HD2 LEU A 116     -22.336  26.309  36.647  1.00 22.51           H
ATOM   1226 3HD2 LEU A 116     -21.245  25.116  35.907  1.00 22.51           H
ATOM   1227  N   LEU A 117     -19.079  28.001  32.216  1.00  1.66           N
ATOM   1228  H   LEU A 117     -18.505  28.232  33.022  1.00  1.66           H
ATOM   1229  CA  LEU A 117     -18.429  27.399  31.052  1.00  1.66           C
ATOM   1230  HA  LEU A 117     -19.072  27.490  30.182  1.00  1.66           H
ATOM   1231  C   LEU A 117     -18.206  25.920  31.379  1.00  1.66           C
ATOM   1232  O   LEU A 117     -17.780  25.601  32.484  1.00  1.66           O
ATOM   1233  CB  LEU A 117     -17.110  28.134  30.784  1.00  1.66           C
ATOM   1234 1HB  LEU A 117     -17.341  29.196  30.719  1.00  1.66           H
ATOM   1235 2HB  LEU A 117     -16.468  27.991  31.653  1.00  1.66           H
ATOM   1236  CG  LEU A 117     -16.296  27.772  29.533  1.00  1.66           C
ATOM   1237  HG  LEU A 117     -16.021  26.720  29.589  1.00  1.66           H
ATOM   1238  CD1 LEU A 117     -17.065  28.006  28.229  1.00  1.66           C
ATOM   1239 1HD1 LEU A 117     -16.426  27.755  27.379  1.00  1.66           H
ATOM   1240 2HD1 LEU A 117     -17.366  29.052  28.147  1.00  1.66           H
ATOM   1241 3HD1 LEU A 117     -17.946  27.371  28.190  1.00  1.66           H
ATOM   1242  CD2 LEU A 117     -15.022  28.617  29.520  1.00  1.66           C
ATOM   1243 1HD2 LEU A 117     -14.398  28.319  28.677  1.00  1.66           H
ATOM   1244 2HD2 LEU A 117     -14.453  28.444  30.434  1.00  1.66           H
ATOM   1245 3HD2 LEU A 117     -15.262  29.676  29.433  1.00  1.66           H
ATOM   1246  N   TYR A 118     -18.515  25.014  30.463  1.00 12.67           N
ATOM   1247  H   TYR A 118     -18.836  25.310  29.553  1.00 12.67           H
ATOM   1248  CA  TYR A 118     -18.436  23.574  30.731  1.00 12.67           C
ATOM   1249  HA  TYR A 118     -18.145  23.398  31.764  1.00 12.67           H
ATOM   1250  C   TYR A 118     -17.395  22.966  29.791  1.00 12.67           C
ATOM   1251  O   TYR A 118     -17.527  23.157  28.581  1.00 12.67           O
ATOM   1252  CB  TYR A 118     -19.832  22.983  30.486  1.00 12.67           C
ATOM   1253 1HB  TYR A 118     -20.544  23.619  31.012  1.00 12.67           H
ATOM   1254 2HB  TYR A 118     -20.061  23.064  29.424  1.00 12.67           H
ATOM   1255  CG  TYR A 118     -20.111  21.553  30.932  1.00 12.67           C
ATOM   1256  CD1 TYR A 118     -19.159  20.754  31.615  1.00 12.67           C
ATOM   1257  HD1 TYR A 118     -18.160  21.112  31.800  1.00 12.67           H
ATOM   1258  CD2 TYR A 118     -21.391  21.003  30.700  1.00 12.67           C
ATOM   1259  HD2 TYR A 118     -22.118  21.569  30.134  1.00 12.67           H
ATOM   1260  CE1 TYR A 118     -19.509  19.466  32.103  1.00 12.67           C
ATOM   1261  HE1 TYR A 118     -18.779  18.863  32.622  1.00 12.67           H
ATOM   1262  CE2 TYR A 118     -21.747  19.725  31.207  1.00 12.67           C
ATOM   1263  HE2 TYR A 118     -22.739  19.332  31.035  1.00 12.67           H
ATOM   1264  CZ  TYR A 118     -20.808  18.985  31.927  1.00 12.67           C
ATOM   1265  OH  TYR A 118     -21.166  17.781  32.477  1.00 12.67           O
ATOM   1266  HH  TYR A 118     -22.100  17.590  32.369  1.00 12.67           H
ATOM   1267  N   GLY A 119     -16.378  22.288  30.320  1.00 -2.33           N
ATOM   1268  H   GLY A 119     -16.308  22.188  31.328  1.00 -2.33           H
ATOM   1269  CA  GLY A 119     -15.329  21.694  29.493  1.00 -2.33           C
ATOM   1270 1HA  GLY A 119     -15.585  21.870  28.455  1.00 -2.33           H
ATOM   1271 2HA  GLY A 119     -14.395  22.222  29.686  1.00 -2.33           H
ATOM   1272  C   GLY A 119     -15.054  20.206  29.628  1.00 -2.33           C
ATOM   1273  O   GLY A 119     -15.479  19.600  30.611  1.00 -2.33           O
ATOM   1274  N   ILE A 120     -14.367  19.613  28.656  1.00 13.59           N
ATOM   1275  H   ILE A 120     -14.067  20.155  27.848  1.00 13.59           H
ATOM   1276  CA  ILE A 120     -13.997  18.190  28.688  1.00 13.59           C
ATOM   1277  HA  ILE A 120     -13.731  17.921  29.709  1.00 13.59           H
ATOM   1278  C   ILE A 120     -12.781  17.967  27.779  1.00 13.59           C
ATOM   1279  O   ILE A 120     -12.503  18.791  26.911  1.00 13.59           O
ATOM   1280  CB  ILE A 120     -15.205  17.301  28.234  1.00 13.59           C
ATOM   1281  HB  ILE A 120     -16.094  17.732  28.686  1.00 13.59           H
ATOM   1282  CG1 ILE A 120     -15.085  15.860  28.766  1.00 13.59           C
ATOM   1283 1HG1 ILE A 120     -14.295  15.339  28.224  1.00 13.59           H
ATOM   1284 2HG1 ILE A 120     -14.798  15.912  29.810  1.00 13.59           H
ATOM   1285  CG2 ILE A 120     -15.389  17.317  26.702  1.00 13.59           C
ATOM   1286 1HG2 ILE A 120     -16.381  16.953  26.443  1.00 13.59           H
ATOM   1287 2HG2 ILE A 120     -14.635  16.687  26.232  1.00 13.59           H
ATOM   1288 3HG2 ILE A 120     -15.279  18.333  26.323  1.00 13.59           H
ATOM   1289  CD1 ILE A 120     -16.359  15.027  28.679  1.00 13.59           C
ATOM   1290 1HD1 ILE A 120     -16.254  14.143  29.308  1.00 13.59           H
ATOM   1291 2HD1 ILE A 120     -16.529  14.710  27.651  1.00 13.59           H
ATOM   1292 3HD1 ILE A 120     -17.213  15.603  29.033  1.00 13.59           H
ATOM   1293  N   ASP A 121     -12.071  16.860  27.946  1.00 14.50           N
ATOM   1294  H   ASP A 121     -12.267  16.269  28.740  1.00 14.50           H
ATOM   1295  CA  ASP A 121     -11.041  16.424  26.997  1.00 14.50           C
ATOM   1296  HA  ASP A 121     -10.537  17.291  26.570  1.00 14.50           H
ATOM   1297  C   ASP A 121     -11.686  15.612  25.869  1.00 14.50           C
ATOM   1298  O   ASP A 121     -11.789  14.385  25.964  1.00 14.50           O
ATOM   1299  CB  ASP A 121     -10.007  15.526  27.689  1.00 14.50           C
ATOM   1300 1HB  ASP A 121     -10.527  14.743  28.238  1.00 14.50           H
ATOM   1301 2HB  ASP A 121      -9.374  15.063  26.935  1.00 14.50           H
ATOM   1302  CG  ASP A 121      -9.129  16.280  28.648  1.00 14.50           C
ATOM   1303  OD1 ASP A 121      -7.974  16.622  28.300  1.00 14.50           O
ATOM   1304  OD2 ASP A 121      -9.585  16.534  29.785  1.00 14.50           O
ATOM   1305  N   ALA A 122     -12.095  16.266  24.789  1.00 27.77           N
ATOM   1306  H   ALA A 122     -11.951  17.281  24.721  1.00 27.77           H
ATOM   1307  CA  ALA A 122     -12.719  15.606  23.639  1.00 27.77           C
ATOM   1308  HA  ALA A 122     -12.989  14.585  23.906  1.00 27.77           H
ATOM   1309  C   ALA A 122     -11.706  15.537  22.490  1.00 27.77           C
ATOM   1310  O   ALA A 122     -12.045  15.506  21.311  1.00 27.77           O
ATOM   1311  CB  ALA A 122     -13.982  16.345  23.220  1.00 27.77           C
ATOM   1312 1HB  ALA A 122     -14.666  16.428  24.057  1.00 27.77           H
ATOM   1313 2HB  ALA A 122     -14.466  15.804  22.410  1.00 27.77           H
ATOM   1314 3HB  ALA A 122     -13.717  17.343  22.865  1.00 27.77           H
ATOM   1315  N   VAL A 123     -10.440  15.443  22.872  1.00 36.43           N
ATOM   1316  H   VAL A 123     -10.258  15.433  23.860  1.00 36.43           H
ATOM   1317  CA  VAL A 123      -9.296  15.384  21.956  1.00 36.43           C
ATOM   1318  HA  VAL A 123      -9.235  16.343  21.446  1.00 36.43           H
ATOM   1319  C   VAL A 123      -9.387  14.289  20.883  1.00 36.43           C
ATOM   1320  O   VAL A 123      -8.643  14.310  19.907  1.00 36.43           O
ATOM   1321  CB  VAL A 123      -7.968  15.136  22.761  1.00 36.43           C
ATOM   1322  HB  VAL A 123      -7.805  14.065  22.797  1.00 36.43           H
ATOM   1323  CG1 VAL A 123      -6.737  15.777  22.089  1.00 36.43           C
ATOM   1324 1HG1 VAL A 123      -5.832  15.471  22.615  1.00 36.43           H
ATOM   1325 2HG1 VAL A 123      -6.818  16.862  22.122  1.00 36.43           H
ATOM   1326 3HG1 VAL A 123      -6.671  15.455  21.052  1.00 36.43           H
ATOM   1327  CG2 VAL A 123      -8.063  15.626  24.220  1.00 36.43           C
ATOM   1328 1HG2 VAL A 123      -8.756  14.999  24.781  1.00 36.43           H
ATOM   1329 2HG2 VAL A 123      -8.385  16.669  24.258  1.00 36.43           H
ATOM   1330 3HG2 VAL A 123      -7.088  15.542  24.699  1.00 36.43           H
ATOM   1331  N   HIS A 124     -10.251  13.297  21.061  1.00 27.04           N
ATOM   1332  H   HIS A 124     -10.855  13.320  21.881  1.00 27.04           H
ATOM   1333  CA  HIS A 124     -10.360  12.158  20.145  1.00 27.04           C
ATOM   1334  HA  HIS A 124      -9.694  12.308  19.295  1.00 27.04           H
ATOM   1335  C   HIS A 124     -11.776  11.983  19.606  1.00 27.04           C
ATOM   1336  O   HIS A 124     -12.189  10.867  19.278  1.00 27.04           O
ATOM   1337  CB  HIS A 124      -9.928  10.901  20.892  1.00 27.04           C
ATOM   1338 1HB  HIS A 124     -10.739  10.600  21.558  1.00 27.04           H
ATOM   1339 2HB  HIS A 124      -9.761  10.104  20.169  1.00 27.04           H
ATOM   1340  CG  HIS A 124      -8.702  11.105  21.729  1.00 27.04           C
ATOM   1341  ND1 HIS A 124      -7.476  11.525  21.223  1.00 27.04           N
ATOM   1342  HD1 HIS A 124      -7.295  11.747  20.241  1.00 27.04           H
ATOM   1343  CD2 HIS A 124      -8.520  11.051  23.069  1.00 27.04           C
ATOM   1344  HD2 HIS A 124      -9.291  10.796  23.793  1.00 27.04           H
ATOM   1345  CE1 HIS A 124      -6.619  11.676  22.225  1.00 27.04           C
ATOM   1346  HE1 HIS A 124      -5.590  12.009  22.131  1.00 27.04           H
ATOM   1347  NE2 HIS A 124      -7.233  11.407  23.352  1.00 27.04           N
ATOM   1348  HE2 HIS A 124      -6.841  11.485  24.287  1.00 27.04           H
ATOM   1349  N   GLY A 125     -12.534  13.066  19.596  1.00 12.93           N
ATOM   1350  H   GLY A 125     -12.145  13.966  19.868  1.00 12.93           H
ATOM   1351  CA  GLY A 125     -13.966  12.992  19.365  1.00 12.93           C
ATOM   1352 1HA  GLY A 125     -14.313  13.858  18.806  1.00 12.93           H
ATOM   1353 2HA  GLY A 125     -14.243  12.072  18.856  1.00 12.93           H
ATOM   1354  C   GLY A 125     -14.551  13.008  20.758  1.00 12.93           C
ATOM   1355  O   GLY A 125     -13.789  12.997  21.728  1.00 12.93           O
ATOM   1356  N   HIS A 126     -15.868  13.023  20.905  1.00 42.86           N
ATOM   1357  H   HIS A 126     -16.472  12.977  20.094  1.00 42.86           H
ATOM   1358  CA  HIS A 126     -16.476  13.093  22.232  1.00 42.86           C
ATOM   1359  HA  HIS A 126     -15.828  13.706  22.857  1.00 42.86           H
ATOM   1360  C   HIS A 126     -16.557  11.707  22.886  1.00 42.86           C
ATOM   1361  O   HIS A 126     -17.618  11.198  23.239  1.00 42.86           O
ATOM   1362  CB  HIS A 126     -17.832  13.796  22.152  1.00 42.86           C
ATOM   1363 1HB  HIS A 126     -17.721  14.671  21.514  1.00 42.86           H
ATOM   1364 2HB  HIS A 126     -18.563  13.127  21.697  1.00 42.86           H
ATOM   1365  CG  HIS A 126     -18.343  14.255  23.481  1.00 42.86           C
ATOM   1366  ND1 HIS A 126     -17.570  14.879  24.432  1.00 42.86           N
ATOM   1367  HD1 HIS A 126     -16.600  15.137  24.336  1.00 42.86           H
ATOM   1368  CD2 HIS A 126     -19.577  14.152  24.039  1.00 42.86           C
ATOM   1369  HD2 HIS A 126     -20.438  13.711  23.558  1.00 42.86           H
ATOM   1370  CE1 HIS A 126     -18.329  15.091  25.504  1.00 42.86           C
ATOM   1371  HE1 HIS A 126     -17.983  15.557  26.417  1.00 42.86           H
ATOM   1372  NE2 HIS A 126     -19.562  14.673  25.314  1.00 42.86           N
ATOM   1373  N   SER A 127     -15.389  11.101  23.041  1.00 30.34           N
ATOM   1374  H   SER A 127     -14.553  11.629  22.793  1.00 30.34           H
ATOM   1375  CA  SER A 127     -15.174   9.726  23.490  1.00 30.34           C
ATOM   1376  HA  SER A 127     -15.779   9.065  22.873  1.00 30.34           H
ATOM   1377  C   SER A 127     -15.509   9.415  24.953  1.00 30.34           C
ATOM   1378  O   SER A 127     -14.974   8.473  25.532  1.00 30.34           O
ATOM   1379  CB  SER A 127     -13.695   9.424  23.231  1.00 30.34           C
ATOM   1380 1HB  SER A 127     -13.437   8.439  23.611  1.00 30.34           H
ATOM   1381 2HB  SER A 127     -13.523   9.442  22.154  1.00 30.34           H
ATOM   1382  OG  SER A 127     -12.869  10.414  23.826  1.00 30.34           O
ATOM   1383  HG  SER A 127     -12.336   9.998  24.523  1.00 30.34           H
ATOM   1384  N   ASN A 128     -16.397  10.196  25.548  1.00 23.89           N
ATOM   1385  H   ASN A 128     -16.814  10.944  25.006  1.00 23.89           H
ATOM   1386  CA  ASN A 128     -16.807  10.033  26.942  1.00 23.89           C
ATOM   1387  HA  ASN A 128     -16.194   9.268  27.416  1.00 23.89           H
ATOM   1388  C   ASN A 128     -18.260   9.578  27.021  1.00 23.89           C
ATOM   1389  O   ASN A 128     -18.805   9.448  28.113  1.00 23.89           O
ATOM   1390  CB  ASN A 128     -16.622  11.339  27.721  1.00 23.89           C
ATOM   1391 1HB  ASN A 128     -17.098  12.159  27.185  1.00 23.89           H
ATOM   1392 2HB  ASN A 128     -17.102  11.235  28.692  1.00 23.89           H
ATOM   1393  CG  ASN A 128     -15.171  11.668  27.964  1.00 23.89           C
ATOM   1394  OD1 ASN A 128     -14.367  11.754  27.048  1.00 23.89           O
ATOM   1395  ND2 ASN A 128     -14.815  11.842  29.201  1.00 23.89           N
ATOM   1396 1HD2 ASN A 128     -13.848  12.043  29.402  1.00 23.89           H
ATOM   1397 2HD2 ASN A 128     -15.511  11.794  29.946  1.00 23.89           H
ATOM   1398  N   VAL A 129     -18.889   9.327  25.880  1.00 15.62           N
ATOM   1399  H   VAL A 129     -18.405   9.444  25.001  1.00 15.62           H
ATOM   1400  CA  VAL A 129     -20.277   8.857  25.848  1.00 15.62           C
ATOM   1401  HA  VAL A 129     -20.640   8.752  26.866  1.00 15.62           H
ATOM   1402  C   VAL A 129     -20.326   7.486  25.175  1.00 15.62           C
ATOM   1403  O   VAL A 129     -19.770   7.291  24.094  1.00 15.62           O
ATOM   1404  CB  VAL A 129     -21.212   9.871  25.119  1.00 15.62           C
ATOM   1405  HB  VAL A 129     -20.902   9.947  24.082  1.00 15.62           H
ATOM   1406  CG1 VAL A 129     -22.682   9.417  25.164  1.00 15.62           C
ATOM   1407 1HG1 VAL A 129     -23.297  10.132  24.621  1.00 15.62           H
ATOM   1408 2HG1 VAL A 129     -23.029   9.356  26.197  1.00 15.62           H
ATOM   1409 3HG1 VAL A 129     -22.791   8.443  24.688  1.00 15.62           H
ATOM   1410  CG2 VAL A 129     -21.112  11.267  25.750  1.00 15.62           C
ATOM   1411 1HG2 VAL A 129     -21.787  11.953  25.240  1.00 15.62           H
ATOM   1412 2HG2 VAL A 129     -20.097  11.653  25.648  1.00 15.62           H
ATOM   1413 3HG2 VAL A 129     -21.374  11.223  26.807  1.00 15.62           H
ATOM   1414  N   GLU A 130     -20.979   6.529  25.817  1.00  7.59           N
ATOM   1415  H   GLU A 130     -21.384   6.740  26.726  1.00  7.59           H
ATOM   1416  CA  GLU A 130     -21.186   5.190  25.262  1.00  7.59           C
ATOM   1417  HA  GLU A 130     -20.225   4.764  24.967  1.00  7.59           H
ATOM   1418  C   GLU A 130     -22.085   5.306  24.024  1.00  7.59           C
ATOM   1419  O   GLU A 130     -23.292   5.536  24.132  1.00  7.59           O
ATOM   1420  CB  GLU A 130     -21.826   4.288  26.329  1.00  7.59           C
ATOM   1421 1HB  GLU A 130     -21.191   4.305  27.215  1.00  7.59           H
ATOM   1422 2HB  GLU A 130     -22.794   4.709  26.599  1.00  7.59           H
ATOM   1423  CG  GLU A 130     -22.031   2.834  25.911  1.00  7.59           C
ATOM   1424 1HG  GLU A 130     -22.670   2.810  25.029  1.00  7.59           H
ATOM   1425 2HG  GLU A 130     -21.065   2.401  25.653  1.00  7.59           H
ATOM   1426  CD  GLU A 130     -22.679   1.992  27.006  1.00  7.59           C
ATOM   1427  OE1 GLU A 130     -23.833   2.274  27.402  1.00  7.59           O
ATOM   1428  OE2 GLU A 130     -22.063   1.009  27.482  1.00  7.59           O
ATOM   1429  N   GLY A 131     -21.489   5.173  22.845  1.00  3.61           N
ATOM   1430  H   GLY A 131     -20.489   4.991  22.811  1.00  3.61           H
ATOM   1431  CA  GLY A 131     -22.195   5.307  21.577  1.00  3.61           C
ATOM   1432 1HA  GLY A 131     -22.094   4.377  21.019  1.00  3.61           H
ATOM   1433 2HA  GLY A 131     -23.253   5.496  21.752  1.00  3.61           H
ATOM   1434  C   GLY A 131     -21.643   6.432  20.720  1.00  3.61           C
ATOM   1435  O   GLY A 131     -22.016   6.558  19.556  1.00  3.61           O
ATOM   1436  N   ALA A 132     -20.744   7.239  21.272  1.00 13.13           N
ATOM   1437  H   ALA A 132     -20.468   7.109  22.238  1.00 13.13           H
ATOM   1438  CA  ALA A 132     -20.092   8.297  20.504  1.00 13.13           C
ATOM   1439  HA  ALA A 132     -20.821   8.769  19.844  1.00 13.13           H
ATOM   1440  C   ALA A 132     -18.979   7.705  19.642  1.00 13.13           C
ATOM   1441  O   ALA A 132     -18.546   6.561  19.840  1.00 13.13           O
ATOM   1442  CB  ALA A 132     -19.531   9.361  21.440  1.00 13.13           C
ATOM   1443 1HB  ALA A 132     -20.338   9.806  22.017  1.00 13.13           H
ATOM   1444 2HB  ALA A 132     -19.043  10.149  20.863  1.00 13.13           H
ATOM   1445 3HB  ALA A 132     -18.801   8.915  22.117  1.00 13.13           H
ATOM   1446  N   VAL A 133     -18.506   8.498  18.695  1.00 -1.04           N
ATOM   1447  H   VAL A 133     -18.842   9.455  18.620  1.00 -1.04           H
ATOM   1448  CA  VAL A 133     -17.487   8.045  17.756  1.00 -1.04           C
ATOM   1449  HA  VAL A 133     -17.592   6.970  17.614  1.00 -1.04           H
ATOM   1450  C   VAL A 133     -16.111   8.340  18.339  1.00 -1.04           C
ATOM   1451  O   VAL A 133     -15.833   9.459  18.770  1.00 -1.04           O
ATOM   1452  CB  VAL A 133     -17.681   8.744  16.391  1.00 -1.04           C
ATOM   1453  HB  VAL A 133     -17.508   9.813  16.511  1.00 -1.04           H
ATOM   1454  CG1 VAL A 133     -16.701   8.201  15.345  1.00 -1.04           C
ATOM   1455 1HG1 VAL A 133     -16.876   8.697  14.390  1.00 -1.04           H
ATOM   1456 2HG1 VAL A 133     -16.828   7.124  15.225  1.00 -1.04           H
ATOM   1457 3HG1 VAL A 133     -15.677   8.413  15.653  1.00 -1.04           H
ATOM   1458  CG2 VAL A 133     -19.130   8.546  15.922  1.00 -1.04           C
ATOM   1459 1HG2 VAL A 133     -19.783   9.236  16.459  1.00 -1.04           H
ATOM   1460 2HG2 VAL A 133     -19.456   7.522  16.104  1.00 -1.04           H
ATOM   1461 3HG2 VAL A 133     -19.208   8.754  14.859  1.00 -1.04           H
ATOM   1462  N   VAL A 134     -15.247   7.334  18.365  1.00  9.66           N
ATOM   1463  H   VAL A 134     -15.505   6.434  17.978  1.00  9.66           H
ATOM   1464  CA  VAL A 134     -13.899   7.496  18.900  1.00  9.66           C
ATOM   1465  HA  VAL A 134     -13.817   8.468  19.384  1.00  9.66           H
ATOM   1466  C   VAL A 134     -12.967   7.472  17.703  1.00  9.66           C
ATOM   1467  O   VAL A 134     -12.762   6.439  17.065  1.00  9.66           O
ATOM   1468  CB  VAL A 134     -13.530   6.404  19.928  1.00  9.66           C
ATOM   1469  HB  VAL A 134     -13.499   5.439  19.427  1.00  9.66           H
ATOM   1470  CG1 VAL A 134     -12.150   6.690  20.542  1.00  9.66           C
ATOM   1471 1HG1 VAL A 134     -11.921   5.936  21.293  1.00  9.66           H
ATOM   1472 2HG1 VAL A 134     -12.145   7.674  21.011  1.00  9.66           H
ATOM   1473 3HG1 VAL A 134     -11.386   6.655  19.763  1.00  9.66           H
ATOM   1474  CG2 VAL A 134     -14.601   6.327  21.026  1.00  9.66           C
ATOM   1475 1HG2 VAL A 134     -14.325   5.570  21.757  1.00  9.66           H
ATOM   1476 2HG2 VAL A 134     -15.563   6.052  20.594  1.00  9.66           H
ATOM   1477 3HG2 VAL A 134     -14.706   7.293  21.520  1.00  9.66           H
ATOM   1478  N   PHE A 135     -12.471   8.645  17.358  1.00 -2.47           N
ATOM   1479  H   PHE A 135     -12.663   9.456  17.940  1.00 -2.47           H
ATOM   1480  CA  PHE A 135     -11.647   8.824  16.173  1.00 -2.47           C
ATOM   1481  HA  PHE A 135     -12.098   8.297  15.332  1.00 -2.47           H
ATOM   1482  C   PHE A 135     -10.243   8.265  16.410  1.00 -2.47           C
ATOM   1483  O   PHE A 135      -9.804   8.131  17.576  1.00 -2.47           O
ATOM   1484  CB  PHE A 135     -11.582  10.321  15.846  1.00 -2.47           C
ATOM   1485 1HB  PHE A 135     -11.355  10.875  16.755  1.00 -2.47           H
ATOM   1486 2HB  PHE A 135     -10.774  10.495  15.136  1.00 -2.47           H
ATOM   1487  CG  PHE A 135     -12.853  10.855  15.239  1.00 -2.47           C
ATOM   1488  CD1 PHE A 135     -13.975  11.151  16.036  1.00 -2.47           C
ATOM   1489  HD1 PHE A 135     -13.930  11.006  17.104  1.00 -2.47           H
ATOM   1490  CD2 PHE A 135     -12.937  11.051  13.849  1.00 -2.47           C
ATOM   1491  HD2 PHE A 135     -12.083  10.836  13.225  1.00 -2.47           H
ATOM   1492  CE1 PHE A 135     -15.177  11.620  15.452  1.00 -2.47           C
ATOM   1493  HE1 PHE A 135     -16.034  11.833  16.076  1.00 -2.47           H
ATOM   1494  CE2 PHE A 135     -14.131  11.529  13.253  1.00 -2.47           C
ATOM   1495  HE2 PHE A 135     -14.186  11.673  12.184  1.00 -2.47           H
ATOM   1496  CZ  PHE A 135     -15.253  11.798  14.054  1.00 -2.47           C
ATOM   1497  HZ  PHE A 135     -16.169  12.133  13.600  1.00 -2.47           H
ATOM   1498  N   PRO A 136      -9.502   7.980  15.320  1.00  2.59           N
ATOM   1499  CA  PRO A 136      -8.102   7.655  15.602  1.00  2.59           C
ATOM   1500  HA  PRO A 136      -8.041   6.788  16.256  1.00  2.59           H
ATOM   1501  C   PRO A 136      -7.418   8.848  16.258  1.00  2.59           C
ATOM   1502  O   PRO A 136      -7.752  10.010  16.018  1.00  2.59           O
ATOM   1503  CB  PRO A 136      -7.531   7.326  14.220  1.00  2.59           C
ATOM   1504 1HB  PRO A 136      -6.483   7.619  14.147  1.00  2.59           H
ATOM   1505 2HB  PRO A 136      -7.647   6.265  14.009  1.00  2.59           H
ATOM   1506  CG  PRO A 136      -8.363   8.103  13.294  1.00  2.59           C
ATOM   1507 1HG  PRO A 136      -8.046   9.147  13.294  1.00  2.59           H
ATOM   1508 2HG  PRO A 136      -8.315   7.686  12.289  1.00  2.59           H
ATOM   1509  CD  PRO A 136      -9.752   7.977  13.865  1.00  2.59           C
ATOM   1510 1HD  PRO A 136     -10.367   8.823  13.561  1.00  2.59           H
ATOM   1511 2HD  PRO A 136     -10.210   7.033  13.566  1.00  2.59           H
ATOM   1512  N   HIS A 137      -6.537   8.542  17.196  1.00 21.81           N
ATOM   1513  H   HIS A 137      -6.276   7.571  17.324  1.00 21.81           H
ATOM   1514  CA  HIS A 137      -5.951   9.568  18.057  1.00 21.81           C
ATOM   1515  HA  HIS A 137      -6.737  10.248  18.379  1.00 21.81           H
ATOM   1516  C   HIS A 137      -4.950  10.392  17.235  1.00 21.81           C
ATOM   1517  O   HIS A 137      -4.648  10.041  16.100  1.00 21.81           O
ATOM   1518  CB  HIS A 137      -5.351   8.907  19.305  1.00 21.81           C
ATOM   1519 1HB  HIS A 137      -4.708   8.084  18.994  1.00 21.81           H
ATOM   1520 2HB  HIS A 137      -4.733   9.638  19.824  1.00 21.81           H
ATOM   1521  CG  HIS A 137      -6.381   8.402  20.280  1.00 21.81           C
ATOM   1522  ND1 HIS A 137      -7.704   8.090  19.949  1.00 21.81           N
ATOM   1523  HD1 HIS A 137      -8.112   8.119  19.014  1.00 21.81           H
ATOM   1524  CD2 HIS A 137      -6.311   8.195  21.623  1.00 21.81           C
ATOM   1525  HD2 HIS A 137      -5.427   8.304  22.234  1.00 21.81           H
ATOM   1526  CE1 HIS A 137      -8.357   7.739  21.050  1.00 21.81           C
ATOM   1527  HE1 HIS A 137      -9.395   7.426  21.098  1.00 21.81           H
ATOM   1528  NE2 HIS A 137      -7.542   7.821  22.075  1.00 21.81           N
ATOM   1529  HE2 HIS A 137      -7.784   7.611  23.052  1.00 21.81           H
ATOM   1530  N   ASN A 138      -4.451  11.503  17.766  1.00 -3.43           N
ATOM   1531  H   ASN A 138      -4.592  11.698  18.743  1.00 -3.43           H
ATOM   1532  CA  ASN A 138      -3.760  12.506  16.945  1.00 -3.43           C
ATOM   1533  HA  ASN A 138      -4.431  12.784  16.131  1.00 -3.43           H
ATOM   1534  C   ASN A 138      -2.484  12.022  16.269  1.00 -3.43           C
ATOM   1535  O   ASN A 138      -2.167  12.504  15.194  1.00 -3.43           O
ATOM   1536  CB  ASN A 138      -3.447  13.773  17.750  1.00 -3.43           C
ATOM   1537 1HB  ASN A 138      -3.019  13.498  18.711  1.00 -3.43           H
ATOM   1538 2HB  ASN A 138      -2.705  14.353  17.206  1.00 -3.43           H
ATOM   1539  CG  ASN A 138      -4.655  14.656  17.958  1.00 -3.43           C
ATOM   1540  OD1 ASN A 138      -5.639  14.570  17.239  1.00 -3.43           O
ATOM   1541  ND2 ASN A 138      -4.615  15.487  18.955  1.00 -3.43           N
ATOM   1542 1HD2 ASN A 138      -5.417  16.072  19.127  1.00 -3.43           H
ATOM   1543 2HD2 ASN A 138      -3.788  15.526  19.543  1.00 -3.43           H
ATOM   1544  N   ILE A 139      -1.817  11.013  16.809  1.00 32.59           N
ATOM   1545  H   ILE A 139      -2.051  10.703  17.738  1.00 32.59           H
ATOM   1546  CA  ILE A 139      -0.717  10.360  16.092  1.00 32.59           C
ATOM   1547  HA  ILE A 139       0.025  11.124  15.854  1.00 32.59           H
ATOM   1548  C   ILE A 139      -1.164   9.762  14.744  1.00 32.59           C
ATOM   1549  O   ILE A 139      -0.479   9.892  13.729  1.00 32.59           O
ATOM   1550  CB  ILE A 139      -0.021   9.306  17.006  1.00 32.59           C
ATOM   1551  HB  ILE A 139       0.442   9.856  17.825  1.00 32.59           H
ATOM   1552  CG1 ILE A 139       1.100   8.599  16.225  1.00 32.59           C
ATOM   1553 1HG1 ILE A 139       0.655   7.876  15.542  1.00 32.59           H
ATOM   1554 2HG1 ILE A 139       1.621   9.344  15.628  1.00 32.59           H
ATOM   1555  CG2 ILE A 139      -1.039   8.304  17.637  1.00 32.59           C
ATOM   1556 1HG2 ILE A 139      -0.509   7.584  18.260  1.00 32.59           H
ATOM   1557 2HG2 ILE A 139      -1.573   7.764  16.855  1.00 32.59           H
ATOM   1558 3HG2 ILE A 139      -1.754   8.831  18.265  1.00 32.59           H
ATOM   1559  CD1 ILE A 139       2.128   7.887  17.086  1.00 32.59           C
ATOM   1560 1HD1 ILE A 139       2.948   7.546  16.454  1.00 32.59           H
ATOM   1561 2HD1 ILE A 139       1.670   7.026  17.573  1.00 32.59           H
ATOM   1562 3HD1 ILE A 139       2.520   8.567  17.843  1.00 32.59           H
ATOM   1563  N   GLY A 140      -2.360   9.192  14.684  1.00-12.59           N
ATOM   1564  H   GLY A 140      -2.944   9.133  15.511  1.00-12.59           H
ATOM   1565  CA  GLY A 140      -2.881   8.685  13.428  1.00-12.59           C
ATOM   1566 1HA  GLY A 140      -2.123   8.071  12.940  1.00-12.59           H
ATOM   1567 2HA  GLY A 140      -3.770   8.084  13.615  1.00-12.59           H
ATOM   1568  C   GLY A 140      -3.242   9.841  12.521  1.00-12.59           C
ATOM   1569  O   GLY A 140      -3.006   9.788  11.324  1.00-12.59           O
ATOM   1570  N   LEU A 141      -3.753  10.934  13.066  1.00-21.68           N
ATOM   1571  H   LEU A 141      -3.926  10.967  14.063  1.00-21.68           H
ATOM   1572  CA  LEU A 141      -4.049  12.100  12.229  1.00-21.68           C
ATOM   1573  HA  LEU A 141      -4.624  11.762  11.370  1.00-21.68           H
ATOM   1574  C   LEU A 141      -2.755  12.709  11.678  1.00-21.68           C
ATOM   1575  O   LEU A 141      -2.728  13.176  10.541  1.00-21.68           O
ATOM   1576  CB  LEU A 141      -4.893  13.136  12.980  1.00-21.68           C
ATOM   1577 1HB  LEU A 141      -4.323  13.492  13.837  1.00-21.68           H
ATOM   1578 2HB  LEU A 141      -5.046  13.979  12.309  1.00-21.68           H
ATOM   1579  CG  LEU A 141      -6.276  12.669  13.478  1.00-21.68           C
ATOM   1580  HG  LEU A 141      -6.125  11.874  14.208  1.00-21.68           H
ATOM   1581  CD1 LEU A 141      -7.006  13.816  14.168  1.00-21.68           C
ATOM   1582 1HD1 LEU A 141      -6.363  14.259  14.923  1.00-21.68           H
ATOM   1583 2HD1 LEU A 141      -7.901  13.432  14.658  1.00-21.68           H
ATOM   1584 3HD1 LEU A 141      -7.289  14.579  13.445  1.00-21.68           H
ATOM   1585  CD2 LEU A 141      -7.179  12.124  12.363  1.00-21.68           C
ATOM   1586 1HD2 LEU A 141      -8.153  11.860  12.779  1.00-21.68           H
ATOM   1587 2HD2 LEU A 141      -6.737  11.225  11.935  1.00-21.68           H
ATOM   1588 3HD2 LEU A 141      -7.310  12.873  11.581  1.00-21.68           H
ATOM   1589  N   GLY A 142      -1.662  12.593  12.419  1.00-13.08           N
ATOM   1590  H   GLY A 142      -1.736  12.236  13.369  1.00-13.08           H
ATOM   1591  CA  GLY A 142      -0.345  12.941  11.908  1.00-13.08           C
ATOM   1592 1HA  GLY A 142      -0.327  13.984  11.615  1.00-13.08           H
ATOM   1593 2HA  GLY A 142       0.392  12.783  12.693  1.00-13.08           H
ATOM   1594  C   GLY A 142       0.036  12.101  10.709  1.00-13.08           C
ATOM   1595  O   GLY A 142       0.525  12.606   9.702  1.00-13.08           O
ATOM   1596  N   ALA A 143      -0.244  10.809  10.783  1.00-14.96           N
ATOM   1597  H   ALA A 143      -0.650  10.435  11.635  1.00-14.96           H
ATOM   1598  CA  ALA A 143       0.028   9.904   9.673  1.00-14.96           C
ATOM   1599  HA  ALA A 143       1.068  10.038   9.380  1.00-14.96           H
ATOM   1600  C   ALA A 143      -0.838  10.192   8.436  1.00-14.96           C
ATOM   1601  O   ALA A 143      -0.401   9.911   7.317  1.00-14.96           O
ATOM   1602  CB  ALA A 143      -0.145   8.454  10.136  1.00-14.96           C
ATOM   1603 1HB  ALA A 143       0.168   7.778   9.340  1.00-14.96           H
ATOM   1604 2HB  ALA A 143      -1.187   8.260  10.379  1.00-14.96           H
ATOM   1605 3HB  ALA A 143       0.462   8.273  11.022  1.00-14.96           H
ATOM   1606  N   THR A 144      -2.029  10.762   8.605  1.00  8.93           N
ATOM   1607  H   THR A 144      -2.357  10.961   9.543  1.00  8.93           H
ATOM   1608  CA  THR A 144      -2.882  11.068   7.446  1.00  8.93           C
ATOM   1609  HA  THR A 144      -2.922  10.176   6.826  1.00  8.93           H
ATOM   1610  C   THR A 144      -2.353  12.205   6.582  1.00  8.93           C
ATOM   1611  O   THR A 144      -2.600  12.203   5.372  1.00  8.93           O
ATOM   1612  CB  THR A 144      -4.347  11.492   7.781  1.00  8.93           C
ATOM   1613  HB  THR A 144      -4.889  11.598   6.841  1.00  8.93           H
ATOM   1614  OG1 THR A 144      -4.377  12.756   8.453  1.00  8.93           O
ATOM   1615  HG1 THR A 144      -3.826  12.715   9.246  1.00  8.93           H
ATOM   1616  CG2 THR A 144      -5.084  10.497   8.641  1.00  8.93           C
ATOM   1617 1HG2 THR A 144      -5.053   9.512   8.180  1.00  8.93           H
ATOM   1618 2HG2 THR A 144      -6.123  10.810   8.736  1.00  8.93           H
ATOM   1619 3HG2 THR A 144      -4.638  10.447   9.628  1.00  8.93           H
ATOM   1620  N   ARG A 145      -1.663  13.166   7.203  1.00 22.39           N
ATOM   1621  H   ARG A 145      -1.498  13.072   8.198  1.00 22.39           H
ATOM   1622  CA  ARG A 145      -1.180  14.387   6.531  1.00 22.39           C
ATOM   1623  HA  ARG A 145      -0.850  15.099   7.288  1.00 22.39           H
ATOM   1624  C   ARG A 145      -2.300  15.074   5.752  1.00 22.39           C
ATOM   1625  O   ARG A 145      -2.164  15.424   4.574  1.00 22.39           O
ATOM   1626  CB  ARG A 145       0.037  14.081   5.648  1.00 22.39           C
ATOM   1627 1HB  ARG A 145      -0.180  13.224   5.009  1.00 22.39           H
ATOM   1628 2HB  ARG A 145       0.257  14.943   5.017  1.00 22.39           H
ATOM   1629  CG  ARG A 145       1.266  13.800   6.482  1.00 22.39           C
ATOM   1630 1HG  ARG A 145       1.570  14.723   6.973  1.00 22.39           H
ATOM   1631 2HG  ARG A 145       1.027  13.061   7.242  1.00 22.39           H
ATOM   1632  CD  ARG A 145       2.420  13.282   5.656  1.00 22.39           C
ATOM   1633 1HD  ARG A 145       2.165  12.298   5.260  1.00 22.39           H
ATOM   1634 2HD  ARG A 145       2.587  13.961   4.818  1.00 22.39           H
ATOM   1635  NE  ARG A 145       3.655  13.203   6.450  1.00 22.39           N
ATOM   1636  HE  ARG A 145       4.332  13.943   6.301  1.00 22.39           H
ATOM   1637  CZ  ARG A 145       3.990  12.254   7.311  1.00 22.39           C
ATOM   1638  NH1 ARG A 145       5.213  12.223   7.751  1.00 22.39           N
ATOM   1639 1HH1 ARG A 145       5.883  12.889   7.381  1.00 22.39           H
ATOM   1640 2HH1 ARG A 145       5.498  11.529   8.427  1.00 22.39           H
ATOM   1641  NH2 ARG A 145       3.146  11.363   7.765  1.00 22.39           N
ATOM   1642 1HH2 ARG A 145       2.180  11.424   7.488  1.00 22.39           H
ATOM   1643 2HH2 ARG A 145       3.452  10.623   8.372  1.00 22.39           H
ATOM   1644  N   ASP A 146      -3.435  15.212   6.418  1.00  2.55           N
ATOM   1645  H   ASP A 146      -3.484  14.898   7.377  1.00  2.55           H
ATOM   1646  CA  ASP A 146      -4.648  15.758   5.809  1.00  2.55           C
ATOM   1647  HA  ASP A 146      -4.393  16.234   4.863  1.00  2.55           H
ATOM   1648  C   ASP A 146      -5.320  16.808   6.705  1.00  2.55           C
ATOM   1649  O   ASP A 146      -6.249  16.492   7.454  1.00  2.55           O
ATOM   1650  CB  ASP A 146      -5.603  14.600   5.507  1.00  2.55           C
ATOM   1651 1HB  ASP A 146      -5.041  13.814   5.006  1.00  2.55           H
ATOM   1652 2HB  ASP A 146      -5.994  14.187   6.437  1.00  2.55           H
ATOM   1653  CG  ASP A 146      -6.749  15.008   4.606  1.00  2.55           C
ATOM   1654  OD1 ASP A 146      -7.059  16.211   4.473  1.00  2.55           O
ATOM   1655  OD2 ASP A 146      -7.343  14.108   3.972  1.00  2.55           O
ATOM   1656  N   PRO A 147      -4.846  18.069   6.673  1.00-11.38           N
ATOM   1657  CA  PRO A 147      -5.485  19.046   7.566  1.00-11.38           C
ATOM   1658  HA  PRO A 147      -5.349  18.739   8.601  1.00-11.38           H
ATOM   1659  C   PRO A 147      -6.969  19.286   7.312  1.00-11.38           C
ATOM   1660  O   PRO A 147      -7.720  19.577   8.236  1.00-11.38           O
ATOM   1661  CB  PRO A 147      -4.697  20.335   7.292  1.00-11.38           C
ATOM   1662 1HB  PRO A 147      -5.217  20.939   6.550  1.00-11.38           H
ATOM   1663 2HB  PRO A 147      -4.552  20.900   8.211  1.00-11.38           H
ATOM   1664  CG  PRO A 147      -3.395  19.878   6.751  1.00-11.38           C
ATOM   1665 1HG  PRO A 147      -2.921  20.661   6.157  1.00-11.38           H
ATOM   1666 2HG  PRO A 147      -2.737  19.568   7.564  1.00-11.38           H
ATOM   1667  CD  PRO A 147      -3.760  18.700   5.900  1.00-11.38           C
ATOM   1668 1HD  PRO A 147      -4.127  19.030   4.928  1.00-11.38           H
ATOM   1669 2HD  PRO A 147      -2.909  18.029   5.789  1.00-11.38           H
ATOM   1670  N   ASP A 148      -7.424  19.150   6.076  1.00-13.94           N
ATOM   1671  H   ASP A 148      -6.803  18.888   5.321  1.00-13.94           H
ATOM   1672  CA  ASP A 148      -8.831  19.413   5.785  1.00-13.94           C
ATOM   1673  HA  ASP A 148      -9.084  20.390   6.198  1.00-13.94           H
ATOM   1674  C   ASP A 148      -9.726  18.360   6.440  1.00-13.94           C
ATOM   1675  O   ASP A 148     -10.811  18.661   6.940  1.00-13.94           O
ATOM   1676  CB  ASP A 148      -9.051  19.443   4.277  1.00-13.94           C
ATOM   1677 1HB  ASP A 148      -8.193  19.923   3.810  1.00-13.94           H
ATOM   1678 2HB  ASP A 148      -9.127  18.421   3.905  1.00-13.94           H
ATOM   1679  CG  ASP A 148     -10.284  20.224   3.887  1.00-13.94           C
ATOM   1680  OD1 ASP A 148     -11.064  19.771   3.027  1.00-13.94           O
ATOM   1681  OD2 ASP A 148     -10.468  21.353   4.383  1.00-13.94           O
ATOM   1682  N   LEU A 149      -9.232  17.130   6.505  1.00 -5.92           N
ATOM   1683  H   LEU A 149      -8.349  16.925   6.044  1.00 -5.92           H
ATOM   1684  CA  LEU A 149      -9.902  16.064   7.250  1.00 -5.92           C
ATOM   1685  HA  LEU A 149     -10.948  16.016   6.950  1.00 -5.92           H
ATOM   1686  C   LEU A 149      -9.853  16.309   8.752  1.00 -5.92           C
ATOM   1687  O   LEU A 149     -10.836  16.061   9.440  1.00 -5.92           O
ATOM   1688  CB  LEU A 149      -9.232  14.723   6.952  1.00 -5.92           C
ATOM   1689 1HB  LEU A 149      -9.313  14.550   5.879  1.00 -5.92           H
ATOM   1690 2HB  LEU A 149      -8.177  14.829   7.190  1.00 -5.92           H
ATOM   1691  CG  LEU A 149      -9.713  13.458   7.679  1.00 -5.92           C
ATOM   1692  HG  LEU A 149      -9.526  13.574   8.747  1.00 -5.92           H
ATOM   1693  CD1 LEU A 149     -11.192  13.148   7.487  1.00 -5.92           C
ATOM   1694 1HD1 LEU A 149     -11.445  12.219   7.998  1.00 -5.92           H
ATOM   1695 2HD1 LEU A 149     -11.420  13.042   6.428  1.00 -5.92           H
ATOM   1696 3HD1 LEU A 149     -11.794  13.952   7.910  1.00 -5.92           H
ATOM   1697  CD2 LEU A 149      -8.879  12.299   7.172  1.00 -5.92           C
ATOM   1698 1HD2 LEU A 149      -9.195  11.380   7.657  1.00 -5.92           H
ATOM   1699 2HD2 LEU A 149      -7.825  12.474   7.392  1.00 -5.92           H
ATOM   1700 3HD2 LEU A 149      -9.016  12.197   6.095  1.00 -5.92           H
ATOM   1701  N   VAL A 150      -8.744  16.809   9.276  1.00-18.78           N
ATOM   1702  H   VAL A 150      -7.944  16.995   8.678  1.00-18.78           H
ATOM   1703  CA  VAL A 150      -8.660  17.100  10.712  1.00-18.78           C
ATOM   1704  HA  VAL A 150      -8.935  16.200  11.260  1.00-18.78           H
ATOM   1705  C   VAL A 150      -9.689  18.171  11.073  1.00-18.78           C
ATOM   1706  O   VAL A 150     -10.362  18.057  12.097  1.00-18.78           O
ATOM   1707  CB  VAL A 150      -7.216  17.498  11.140  1.00-18.78           C
ATOM   1708  HB  VAL A 150      -6.883  18.341  10.537  1.00-18.78           H
ATOM   1709  CG1 VAL A 150      -7.143  17.898  12.617  1.00-18.78           C
ATOM   1710 1HG1 VAL A 150      -6.113  18.133  12.888  1.00-18.78           H
ATOM   1711 2HG1 VAL A 150      -7.508  17.088  13.247  1.00-18.78           H
ATOM   1712 3HG1 VAL A 150      -7.750  18.788  12.791  1.00-18.78           H
ATOM   1713  CG2 VAL A 150      -6.270  16.315  10.915  1.00-18.78           C
ATOM   1714 1HG2 VAL A 150      -5.293  16.536  11.341  1.00-18.78           H
ATOM   1715 2HG2 VAL A 150      -6.150  16.126   9.851  1.00-18.78           H
ATOM   1716 3HG2 VAL A 150      -6.669  15.419  11.387  1.00-18.78           H
ATOM   1717  N   GLU A 151      -9.914  19.153  10.213  1.00-23.83           N
ATOM   1718  H   GLU A 151      -9.343  19.244   9.376  1.00-23.83           H
ATOM   1719  CA  GLU A 151     -10.992  20.109  10.471  1.00-23.83           C
ATOM   1720  HA  GLU A 151     -10.812  20.582  11.438  1.00-23.83           H
ATOM   1721  C   GLU A 151     -12.346  19.389  10.540  1.00-23.83           C
ATOM   1722  O   GLU A 151     -13.137  19.659  11.441  1.00-23.83           O
ATOM   1723  CB  GLU A 151     -11.033  21.196   9.394  1.00-23.83           C
ATOM   1724 1HB  GLU A 151     -10.044  21.644   9.306  1.00-23.83           H
ATOM   1725 2HB  GLU A 151     -11.281  20.721   8.447  1.00-23.83           H
ATOM   1726  CG  GLU A 151     -12.053  22.299   9.668  1.00-23.83           C
ATOM   1727 1HG  GLU A 151     -13.027  21.847   9.856  1.00-23.83           H
ATOM   1728 2HG  GLU A 151     -11.750  22.854  10.555  1.00-23.83           H
ATOM   1729  CD  GLU A 151     -12.198  23.254   8.504  1.00-23.83           C
ATOM   1730  OE1 GLU A 151     -12.463  22.778   7.381  1.00-23.83           O
ATOM   1731  OE2 GLU A 151     -12.027  24.479   8.659  1.00-23.83           O
ATOM   1732  N   ARG A 152     -12.615  18.436   9.652  1.00-15.78           N
ATOM   1733  H   ARG A 152     -11.929  18.212   8.938  1.00-15.78           H
ATOM   1734  CA  ARG A 152     -13.885  17.692   9.704  1.00-15.78           C
ATOM   1735  HA  ARG A 152     -14.700  18.417   9.706  1.00-15.78           H
ATOM   1736  C   ARG A 152     -14.021  16.882  10.991  1.00-15.78           C
ATOM   1737  O   ARG A 152     -15.094  16.859  11.588  1.00-15.78           O
ATOM   1738  CB  ARG A 152     -14.067  16.762   8.489  1.00-15.78           C
ATOM   1739 1HB  ARG A 152     -13.238  16.058   8.440  1.00-15.78           H
ATOM   1740 2HB  ARG A 152     -14.988  16.197   8.636  1.00-15.78           H
ATOM   1741  CG  ARG A 152     -14.176  17.504   7.159  1.00-15.78           C
ATOM   1742 1HG  ARG A 152     -14.925  18.287   7.274  1.00-15.78           H
ATOM   1743 2HG  ARG A 152     -13.225  17.973   6.929  1.00-15.78           H
ATOM   1744  CD  ARG A 152     -14.596  16.625   5.973  1.00-15.78           C
ATOM   1745 1HD  ARG A 152     -15.509  16.095   6.249  1.00-15.78           H
ATOM   1746 2HD  ARG A 152     -14.842  17.283   5.139  1.00-15.78           H
ATOM   1747  NE  ARG A 152     -13.602  15.642   5.505  1.00-15.78           N
ATOM   1748  HE  ARG A 152     -13.740  14.682   5.804  1.00-15.78           H
ATOM   1749  CZ  ARG A 152     -12.613  15.857   4.644  1.00-15.78           C
ATOM   1750  NH1 ARG A 152     -11.901  14.848   4.225  1.00-15.78           N
ATOM   1751 1HH1 ARG A 152     -12.120  13.901   4.515  1.00-15.78           H
ATOM   1752 2HH1 ARG A 152     -11.124  15.016   3.593  1.00-15.78           H
ATOM   1753  NH2 ARG A 152     -12.329  17.028   4.137  1.00-15.78           N
ATOM   1754 1HH2 ARG A 152     -12.860  17.841   4.415  1.00-15.78           H
ATOM   1755 2HH2 ARG A 152     -11.604  17.109   3.439  1.00-15.78           H
ATOM   1756  N   VAL A 153     -12.941  16.268  11.451  1.00-17.83           N
ATOM   1757  H   VAL A 153     -12.077  16.333  10.919  1.00-17.83           H
ATOM   1758  CA  VAL A 153     -12.952  15.506  12.707  1.00-17.83           C
ATOM   1759  HA  VAL A 153     -13.719  14.735  12.652  1.00-17.83           H
ATOM   1760  C   VAL A 153     -13.302  16.427  13.871  1.00-17.83           C
ATOM   1761  O   VAL A 153     -14.163  16.118  14.698  1.00-17.83           O
ATOM   1762  CB  VAL A 153     -11.560  14.835  12.968  1.00-17.83           C
ATOM   1763  HB  VAL A 153     -10.787  15.596  12.880  1.00-17.83           H
ATOM   1764  CG1 VAL A 153     -11.459  14.239  14.383  1.00-17.83           C
ATOM   1765 1HG1 VAL A 153     -10.555  13.638  14.474  1.00-17.83           H
ATOM   1766 2HG1 VAL A 153     -12.332  13.622  14.595  1.00-17.83           H
ATOM   1767 3HG1 VAL A 153     -11.409  15.042  15.120  1.00-17.83           H
ATOM   1768  CG2 VAL A 153     -11.278  13.742  11.920  1.00-17.83           C
ATOM   1769 1HG2 VAL A 153     -11.291  14.165  10.918  1.00-17.83           H
ATOM   1770 2HG2 VAL A 153     -12.033  12.962  11.979  1.00-17.83           H
ATOM   1771 3HG2 VAL A 153     -10.292  13.311  12.096  1.00-17.83           H
ATOM   1772  N   TYR A 154     -12.668  17.585  13.947  1.00 -0.60           N
ATOM   1773  H   TYR A 154     -11.976  17.840  13.245  1.00 -0.60           H
ATOM   1774  CA  TYR A 154     -12.910  18.472  15.078  1.00 -0.60           C
ATOM   1775  HA  TYR A 154     -13.009  17.856  15.968  1.00 -0.60           H
ATOM   1776  C   TYR A 154     -14.222  19.261  14.971  1.00 -0.60           C
ATOM   1777  O   TYR A 154     -14.814  19.608  15.989  1.00 -0.60           O
ATOM   1778  CB  TYR A 154     -11.677  19.339  15.315  1.00 -0.60           C
ATOM   1779 1HB  TYR A 154     -11.304  19.716  14.364  1.00 -0.60           H
ATOM   1780 2HB  TYR A 154     -11.967  20.184  15.932  1.00 -0.60           H
ATOM   1781  CG  TYR A 154     -10.579  18.567  16.047  1.00 -0.60           C
ATOM   1782  CD1 TYR A 154      -9.652  17.757  15.355  1.00 -0.60           C
ATOM   1783  HD1 TYR A 154      -9.717  17.664  14.286  1.00 -0.60           H
ATOM   1784  CD2 TYR A 154     -10.475  18.625  17.453  1.00 -0.60           C
ATOM   1785  HD2 TYR A 154     -11.190  19.194  18.020  1.00 -0.60           H
ATOM   1786  CE1 TYR A 154      -8.621  17.056  16.051  1.00 -0.60           C
ATOM   1787  HE1 TYR A 154      -7.915  16.447  15.509  1.00 -0.60           H
ATOM   1788  CE2 TYR A 154      -9.441  17.940  18.149  1.00 -0.60           C
ATOM   1789  HE2 TYR A 154      -9.382  18.003  19.225  1.00 -0.60           H
ATOM   1790  CZ  TYR A 154      -8.516  17.176  17.439  1.00 -0.60           C
ATOM   1791  OH  TYR A 154      -7.491  16.550  18.106  1.00 -0.60           O
ATOM   1792  HH  TYR A 154      -6.991  15.955  17.536  1.00 -0.60           H
ATOM   1793  N   ARG A 155     -14.776  19.425  13.775  1.00-15.41           N
ATOM   1794  H   ARG A 155     -14.243  19.195  12.938  1.00-15.41           H
ATOM   1795  CA  ARG A 155     -16.155  19.923  13.636  1.00-15.41           C
ATOM   1796  HA  ARG A 155     -16.268  20.844  14.212  1.00-15.41           H
ATOM   1797  C   ARG A 155     -17.175  18.930  14.175  1.00-15.41           C
ATOM   1798  O   ARG A 155     -18.148  19.313  14.822  1.00-15.41           O
ATOM   1799  CB  ARG A 155     -16.491  20.207  12.171  1.00-15.41           C
ATOM   1800 1HB  ARG A 155     -16.134  19.383  11.552  1.00-15.41           H
ATOM   1801 2HB  ARG A 155     -17.575  20.269  12.071  1.00-15.41           H
ATOM   1802  CG  ARG A 155     -15.905  21.508  11.671  1.00-15.41           C
ATOM   1803 1HG  ARG A 155     -16.333  22.324  12.251  1.00-15.41           H
ATOM   1804 2HG  ARG A 155     -14.830  21.506  11.819  1.00-15.41           H
ATOM   1805  CD  ARG A 155     -16.193  21.735  10.206  1.00-15.41           C
ATOM   1806 1HD  ARG A 155     -15.635  21.007   9.615  1.00-15.41           H
ATOM   1807 2HD  ARG A 155     -17.260  21.605  10.025  1.00-15.41           H
ATOM   1808  NE  ARG A 155     -15.805  23.097   9.820  1.00-15.41           N
ATOM   1809  HE  ARG A 155     -15.519  23.721  10.569  1.00-15.41           H
ATOM   1810  CZ  ARG A 155     -15.834  23.613   8.601  1.00-15.41           C
ATOM   1811  NH1 ARG A 155     -15.460  24.851   8.454  1.00-15.41           N
ATOM   1812 1HH1 ARG A 155     -15.166  25.385   9.262  1.00-15.41           H
ATOM   1813 2HH1 ARG A 155     -15.437  25.271   7.534  1.00-15.41           H
ATOM   1814  NH2 ARG A 155     -16.247  22.957   7.547  1.00-15.41           N
ATOM   1815 1HH2 ARG A 155     -16.531  21.992   7.637  1.00-15.41           H
ATOM   1816 2HH2 ARG A 155     -16.288  23.426   6.650  1.00-15.41           H
ATOM   1817  N   ILE A 156     -16.951  17.648  13.933  1.00-14.12           N
ATOM   1818  H   ILE A 156     -16.165  17.376  13.350  1.00-14.12           H
ATOM   1819  CA  ILE A 156     -17.816  16.609  14.496  1.00-14.12           C
ATOM   1820  HA  ILE A 156     -18.858  16.828  14.264  1.00-14.12           H
ATOM   1821  C   ILE A 156     -17.667  16.612  16.010  1.00-14.12           C
ATOM   1822  O   ILE A 156     -18.654  16.538  16.740  1.00-14.12           O
ATOM   1823  CB  ILE A 156     -17.453  15.216  13.923  1.00-14.12           C
ATOM   1824  HB  ILE A 156     -16.373  15.095  13.973  1.00-14.12           H
ATOM   1825  CG1 ILE A 156     -17.888  15.161  12.448  1.00-14.12           C
ATOM   1826 1HG1 ILE A 156     -18.972  15.051  12.408  1.00-14.12           H
ATOM   1827 2HG1 ILE A 156     -17.634  16.104  11.966  1.00-14.12           H
ATOM   1828  CG2 ILE A 156     -18.096  14.091  14.756  1.00-14.12           C
ATOM   1829 1HG2 ILE A 156     -17.959  13.131  14.271  1.00-14.12           H
ATOM   1830 2HG2 ILE A 156     -19.162  14.281  14.880  1.00-14.12           H
ATOM   1831 3HG2 ILE A 156     -17.629  14.037  15.742  1.00-14.12           H
ATOM   1832  CD1 ILE A 156     -17.249  14.052  11.635  1.00-14.12           C
ATOM   1833 1HD1 ILE A 156     -17.593  14.119  10.605  1.00-14.12           H
ATOM   1834 2HD1 ILE A 156     -17.518  13.079  12.040  1.00-14.12           H
ATOM   1835 3HD1 ILE A 156     -16.163  14.162  11.655  1.00-14.12           H
ATOM   1836  N   THR A 157     -16.438  16.749  16.482  1.00-14.97           N
ATOM   1837  H   THR A 157     -15.661  16.799  15.833  1.00-14.97           H
ATOM   1838  CA  THR A 157     -16.168  16.800  17.916  1.00-14.97           C
ATOM   1839  HA  THR A 157     -16.488  15.861  18.365  1.00-14.97           H
ATOM   1840  C   THR A 157     -16.959  17.926  18.577  1.00-14.97           C
ATOM   1841  O   THR A 157     -17.636  17.699  19.580  1.00-14.97           O
ATOM   1842  CB  THR A 157     -14.656  16.991  18.164  1.00-14.97           C
ATOM   1843  HB  THR A 157     -14.338  17.940  17.741  1.00-14.97           H
ATOM   1844  OG1 THR A 157     -13.940  15.924  17.530  1.00-14.97           O
ATOM   1845  HG1 THR A 157     -14.022  16.011  16.573  1.00-14.97           H
ATOM   1846  CG2 THR A 157     -14.308  16.974  19.618  1.00-14.97           C
ATOM   1847 1HG2 THR A 157     -13.230  17.104  19.723  1.00-14.97           H
ATOM   1848 2HG2 THR A 157     -14.602  16.029  20.066  1.00-14.97           H
ATOM   1849 3HG2 THR A 157     -14.797  17.798  20.140  1.00-14.97           H
ATOM   1850  N   ALA A 158     -16.948  19.110  17.977  1.00 -9.91           N
ATOM   1851  H   ALA A 158     -16.380  19.248  17.146  1.00 -9.91           H
ATOM   1852  CA  ALA A 158     -17.701  20.244  18.504  1.00 -9.91           C
ATOM   1853  HA  ALA A 158     -17.346  20.459  19.512  1.00 -9.91           H
ATOM   1854  C   ALA A 158     -19.199  19.944  18.587  1.00 -9.91           C
ATOM   1855  O   ALA A 158     -19.863  20.329  19.542  1.00 -9.91           O
ATOM   1856  CB  ALA A 158     -17.460  21.471  17.616  1.00 -9.91           C
ATOM   1857 1HB  ALA A 158     -16.396  21.693  17.584  1.00 -9.91           H
ATOM   1858 2HB  ALA A 158     -17.989  22.330  18.028  1.00 -9.91           H
ATOM   1859 3HB  ALA A 158     -17.814  21.281  16.602  1.00 -9.91           H
ATOM   1860  N   ILE A 159     -19.733  19.257  17.590  1.00 27.37           N
ATOM   1861  H   ILE A 159     -19.141  18.949  16.827  1.00 27.37           H
ATOM   1862  CA  ILE A 159     -21.162  18.944  17.550  1.00 27.37           C
ATOM   1863  HA  ILE A 159     -21.708  19.852  17.801  1.00 27.37           H
ATOM   1864  C   ILE A 159     -21.531  17.917  18.626  1.00 27.37           C
ATOM   1865  O   ILE A 159     -22.520  18.102  19.337  1.00 27.37           O
ATOM   1866  CB  ILE A 159     -21.569  18.534  16.092  1.00 27.37           C
ATOM   1867  HB  ILE A 159     -20.659  18.286  15.545  1.00 27.37           H
ATOM   1868  CG1 ILE A 159     -22.249  19.722  15.383  1.00 27.37           C
ATOM   1869 1HG1 ILE A 159     -22.639  19.369  14.429  1.00 27.37           H
ATOM   1870 2HG1 ILE A 159     -23.096  20.044  15.988  1.00 27.37           H
ATOM   1871  CG2 ILE A 159     -22.505  17.303  16.022  1.00 27.37           C
ATOM   1872 1HG2 ILE A 159     -22.771  17.098  14.985  1.00 27.37           H
ATOM   1873 2HG2 ILE A 159     -23.416  17.477  16.595  1.00 27.37           H
ATOM   1874 3HG2 ILE A 159     -21.993  16.423  16.418  1.00 27.37           H
ATOM   1875  CD1 ILE A 159     -21.356  20.951  15.106  1.00 27.37           C
ATOM   1876 1HD1 ILE A 159     -21.039  21.408  16.044  1.00 27.37           H
ATOM   1877 2HD1 ILE A 159     -21.919  21.685  14.532  1.00 27.37           H
ATOM   1878 3HD1 ILE A 159     -20.476  20.652  14.536  1.00 27.37           H
ATOM   1879  N   GLU A 160     -20.731  16.877  18.818  1.00  2.44           N
ATOM   1880  H   GLU A 160     -19.890  16.768  18.254  1.00  2.44           H
ATOM   1881  CA  GLU A 160     -21.084  15.853  19.805  1.00  2.44           C
ATOM   1882  HA  GLU A 160     -22.146  15.628  19.694  1.00  2.44           H
ATOM   1883  C   GLU A 160     -20.889  16.373  21.232  1.00  2.44           C
ATOM   1884  O   GLU A 160     -21.638  16.022  22.141  1.00  2.44           O
ATOM   1885  CB  GLU A 160     -20.313  14.549  19.564  1.00  2.44           C
ATOM   1886 1HB  GLU A 160     -19.242  14.744  19.620  1.00  2.44           H
ATOM   1887 2HB  GLU A 160     -20.586  13.849  20.355  1.00  2.44           H
ATOM   1888  CG  GLU A 160     -20.637  13.902  18.216  1.00  2.44           C
ATOM   1889 1HG  GLU A 160     -21.718  13.933  18.077  1.00  2.44           H
ATOM   1890 2HG  GLU A 160     -20.179  14.486  17.418  1.00  2.44           H
ATOM   1891  CD  GLU A 160     -20.191  12.445  18.092  1.00  2.44           C
ATOM   1892  OE1 GLU A 160     -19.250  11.982  18.769  1.00  2.44           O
ATOM   1893  OE2 GLU A 160     -20.841  11.730  17.287  1.00  2.44           O
ATOM   1894  N   MET A 161     -19.957  17.298  21.425  1.00-18.44           N
ATOM   1895  H   MET A 161     -19.317  17.537  20.669  1.00-18.44           H
ATOM   1896  CA  MET A 161     -19.845  18.002  22.705  1.00-18.44           C
ATOM   1897  HA  MET A 161     -19.819  17.285  23.527  1.00-18.44           H
ATOM   1898  C   MET A 161     -21.000  18.966  22.935  1.00-18.44           C
ATOM   1899  O   MET A 161     -21.502  19.113  24.048  1.00-18.44           O
ATOM   1900  CB  MET A 161     -18.594  18.862  22.721  1.00-18.44           C
ATOM   1901 1HB  MET A 161     -18.584  19.464  21.812  1.00-18.44           H
ATOM   1902 2HB  MET A 161     -18.665  19.534  23.574  1.00-18.44           H
ATOM   1903  CG  MET A 161     -17.293  18.109  22.806  1.00-18.44           C
ATOM   1904 1HG  MET A 161     -17.182  17.671  23.797  1.00-18.44           H
ATOM   1905 2HG  MET A 161     -17.270  17.321  22.053  1.00-18.44           H
ATOM   1906  SD  MET A 161     -15.962  19.264  22.474  1.00-18.44           S
ATOM   1907  CE  MET A 161     -16.037  20.350  23.862  1.00-18.44           C
ATOM   1908 1HE  MET A 161     -15.792  19.803  24.772  1.00-18.44           H
ATOM   1909 2HE  MET A 161     -17.026  20.793  23.950  1.00-18.44           H
ATOM   1910 3HE  MET A 161     -15.313  21.149  23.723  1.00-18.44           H
ATOM   1911  N   ARG A 162     -21.437  19.648  21.884  1.00 19.78           N
ATOM   1912  H   ARG A 162     -20.984  19.530  20.979  1.00 19.78           H
ATOM   1913  CA  ARG A 162     -22.532  20.606  22.020  1.00 19.78           C
ATOM   1914  HA  ARG A 162     -22.275  21.304  22.817  1.00 19.78           H
ATOM   1915  C   ARG A 162     -23.780  19.858  22.444  1.00 19.78           C
ATOM   1916  O   ARG A 162     -24.559  20.383  23.235  1.00 19.78           O
ATOM   1917  CB  ARG A 162     -22.753  21.376  20.710  1.00 19.78           C
ATOM   1918 1HB  ARG A 162     -21.802  21.818  20.417  1.00 19.78           H
ATOM   1919 2HB  ARG A 162     -23.050  20.671  19.934  1.00 19.78           H
ATOM   1920  CG  ARG A 162     -23.794  22.498  20.756  1.00 19.78           C
ATOM   1921 1HG  ARG A 162     -23.871  22.932  19.760  1.00 19.78           H
ATOM   1922 2HG  ARG A 162     -24.766  22.084  21.026  1.00 19.78           H
ATOM   1923  CD  ARG A 162     -23.429  23.606  21.742  1.00 19.78           C
ATOM   1924 1HD  ARG A 162     -22.364  23.542  21.969  1.00 19.78           H
ATOM   1925 2HD  ARG A 162     -23.625  24.574  21.276  1.00 19.78           H
ATOM   1926  NE  ARG A 162     -24.214  23.509  22.983  1.00 19.78           N
ATOM   1927  HE  ARG A 162     -25.059  22.956  22.951  1.00 19.78           H
ATOM   1928  CZ  ARG A 162     -23.919  24.065  24.150  1.00 19.78           C
ATOM   1929  NH1 ARG A 162     -24.775  23.963  25.122  1.00 19.78           N
ATOM   1930 1HH1 ARG A 162     -25.654  23.482  24.974  1.00 19.78           H
ATOM   1931 2HH1 ARG A 162     -24.549  24.357  26.025  1.00 19.78           H
ATOM   1932  NH2 ARG A 162     -22.807  24.708  24.389  1.00 19.78           N
ATOM   1933 1HH2 ARG A 162     -22.108  24.786  23.670  1.00 19.78           H
ATOM   1934 2HH2 ARG A 162     -22.651  25.105  25.309  1.00 19.78           H
ATOM   1935  N   ALA A 163     -23.933  18.623  21.991  1.00 -0.62           N
ATOM   1936  H   ALA A 163     -23.245  18.247  21.344  1.00 -0.62           H
ATOM   1937  CA  ALA A 163     -25.061  17.783  22.381  1.00 -0.62           C
ATOM   1938  HA  ALA A 163     -25.974  18.296  22.087  1.00 -0.62           H
ATOM   1939  C   ALA A 163     -25.155  17.518  23.891  1.00 -0.62           C
ATOM   1940  O   ALA A 163     -26.253  17.496  24.439  1.00 -0.62           O
ATOM   1941  CB  ALA A 163     -24.987  16.473  21.613  1.00 -0.62           C
ATOM   1942 1HB  ALA A 163     -24.877  16.669  20.546  1.00 -0.62           H
ATOM   1943 2HB  ALA A 163     -25.896  15.901  21.786  1.00 -0.62           H
ATOM   1944 3HB  ALA A 163     -24.128  15.892  21.949  1.00 -0.62           H
ATOM   1945  N   THR A 164     -24.023  17.364  24.568  1.00 -6.82           N
ATOM   1946  H   THR A 164     -23.132  17.383  24.081  1.00 -6.82           H
ATOM   1947  CA  THR A 164     -23.990  17.172  26.023  1.00 -6.82           C
ATOM   1948  HA  THR A 164     -24.888  16.646  26.347  1.00 -6.82           H
ATOM   1949  C   THR A 164     -23.938  18.498  26.783  1.00 -6.82           C
ATOM   1950  O   THR A 164     -23.903  18.535  28.013  1.00 -6.82           O
ATOM   1951  CB  THR A 164     -22.759  16.335  26.418  1.00 -6.82           C
ATOM   1952  HB  THR A 164     -22.625  16.355  27.495  1.00 -6.82           H
ATOM   1953  OG1 THR A 164     -21.603  16.854  25.765  1.00 -6.82           O
ATOM   1954  HG1 THR A 164     -20.969  16.132  25.672  1.00 -6.82           H
ATOM   1955  CG2 THR A 164     -22.890  14.908  25.965  1.00 -6.82           C
ATOM   1956 1HG2 THR A 164     -22.093  14.320  26.417  1.00 -6.82           H
ATOM   1957 2HG2 THR A 164     -22.799  14.856  24.880  1.00 -6.82           H
ATOM   1958 3HG2 THR A 164     -23.850  14.499  26.279  1.00 -6.82           H
ATOM   1959  N   GLY A 165     -23.960  19.598  26.043  1.00-19.39           N
ATOM   1960  H   GLY A 165     -23.977  19.513  25.036  1.00-19.39           H
ATOM   1961  CA  GLY A 165     -23.988  20.926  26.636  1.00-19.39           C
ATOM   1962 1HA  GLY A 165     -24.512  21.589  25.955  1.00-19.39           H
ATOM   1963 2HA  GLY A 165     -24.544  20.886  27.569  1.00-19.39           H
ATOM   1964  C   GLY A 165     -22.619  21.510  26.916  1.00-19.39           C
ATOM   1965  O   GLY A 165     -22.476  22.597  27.485  1.00-19.39           O
ATOM   1966  N   ILE A 166     -21.596  20.786  26.501  1.00  2.95           N
ATOM   1967  H   ILE A 166     -21.766  19.940  25.963  1.00  2.95           H
ATOM   1968  CA  ILE A 166     -20.212  21.147  26.768  1.00  2.95           C
ATOM   1969  HA  ILE A 166     -20.150  21.638  27.737  1.00  2.95           H
ATOM   1970  C   ILE A 166     -19.791  22.151  25.693  1.00  2.95           C
ATOM   1971  O   ILE A 166     -20.209  22.067  24.538  1.00  2.95           O
ATOM   1972  CB  ILE A 166     -19.344  19.861  26.828  1.00  2.95           C
ATOM   1973  HB  ILE A 166     -19.407  19.344  25.871  1.00  2.95           H
ATOM   1974  CG1 ILE A 166     -19.894  18.939  27.940  1.00  2.95           C
ATOM   1975 1HG1 ILE A 166     -19.790  19.454  28.893  1.00  2.95           H
ATOM   1976 2HG1 ILE A 166     -20.955  18.759  27.773  1.00  2.95           H
ATOM   1977  CG2 ILE A 166     -17.874  20.196  27.122  1.00  2.95           C
ATOM   1978 1HG2 ILE A 166     -17.272  19.295  27.066  1.00  2.95           H
ATOM   1979 2HG2 ILE A 166     -17.776  20.618  28.122  1.00  2.95           H
ATOM   1980 3HG2 ILE A 166     -17.485  20.898  26.389  1.00  2.95           H
ATOM   1981  CD1 ILE A 166     -19.232  17.588  28.066  1.00  2.95           C
ATOM   1982 1HD1 ILE A 166     -18.231  17.698  28.470  1.00  2.95           H
ATOM   1983 2HD1 ILE A 166     -19.191  17.110  27.090  1.00  2.95           H
ATOM   1984 3HD1 ILE A 166     -19.814  16.966  28.739  1.00  2.95           H
ATOM   1985  N   HIS A 167     -19.026  23.156  26.096  1.00 35.09           N
ATOM   1986  H   HIS A 167     -18.656  23.145  27.045  1.00 35.09           H
ATOM   1987  CA  HIS A 167     -18.745  24.321  25.256  1.00 35.09           C
ATOM   1988  HA  HIS A 167     -19.131  24.145  24.255  1.00 35.09           H
ATOM   1989  C   HIS A 167     -17.255  24.626  25.150  1.00 35.09           C
ATOM   1990  O   HIS A 167     -16.862  25.645  24.594  1.00 35.09           O
ATOM   1991  CB  HIS A 167     -19.481  25.512  25.874  1.00 35.09           C
ATOM   1992 1HB  HIS A 167     -20.440  25.154  26.236  1.00 35.09           H
ATOM   1993 2HB  HIS A 167     -18.908  25.875  26.726  1.00 35.09           H
ATOM   1994  CG  HIS A 167     -19.740  26.648  24.934  1.00 35.09           C
ATOM   1995  ND1 HIS A 167     -20.148  27.887  25.386  1.00 35.09           N
ATOM   1996  CD2 HIS A 167     -19.696  26.712  23.570  1.00 35.09           C
ATOM   1997  HD2 HIS A 167     -19.413  25.892  22.927  1.00 35.09           H
ATOM   1998  CE1 HIS A 167     -20.322  28.651  24.265  1.00 35.09           C
ATOM   1999  HE1 HIS A 167     -20.652  29.683  24.280  1.00 35.09           H
ATOM   2000  NE2 HIS A 167     -20.046  27.963  23.131  1.00 35.09           N
ATOM   2001  HE2 HIS A 167     -20.100  28.307  22.174  1.00 35.09           H
ATOM   2002  N   TRP A 168     -16.422  23.763  25.712  1.00  6.80           N
ATOM   2003  H   TRP A 168     -16.776  22.919  26.136  1.00  6.80           H
ATOM   2004  CA  TRP A 168     -14.987  24.012  25.805  1.00  6.80           C
ATOM   2005  HA  TRP A 168     -14.664  24.683  25.013  1.00  6.80           H
ATOM   2006  C   TRP A 168     -14.236  22.688  25.688  1.00  6.80           C
ATOM   2007  O   TRP A 168     -14.589  21.726  26.368  1.00  6.80           O
ATOM   2008  CB  TRP A 168     -14.752  24.661  27.170  1.00  6.80           C
ATOM   2009 1HB  TRP A 168     -15.475  25.467  27.287  1.00  6.80           H
ATOM   2010 2HB  TRP A 168     -14.954  23.926  27.941  1.00  6.80           H
ATOM   2011  CG  TRP A 168     -13.403  25.230  27.426  1.00  6.80           C
ATOM   2012  CD1 TRP A 168     -12.438  25.530  26.522  1.00  6.80           C
ATOM   2013  HD1 TRP A 168     -12.505  25.322  25.461  1.00  6.80           H
ATOM   2014  CD2 TRP A 168     -12.877  25.646  28.700  1.00  6.80           C
ATOM   2015  NE1 TRP A 168     -11.381  26.156  27.113  1.00  6.80           N
ATOM   2016  HE1 TRP A 168     -10.547  26.458  26.620  1.00  6.80           H
ATOM   2017  CE2 TRP A 168     -11.627  26.276  28.449  1.00  6.80           C
ATOM   2018  CE3 TRP A 168     -13.353  25.587  30.026  1.00  6.80           C
ATOM   2019  HE3 TRP A 168     -14.292  25.101  30.249  1.00  6.80           H
ATOM   2020  CZ2 TRP A 168     -10.864  26.871  29.470  1.00  6.80           C
ATOM   2021  HZ2 TRP A 168      -9.927  27.356  29.244  1.00  6.80           H
ATOM   2022  CZ3 TRP A 168     -12.590  26.194  31.059  1.00  6.80           C
ATOM   2023  HZ3 TRP A 168     -12.952  26.184  32.077  1.00  6.80           H
ATOM   2024  CH2 TRP A 168     -11.352  26.829  30.764  1.00  6.80           C
ATOM   2025  HH2 TRP A 168     -10.791  27.288  31.564  1.00  6.80           H
ATOM   2026  N   ASP A 169     -13.250  22.611  24.806  1.00 -1.87           N
ATOM   2027  H   ASP A 169     -12.996  23.428  24.252  1.00 -1.87           H
ATOM   2028  CA  ASP A 169     -12.470  21.388  24.609  1.00 -1.87           C
ATOM   2029  HA  ASP A 169     -12.897  20.572  25.193  1.00 -1.87           H
ATOM   2030  C   ASP A 169     -11.048  21.655  25.069  1.00 -1.87           C
ATOM   2031  O   ASP A 169     -10.468  22.694  24.740  1.00 -1.87           O
ATOM   2032  CB  ASP A 169     -12.437  20.981  23.130  1.00 -1.87           C
ATOM   2033 1HB  ASP A 169     -13.437  21.064  22.713  1.00 -1.87           H
ATOM   2034 2HB  ASP A 169     -11.785  21.671  22.594  1.00 -1.87           H
ATOM   2035  CG  ASP A 169     -11.936  19.553  22.918  1.00 -1.87           C
ATOM   2036  OD1 ASP A 169     -11.935  19.098  21.760  1.00 -1.87           O
ATOM   2037  OD2 ASP A 169     -11.552  18.870  23.894  1.00 -1.87           O
ATOM   2038  N   PHE A 170     -10.466  20.707  25.779  1.00 15.34           N
ATOM   2039  H   PHE A 170     -11.006  19.873  26.005  1.00 15.34           H
ATOM   2040  CA  PHE A 170      -9.063  20.761  26.169  1.00 15.34           C
ATOM   2041  HA  PHE A 170      -8.764  21.802  26.244  1.00 15.34           H
ATOM   2042  C   PHE A 170      -8.229  20.111  25.057  1.00 15.34           C
ATOM   2043  O   PHE A 170      -7.522  19.121  25.263  1.00 15.34           O
ATOM   2044  CB  PHE A 170      -8.873  20.115  27.543  1.00 15.34           C
ATOM   2045 1HB  PHE A 170      -9.094  19.051  27.464  1.00 15.34           H
ATOM   2046 2HB  PHE A 170      -7.831  20.230  27.843  1.00 15.34           H
ATOM   2047  CG  PHE A 170      -9.763  20.710  28.612  1.00 15.34           C
ATOM   2048  CD1 PHE A 170     -10.557  19.872  29.414  1.00 15.34           C
ATOM   2049  HD1 PHE A 170     -10.501  18.802  29.286  1.00 15.34           H
ATOM   2050  CD2 PHE A 170      -9.838  22.106  28.808  1.00 15.34           C
ATOM   2051  HD2 PHE A 170      -9.228  22.773  28.214  1.00 15.34           H
ATOM   2052  CE1 PHE A 170     -11.439  20.403  30.381  1.00 15.34           C
ATOM   2053  HE1 PHE A 170     -12.043  19.739  30.982  1.00 15.34           H
ATOM   2054  CE2 PHE A 170     -10.726  22.658  29.770  1.00 15.34           C
ATOM   2055  HE2 PHE A 170     -10.784  23.729  29.901  1.00 15.34           H
ATOM   2056  CZ  PHE A 170     -11.534  21.800  30.551  1.00 15.34           C
ATOM   2057  HZ  PHE A 170     -12.219  22.207  31.278  1.00 15.34           H
ATOM   2058  N   ALA A 171      -8.366  20.662  23.858  1.00  9.31           N
ATOM   2059  H   ALA A 171      -8.974  21.470  23.765  1.00  9.31           H
ATOM   2060  CA  ALA A 171      -7.692  20.196  22.648  1.00  9.31           C
ATOM   2061  HA  ALA A 171      -6.710  19.799  22.899  1.00  9.31           H
ATOM   2062  C   ALA A 171      -7.556  21.393  21.699  1.00  9.31           C
ATOM   2063  O   ALA A 171      -8.351  22.337  21.802  1.00  9.31           O
ATOM   2064  CB  ALA A 171      -8.552  19.117  21.988  1.00  9.31           C
ATOM   2065 1HB  ALA A 171      -8.835  18.366  22.725  1.00  9.31           H
ATOM   2066 2HB  ALA A 171      -8.012  18.644  21.170  1.00  9.31           H
ATOM   2067 3HB  ALA A 171      -9.463  19.569  21.591  1.00  9.31           H
ATOM   2068  N   PRO A 172      -6.630  21.347  20.717  1.00 -8.45           N
ATOM   2069  CA  PRO A 172      -5.598  20.376  20.313  1.00 -8.45           C
ATOM   2070  HA  PRO A 172      -5.984  19.361  20.396  1.00 -8.45           H
ATOM   2071  C   PRO A 172      -4.240  20.461  21.011  1.00 -8.45           C
ATOM   2072  O   PRO A 172      -3.943  21.391  21.757  1.00 -8.45           O
ATOM   2073  CB  PRO A 172      -5.405  20.718  18.840  1.00 -8.45           C
ATOM   2074 1HB  PRO A 172      -4.428  20.406  18.473  1.00 -8.45           H
ATOM   2075 2HB  PRO A 172      -6.195  20.264  18.250  1.00 -8.45           H
ATOM   2076  CG  PRO A 172      -5.524  22.183  18.825  1.00 -8.45           C
ATOM   2077 1HG  PRO A 172      -4.597  22.637  19.176  1.00 -8.45           H
ATOM   2078 2HG  PRO A 172      -5.763  22.532  17.824  1.00 -8.45           H
ATOM   2079  CD  PRO A 172      -6.652  22.488  19.781  1.00 -8.45           C
ATOM   2080 1HD  PRO A 172      -6.468  23.428  20.305  1.00 -8.45           H
ATOM   2081 2HD  PRO A 172      -7.605  22.520  19.247  1.00 -8.45           H
ATOM   2082  N   CYS A 173      -3.377  19.497  20.726  1.00  6.04           N
ATOM   2083  H   CYS A 173      -3.630  18.758  20.092  1.00  6.04           H
ATOM   2084  CA  CYS A 173      -2.030  19.510  21.282  1.00  6.04           C
ATOM   2085  HA  CYS A 173      -2.070  19.998  22.249  1.00  6.04           H
ATOM   2086  C   CYS A 173      -1.030  20.253  20.383  1.00  6.04           C
ATOM   2087  O   CYS A 173      -0.902  19.945  19.201  1.00  6.04           O
ATOM   2088  CB  CYS A 173      -1.561  18.077  21.509  1.00  6.04           C
ATOM   2089 1HB  CYS A 173      -2.356  17.530  22.014  1.00  6.04           H
ATOM   2090 2HB  CYS A 173      -1.392  17.612  20.536  1.00  6.04           H
ATOM   2091  SG  CYS A 173      -0.060  17.921  22.502  1.00  6.04           S
ATOM   2092  HG  CYS A 173       0.009  16.585  22.453  1.00  6.04           H
ATOM   2093  N   ILE A 174      -0.315  21.199  20.974  1.00 25.33           N
ATOM   2094  H   ILE A 174      -0.523  21.406  21.948  1.00 25.33           H
ATOM   2095  CA  ILE A 174       0.776  21.956  20.344  1.00 25.33           C
ATOM   2096  HA  ILE A 174       0.780  21.771  19.270  1.00 25.33           H
ATOM   2097  C   ILE A 174       2.131  21.523  20.904  1.00 25.33           C
ATOM   2098  O   ILE A 174       3.180  22.033  20.510  1.00 25.33           O
ATOM   2099  CB  ILE A 174       0.624  23.491  20.592  1.00 25.33           C
ATOM   2100  HB  ILE A 174       1.491  23.989  20.162  1.00 25.33           H
ATOM   2101  CG1 ILE A 174       0.583  23.795  22.109  1.00 25.33           C
ATOM   2102 1HG1 ILE A 174      -0.410  23.548  22.482  1.00 25.33           H
ATOM   2103 2HG1 ILE A 174       1.300  23.159  22.623  1.00 25.33           H
ATOM   2104  CG2 ILE A 174      -0.632  24.023  19.862  1.00 25.33           C
ATOM   2105 1HG2 ILE A 174      -0.690  25.106  19.958  1.00 25.33           H
ATOM   2106 2HG2 ILE A 174      -1.537  23.573  20.276  1.00 25.33           H
ATOM   2107 3HG2 ILE A 174      -0.569  23.775  18.801  1.00 25.33           H
ATOM   2108  CD1 ILE A 174       0.897  25.222  22.517  1.00 25.33           C
ATOM   2109 1HD1 ILE A 174       0.161  25.903  22.096  1.00 25.33           H
ATOM   2110 2HD1 ILE A 174       1.894  25.494  22.168  1.00 25.33           H
ATOM   2111 3HD1 ILE A 174       0.870  25.296  23.604  1.00 25.33           H
ATOM   2112  N   ALA A 175       2.125  20.607  21.862  1.00 14.68           N
ATOM   2113  H   ALA A 175       1.250  20.202  22.164  1.00 14.68           H
ATOM   2114  CA  ALA A 175       3.370  20.123  22.447  1.00 14.68           C
ATOM   2115  HA  ALA A 175       4.074  20.948  22.554  1.00 14.68           H
ATOM   2116  C   ALA A 175       3.947  19.103  21.465  1.00 14.68           C
ATOM   2117  O   ALA A 175       3.419  17.999  21.323  1.00 14.68           O
ATOM   2118  CB  ALA A 175       3.113  19.509  23.828  1.00 14.68           C
ATOM   2119 1HB  ALA A 175       2.797  20.290  24.523  1.00 14.68           H
ATOM   2120 2HB  ALA A 175       4.026  19.048  24.197  1.00 14.68           H
ATOM   2121 3HB  ALA A 175       2.339  18.747  23.757  1.00 14.68           H
ATOM   2122  N   VAL A 176       4.997  19.489  20.753  1.00  1.84           N
ATOM   2123  H   VAL A 176       5.391  20.410  20.890  1.00  1.84           H
ATOM   2124  CA  VAL A 176       5.606  18.614  19.755  1.00  1.84           C
ATOM   2125  HA  VAL A 176       4.821  18.204  19.121  1.00  1.84           H
ATOM   2126  C   VAL A 176       6.283  17.484  20.525  1.00  1.84           C
ATOM   2127  O   VAL A 176       7.075  17.735  21.440  1.00  1.84           O
ATOM   2128  CB  VAL A 176       6.632  19.385  18.874  1.00  1.84           C
ATOM   2129  HB  VAL A 176       7.451  19.723  19.504  1.00  1.84           H
ATOM   2130  CG1 VAL A 176       7.198  18.492  17.775  1.00  1.84           C
ATOM   2131 1HG1 VAL A 176       7.918  19.053  17.179  1.00  1.84           H
ATOM   2132 2HG1 VAL A 176       6.398  18.138  17.122  1.00  1.84           H
ATOM   2133 3HG1 VAL A 176       7.709  17.635  18.211  1.00  1.84           H
ATOM   2134  CG2 VAL A 176       5.981  20.624  18.240  1.00  1.84           C
ATOM   2135 1HG2 VAL A 176       5.106  20.342  17.660  1.00  1.84           H
ATOM   2136 2HG2 VAL A 176       6.701  21.120  17.587  1.00  1.84           H
ATOM   2137 3HG2 VAL A 176       5.691  21.337  19.010  1.00  1.84           H
ATOM   2138  N   ALA A 177       5.948  16.245  20.194  1.00  8.76           N
ATOM   2139  H   ALA A 177       5.312  16.085  19.423  1.00  8.76           H
ATOM   2140  CA  ALA A 177       6.481  15.090  20.906  1.00  8.76           C
ATOM   2141  HA  ALA A 177       6.603  15.350  21.957  1.00  8.76           H
ATOM   2142  C   ALA A 177       7.861  14.727  20.342  1.00  8.76           C
ATOM   2143  O   ALA A 177       8.007  13.850  19.497  1.00  8.76           O
ATOM   2144  CB  ALA A 177       5.501  13.922  20.814  1.00  8.76           C
ATOM   2145 1HB  ALA A 177       4.587  14.170  21.349  1.00  8.76           H
ATOM   2146 2HB  ALA A 177       5.950  13.034  21.266  1.00  8.76           H
ATOM   2147 3HB  ALA A 177       5.263  13.717  19.772  1.00  8.76           H
ATOM   2148  N   ARG A 178       8.877  15.455  20.775  1.00 12.50           N
ATOM   2149  H   ARG A 178       8.696  16.179  21.465  1.00 12.50           H
ATOM   2150  CA  ARG A 178      10.242  15.224  20.297  1.00 12.50           C
ATOM   2151  HA  ARG A 178      10.221  15.052  19.220  1.00 12.50           H
ATOM   2152  C   ARG A 178      10.819  13.977  20.940  1.00 12.50           C
ATOM   2153  O   ARG A 178      11.642  13.299  20.331  1.00 12.50           O
ATOM   2154  CB  ARG A 178      11.140  16.426  20.603  1.00 12.50           C
ATOM   2155 1HB  ARG A 178      11.134  16.593  21.679  1.00 12.50           H
ATOM   2156 2HB  ARG A 178      12.161  16.183  20.306  1.00 12.50           H
ATOM   2157  CG  ARG A 178      10.717  17.723  19.908  1.00 12.50           C
ATOM   2158 1HG  ARG A 178       9.677  17.937  20.153  1.00 12.50           H
ATOM   2159 2HG  ARG A 178      11.329  18.539  20.287  1.00 12.50           H
ATOM   2160  CD  ARG A 178      10.866  17.678  18.386  1.00 12.50           C
ATOM   2161 1HD  ARG A 178      10.304  16.832  17.988  1.00 12.50           H
ATOM   2162 2HD  ARG A 178      10.441  18.593  17.973  1.00 12.50           H
ATOM   2163  NE  ARG A 178      12.268  17.585  17.963  1.00 12.50           N
ATOM   2164  HE  ARG A 178      12.967  17.486  18.687  1.00 12.50           H
ATOM   2165  CZ  ARG A 178      12.717  17.629  16.717  1.00 12.50           C
ATOM   2166  NH1 ARG A 178      14.005  17.643  16.537  1.00 12.50           N
ATOM   2167 1HH1 ARG A 178      14.621  17.601  17.341  1.00 12.50           H
ATOM   2168 2HH1 ARG A 178      14.392  17.671  15.606  1.00 12.50           H
ATOM   2169  NH2 ARG A 178      11.946  17.647  15.662  1.00 12.50           N
ATOM   2170 1HH2 ARG A 178      10.940  17.551  15.770  1.00 12.50           H
ATOM   2171 2HH2 ARG A 178      12.349  17.739  14.735  1.00 12.50           H
ATOM   2172  N   ASP A 179      10.369  13.654  22.142  1.00 16.80           N
ATOM   2173  H   ASP A 179       9.674  14.238  22.594  1.00 16.80           H
ATOM   2174  CA  ASP A 179      10.835  12.462  22.853  1.00 16.80           C
ATOM   2175  HA  ASP A 179      11.571  11.942  22.245  1.00 16.80           H
ATOM   2176  C   ASP A 179       9.660  11.513  23.086  1.00 16.80           C
ATOM   2177  O   ASP A 179       8.818  11.742  23.949  1.00 16.80           O
ATOM   2178  CB  ASP A 179      11.524  12.864  24.161  1.00 16.80           C
ATOM   2179 1HB  ASP A 179      12.187  13.699  23.940  1.00 16.80           H
ATOM   2180 2HB  ASP A 179      10.784  13.196  24.890  1.00 16.80           H
ATOM   2181  CG  ASP A 179      12.362  11.739  24.748  1.00 16.80           C
ATOM   2182  OD1 ASP A 179      12.039  10.559  24.522  1.00 16.80           O
ATOM   2183  OD2 ASP A 179      13.400  12.033  25.395  1.00 16.80           O
ATOM   2184  N   ILE A 180       9.578  10.459  22.282  1.00 12.65           N
ATOM   2185  H   ILE A 180      10.315  10.301  21.602  1.00 12.65           H
ATOM   2186  CA  ILE A 180       8.438   9.532  22.302  1.00 12.65           C
ATOM   2187  HA  ILE A 180       7.530  10.133  22.251  1.00 12.65           H
ATOM   2188  C   ILE A 180       8.306   8.676  23.567  1.00 12.65           C
ATOM   2189  O   ILE A 180       7.338   7.930  23.729  1.00 12.65           O
ATOM   2190  CB  ILE A 180       8.445   8.592  21.064  1.00 12.65           C
ATOM   2191  HB  ILE A 180       7.573   7.942  21.133  1.00 12.65           H
ATOM   2192  CG1 ILE A 180       9.711   7.709  21.057  1.00 12.65           C
ATOM   2193 1HG1 ILE A 180      10.573   8.330  20.821  1.00 12.65           H
ATOM   2194 2HG1 ILE A 180       9.859   7.298  22.054  1.00 12.65           H
ATOM   2195  CG2 ILE A 180       8.306   9.429  19.765  1.00 12.65           C
ATOM   2196 1HG2 ILE A 180       8.185   8.772  18.906  1.00 12.65           H
ATOM   2197 2HG2 ILE A 180       9.184  10.052  19.607  1.00 12.65           H
ATOM   2198 3HG2 ILE A 180       7.430  10.076  19.832  1.00 12.65           H
ATOM   2199  CD1 ILE A 180       9.677   6.539  20.080  1.00 12.65           C
ATOM   2200 1HD1 ILE A 180      10.599   5.964  20.173  1.00 12.65           H
ATOM   2201 2HD1 ILE A 180       9.592   6.903  19.059  1.00 12.65           H
ATOM   2202 3HD1 ILE A 180       8.830   5.891  20.308  1.00 12.65           H
ATOM   2203  N   ARG A 181       9.233   8.819  24.505  1.00 -2.54           N
ATOM   2204  H   ARG A 181      10.034   9.423  24.333  1.00 -2.54           H
ATOM   2205  CA  ARG A 181       9.094   8.184  25.818  1.00 -2.54           C
ATOM   2206  HA  ARG A 181       8.918   7.114  25.710  1.00 -2.54           H
ATOM   2207  C   ARG A 181       7.926   8.786  26.584  1.00 -2.54           C
ATOM   2208  O   ARG A 181       7.354   8.148  27.462  1.00 -2.54           O
ATOM   2209  CB  ARG A 181      10.355   8.412  26.639  1.00 -2.54           C
ATOM   2210 1HB  ARG A 181      10.543   9.484  26.684  1.00 -2.54           H
ATOM   2211 2HB  ARG A 181      10.180   8.051  27.650  1.00 -2.54           H
ATOM   2212  CG  ARG A 181      11.585   7.730  26.093  1.00 -2.54           C
ATOM   2213 1HG  ARG A 181      11.439   6.651  26.088  1.00 -2.54           H
ATOM   2214 2HG  ARG A 181      11.770   8.072  25.079  1.00 -2.54           H
ATOM   2215  CD  ARG A 181      12.769   8.083  26.961  1.00 -2.54           C
ATOM   2216 1HD  ARG A 181      12.845   9.168  27.027  1.00 -2.54           H
ATOM   2217 2HD  ARG A 181      12.599   7.685  27.961  1.00 -2.54           H
ATOM   2218  NE  ARG A 181      14.021   7.527  26.436  1.00 -2.54           N
ATOM   2219  HE  ARG A 181      14.062   6.519  26.325  1.00 -2.54           H
ATOM   2220  CZ  ARG A 181      15.105   8.204  26.093  1.00 -2.54           C
ATOM   2221  NH1 ARG A 181      16.203   7.541  25.875  1.00 -2.54           N
ATOM   2222 1HH1 ARG A 181      16.228   6.538  26.002  1.00 -2.54           H
ATOM   2223 2HH1 ARG A 181      17.027   8.036  25.564  1.00 -2.54           H
ATOM   2224  NH2 ARG A 181      15.142   9.501  25.948  1.00 -2.54           N
ATOM   2225 1HH2 ARG A 181      14.283  10.036  25.943  1.00 -2.54           H
ATOM   2226 2HH2 ARG A 181      16.037   9.954  25.829  1.00 -2.54           H
ATOM   2227  N   TRP A 182       7.576  10.012  26.221  1.00 27.67           N
ATOM   2228  H   TRP A 182       8.083  10.458  25.463  1.00 27.67           H
ATOM   2229  CA  TRP A 182       6.477  10.750  26.831  1.00 27.67           C
ATOM   2230  HA  TRP A 182       6.669  10.864  27.899  1.00 27.67           H
ATOM   2231  C   TRP A 182       5.146  10.024  26.642  1.00 27.67           C
ATOM   2232  O   TRP A 182       4.756   9.671  25.524  1.00 27.67           O
ATOM   2233  CB  TRP A 182       6.442  12.118  26.146  1.00 27.67           C
ATOM   2234 1HB  TRP A 182       7.439  12.553  26.212  1.00 27.67           H
ATOM   2235 2HB  TRP A 182       6.227  11.961  25.090  1.00 27.67           H
ATOM   2236  CG  TRP A 182       5.470  13.123  26.671  1.00 27.67           C
ATOM   2237  CD1 TRP A 182       5.378  13.599  27.940  1.00 27.67           C
ATOM   2238  HD1 TRP A 182       5.973  13.234  28.767  1.00 27.67           H
ATOM   2239  CD2 TRP A 182       4.568  13.933  25.894  1.00 27.67           C
ATOM   2240  NE1 TRP A 182       4.474  14.622  28.030  1.00 27.67           N
ATOM   2241  HE1 TRP A 182       4.242  15.112  28.892  1.00 27.67           H
ATOM   2242  CE2 TRP A 182       3.998  14.894  26.777  1.00 27.67           C
ATOM   2243  CE3 TRP A 182       4.239  13.990  24.524  1.00 27.67           C
ATOM   2244  HE3 TRP A 182       4.678  13.287  23.830  1.00 27.67           H
ATOM   2245  CZ2 TRP A 182       3.113  15.897  26.328  1.00 27.67           C
ATOM   2246  HZ2 TRP A 182       2.692  16.606  27.021  1.00 27.67           H
ATOM   2247  CZ3 TRP A 182       3.341  14.992  24.070  1.00 27.67           C
ATOM   2248  HZ3 TRP A 182       3.079  15.043  23.024  1.00 27.67           H
ATOM   2249  CH2 TRP A 182       2.788  15.935  24.983  1.00 27.67           C
ATOM   2250  HH2 TRP A 182       2.097  16.680  24.619  1.00 27.67           H
ATOM   2251  N   GLY A 183       4.414   9.825  27.729  1.00  3.89           N
ATOM   2252  H   GLY A 183       4.769  10.124  28.640  1.00  3.89           H
ATOM   2253  CA  GLY A 183       3.155   9.096  27.689  1.00  3.89           C
ATOM   2254 1HA  GLY A 183       3.320   8.172  27.133  1.00  3.89           H
ATOM   2255 2HA  GLY A 183       2.894   8.828  28.710  1.00  3.89           H
ATOM   2256  C   GLY A 183       1.955   9.783  27.071  1.00  3.89           C
ATOM   2257  O   GLY A 183       0.836   9.279  27.127  1.00  3.89           O
ATOM   2258  N   ARG A 184       2.175  10.940  26.459  1.00-15.26           N
ATOM   2259  H   ARG A 184       3.113  11.318  26.465  1.00-15.26           H
ATOM   2260  CA  ARG A 184       1.110  11.683  25.778  1.00-15.26           C
ATOM   2261  HA  ARG A 184       0.181  11.114  25.839  1.00-15.26           H
ATOM   2262  C   ARG A 184       1.451  11.881  24.312  1.00-15.26           C
ATOM   2263  O   ARG A 184       0.842  12.705  23.639  1.00-15.26           O
ATOM   2264  CB  ARG A 184       0.879  13.036  26.450  1.00-15.26           C
ATOM   2265 1HB  ARG A 184       1.703  13.684  26.189  1.00-15.26           H
ATOM   2266 2HB  ARG A 184      -0.039  13.474  26.056  1.00-15.26           H
ATOM   2267  CG  ARG A 184       0.805  12.959  27.963  1.00-15.26           C
ATOM   2268 1HG  ARG A 184       0.084  12.193  28.243  1.00-15.26           H
ATOM   2269 2HG  ARG A 184       1.785  12.682  28.352  1.00-15.26           H
ATOM   2270  CD  ARG A 184       0.405  14.268  28.605  1.00-15.26           C
ATOM   2271 1HD  ARG A 184       0.612  14.202  29.674  1.00-15.26           H
ATOM   2272 2HD  ARG A 184       0.995  15.083  28.184  1.00-15.26           H
ATOM   2273  NE  ARG A 184      -1.026  14.535  28.420  1.00-15.26           N
ATOM   2274  HE  ARG A 184      -1.539  13.945  27.767  1.00-15.26           H
ATOM   2275  CZ  ARG A 184      -1.739  15.458  29.049  1.00-15.26           C
ATOM   2276  NH1 ARG A 184      -3.015  15.509  28.801  1.00-15.26           N
ATOM   2277 1HH1 ARG A 184      -3.405  14.923  28.072  1.00-15.26           H
ATOM   2278 2HH1 ARG A 184      -3.606  16.137  29.335  1.00-15.26           H
ATOM   2279  NH2 ARG A 184      -1.233  16.265  29.947  1.00-15.26           N
ATOM   2280 1HH2 ARG A 184      -0.246  16.270  30.120  1.00-15.26           H
ATOM   2281 2HH2 ARG A 184      -1.848  16.877  30.470  1.00-15.26           H
ATOM   2282  N   THR A 185       2.410  11.113  23.811  1.00  5.36           N
ATOM   2283  H   THR A 185       2.878  10.444  24.410  1.00  5.36           H
ATOM   2284  CA  THR A 185       2.816  11.192  22.403  1.00  5.36           C
ATOM   2285  HA  THR A 185       3.215  12.185  22.206  1.00  5.36           H
ATOM   2286  C   THR A 185       1.609  11.002  21.482  1.00  5.36           C
ATOM   2287  O   THR A 185       1.467  11.720  20.500  1.00  5.36           O
ATOM   2288  CB  THR A 185       3.940  10.157  22.108  1.00  5.36           C
ATOM   2289  HB  THR A 185       3.596   9.157  22.357  1.00  5.36           H
ATOM   2290  OG1 THR A 185       5.082  10.479  22.905  1.00  5.36           O
ATOM   2291  HG1 THR A 185       5.008  10.032  23.760  1.00  5.36           H
ATOM   2292  CG2 THR A 185       4.397  10.161  20.665  1.00  5.36           C
ATOM   2293 1HG2 THR A 185       4.725  11.157  20.379  1.00  5.36           H
ATOM   2294 2HG2 THR A 185       3.586   9.840  20.013  1.00  5.36           H
ATOM   2295 3HG2 THR A 185       5.230   9.468  20.558  1.00  5.36           H
ATOM   2296  N   TYR A 186       0.679  10.125  21.838  1.00 14.05           N
ATOM   2297  H   TYR A 186       0.836   9.540  22.652  1.00 14.05           H
ATOM   2298  CA  TYR A 186      -0.544   9.936  21.052  1.00 14.05           C
ATOM   2299  HA  TYR A 186      -0.234   9.749  20.026  1.00 14.05           H
ATOM   2300  C   TYR A 186      -1.533  11.106  21.019  1.00 14.05           C
ATOM   2301  O   TYR A 186      -2.455  11.126  20.191  1.00 14.05           O
ATOM   2302  CB  TYR A 186      -1.286   8.696  21.547  1.00 14.05           C
ATOM   2303 1HB  TYR A 186      -2.019   8.418  20.791  1.00 14.05           H
ATOM   2304 2HB  TYR A 186      -0.573   7.882  21.638  1.00 14.05           H
ATOM   2305  CG  TYR A 186      -2.014   8.852  22.871  1.00 14.05           C
ATOM   2306  CD1 TYR A 186      -3.342   9.326  22.912  1.00 14.05           C
ATOM   2307  HD1 TYR A 186      -3.818   9.645  21.997  1.00 14.05           H
ATOM   2308  CD2 TYR A 186      -1.401   8.484  24.087  1.00 14.05           C
ATOM   2309  HD2 TYR A 186      -0.383   8.128  24.094  1.00 14.05           H
ATOM   2310  CE1 TYR A 186      -4.061   9.378  24.135  1.00 14.05           C
ATOM   2311  HE1 TYR A 186      -5.086   9.710  24.161  1.00 14.05           H
ATOM   2312  CE2 TYR A 186      -2.111   8.555  25.313  1.00 14.05           C
ATOM   2313  HE2 TYR A 186      -1.627   8.273  26.237  1.00 14.05           H
ATOM   2314  CZ  TYR A 186      -3.439   8.977  25.316  1.00 14.05           C
ATOM   2315  OH  TYR A 186      -4.160   8.983  26.476  1.00 14.05           O
ATOM   2316  HH  TYR A 186      -3.721   8.494  27.180  1.00 14.05           H
ATOM   2317  N   GLU A 187      -1.389  12.055  21.934  1.00-20.34           N
ATOM   2318  H   GLU A 187      -0.636  11.991  22.615  1.00-20.34           H
ATOM   2319  CA  GLU A 187      -2.240  13.242  21.963  1.00-20.34           C
ATOM   2320  HA  GLU A 187      -3.230  12.994  21.584  1.00-20.34           H
ATOM   2321  C   GLU A 187      -1.624  14.296  21.047  1.00-20.34           C
ATOM   2322  O   GLU A 187      -2.311  15.211  20.612  1.00-20.34           O
ATOM   2323  CB  GLU A 187      -2.382  13.818  23.381  1.00-20.34           C
ATOM   2324 1HB  GLU A 187      -1.394  14.064  23.765  1.00-20.34           H
ATOM   2325 2HB  GLU A 187      -2.959  14.740  23.315  1.00-20.34           H
ATOM   2326  CG  GLU A 187      -3.078  12.888  24.377  1.00-20.34           C
ATOM   2327 1HG  GLU A 187      -4.046  12.595  23.967  1.00-20.34           H
ATOM   2328 2HG  GLU A 187      -2.471  11.990  24.507  1.00-20.34           H
ATOM   2329  CD  GLU A 187      -3.296  13.538  25.744  1.00-20.34           C
ATOM   2330  OE1 GLU A 187      -3.989  14.575  25.825  1.00-20.34           O
ATOM   2331  OE2 GLU A 187      -2.803  13.000  26.762  1.00-20.34           O
ATOM   2332  N   SER A 188      -0.346  14.148  20.729  1.00 14.73           N
ATOM   2333  H   SER A 188       0.166  13.345  21.080  1.00 14.73           H
ATOM   2334  CA  SER A 188       0.353  15.037  19.802  1.00 14.73           C
ATOM   2335  HA  SER A 188      -0.100  16.026  19.817  1.00 14.73           H
ATOM   2336  C   SER A 188       0.230  14.436  18.406  1.00 14.73           C
ATOM   2337  O   SER A 188      -0.148  13.276  18.262  1.00 14.73           O
ATOM   2338  CB  SER A 188       1.828  15.161  20.194  1.00 14.73           C
ATOM   2339 1HB  SER A 188       1.887  15.401  21.254  1.00 14.73           H
ATOM   2340 2HB  SER A 188       2.331  14.209  20.016  1.00 14.73           H
ATOM   2341  OG  SER A 188       2.474  16.192  19.463  1.00 14.73           O
ATOM   2342  HG  SER A 188       2.805  16.845  20.102  1.00 14.73           H
ATOM   2343  N   PHE A 189       0.531  15.211  17.375  1.00  5.36           N
ATOM   2344  H   PHE A 189       0.838  16.157  17.540  1.00  5.36           H
ATOM   2345  CA  PHE A 189       0.432  14.705  16.006  1.00  5.36           C
ATOM   2346  HA  PHE A 189      -0.335  13.935  15.970  1.00  5.36           H
ATOM   2347  C   PHE A 189       1.728  14.084  15.482  1.00  5.36           C
ATOM   2348  O   PHE A 189       1.685  13.112  14.734  1.00  5.36           O
ATOM   2349  CB  PHE A 189       0.030  15.830  15.045  1.00  5.36           C
ATOM   2350 1HB  PHE A 189       0.786  16.612  15.075  1.00  5.36           H
ATOM   2351 2HB  PHE A 189       0.003  15.416  14.038  1.00  5.36           H
ATOM   2352  CG  PHE A 189      -1.316  16.442  15.339  1.00  5.36           C
ATOM   2353  CD1 PHE A 189      -1.418  17.630  16.090  1.00  5.36           C
ATOM   2354  HD1 PHE A 189      -0.527  18.101  16.480  1.00  5.36           H
ATOM   2355  CD2 PHE A 189      -2.490  15.853  14.835  1.00  5.36           C
ATOM   2356  HD2 PHE A 189      -2.425  14.944  14.255  1.00  5.36           H
ATOM   2357  CE1 PHE A 189      -2.678  18.231  16.335  1.00  5.36           C
ATOM   2358  HE1 PHE A 189      -2.735  19.144  16.910  1.00  5.36           H
ATOM   2359  CE2 PHE A 189      -3.760  16.444  15.066  1.00  5.36           C
ATOM   2360  HE2 PHE A 189      -4.652  15.989  14.662  1.00  5.36           H
ATOM   2361  CZ  PHE A 189      -3.853  17.639  15.815  1.00  5.36           C
ATOM   2362  HZ  PHE A 189      -4.815  18.100  15.984  1.00  5.36           H
ATOM   2363  N   ALA A 190       2.868  14.689  15.797  1.00 17.51           N
ATOM   2364  H   ALA A 190       2.884  15.423  16.489  1.00 17.51           H
ATOM   2365  CA  ALA A 190       4.125  14.368  15.123  1.00 17.51           C
ATOM   2366  HA  ALA A 190       4.197  13.288  14.985  1.00 17.51           H
ATOM   2367  C   ALA A 190       5.335  14.845  15.929  1.00 17.51           C
ATOM   2368  O   ALA A 190       5.197  15.620  16.878  1.00 17.51           O
ATOM   2369  CB  ALA A 190       4.135  15.049  13.739  1.00 17.51           C
ATOM   2370 1HB  ALA A 190       3.241  14.760  13.188  1.00 17.51           H
ATOM   2371 2HB  ALA A 190       5.010  14.729  13.173  1.00 17.51           H
ATOM   2372 3HB  ALA A 190       4.150  16.133  13.854  1.00 17.51           H
ATOM   2373  N   GLU A 191       6.518  14.457  15.468  1.00 -3.99           N
ATOM   2374  H   GLU A 191       6.549  13.746  14.743  1.00 -3.99           H
ATOM   2375  CA  GLU A 191       7.783  15.015  15.966  1.00 -3.99           C
ATOM   2376  HA  GLU A 191       7.680  15.249  17.025  1.00 -3.99           H
ATOM   2377  C   GLU A 191       8.170  16.293  15.217  1.00 -3.99           C
ATOM   2378  O   GLU A 191       9.112  16.994  15.583  1.00 -3.99           O
ATOM   2379  CB  GLU A 191       8.914  13.994  15.799  1.00 -3.99           C
ATOM   2380 1HB  GLU A 191       9.797  14.375  16.312  1.00 -3.99           H
ATOM   2381 2HB  GLU A 191       8.606  13.076  16.290  1.00 -3.99           H
ATOM   2382  CG  GLU A 191       9.293  13.674  14.346  1.00 -3.99           C
ATOM   2383 1HG  GLU A 191       8.405  13.340  13.811  1.00 -3.99           H
ATOM   2384 2HG  GLU A 191       9.667  14.577  13.863  1.00 -3.99           H
ATOM   2385  CD  GLU A 191      10.355  12.594  14.242  1.00 -3.99           C
ATOM   2386  OE1 GLU A 191      10.397  11.685  15.096  1.00 -3.99           O
ATOM   2387  OE2 GLU A 191      11.160  12.613  13.291  1.00 -3.99           O
ATOM   2388  N   ASP A 192       7.463  16.569  14.132  1.00  6.94           N
ATOM   2389  H   ASP A 192       6.692  15.969  13.889  1.00  6.94           H
ATOM   2390  CA  ASP A 192       7.763  17.706  13.260  1.00  6.94           C
ATOM   2391  HA  ASP A 192       8.819  17.956  13.340  1.00  6.94           H
ATOM   2392  C   ASP A 192       6.906  18.936  13.577  1.00  6.94           C
ATOM   2393  O   ASP A 192       5.679  18.868  13.454  1.00  6.94           O
ATOM   2394  CB  ASP A 192       7.484  17.333  11.808  1.00  6.94           C
ATOM   2395 1HB  ASP A 192       8.141  16.515  11.514  1.00  6.94           H
ATOM   2396 2HB  ASP A 192       6.451  16.998  11.726  1.00  6.94           H
ATOM   2397  CG  ASP A 192       7.683  18.510  10.877  1.00  6.94           C
ATOM   2398  OD1 ASP A 192       8.710  19.217  10.970  1.00  6.94           O
ATOM   2399  OD2 ASP A 192       6.783  18.785  10.064  1.00  6.94           O
ATOM   2400  N   PRO A 193       7.521  20.074  13.956  1.00 -5.22           N
ATOM   2401  CA  PRO A 193       6.686  21.244  14.266  1.00 -5.22           C
ATOM   2402  HA  PRO A 193       6.089  21.035  15.152  1.00 -5.22           H
ATOM   2403  C   PRO A 193       5.760  21.748  13.165  1.00 -5.22           C
ATOM   2404  O   PRO A 193       4.687  22.238  13.477  1.00 -5.22           O
ATOM   2405  CB  PRO A 193       7.717  22.334  14.577  1.00 -5.22           C
ATOM   2406 1HB  PRO A 193       7.946  22.907  13.679  1.00 -5.22           H
ATOM   2407 2HB  PRO A 193       7.352  22.994  15.365  1.00 -5.22           H
ATOM   2408  CG  PRO A 193       8.896  21.594  15.027  1.00 -5.22           C
ATOM   2409 1HG  PRO A 193       9.799  22.196  14.922  1.00 -5.22           H
ATOM   2410 2HG  PRO A 193       8.757  21.288  16.062  1.00 -5.22           H
ATOM   2411  CD  PRO A 193       8.949  20.393  14.146  1.00 -5.22           C
ATOM   2412 1HD  PRO A 193       9.416  20.635  13.191  1.00 -5.22           H
ATOM   2413 2HD  PRO A 193       9.475  19.580  14.647  1.00 -5.22           H
ATOM   2414  N   GLU A 194       6.132  21.653  11.895  1.00-10.54           N
ATOM   2415  H   GLU A 194       7.032  21.261  11.653  1.00-10.54           H
ATOM   2416  CA  GLU A 194       5.252  22.139  10.826  1.00-10.54           C
ATOM   2417  HA  GLU A 194       4.926  23.149  11.074  1.00-10.54           H
ATOM   2418  C   GLU A 194       4.005  21.258  10.697  1.00-10.54           C
ATOM   2419  O   GLU A 194       2.890  21.753  10.523  1.00-10.54           O
ATOM   2420  CB  GLU A 194       6.020  22.186   9.500  1.00-10.54           C
ATOM   2421 1HB  GLU A 194       6.925  22.771   9.660  1.00-10.54           H
ATOM   2422 2HB  GLU A 194       6.313  21.175   9.227  1.00-10.54           H
ATOM   2423  CG  GLU A 194       5.258  22.795   8.331  1.00-10.54           C
ATOM   2424 1HG  GLU A 194       4.353  22.212   8.153  1.00-10.54           H
ATOM   2425 2HG  GLU A 194       4.974  23.818   8.584  1.00-10.54           H
ATOM   2426  CD  GLU A 194       6.096  22.807   7.062  1.00-10.54           C
ATOM   2427  OE1 GLU A 194       7.132  23.511   7.017  1.00-10.54           O
ATOM   2428  OE2 GLU A 194       5.754  22.100   6.090  1.00-10.54           O
ATOM   2429  N   LEU A 195       4.172  19.949  10.819  1.00 -5.11           N
ATOM   2430  H   LEU A 195       5.109  19.567  10.922  1.00 -5.11           H
ATOM   2431  CA  LEU A 195       3.033  19.038  10.763  1.00 -5.11           C
ATOM   2432  HA  LEU A 195       2.447  19.287   9.879  1.00 -5.11           H
ATOM   2433  C   LEU A 195       2.133  19.221  11.988  1.00 -5.11           C
ATOM   2434  O   LEU A 195       0.912  19.258  11.864  1.00 -5.11           O
ATOM   2435  CB  LEU A 195       3.533  17.593  10.616  1.00 -5.11           C
ATOM   2436 1HB  LEU A 195       4.249  17.588   9.796  1.00 -5.11           H
ATOM   2437 2HB  LEU A 195       4.074  17.329  11.523  1.00 -5.11           H
ATOM   2438  CG  LEU A 195       2.516  16.473  10.330  1.00 -5.11           C
ATOM   2439  HG  LEU A 195       1.886  16.343  11.209  1.00 -5.11           H
ATOM   2440  CD1 LEU A 195       1.617  16.774   9.134  1.00 -5.11           C
ATOM   2441 1HD1 LEU A 195       0.959  15.927   8.946  1.00 -5.11           H
ATOM   2442 2HD1 LEU A 195       2.219  16.966   8.244  1.00 -5.11           H
ATOM   2443 3HD1 LEU A 195       0.995  17.644   9.341  1.00 -5.11           H
ATOM   2444  CD2 LEU A 195       3.254  15.156  10.056  1.00 -5.11           C
ATOM   2445 1HD2 LEU A 195       2.528  14.346   9.959  1.00 -5.11           H
ATOM   2446 2HD2 LEU A 195       3.928  14.925  10.876  1.00 -5.11           H
ATOM   2447 3HD2 LEU A 195       3.827  15.234   9.130  1.00 -5.11           H
ATOM   2448  N   VAL A 196       2.718  19.422  13.163  1.00  7.36           N
ATOM   2449  H   VAL A 196       3.731  19.382  13.235  1.00  7.36           H
ATOM   2450  CA  VAL A 196       1.918  19.725  14.357  1.00  7.36           C
ATOM   2451  HA  VAL A 196       1.157  18.953  14.471  1.00  7.36           H
ATOM   2452  C   VAL A 196       1.190  21.058  14.166  1.00  7.36           C
ATOM   2453  O   VAL A 196       0.016  21.171  14.500  1.00  7.36           O
ATOM   2454  CB  VAL A 196       2.791  19.754  15.656  1.00  7.36           C
ATOM   2455  HB  VAL A 196       3.608  20.461  15.513  1.00  7.36           H
ATOM   2456  CG1 VAL A 196       1.987  20.189  16.900  1.00  7.36           C
ATOM   2457 1HG1 VAL A 196       2.627  20.170  17.783  1.00  7.36           H
ATOM   2458 2HG1 VAL A 196       1.138  19.525  17.058  1.00  7.36           H
ATOM   2459 3HG1 VAL A 196       1.616  21.205  16.768  1.00  7.36           H
ATOM   2460  CG2 VAL A 196       3.381  18.367  15.932  1.00  7.36           C
ATOM   2461 1HG2 VAL A 196       3.985  18.392  16.838  1.00  7.36           H
ATOM   2462 2HG2 VAL A 196       4.021  18.060  15.107  1.00  7.36           H
ATOM   2463 3HG2 VAL A 196       2.584  17.638  16.057  1.00  7.36           H
ATOM   2464  N   ALA A 197       1.851  22.056  13.596  1.00  0.86           N
ATOM   2465  H   ALA A 197       2.821  21.928  13.323  1.00  0.86           H
ATOM   2466  CA  ALA A 197       1.236  23.365  13.391  1.00  0.86           C
ATOM   2467  HA  ALA A 197       0.889  23.734  14.358  1.00  0.86           H
ATOM   2468  C   ALA A 197       0.033  23.307  12.455  1.00  0.86           C
ATOM   2469  O   ALA A 197      -1.024  23.860  12.749  1.00  0.86           O
ATOM   2470  CB  ALA A 197       2.278  24.336  12.829  1.00  0.86           C
ATOM   2471 1HB  ALA A 197       3.145  24.372  13.488  1.00  0.86           H
ATOM   2472 2HB  ALA A 197       1.842  25.330  12.758  1.00  0.86           H
ATOM   2473 3HB  ALA A 197       2.597  24.017  11.837  1.00  0.86           H
ATOM   2474  N   THR A 198       0.198  22.653  11.318  1.00  1.64           N
ATOM   2475  H   THR A 198       1.084  22.192  11.132  1.00  1.64           H
ATOM   2476  CA  THR A 198      -0.850  22.636  10.302  1.00  1.64           C
ATOM   2477  HA  THR A 198      -1.198  23.657  10.141  1.00  1.64           H
ATOM   2478  C   THR A 198      -2.062  21.822  10.743  1.00  1.64           C
ATOM   2479  O   THR A 198      -3.206  22.239  10.533  1.00  1.64           O
ATOM   2480  CB  THR A 198      -0.306  22.097   8.959  1.00  1.64           C
ATOM   2481  HB  THR A 198      -1.138  21.863   8.292  1.00  1.64           H
ATOM   2482  OG1 THR A 198       0.492  20.932   9.192  1.00  1.64           O
ATOM   2483  HG1 THR A 198       1.326  21.217   9.590  1.00  1.64           H
ATOM   2484  CG2 THR A 198       0.605  23.108   8.283  1.00  1.64           C
ATOM   2485 1HG2 THR A 198       0.045  24.015   8.059  1.00  1.64           H
ATOM   2486 2HG2 THR A 198       0.982  22.686   7.353  1.00  1.64           H
ATOM   2487 3HG2 THR A 198       1.446  23.360   8.931  1.00  1.64           H
ATOM   2488  N   LEU A 199      -1.847  20.688  11.396  1.00-16.11           N
ATOM   2489  H   LEU A 199      -0.897  20.357  11.546  1.00-16.11           H
ATOM   2490  CA  LEU A 199      -2.975  19.879  11.859  1.00-16.11           C
ATOM   2491  HA  LEU A 199      -3.741  19.874  11.084  1.00-16.11           H
ATOM   2492  C   LEU A 199      -3.587  20.483  13.122  1.00-16.11           C
ATOM   2493  O   LEU A 199      -4.794  20.408  13.339  1.00-16.11           O
ATOM   2494  CB  LEU A 199      -2.523  18.439  12.108  1.00-16.11           C
ATOM   2495 1HB  LEU A 199      -1.788  18.457  12.911  1.00-16.11           H
ATOM   2496 2HB  LEU A 199      -3.385  17.867  12.452  1.00-16.11           H
ATOM   2497  CG  LEU A 199      -1.896  17.704  10.910  1.00-16.11           C
ATOM   2498  HG  LEU A 199      -1.067  18.299  10.536  1.00-16.11           H
ATOM   2499  CD1 LEU A 199      -1.338  16.393  11.394  1.00-16.11           C
ATOM   2500 1HD1 LEU A 199      -0.897  15.851  10.558  1.00-16.11           H
ATOM   2501 2HD1 LEU A 199      -2.125  15.783  11.839  1.00-16.11           H
ATOM   2502 3HD1 LEU A 199      -0.556  16.584  12.127  1.00-16.11           H
ATOM   2503  CD2 LEU A 199      -2.823  17.434   9.735  1.00-16.11           C
ATOM   2504 1HD2 LEU A 199      -3.560  16.676   9.992  1.00-16.11           H
ATOM   2505 2HD2 LEU A 199      -2.233  17.089   8.885  1.00-16.11           H
ATOM   2506 3HD2 LEU A 199      -3.328  18.353   9.453  1.00-16.11           H
ATOM   2507  N   GLY A 200      -2.767  21.137  13.932  1.00 -9.77           N
ATOM   2508  H   GLY A 200      -1.767  21.150  13.746  1.00 -9.77           H
ATOM   2509  CA  GLY A 200      -3.258  21.829  15.111  1.00 -9.77           C
ATOM   2510 1HA  GLY A 200      -3.829  21.136  15.728  1.00 -9.77           H
ATOM   2511 2HA  GLY A 200      -2.406  22.198  15.683  1.00 -9.77           H
ATOM   2512  C   GLY A 200      -4.141  23.003  14.742  1.00 -9.77           C
ATOM   2513  O   GLY A 200      -5.227  23.156  15.298  1.00 -9.77           O
ATOM   2514  N   ALA A 201      -3.727  23.804  13.769  1.00-16.55           N
ATOM   2515  H   ALA A 201      -2.818  23.652  13.338  1.00-16.55           H
ATOM   2516  CA  ALA A 201      -4.539  24.927  13.308  1.00-16.55           C
ATOM   2517  HA  ALA A 201      -4.752  25.576  14.158  1.00-16.55           H
ATOM   2518  C   ALA A 201      -5.872  24.428  12.744  1.00-16.55           C
ATOM   2519  O   ALA A 201      -6.921  25.029  12.982  1.00-16.55           O
ATOM   2520  CB  ALA A 201      -3.767  25.720  12.247  1.00-16.55           C
ATOM   2521 1HB  ALA A 201      -2.867  26.146  12.691  1.00-16.55           H
ATOM   2522 2HB  ALA A 201      -4.391  26.529  11.865  1.00-16.55           H
ATOM   2523 3HB  ALA A 201      -3.481  25.067  11.420  1.00-16.55           H
ATOM   2524  N   ALA A 202      -5.833  23.310  12.030  1.00-18.25           N
ATOM   2525  H   ALA A 202      -4.945  22.859  11.854  1.00-18.25           H
ATOM   2526  CA  ALA A 202      -7.048  22.723  11.474  1.00-18.25           C
ATOM   2527  HA  ALA A 202      -7.550  23.478  10.873  1.00-18.25           H
ATOM   2528  C   ALA A 202      -8.012  22.284  12.576  1.00-18.25           C
ATOM   2529  O   ALA A 202      -9.221  22.473  12.470  1.00-18.25           O
ATOM   2530  CB  ALA A 202      -6.692  21.552  10.581  1.00-18.25           C
ATOM   2531 1HB  ALA A 202      -7.609  21.130  10.173  1.00-18.25           H
ATOM   2532 2HB  ALA A 202      -6.166  20.785  11.149  1.00-18.25           H
ATOM   2533 3HB  ALA A 202      -6.064  21.892   9.758  1.00-18.25           H
ATOM   2534  N   ALA A 203      -7.475  21.719  13.644  1.00-24.44           N
ATOM   2535  H   ALA A 203      -6.473  21.552  13.674  1.00-24.44           H
ATOM   2536  CA  ALA A 203      -8.293  21.299  14.772  1.00-24.44           C
ATOM   2537  HA  ALA A 203      -9.095  20.663  14.398  1.00-24.44           H
ATOM   2538  C   ALA A 203      -8.931  22.500  15.479  1.00-24.44           C
ATOM   2539  O   ALA A 203     -10.109  22.459  15.827  1.00-24.44           O
ATOM   2540  CB  ALA A 203      -7.438  20.492  15.733  1.00-24.44           C
ATOM   2541 1HB  ALA A 203      -7.076  19.592  15.234  1.00-24.44           H
ATOM   2542 2HB  ALA A 203      -8.040  20.204  16.598  1.00-24.44           H
ATOM   2543 3HB  ALA A 203      -6.589  21.085  16.062  1.00-24.44           H
ATOM   2544  N   VAL A 204      -8.182  23.581  15.660  1.00 -1.41           N
ATOM   2545  H   VAL A 204      -7.209  23.572  15.363  1.00 -1.41           H
ATOM   2546  CA  VAL A 204      -8.734  24.787  16.290  1.00 -1.41           C
ATOM   2547  HA  VAL A 204      -9.139  24.520  17.266  1.00 -1.41           H
ATOM   2548  C   VAL A 204      -9.877  25.340  15.445  1.00 -1.41           C
ATOM   2549  O   VAL A 204     -10.963  25.607  15.967  1.00 -1.41           O
ATOM   2550  CB  VAL A 204      -7.663  25.908  16.471  1.00 -1.41           C
ATOM   2551  HB  VAL A 204      -7.196  26.090  15.506  1.00 -1.41           H
ATOM   2552  CG1 VAL A 204      -8.280  27.221  16.961  1.00 -1.41           C
ATOM   2553 1HG1 VAL A 204      -7.499  27.970  17.077  1.00 -1.41           H
ATOM   2554 2HG1 VAL A 204      -8.787  27.073  17.915  1.00 -1.41           H
ATOM   2555 3HG1 VAL A 204      -8.991  27.604  16.229  1.00 -1.41           H
ATOM   2556  CG2 VAL A 204      -6.576  25.491  17.458  1.00 -1.41           C
ATOM   2557 1HG2 VAL A 204      -7.014  25.278  18.434  1.00 -1.41           H
ATOM   2558 2HG2 VAL A 204      -5.846  26.293  17.558  1.00 -1.41           H
ATOM   2559 3HG2 VAL A 204      -6.062  24.609  17.090  1.00 -1.41           H
ATOM   2560  N   ARG A 205      -9.679  25.494  14.141  1.00 -6.32           N
ATOM   2561  H   ARG A 205      -8.784  25.246  13.722  1.00 -6.32           H
ATOM   2562  CA  ARG A 205     -10.746  26.060  13.311  1.00 -6.32           C
ATOM   2563  HA  ARG A 205     -11.168  26.907  13.853  1.00 -6.32           H
ATOM   2564  C   ARG A 205     -11.890  25.073  13.115  1.00 -6.32           C
ATOM   2565  O   ARG A 205     -12.998  25.481  12.803  1.00 -6.32           O
ATOM   2566  CB  ARG A 205     -10.225  26.610  11.975  1.00 -6.32           C
ATOM   2567 1HB  ARG A 205     -11.043  27.155  11.506  1.00 -6.32           H
ATOM   2568 2HB  ARG A 205      -9.423  27.319  12.177  1.00 -6.32           H
ATOM   2569  CG  ARG A 205      -9.724  25.581  10.979  1.00 -6.32           C
ATOM   2570 1HG  ARG A 205      -8.847  25.087  11.385  1.00 -6.32           H
ATOM   2571 2HG  ARG A 205     -10.498  24.837  10.806  1.00 -6.32           H
ATOM   2572  CD  ARG A 205      -9.372  26.226   9.648  1.00 -6.32           C
ATOM   2573 1HD  ARG A 205     -10.266  26.709   9.250  1.00 -6.32           H
ATOM   2574 2HD  ARG A 205      -8.606  26.986   9.798  1.00 -6.32           H
ATOM   2575  NE  ARG A 205      -8.901  25.223   8.681  1.00 -6.32           N
ATOM   2576  HE  ARG A 205      -9.609  24.762   8.126  1.00 -6.32           H
ATOM   2577  CZ  ARG A 205      -7.641  24.862   8.471  1.00 -6.32           C
ATOM   2578  NH1 ARG A 205      -7.394  23.877   7.660  1.00 -6.32           N
ATOM   2579 1HH1 ARG A 205      -8.163  23.421   7.178  1.00 -6.32           H
ATOM   2580 2HH1 ARG A 205      -6.438  23.584   7.515  1.00 -6.32           H
ATOM   2581  NH2 ARG A 205      -6.609  25.419   9.051  1.00 -6.32           N
ATOM   2582 1HH2 ARG A 205      -6.733  26.240   9.631  1.00 -6.32           H
ATOM   2583 2HH2 ARG A 205      -5.690  25.024   8.895  1.00 -6.32           H
ATOM   2584  N   GLY A 206     -11.656  23.790  13.346  1.00 -0.29           N
ATOM   2585  H   GLY A 206     -10.712  23.466  13.519  1.00 -0.29           H
ATOM   2586  CA  GLY A 206     -12.744  22.830  13.339  1.00 -0.29           C
ATOM   2587 1HA  GLY A 206     -13.356  22.994  12.453  1.00 -0.29           H
ATOM   2588 2HA  GLY A 206     -12.340  21.819  13.308  1.00 -0.29           H
ATOM   2589  C   GLY A 206     -13.623  22.972  14.564  1.00 -0.29           C
ATOM   2590  O   GLY A 206     -14.840  23.067  14.452  1.00 -0.29           O
ATOM   2591  N   LEU A 207     -13.012  23.038  15.740  1.00 -7.41           N
ATOM   2592  H   LEU A 207     -11.997  22.972  15.786  1.00 -7.41           H
ATOM   2593  CA  LEU A 207     -13.769  23.172  16.987  1.00 -7.41           C
ATOM   2594  HA  LEU A 207     -14.492  22.362  17.046  1.00 -7.41           H
ATOM   2595  C   LEU A 207     -14.528  24.489  17.064  1.00 -7.41           C
ATOM   2596  O   LEU A 207     -15.676  24.549  17.507  1.00 -7.41           O
ATOM   2597  CB  LEU A 207     -12.817  23.113  18.189  1.00 -7.41           C
ATOM   2598 1HB  LEU A 207     -11.999  23.805  17.994  1.00 -7.41           H
ATOM   2599 2HB  LEU A 207     -13.356  23.482  19.060  1.00 -7.41           H
ATOM   2600  CG  LEU A 207     -12.214  21.752  18.557  1.00 -7.41           C
ATOM   2601  HG  LEU A 207     -11.763  21.331  17.667  1.00 -7.41           H
ATOM   2602  CD1 LEU A 207     -11.110  21.921  19.590  1.00 -7.41           C
ATOM   2603 1HD1 LEU A 207     -10.737  20.941  19.893  1.00 -7.41           H
ATOM   2604 2HD1 LEU A 207     -11.494  22.437  20.470  1.00 -7.41           H
ATOM   2605 3HD1 LEU A 207     -10.289  22.491  19.159  1.00 -7.41           H
ATOM   2606  CD2 LEU A 207     -13.263  20.769  19.076  1.00 -7.41           C
ATOM   2607 1HD2 LEU A 207     -12.791  19.816  19.318  1.00 -7.41           H
ATOM   2608 2HD2 LEU A 207     -14.031  20.596  18.325  1.00 -7.41           H
ATOM   2609 3HD2 LEU A 207     -13.716  21.150  19.987  1.00 -7.41           H
ATOM   2610  N   GLN A 208     -13.865  25.557  16.648  1.00  2.79           N
ATOM   2611  H   GLN A 208     -12.921  25.449  16.285  1.00  2.79           H
ATOM   2612  CA  GLN A 208     -14.415  26.898  16.804  1.00  2.79           C
ATOM   2613  HA  GLN A 208     -15.043  26.905  17.695  1.00  2.79           H
ATOM   2614  C   GLN A 208     -15.281  27.367  15.640  1.00  2.79           C
ATOM   2615  O   GLN A 208     -15.901  28.426  15.730  1.00  2.79           O
ATOM   2616  CB  GLN A 208     -13.279  27.893  17.045  1.00  2.79           C
ATOM   2617 1HB  GLN A 208     -12.612  27.879  16.182  1.00  2.79           H
ATOM   2618 2HB  GLN A 208     -13.708  28.889  17.147  1.00  2.79           H
ATOM   2619  CG  GLN A 208     -12.484  27.574  18.319  1.00  2.79           C
ATOM   2620 1HG  GLN A 208     -13.182  27.502  19.151  1.00  2.79           H
ATOM   2621 2HG  GLN A 208     -11.982  26.615  18.204  1.00  2.79           H
ATOM   2622  CD  GLN A 208     -11.451  28.614  18.677  1.00  2.79           C
ATOM   2623  OE1 GLN A 208     -11.079  28.763  19.844  1.00  2.79           O
ATOM   2624  NE2 GLN A 208     -10.989  29.355  17.711  1.00  2.79           N
ATOM   2625 1HE2 GLN A 208     -10.333  30.091  17.929  1.00  2.79           H
ATOM   2626 2HE2 GLN A 208     -11.301  29.207  16.764  1.00  2.79           H
ATOM   2627  N   ASN A 209     -15.334  26.620  14.544  1.00  8.79           N
ATOM   2628  H   ASN A 209     -14.803  25.757  14.493  1.00  8.79           H
ATOM   2629  CA  ASN A 209     -16.156  26.998  13.391  1.00  8.79           C
ATOM   2630  HA  ASN A 209     -17.030  27.547  13.741  1.00  8.79           H
ATOM   2631  C   ASN A 209     -16.676  25.788  12.623  1.00  8.79           C
ATOM   2632  O   ASN A 209     -15.991  25.219  11.768  1.00  8.79           O
ATOM   2633  CB  ASN A 209     -15.380  27.905  12.425  1.00  8.79           C
ATOM   2634 1HB  ASN A 209     -14.346  27.579  12.371  1.00  8.79           H
ATOM   2635 2HB  ASN A 209     -15.823  27.822  11.433  1.00  8.79           H
ATOM   2636  CG  ASN A 209     -15.430  29.353  12.823  1.00  8.79           C
ATOM   2637  OD1 ASN A 209     -16.496  29.900  13.101  1.00  8.79           O
ATOM   2638  ND2 ASN A 209     -14.300  30.000  12.843  1.00  8.79           N
ATOM   2639 1HD2 ASN A 209     -14.313  30.999  12.996  1.00  8.79           H
ATOM   2640 2HD2 ASN A 209     -13.432  29.510  12.699  1.00  8.79           H
ATOM   2641  N   GLY A 210     -17.926  25.442  12.890  1.00 28.98           N
ATOM   2642  H   GLY A 210     -18.437  25.922  13.618  1.00 28.98           H
ATOM   2643  CA  GLY A 210     -18.626  24.463  12.075  1.00 28.98           C
ATOM   2644 1HA  GLY A 210     -18.018  23.568  11.965  1.00 28.98           H
ATOM   2645 2HA  GLY A 210     -19.570  24.198  12.553  1.00 28.98           H
ATOM   2646  C   GLY A 210     -18.913  25.054  10.706  1.00 28.98           C
ATOM   2647  O   GLY A 210     -18.828  26.267  10.515  1.00 28.98           O
ATOM   2648  N   GLY A 211     -19.271  24.222   9.738  1.00  7.52           N
ATOM   2649  H   GLY A 211     -19.337  23.222   9.927  1.00  7.52           H
ATOM   2650  CA  GLY A 211     -19.589  24.715   8.404  1.00  7.52           C
ATOM   2651 1HA  GLY A 211     -19.035  25.631   8.203  1.00  7.52           H
ATOM   2652 2HA  GLY A 211     -19.295  23.965   7.671  1.00  7.52           H
ATOM   2653  C   GLY A 211     -21.073  24.992   8.241  1.00  7.52           C
ATOM   2654  O   GLY A 211     -21.530  25.500   7.212  1.00  7.52           O
ATOM   2655  N   LEU A 212     -21.821  24.634   9.276  1.00  0.87           N
ATOM   2656  H   LEU A 212     -21.363  24.265  10.091  1.00  0.87           H
ATOM   2657  CA  LEU A 212     -23.281  24.735   9.298  1.00  0.87           C
ATOM   2658  HA  LEU A 212     -23.689  24.180   8.454  1.00  0.87           H
ATOM   2659  C   LEU A 212     -23.777  26.174   9.216  1.00  0.87           C
ATOM   2660  O   LEU A 212     -23.069  27.111   9.596  1.00  0.87           O
ATOM   2661  CB  LEU A 212     -23.815  24.138  10.607  1.00  0.87           C
ATOM   2662 1HB  LEU A 212     -23.409  24.739  11.420  1.00  0.87           H
ATOM   2663 2HB  LEU A 212     -24.898  24.266  10.617  1.00  0.87           H
ATOM   2664  CG  LEU A 212     -23.530  22.668  10.945  1.00  0.87           C
ATOM   2665  HG  LEU A 212     -22.454  22.502  10.914  1.00  0.87           H
ATOM   2666  CD1 LEU A 212     -24.015  22.388  12.366  1.00  0.87           C
ATOM   2667 1HD1 LEU A 212     -23.796  21.352  12.626  1.00  0.87           H
ATOM   2668 2HD1 LEU A 212     -25.090  22.559  12.437  1.00  0.87           H
ATOM   2669 3HD1 LEU A 212     -23.496  23.041  13.067  1.00  0.87           H
ATOM   2670  CD2 LEU A 212     -24.197  21.699   9.972  1.00  0.87           C
ATOM   2671 1HD2 LEU A 212     -23.983  20.672  10.272  1.00  0.87           H
ATOM   2672 2HD2 LEU A 212     -23.803  21.852   8.966  1.00  0.87           H
ATOM   2673 3HD2 LEU A 212     -25.276  21.855   9.962  1.00  0.87           H
ATOM   2674  N   ASN A 213     -25.024  26.334   8.789  1.00 -0.48           N
ATOM   2675  H   ASN A 213     -25.546  25.514   8.476  1.00 -0.48           H
ATOM   2676  CA  ASN A 213     -25.689  27.641   8.735  1.00 -0.48           C
ATOM   2677  HA  ASN A 213     -24.962  28.364   8.361  1.00 -0.48           H
ATOM   2678  C   ASN A 213     -26.190  28.140  10.097  1.00 -0.48           C
ATOM   2679  O   ASN A 213     -26.857  29.178  10.181  1.00 -0.48           O
ATOM   2680  CB  ASN A 213     -26.868  27.601   7.751  1.00 -0.48           C
ATOM   2681 1HB  ASN A 213     -27.129  28.623   7.480  1.00 -0.48           H
ATOM   2682 2HB  ASN A 213     -26.571  27.071   6.849  1.00 -0.48           H
ATOM   2683  CG  ASN A 213     -28.102  26.948   8.331  1.00 -0.48           C
ATOM   2684  OD1 ASN A 213     -28.040  25.908   8.979  1.00 -0.48           O
ATOM   2685  ND2 ASN A 213     -29.238  27.542   8.096  1.00 -0.48           N
ATOM   2686 1HD2 ASN A 213     -30.079  27.145   8.488  1.00 -0.48           H
ATOM   2687 2HD2 ASN A 213     -29.270  28.377   7.527  1.00 -0.48           H
ATOM   2688  N   ASN A 214     -25.882  27.398  11.153  1.00 17.63           N
ATOM   2689  H   ASN A 214     -25.358  26.549  11.011  1.00 17.63           H
ATOM   2690  CA  ASN A 214     -26.170  27.798  12.529  1.00 17.63           C
ATOM   2691  HA  ASN A 214     -26.558  28.815  12.542  1.00 17.63           H
ATOM   2692  C   ASN A 214     -24.828  27.744  13.265  1.00 17.63           C
ATOM   2693  O   ASN A 214     -24.026  26.846  12.988  1.00 17.63           O
ATOM   2694  CB  ASN A 214     -27.173  26.851  13.196  1.00 17.63           C
ATOM   2695 1HB  ASN A 214     -26.963  25.822  12.908  1.00 17.63           H
ATOM   2696 2HB  ASN A 214     -27.058  26.938  14.275  1.00 17.63           H
ATOM   2697  CG  ASN A 214     -28.599  27.191  12.867  1.00 17.63           C
ATOM   2698  OD1 ASN A 214     -29.018  27.199  11.718  1.00 17.63           O
ATOM   2699  ND2 ASN A 214     -29.356  27.513  13.876  1.00 17.63           N
ATOM   2700 1HD2 ASN A 214     -30.316  27.767  13.701  1.00 17.63           H
ATOM   2701 2HD2 ASN A 214     -28.977  27.516  14.816  1.00 17.63           H
ATOM   2702  N   PRO A 215     -24.552  28.684  14.190  1.00  8.41           N
ATOM   2703  CA  PRO A 215     -23.190  28.867  14.719  1.00  8.41           C
ATOM   2704  HA  PRO A 215     -22.472  28.778  13.904  1.00  8.41           H
ATOM   2705  C   PRO A 215     -22.763  27.914  15.848  1.00  8.41           C
ATOM   2706  O   PRO A 215     -22.208  28.331  16.866  1.00  8.41           O
ATOM   2707  CB  PRO A 215     -23.231  30.329  15.181  1.00  8.41           C
ATOM   2708 1HB  PRO A 215     -22.489  30.541  15.948  1.00  8.41           H
ATOM   2709 2HB  PRO A 215     -23.087  30.998  14.332  1.00  8.41           H
ATOM   2710  CG  PRO A 215     -24.593  30.470  15.706  1.00  8.41           C
ATOM   2711 1HG  PRO A 215     -24.652  30.006  16.689  1.00  8.41           H
ATOM   2712 2HG  PRO A 215     -24.883  31.518  15.760  1.00  8.41           H
ATOM   2713  CD  PRO A 215     -25.453  29.726  14.724  1.00  8.41           C
ATOM   2714 1HD  PRO A 215     -26.314  29.283  15.227  1.00  8.41           H
ATOM   2715 2HD  PRO A 215     -25.773  30.393  13.924  1.00  8.41           H
ATOM   2716  N   LEU A 216     -23.020  26.622  15.699  1.00 23.41           N
ATOM   2717  H   LEU A 216     -23.466  26.299  14.849  1.00 23.41           H
ATOM   2718  CA  LEU A 216     -22.602  25.645  16.707  1.00 23.41           C
ATOM   2719  HA  LEU A 216     -22.907  25.989  17.695  1.00 23.41           H
ATOM   2720  C   LEU A 216     -21.074  25.559  16.670  1.00 23.41           C
ATOM   2721  O   LEU A 216     -20.489  25.366  15.603  1.00 23.41           O
ATOM   2722  CB  LEU A 216     -23.198  24.255  16.443  1.00 23.41           C
ATOM   2723 1HB  LEU A 216     -23.079  24.025  15.385  1.00 23.41           H
ATOM   2724 2HB  LEU A 216     -22.580  23.546  16.995  1.00 23.41           H
ATOM   2725  CG  LEU A 216     -24.656  23.974  16.846  1.00 23.41           C
ATOM   2726  HG  LEU A 216     -24.772  24.263  17.890  1.00 23.41           H
ATOM   2727  CD1 LEU A 216     -25.708  24.727  16.029  1.00 23.41           C
ATOM   2728 1HD1 LEU A 216     -26.709  24.430  16.348  1.00 23.41           H
ATOM   2729 2HD1 LEU A 216     -25.589  24.503  14.968  1.00 23.41           H
ATOM   2730 3HD1 LEU A 216     -25.605  25.800  16.187  1.00 23.41           H
ATOM   2731  CD2 LEU A 216     -24.935  22.476  16.747  1.00 23.41           C
ATOM   2732 1HD2 LEU A 216     -25.939  22.264  17.115  1.00 23.41           H
ATOM   2733 2HD2 LEU A 216     -24.219  21.921  17.352  1.00 23.41           H
ATOM   2734 3HD2 LEU A 216     -24.859  22.147  15.709  1.00 23.41           H
ATOM   2735  N   ALA A 217     -20.445  25.739  17.825  1.00 20.55           N
ATOM   2736  H   ALA A 217     -20.990  25.911  18.659  1.00 20.55           H
ATOM   2737  CA  ALA A 217     -18.990  25.730  17.977  1.00 20.55           C
ATOM   2738  HA  ALA A 217     -18.548  24.932  17.379  1.00 20.55           H
ATOM   2739  C   ALA A 217     -18.680  25.500  19.457  1.00 20.55           C
ATOM   2740  O   ALA A 217     -19.566  25.682  20.303  1.00 20.55           O
ATOM   2741  CB  ALA A 217     -18.420  27.084  17.543  1.00 20.55           C
ATOM   2742 1HB  ALA A 217     -18.602  27.237  16.479  1.00 20.55           H
ATOM   2743 2HB  ALA A 217     -17.346  27.104  17.722  1.00 20.55           H
ATOM   2744 3HB  ALA A 217     -18.891  27.888  18.108  1.00 20.55           H
ATOM   2745  N   VAL A 218     -17.431  25.180  19.771  1.00 13.27           N
ATOM   2746  H   VAL A 218     -16.749  25.025  19.026  1.00 13.27           H
ATOM   2747  CA  VAL A 218     -16.948  25.102  21.151  1.00 13.27           C
ATOM   2748  HA  VAL A 218     -17.657  25.600  21.809  1.00 13.27           H
ATOM   2749  C   VAL A 218     -15.620  25.858  21.206  1.00 13.27           C
ATOM   2750  O   VAL A 218     -15.007  26.113  20.175  1.00 13.27           O
ATOM   2751  CB  VAL A 218     -16.775  23.633  21.642  1.00 13.27           C
ATOM   2752  HB  VAL A 218     -16.425  23.653  22.672  1.00 13.27           H
ATOM   2753  CG1 VAL A 218     -18.120  22.880  21.611  1.00 13.27           C
ATOM   2754 1HG1 VAL A 218     -18.002  21.898  22.068  1.00 13.27           H
ATOM   2755 2HG1 VAL A 218     -18.459  22.748  20.583  1.00 13.27           H
ATOM   2756 3HG1 VAL A 218     -18.876  23.434  22.164  1.00 13.27           H
ATOM   2757  CG2 VAL A 218     -15.742  22.879  20.818  1.00 13.27           C
ATOM   2758 1HG2 VAL A 218     -15.690  21.842  21.147  1.00 13.27           H
ATOM   2759 2HG2 VAL A 218     -14.760  23.329  20.955  1.00 13.27           H
ATOM   2760 3HG2 VAL A 218     -15.999  22.902  19.760  1.00 13.27           H
ATOM   2761  N   LEU A 219     -15.188  26.246  22.394  1.00  0.42           N
ATOM   2762  H   LEU A 219     -15.742  26.021  23.218  1.00  0.42           H
ATOM   2763  CA  LEU A 219     -13.938  26.978  22.588  1.00  0.42           C
ATOM   2764  HA  LEU A 219     -13.808  27.712  21.793  1.00  0.42           H
ATOM   2765  C   LEU A 219     -12.767  25.995  22.578  1.00  0.42           C
ATOM   2766  O   LEU A 219     -12.830  24.975  23.257  1.00  0.42           O
ATOM   2767  CB  LEU A 219     -14.034  27.681  23.943  1.00  0.42           C
ATOM   2768 1HB  LEU A 219     -14.921  28.312  23.921  1.00  0.42           H
ATOM   2769 2HB  LEU A 219     -14.213  26.907  24.686  1.00  0.42           H
ATOM   2770  CG  LEU A 219     -12.868  28.533  24.464  1.00  0.42           C
ATOM   2771  HG  LEU A 219     -11.977  27.911  24.533  1.00  0.42           H
ATOM   2772  CD1 LEU A 219     -12.567  29.721  23.562  1.00  0.42           C
ATOM   2773 1HD1 LEU A 219     -11.801  30.339  24.028  1.00  0.42           H
ATOM   2774 2HD1 LEU A 219     -13.467  30.319  23.415  1.00  0.42           H
ATOM   2775 3HD1 LEU A 219     -12.201  29.372  22.598  1.00  0.42           H
ATOM   2776  CD2 LEU A 219     -13.230  29.025  25.863  1.00  0.42           C
ATOM   2777 1HD2 LEU A 219     -12.395  29.586  26.282  1.00  0.42           H
ATOM   2778 2HD2 LEU A 219     -13.426  28.174  26.514  1.00  0.42           H
ATOM   2779 3HD2 LEU A 219     -14.115  29.661  25.825  1.00  0.42           H
ATOM   2780  N   ALA A 220     -11.712  26.283  21.824  1.00  0.48           N
ATOM   2781  H   ALA A 220     -11.693  27.140  21.289  1.00  0.48           H
ATOM   2782  CA  ALA A 220     -10.551  25.395  21.755  1.00  0.48           C
ATOM   2783  HA  ALA A 220     -10.861  24.380  22.009  1.00  0.48           H
ATOM   2784  C   ALA A 220      -9.461  25.824  22.744  1.00  0.48           C
ATOM   2785  O   ALA A 220      -9.249  27.025  22.962  1.00  0.48           O
ATOM   2786  CB  ALA A 220      -9.995  25.391  20.327  1.00  0.48           C
ATOM   2787 1HB  ALA A 220     -10.772  25.070  19.633  1.00  0.48           H
ATOM   2788 2HB  ALA A 220      -9.157  24.696  20.266  1.00  0.48           H
ATOM   2789 3HB  ALA A 220      -9.659  26.392  20.058  1.00  0.48           H
ATOM   2790  N   THR A 221      -8.734  24.846  23.265  1.00  2.77           N
ATOM   2791  H   THR A 221      -8.948  23.883  23.011  1.00  2.77           H
ATOM   2792  CA  THR A 221      -7.612  25.069  24.176  1.00  2.77           C
ATOM   2793  HA  THR A 221      -7.450  26.134  24.293  1.00  2.77           H
ATOM   2794  C   THR A 221      -6.353  24.412  23.645  1.00  2.77           C
ATOM   2795  O   THR A 221      -6.220  23.191  23.663  1.00  2.77           O
ATOM   2796  CB  THR A 221      -7.862  24.444  25.558  1.00  2.77           C
ATOM   2797  HB  THR A 221      -7.849  23.361  25.468  1.00  2.77           H
ATOM   2798  OG1 THR A 221      -9.147  24.843  26.022  1.00  2.77           O
ATOM   2799  HG1 THR A 221      -9.792  24.249  25.611  1.00  2.77           H
ATOM   2800  CG2 THR A 221      -6.844  24.872  26.594  1.00  2.77           C
ATOM   2801 1HG2 THR A 221      -5.858  24.495  26.322  1.00  2.77           H
ATOM   2802 2HG2 THR A 221      -7.128  24.451  27.556  1.00  2.77           H
ATOM   2803 3HG2 THR A 221      -6.816  25.956  26.672  1.00  2.77           H
ATOM   2804  N   ALA A 222      -5.402  25.205  23.187  1.00 10.19           N
ATOM   2805  H   ALA A 222      -5.523  26.211  23.205  1.00 10.19           H
ATOM   2806  CA  ALA A 222      -4.142  24.621  22.760  1.00 10.19           C
ATOM   2807  HA  ALA A 222      -4.335  23.769  22.108  1.00 10.19           H
ATOM   2808  C   ALA A 222      -3.459  24.135  24.047  1.00 10.19           C
ATOM   2809  O   ALA A 222      -3.491  24.835  25.060  1.00 10.19           O
ATOM   2810  CB  ALA A 222      -3.308  25.658  22.017  1.00 10.19           C
ATOM   2811 1HB  ALA A 222      -3.706  25.796  21.011  1.00 10.19           H
ATOM   2812 2HB  ALA A 222      -2.274  25.322  21.955  1.00 10.19           H
ATOM   2813 3HB  ALA A 222      -3.346  26.607  22.548  1.00 10.19           H
ATOM   2814  N   LYS A 223      -2.865  22.950  24.033  1.00 10.11           N
ATOM   2815  H   LYS A 223      -2.928  22.373  23.198  1.00 10.11           H
ATOM   2816  CA  LYS A 223      -2.168  22.425  25.214  1.00 10.11           C
ATOM   2817  HA  LYS A 223      -1.916  23.265  25.859  1.00 10.11           H
ATOM   2818  C   LYS A 223      -0.872  21.718  24.810  1.00 10.11           C
ATOM   2819  O   LYS A 223      -0.795  21.250  23.691  1.00 10.11           O
ATOM   2820  CB  LYS A 223      -3.114  21.490  25.985  1.00 10.11           C
ATOM   2821 1HB  LYS A 223      -2.654  21.278  26.947  1.00 10.11           H
ATOM   2822 2HB  LYS A 223      -4.044  22.028  26.171  1.00 10.11           H
ATOM   2823  CG  LYS A 223      -3.462  20.158  25.327  1.00 10.11           C
ATOM   2824 1HG  LYS A 223      -3.970  20.329  24.378  1.00 10.11           H
ATOM   2825 2HG  LYS A 223      -2.546  19.595  25.150  1.00 10.11           H
ATOM   2826  CD  LYS A 223      -4.363  19.351  26.257  1.00 10.11           C
ATOM   2827 1HD  LYS A 223      -3.905  19.299  27.245  1.00 10.11           H
ATOM   2828 2HD  LYS A 223      -5.325  19.855  26.346  1.00 10.11           H
ATOM   2829  CE  LYS A 223      -4.569  17.931  25.743  1.00 10.11           C
ATOM   2830 1HE  LYS A 223      -4.981  17.974  24.733  1.00 10.11           H
ATOM   2831 2HE  LYS A 223      -3.603  17.423  25.714  1.00 10.11           H
ATOM   2832  NZ  LYS A 223      -5.503  17.152  26.619  1.00 10.11           N
ATOM   2833 1HZ  LYS A 223      -5.477  16.172  26.361  1.00 10.11           H
ATOM   2834 2HZ  LYS A 223      -6.450  17.505  26.525  1.00 10.11           H
ATOM   2835 3HZ  LYS A 223      -5.227  17.234  27.591  1.00 10.11           H
ATOM   2836  N   HIS A 224       0.188  21.632  25.599  1.00 19.79           N
ATOM   2837  H   HIS A 224       0.978  21.129  25.234  1.00 19.79           H
ATOM   2838  CA  HIS A 224       0.374  22.239  26.909  1.00 19.79           C
ATOM   2839  HA  HIS A 224      -0.504  22.799  27.222  1.00 19.79           H
ATOM   2840  C   HIS A 224       1.554  23.184  26.657  1.00 19.79           C
ATOM   2841  O   HIS A 224       2.526  22.779  26.011  1.00 19.79           O
ATOM   2842  CB  HIS A 224       0.696  21.155  27.947  1.00 19.79           C
ATOM   2843 1HB  HIS A 224       1.776  21.051  28.019  1.00 19.79           H
ATOM   2844 2HB  HIS A 224       0.312  21.474  28.915  1.00 19.79           H
ATOM   2845  CG  HIS A 224       0.134  19.807  27.611  1.00 19.79           C
ATOM   2846  ND1 HIS A 224       0.834  18.815  26.964  1.00 19.79           N
ATOM   2847  HD1 HIS A 224       1.816  18.833  26.742  1.00 19.79           H
ATOM   2848  CD2 HIS A 224      -1.085  19.265  27.863  1.00 19.79           C
ATOM   2849  HD2 HIS A 224      -1.873  19.748  28.424  1.00 19.79           H
ATOM   2850  CE1 HIS A 224       0.005  17.796  26.746  1.00 19.79           C
ATOM   2851  HE1 HIS A 224       0.276  16.885  26.228  1.00 19.79           H
ATOM   2852  NE2 HIS A 224      -1.185  18.032  27.254  1.00 19.79           N
ATOM   2853  N   PHE A 225       1.419  24.441  27.057  1.00 40.60           N
ATOM   2854  H   PHE A 225       0.576  24.692  27.572  1.00 40.60           H
ATOM   2855  CA  PHE A 225       2.381  25.511  26.780  1.00 40.60           C
ATOM   2856  HA  PHE A 225       2.672  25.453  25.735  1.00 40.60           H
ATOM   2857  C   PHE A 225       3.605  25.436  27.700  1.00 40.60           C
ATOM   2858  O   PHE A 225       3.464  25.663  28.900  1.00 40.60           O
ATOM   2859  CB  PHE A 225       1.684  26.855  26.999  1.00 40.60           C
ATOM   2860 1HB  PHE A 225       0.731  26.813  26.488  1.00 40.60           H
ATOM   2861 2HB  PHE A 225       1.488  27.002  28.059  1.00 40.60           H
ATOM   2862  CG  PHE A 225       2.450  28.045  26.479  1.00 40.60           C
ATOM   2863  CD1 PHE A 225       2.414  28.377  25.111  1.00 40.60           C
ATOM   2864  HD1 PHE A 225       1.867  27.753  24.419  1.00 40.60           H
ATOM   2865  CD2 PHE A 225       3.174  28.865  27.363  1.00 40.60           C
ATOM   2866  HD2 PHE A 225       3.216  28.615  28.414  1.00 40.60           H
ATOM   2867  CE1 PHE A 225       3.080  29.532  24.624  1.00 40.60           C
ATOM   2868  HE1 PHE A 225       3.036  29.779  23.574  1.00 40.60           H
ATOM   2869  CE2 PHE A 225       3.836  30.031  26.894  1.00 40.60           C
ATOM   2870  HE2 PHE A 225       4.366  30.668  27.587  1.00 40.60           H
ATOM   2871  CZ  PHE A 225       3.789  30.365  25.522  1.00 40.60           C
ATOM   2872  HZ  PHE A 225       4.285  31.255  25.162  1.00 40.60           H
ATOM   2873  N   ALA A 226       4.801  25.117  27.219  1.00 43.35           N
ATOM   2874  H   ALA A 226       5.561  25.031  27.883  1.00 43.35           H
ATOM   2875  CA  ALA A 226       5.134  24.785  25.836  1.00 43.35           C
ATOM   2876  HA  ALA A 226       4.291  24.347  25.305  1.00 43.35           H
ATOM   2877  C   ALA A 226       6.209  23.724  26.018  1.00 43.35           C
ATOM   2878  O   ALA A 226       6.842  23.682  27.072  1.00 43.35           O
ATOM   2879  CB  ALA A 226       5.664  26.022  25.085  1.00 43.35           C
ATOM   2880 1HB  ALA A 226       4.884  26.782  25.027  1.00 43.35           H
ATOM   2881 2HB  ALA A 226       5.959  25.741  24.073  1.00 43.35           H
ATOM   2882 3HB  ALA A 226       6.526  26.437  25.608  1.00 43.35           H
ATOM   2883  N   GLY A 227       6.406  22.867  25.027  1.00 32.90           N
ATOM   2884  H   GLY A 227       5.828  22.919  24.190  1.00 32.90           H
ATOM   2885  CA  GLY A 227       7.476  21.885  25.111  1.00 32.90           C
ATOM   2886 1HA  GLY A 227       7.643  21.481  24.119  1.00 32.90           H
ATOM   2887 2HA  GLY A 227       8.387  22.395  25.420  1.00 32.90           H
ATOM   2888  C   GLY A 227       7.276  20.716  26.047  1.00 32.90           C
ATOM   2889  O   GLY A 227       8.234  20.030  26.374  1.00 32.90           O
ATOM   2890  N   ASP A 228       6.047  20.449  26.466  1.00 -1.61           N
ATOM   2891  H   ASP A 228       5.281  21.029  26.162  1.00 -1.61           H
ATOM   2892  CA  ASP A 228       5.785  19.358  27.417  1.00 -1.61           C
ATOM   2893  HA  ASP A 228       6.358  19.550  28.324  1.00 -1.61           H
ATOM   2894  C   ASP A 228       6.202  17.984  26.875  1.00 -1.61           C
ATOM   2895  O   ASP A 228       6.644  17.118  27.616  1.00 -1.61           O
ATOM   2896  CB  ASP A 228       4.298  19.359  27.776  1.00 -1.61           C
ATOM   2897 1HB  ASP A 228       3.977  20.390  27.906  1.00 -1.61           H
ATOM   2898 2HB  ASP A 228       3.734  18.926  26.950  1.00 -1.61           H
ATOM   2899  CG  ASP A 228       3.991  18.596  29.061  1.00 -1.61           C
ATOM   2900  OD1 ASP A 228       4.696  18.766  30.077  1.00 -1.61           O
ATOM   2901  OD2 ASP A 228       2.987  17.853  29.071  1.00 -1.61           O
ATOM   2902  N   GLY A 229       6.163  17.827  25.555  1.00-13.85           N
ATOM   2903  H   GLY A 229       5.816  18.577  24.985  1.00-13.85           H
ATOM   2904  CA  GLY A 229       6.616  16.605  24.899  1.00-13.85           C
ATOM   2905 1HA  GLY A 229       6.508  15.767  25.585  1.00-13.85           H
ATOM   2906 2HA  GLY A 229       5.978  16.421  24.035  1.00-13.85           H
ATOM   2907  C   GLY A 229       8.053  16.632  24.414  1.00-13.85           C
ATOM   2908  O   GLY A 229       8.511  15.738  23.702  1.00-13.85           O
ATOM   2909  N   GLY A 230       8.763  17.694  24.770  1.00  9.95           N
ATOM   2910  H   GLY A 230       8.344  18.399  25.370  1.00  9.95           H
ATOM   2911  CA  GLY A 230      10.128  17.906  24.319  1.00  9.95           C
ATOM   2912 1HA  GLY A 230      10.449  17.072  23.697  1.00  9.95           H
ATOM   2913 2HA  GLY A 230      10.157  18.816  23.724  1.00  9.95           H
ATOM   2914  C   GLY A 230      11.119  18.058  25.452  1.00  9.95           C
ATOM   2915  O   GLY A 230      12.239  18.539  25.252  1.00  9.95           O
ATOM   2916  N   THR A 231      10.705  17.672  26.649  1.00 20.52           N
ATOM   2917  H   THR A 231       9.783  17.282  26.761  1.00 20.52           H
ATOM   2918  CA  THR A 231      11.572  17.742  27.820  1.00 20.52           C
ATOM   2919  HA  THR A 231      12.057  18.715  27.873  1.00 20.52           H
ATOM   2920  C   THR A 231      12.616  16.643  27.702  1.00 20.52           C
ATOM   2921  O   THR A 231      12.441  15.699  26.921  1.00 20.52           O
ATOM   2922  CB  THR A 231      10.797  17.479  29.130  1.00 20.52           C
ATOM   2923  HB  THR A 231      11.476  17.583  29.975  1.00 20.52           H
ATOM   2924  OG1 THR A 231      10.279  16.147  29.123  1.00 20.52           O
ATOM   2925  HG1 THR A 231      10.968  15.567  29.474  1.00 20.52           H
ATOM   2926  CG2 THR A 231       9.632  18.434  29.301  1.00 20.52           C
ATOM   2927 1HG2 THR A 231       9.115  18.199  30.231  1.00 20.52           H
ATOM   2928 2HG2 THR A 231       8.926  18.337  28.478  1.00 20.52           H
ATOM   2929 3HG2 THR A 231      10.001  19.457  29.353  1.00 20.52           H
ATOM   2930  N   ALA A 232      13.655  16.698  28.522  1.00 11.87           N
ATOM   2931  H   ALA A 232      13.786  17.507  29.124  1.00 11.87           H
ATOM   2932  CA  ALA A 232      14.547  15.553  28.656  1.00 11.87           C
ATOM   2933  HA  ALA A 232      14.993  15.324  27.687  1.00 11.87           H
ATOM   2934  C   ALA A 232      13.689  14.360  29.115  1.00 11.87           C
ATOM   2935  O   ALA A 232      12.747  14.543  29.886  1.00 11.87           O
ATOM   2936  CB  ALA A 232      15.659  15.874  29.665  1.00 11.87           C
ATOM   2937 1HB  ALA A 232      16.218  16.748  29.330  1.00 11.87           H
ATOM   2938 2HB  ALA A 232      16.340  15.027  29.745  1.00 11.87           H
ATOM   2939 3HB  ALA A 232      15.222  16.078  30.645  1.00 11.87           H
ATOM   2940  N   PHE A 233      13.987  13.178  28.583  1.00 26.40           N
ATOM   2941  H   PHE A 233      14.730  13.151  27.892  1.00 26.40           H
ATOM   2942  CA  PHE A 233      13.341  11.884  28.872  1.00 26.40           C
ATOM   2943  HA  PHE A 233      13.823  11.157  28.219  1.00 26.40           H
ATOM   2944  C   PHE A 233      11.830  11.723  28.652  1.00 26.40           C
ATOM   2945  O   PHE A 233      11.300  10.634  28.867  1.00 26.40           O
ATOM   2946  CB  PHE A 233      13.623  11.433  30.311  1.00 26.40           C
ATOM   2947 1HB  PHE A 233      12.984  11.998  30.981  1.00 26.40           H
ATOM   2948 2HB  PHE A 233      13.363  10.379  30.408  1.00 26.40           H
ATOM   2949  CG  PHE A 233      15.044  11.614  30.758  1.00 26.40           C
ATOM   2950  CD1 PHE A 233      15.413  12.754  31.496  1.00 26.40           C
ATOM   2951  HD1 PHE A 233      14.678  13.516  31.716  1.00 26.40           H
ATOM   2952  CD2 PHE A 233      16.003  10.619  30.503  1.00 26.40           C
ATOM   2953  HD2 PHE A 233      15.727   9.733  29.951  1.00 26.40           H
ATOM   2954  CE1 PHE A 233      16.735  12.916  31.963  1.00 26.40           C
ATOM   2955  HE1 PHE A 233      17.006  13.794  32.531  1.00 26.40           H
ATOM   2956  CE2 PHE A 233      17.329  10.761  30.976  1.00 26.40           C
ATOM   2957  HE2 PHE A 233      18.057   9.987  30.789  1.00 26.40           H
ATOM   2958  CZ  PHE A 233      17.696  11.918  31.699  1.00 26.40           C
ATOM   2959  HZ  PHE A 233      18.707  12.027  32.061  1.00 26.40           H
ATOM   2960  N   GLY A 234      11.114  12.794  28.331  1.00  4.79           N
ATOM   2961  H   GLY A 234      11.586  13.673  28.163  1.00  4.79           H
ATOM   2962  CA  GLY A 234       9.658  12.756  28.301  1.00  4.79           C
ATOM   2963 1HA  GLY A 234       9.289  13.663  27.821  1.00  4.79           H
ATOM   2964 2HA  GLY A 234       9.338  11.896  27.710  1.00  4.79           H
ATOM   2965  C   GLY A 234       9.028  12.641  29.684  1.00  4.79           C
ATOM   2966  O   GLY A 234       7.827  12.373  29.818  1.00  4.79           O
ATOM   2967  N   THR A 235       9.849  12.768  30.721  1.00 25.92           N
ATOM   2968  H   THR A 235      10.823  13.005  30.562  1.00 25.92           H
ATOM   2969  CA  THR A 235       9.451  12.537  32.109  1.00 25.92           C
ATOM   2970  HA  THR A 235       8.519  13.056  32.327  1.00 25.92           H
ATOM   2971  C   THR A 235      10.594  13.111  32.945  1.00 25.92           C
ATOM   2972  O   THR A 235      11.622  13.461  32.373  1.00 25.92           O
ATOM   2973  CB  THR A 235       9.270  11.010  32.370  1.00 25.92           C
ATOM   2974  HB  THR A 235       8.661  10.597  31.567  1.00 25.92           H
ATOM   2975  OG1 THR A 235       8.581  10.800  33.602  1.00 25.92           O
ATOM   2976  HG1 THR A 235       7.636  10.803  33.401  1.00 25.92           H
ATOM   2977  CG2 THR A 235      10.565  10.228  32.431  1.00 25.92           C
ATOM   2978 1HG2 THR A 235      10.334   9.165  32.482  1.00 25.92           H
ATOM   2979 2HG2 THR A 235      11.135  10.504  33.316  1.00 25.92           H
ATOM   2980 3HG2 THR A 235      11.154  10.414  31.537  1.00 25.92           H
ATOM   2981  N   GLY A 236      10.496  13.157  34.266  1.00 33.38           N
ATOM   2982  H   GLY A 236       9.613  12.922  34.725  1.00 33.38           H
ATOM   2983  CA  GLY A 236      11.666  13.441  35.086  1.00 33.38           C
ATOM   2984 1HA  GLY A 236      12.258  14.230  34.621  1.00 33.38           H
ATOM   2985 2HA  GLY A 236      11.347  13.773  36.071  1.00 33.38           H
ATOM   2986  C   GLY A 236      12.528  12.199  35.235  1.00 33.38           C
ATOM   2987  O   GLY A 236      12.352  11.444  36.190  1.00 33.38           O
ATOM   2988  N   GLY A 237      13.381  11.931  34.254  1.00 14.95           N
ATOM   2989  H   GLY A 237      13.461  12.588  33.488  1.00 14.95           H
ATOM   2990  CA  GLY A 237      14.159  10.697  34.211  1.00 14.95           C
ATOM   2991 1HA  GLY A 237      13.544   9.891  34.606  1.00 14.95           H
ATOM   2992 2HA  GLY A 237      14.375  10.461  33.171  1.00 14.95           H
ATOM   2993  C   GLY A 237      15.477  10.692  34.969  1.00 14.95           C
ATOM   2994  O   GLY A 237      15.864  11.711  35.534  1.00 14.95           O
ATOM   2995  N   PRO A 238      16.190   9.554  35.040  1.00 -6.89           N
ATOM   2996  CA  PRO A 238      17.404   9.532  35.868  1.00 -6.89           C
ATOM   2997  HA  PRO A 238      17.191   9.960  36.845  1.00 -6.89           H
ATOM   2998  C   PRO A 238      18.628  10.234  35.279  1.00 -6.89           C
ATOM   2999  O   PRO A 238      18.821  10.293  34.067  1.00 -6.89           O
ATOM   3000  CB  PRO A 238      17.671   8.034  36.016  1.00 -6.89           C
ATOM   3001 1HB  PRO A 238      18.732   7.837  36.163  1.00 -6.89           H
ATOM   3002 2HB  PRO A 238      17.086   7.630  36.843  1.00 -6.89           H
ATOM   3003  CG  PRO A 238      17.190   7.461  34.727  1.00 -6.89           C
ATOM   3004 1HG  PRO A 238      17.930   7.634  33.944  1.00 -6.89           H
ATOM   3005 2HG  PRO A 238      16.982   6.395  34.828  1.00 -6.89           H
ATOM   3006  CD  PRO A 238      15.925   8.233  34.436  1.00 -6.89           C
ATOM   3007 1HD  PRO A 238      15.769   8.318  33.359  1.00 -6.89           H
ATOM   3008 2HD  PRO A 238      15.070   7.763  34.920  1.00 -6.89           H
ATOM   3009  N   GLN A 239      19.488  10.727  36.155  1.00 14.20           N
ATOM   3010  H   GLN A 239      19.265  10.664  37.149  1.00 14.20           H
ATOM   3011  CA  GLN A 239      20.768  11.337  35.792  1.00 14.20           C
ATOM   3012  HA  GLN A 239      21.027  11.090  34.762  1.00 14.20           H
ATOM   3013  C   GLN A 239      21.805  10.714  36.727  1.00 14.20           C
ATOM   3014  O   GLN A 239      22.196  11.302  37.739  1.00 14.20           O
ATOM   3015  CB  GLN A 239      20.721  12.865  35.955  1.00 14.20           C
ATOM   3016 1HB  GLN A 239      20.405  13.085  36.975  1.00 14.20           H
ATOM   3017 2HB  GLN A 239      21.725  13.266  35.820  1.00 14.20           H
ATOM   3018  CG  GLN A 239      19.773  13.608  34.997  1.00 14.20           C
ATOM   3019 1HG  GLN A 239      18.817  13.087  34.956  1.00 14.20           H
ATOM   3020 2HG  GLN A 239      19.593  14.601  35.408  1.00 14.20           H
ATOM   3021  CD  GLN A 239      20.304  13.783  33.578  1.00 14.20           C
ATOM   3022  OE1 GLN A 239      21.298  13.187  33.165  1.00 14.20           O
ATOM   3023  NE2 GLN A 239      19.658  14.626  32.821  1.00 14.20           N
ATOM   3024 1HE2 GLN A 239      19.984  14.791  31.876  1.00 14.20           H
ATOM   3025 2HE2 GLN A 239      18.855  15.130  33.186  1.00 14.20           H
ATOM   3026  N   GLY A 240      22.183   9.474  36.454  1.00 13.65           N
ATOM   3027  H   GLY A 240      21.850   9.003  35.618  1.00 13.65           H
ATOM   3028  CA  GLY A 240      23.002   8.736  37.399  1.00 13.65           C
ATOM   3029 1HA  GLY A 240      23.415   7.843  36.927  1.00 13.65           H
ATOM   3030 2HA  GLY A 240      23.809   9.367  37.769  1.00 13.65           H
ATOM   3031  C   GLY A 240      22.092   8.335  38.543  1.00 13.65           C
ATOM   3032  O   GLY A 240      20.952   7.936  38.308  1.00 13.65           O
ATOM   3033  N   ALA A 241      22.550   8.476  39.779  1.00  5.11           N
ATOM   3034  H   ALA A 241      23.484   8.854  39.928  1.00  5.11           H
ATOM   3035  CA  ALA A 241      21.730   8.160  40.947  1.00  5.11           C
ATOM   3036  HA  ALA A 241      21.213   7.216  40.776  1.00  5.11           H
ATOM   3037  C   ALA A 241      20.678   9.253  41.185  1.00  5.11           C
ATOM   3038  O   ALA A 241      19.684   9.038  41.891  1.00  5.11           O
ATOM   3039  CB  ALA A 241      22.636   8.012  42.180  1.00  5.11           C
ATOM   3040 1HB  ALA A 241      23.368   7.221  42.004  1.00  5.11           H
ATOM   3041 2HB  ALA A 241      22.033   7.748  43.049  1.00  5.11           H
ATOM   3042 3HB  ALA A 241      23.157   8.951  42.380  1.00  5.11           H
ATOM   3043  N   LEU A 242      20.896  10.424  40.604  1.00 -3.81           N
ATOM   3044  H   LEU A 242      21.695  10.528  39.994  1.00 -3.81           H
ATOM   3045  CA  LEU A 242      20.007  11.570  40.786  1.00 -3.81           C
ATOM   3046  HA  LEU A 242      19.648  11.591  41.814  1.00 -3.81           H
ATOM   3047  C   LEU A 242      18.812  11.444  39.846  1.00 -3.81           C
ATOM   3048  O   LEU A 242      18.813  10.594  38.947  1.00 -3.81           O
ATOM   3049  CB  LEU A 242      20.766  12.872  40.491  1.00 -3.81           C
ATOM   3050 1HB  LEU A 242      21.016  12.876  39.431  1.00 -3.81           H
ATOM   3051 2HB  LEU A 242      20.090  13.708  40.671  1.00 -3.81           H
ATOM   3052  CG  LEU A 242      22.067  13.134  41.268  1.00 -3.81           C
ATOM   3053  HG  LEU A 242      22.757  12.314  41.074  1.00 -3.81           H
ATOM   3054  CD1 LEU A 242      22.709  14.415  40.750  1.00 -3.81           C
ATOM   3055 1HD1 LEU A 242      23.654  14.585  41.265  1.00 -3.81           H
ATOM   3056 2HD1 LEU A 242      22.047  15.265  40.915  1.00 -3.81           H
ATOM   3057 3HD1 LEU A 242      22.911  14.317  39.682  1.00 -3.81           H
ATOM   3058  CD2 LEU A 242      21.871  13.235  42.779  1.00 -3.81           C
ATOM   3059 1HD2 LEU A 242      22.829  13.436  43.262  1.00 -3.81           H
ATOM   3060 2HD2 LEU A 242      21.486  12.293  43.168  1.00 -3.81           H
ATOM   3061 3HD2 LEU A 242      21.172  14.036  43.016  1.00 -3.81           H
ATOM   3062  N   LEU A 243      17.799  12.278  40.028  1.00  3.31           N
ATOM   3063  H   LEU A 243      17.826  12.956  40.784  1.00  3.31           H
ATOM   3064  CA  LEU A 243      16.611  12.265  39.178  1.00  3.31           C
ATOM   3065  HA  LEU A 243      16.761  11.596  38.333  1.00  3.31           H
ATOM   3066  C   LEU A 243      16.374  13.680  38.657  1.00  3.31           C
ATOM   3067  O   LEU A 243      16.511  14.649  39.404  1.00  3.31           O
ATOM   3068  CB  LEU A 243      15.424  11.779  40.015  1.00  3.31           C
ATOM   3069 1HB  LEU A 243      15.766  10.939  40.618  1.00  3.31           H
ATOM   3070 2HB  LEU A 243      15.158  12.582  40.701  1.00  3.31           H
ATOM   3071  CG  LEU A 243      14.147  11.329  39.297  1.00  3.31           C
ATOM   3072  HG  LEU A 243      13.847  12.100  38.589  1.00  3.31           H
ATOM   3073  CD1 LEU A 243      14.363  10.017  38.546  1.00  3.31           C
ATOM   3074 1HD1 LEU A 243      13.434   9.717  38.060  1.00  3.31           H
ATOM   3075 2HD1 LEU A 243      14.681   9.233  39.233  1.00  3.31           H
ATOM   3076 3HD1 LEU A 243      15.116  10.155  37.776  1.00  3.31           H
ATOM   3077  CD2 LEU A 243      13.033  11.151  40.325  1.00  3.31           C
ATOM   3078 1HD2 LEU A 243      12.119  10.834  39.825  1.00  3.31           H
ATOM   3079 2HD2 LEU A 243      12.842  12.102  40.823  1.00  3.31           H
ATOM   3080 3HD2 LEU A 243      13.318  10.406  41.069  1.00  3.31           H
ATOM   3081  N   ASP A 244      16.070  13.820  37.379  1.00 23.79           N
ATOM   3082  H   ASP A 244      15.982  12.996  36.786  1.00 23.79           H
ATOM   3083  CA  ASP A 244      15.799  15.122  36.773  1.00 23.79           C
ATOM   3084  HA  ASP A 244      16.417  15.887  37.245  1.00 23.79           H
ATOM   3085  C   ASP A 244      14.320  15.455  36.984  1.00 23.79           C
ATOM   3086  O   ASP A 244      13.574  14.686  37.589  1.00 23.79           O
ATOM   3087  CB  ASP A 244      16.126  15.077  35.274  1.00 23.79           C
ATOM   3088 1HB  ASP A 244      16.897  14.326  35.118  1.00 23.79           H
ATOM   3089 2HB  ASP A 244      15.240  14.774  34.714  1.00 23.79           H
ATOM   3090  CG  ASP A 244      16.647  16.408  34.740  1.00 23.79           C
ATOM   3091  OD1 ASP A 244      16.238  17.487  35.225  1.00 23.79           O
ATOM   3092  OD2 ASP A 244      17.521  16.392  33.845  1.00 23.79           O
ATOM   3093  N   GLN A 245      13.883  16.575  36.439  1.00  9.32           N
ATOM   3094  H   GLN A 245      14.549  17.149  35.923  1.00  9.32           H
ATOM   3095  CA  GLN A 245      12.484  16.985  36.418  1.00  9.32           C
ATOM   3096  HA  GLN A 245      11.848  16.273  36.946  1.00  9.32           H
ATOM   3097  C   GLN A 245      12.149  16.974  34.929  1.00  9.32           C
ATOM   3098  O   GLN A 245      13.058  16.829  34.109  1.00  9.32           O
ATOM   3099  CB  GLN A 245      12.337  18.386  37.023  1.00  9.32           C
ATOM   3100 1HB  GLN A 245      12.973  19.071  36.462  1.00  9.32           H
ATOM   3101 2HB  GLN A 245      11.302  18.710  36.917  1.00  9.32           H
ATOM   3102  CG  GLN A 245      12.728  18.466  38.503  1.00  9.32           C
ATOM   3103 1HG  GLN A 245      13.756  18.128  38.623  1.00  9.32           H
ATOM   3104 2HG  GLN A 245      12.667  19.503  38.829  1.00  9.32           H
ATOM   3105  CD  GLN A 245      11.828  17.634  39.395  1.00  9.32           C
ATOM   3106  OE1 GLN A 245      10.628  17.882  39.496  1.00  9.32           O
ATOM   3107  NE2 GLN A 245      12.383  16.662  40.060  1.00  9.32           N
ATOM   3108 1HE2 GLN A 245      11.795  16.064  40.623  1.00  9.32           H
ATOM   3109 2HE2 GLN A 245      13.375  16.496  39.995  1.00  9.32           H
ATOM   3110  N   GLY A 246      10.884  17.139  34.569  1.00 29.69           N
ATOM   3111  H   GLY A 246      10.162  17.227  35.283  1.00 29.69           H
ATOM   3112  CA  GLY A 246      10.500  17.243  33.168  1.00 29.69           C
ATOM   3113 1HA  GLY A 246      11.030  16.484  32.589  1.00 29.69           H
ATOM   3114 2HA  GLY A 246       9.427  17.086  33.063  1.00 29.69           H
ATOM   3115  C   GLY A 246      10.860  18.617  32.631  1.00 29.69           C
ATOM   3116  O   GLY A 246      10.014  19.507  32.548  1.00 29.69           O
ATOM   3117  N   ASP A 247      12.139  18.819  32.358  1.00  9.99           N
ATOM   3118  H   ASP A 247      12.787  18.047  32.489  1.00  9.99           H
ATOM   3119  CA  ASP A 247      12.689  20.119  31.984  1.00  9.99           C
ATOM   3120  HA  ASP A 247      11.954  20.891  32.202  1.00  9.99           H
ATOM   3121  C   ASP A 247      13.061  20.202  30.507  1.00  9.99           C
ATOM   3122  O   ASP A 247      13.685  19.289  29.956  1.00  9.99           O
ATOM   3123  CB  ASP A 247      13.936  20.374  32.837  1.00  9.99           C
ATOM   3124 1HB  ASP A 247      13.710  20.112  33.872  1.00  9.99           H
ATOM   3125 2HB  ASP A 247      14.744  19.731  32.487  1.00  9.99           H
ATOM   3126  CG  ASP A 247      14.393  21.820  32.797  1.00  9.99           C
ATOM   3127  OD1 ASP A 247      13.549  22.737  32.685  1.00  9.99           O
ATOM   3128  OD2 ASP A 247      15.608  22.066  32.945  1.00  9.99           O
ATOM   3129  N   VAL A 248      12.671  21.288  29.859  1.00 18.03           N
ATOM   3130  H   VAL A 248      12.111  21.984  30.354  1.00 18.03           H
ATOM   3131  CA  VAL A 248      13.051  21.561  28.475  1.00 18.03           C
ATOM   3132  HA  VAL A 248      13.083  20.628  27.916  1.00 18.03           H
ATOM   3133  C   VAL A 248      14.451  22.165  28.541  1.00 18.03           C
ATOM   3134  O   VAL A 248      14.695  23.123  29.283  1.00 18.03           O
ATOM   3135  CB  VAL A 248      12.057  22.540  27.787  1.00 18.03           C
ATOM   3136  HB  VAL A 248      12.040  23.470  28.349  1.00 18.03           H
ATOM   3137  CG1 VAL A 248      12.481  22.844  26.346  1.00 18.03           C
ATOM   3138 1HG1 VAL A 248      11.722  23.462  25.870  1.00 18.03           H
ATOM   3139 2HG1 VAL A 248      12.594  21.916  25.781  1.00 18.03           H
ATOM   3140 3HG1 VAL A 248      13.418  23.396  26.344  1.00 18.03           H
ATOM   3141  CG2 VAL A 248      10.636  21.964  27.782  1.00 18.03           C
ATOM   3142 1HG2 VAL A 248       9.956  22.670  27.305  1.00 18.03           H
ATOM   3143 2HG2 VAL A 248      10.291  21.806  28.804  1.00 18.03           H
ATOM   3144 3HG2 VAL A 248      10.611  21.015  27.244  1.00 18.03           H
ATOM   3145  N   ARG A 249      15.380  21.596  27.784  1.00  6.97           N
ATOM   3146  H   ARG A 249      15.102  20.840  27.153  1.00  6.97           H
ATOM   3147  CA  ARG A 249      16.804  21.950  27.838  1.00  6.97           C
ATOM   3148  HA  ARG A 249      16.952  22.733  28.582  1.00  6.97           H
ATOM   3149  C   ARG A 249      17.284  22.518  26.506  1.00  6.97           C
ATOM   3150  O   ARG A 249      18.412  22.307  26.066  1.00  6.97           O
ATOM   3151  CB  ARG A 249      17.613  20.723  28.283  1.00  6.97           C
ATOM   3152 1HB  ARG A 249      17.462  19.909  27.575  1.00  6.97           H
ATOM   3153 2HB  ARG A 249      18.669  20.987  28.295  1.00  6.97           H
ATOM   3154  CG  ARG A 249      17.230  20.252  29.687  1.00  6.97           C
ATOM   3155 1HG  ARG A 249      17.248  21.116  30.348  1.00  6.97           H
ATOM   3156 2HG  ARG A 249      16.222  19.843  29.681  1.00  6.97           H
ATOM   3157  CD  ARG A 249      18.187  19.210  30.248  1.00  6.97           C
ATOM   3158 1HD  ARG A 249      18.091  18.284  29.680  1.00  6.97           H
ATOM   3159 2HD  ARG A 249      19.209  19.577  30.146  1.00  6.97           H
ATOM   3160  NE  ARG A 249      17.910  18.961  31.673  1.00  6.97           N
ATOM   3161  HE  ARG A 249      17.367  18.145  31.911  1.00  6.97           H
ATOM   3162  CZ  ARG A 249      18.330  19.705  32.690  1.00  6.97           C
ATOM   3163  NH1 ARG A 249      17.992  19.383  33.900  1.00  6.97           N
ATOM   3164 1HH1 ARG A 249      17.417  18.563  34.075  1.00  6.97           H
ATOM   3165 2HH1 ARG A 249      18.322  19.946  34.670  1.00  6.97           H
ATOM   3166  NH2 ARG A 249      19.088  20.763  32.568  1.00  6.97           N
ATOM   3167 1HH2 ARG A 249      19.399  21.066  31.656  1.00  6.97           H
ATOM   3168 2HH2 ARG A 249      19.359  21.265  33.402  1.00  6.97           H
ATOM   3169  N   LEU A 250      16.394  23.262  25.871  1.00  4.67           N
ATOM   3170  H   LEU A 250      15.491  23.388  26.291  1.00  4.67           H
ATOM   3171  CA  LEU A 250      16.683  23.967  24.622  1.00  4.67           C
ATOM   3172  HA  LEU A 250      17.516  23.496  24.101  1.00  4.67           H
ATOM   3173  C   LEU A 250      17.040  25.413  24.953  1.00  4.67           C
ATOM   3174  O   LEU A 250      16.583  25.918  25.981  1.00  4.67           O
ATOM   3175  CB  LEU A 250      15.440  23.963  23.727  1.00  4.67           C
ATOM   3176 1HB  LEU A 250      14.651  24.489  24.261  1.00  4.67           H
ATOM   3177 2HB  LEU A 250      15.672  24.537  22.833  1.00  4.67           H
ATOM   3178  CG  LEU A 250      14.872  22.607  23.280  1.00  4.67           C
ATOM   3179  HG  LEU A 250      14.602  22.035  24.166  1.00  4.67           H
ATOM   3180  CD1 LEU A 250      13.603  22.842  22.470  1.00  4.67           C
ATOM   3181 1HD1 LEU A 250      13.192  21.885  22.150  1.00  4.67           H
ATOM   3182 2HD1 LEU A 250      13.820  23.447  21.590  1.00  4.67           H
ATOM   3183 3HD1 LEU A 250      12.865  23.347  23.090  1.00  4.67           H
ATOM   3184  CD2 LEU A 250      15.862  21.780  22.473  1.00  4.67           C
ATOM   3185 1HD2 LEU A 250      15.374  20.875  22.111  1.00  4.67           H
ATOM   3186 2HD2 LEU A 250      16.699  21.486  23.105  1.00  4.67           H
ATOM   3187 3HD2 LEU A 250      16.234  22.350  21.624  1.00  4.67           H
ATOM   3188  N   ASP A 251      17.804  26.088  24.105  1.00 14.08           N
ATOM   3189  H   ASP A 251      18.222  25.611  23.312  1.00 14.08           H
ATOM   3190  CA  ASP A 251      17.992  27.541  24.229  1.00 14.08           C
ATOM   3191  HA  ASP A 251      18.150  27.793  25.279  1.00 14.08           H
ATOM   3192  C   ASP A 251      16.710  28.214  23.737  1.00 14.08           C
ATOM   3193  O   ASP A 251      15.905  27.561  23.071  1.00 14.08           O
ATOM   3194  CB  ASP A 251      19.198  28.037  23.420  1.00 14.08           C
ATOM   3195 1HB  ASP A 251      19.701  28.809  24.002  1.00 14.08           H
ATOM   3196 2HB  ASP A 251      19.895  27.212  23.266  1.00 14.08           H
ATOM   3197  CG  ASP A 251      18.809  28.642  22.077  1.00 14.08           C
ATOM   3198  OD1 ASP A 251      18.522  27.901  21.115  1.00 14.08           O
ATOM   3199  OD2 ASP A 251      18.800  29.889  21.957  1.00 14.08           O
ATOM   3200  N   GLU A 252      16.498  29.492  24.028  1.00-21.82           N
ATOM   3201  H   GLU A 252      17.200  30.028  24.534  1.00-21.82           H
ATOM   3202  CA  GLU A 252      15.241  30.149  23.654  1.00-21.82           C
ATOM   3203  HA  GLU A 252      14.430  29.624  24.155  1.00-21.82           H
ATOM   3204  C   GLU A 252      14.936  30.117  22.157  1.00-21.82           C
ATOM   3205  O   GLU A 252      13.791  29.892  21.778  1.00-21.82           O
ATOM   3206  CB  GLU A 252      15.230  31.604  24.138  1.00-21.82           C
ATOM   3207 1HB  GLU A 252      15.529  31.621  25.185  1.00-21.82           H
ATOM   3208 2HB  GLU A 252      15.956  32.171  23.557  1.00-21.82           H
ATOM   3209  CG  GLU A 252      13.865  32.271  24.014  1.00-21.82           C
ATOM   3210 1HG  GLU A 252      13.539  32.217  22.976  1.00-21.82           H
ATOM   3211 2HG  GLU A 252      13.147  31.726  24.628  1.00-21.82           H
ATOM   3212  CD  GLU A 252      13.860  33.732  24.424  1.00-21.82           C
ATOM   3213  OE1 GLU A 252      14.813  34.234  25.063  1.00-21.82           O
ATOM   3214  OE2 GLU A 252      12.861  34.412  24.108  1.00-21.82           O
ATOM   3215  N   ALA A 253      15.929  30.287  21.295  1.00-14.65           N
ATOM   3216  H   ALA A 253      16.881  30.410  21.627  1.00-14.65           H
ATOM   3217  CA  ALA A 253      15.664  30.291  19.860  1.00-14.65           C
ATOM   3218  HA  ALA A 253      14.884  31.026  19.654  1.00-14.65           H
ATOM   3219  C   ALA A 253      15.156  28.917  19.419  1.00-14.65           C
ATOM   3220  O   ALA A 253      14.174  28.801  18.690  1.00-14.65           O
ATOM   3221  CB  ALA A 253      16.935  30.681  19.091  1.00-14.65           C
ATOM   3222 1HB  ALA A 253      17.253  31.680  19.392  1.00-14.65           H
ATOM   3223 2HB  ALA A 253      16.725  30.684  18.021  1.00-14.65           H
ATOM   3224 3HB  ALA A 253      17.734  29.970  19.298  1.00-14.65           H
ATOM   3225  N   THR A 254      15.792  27.859  19.894  1.00-17.07           N
ATOM   3226  H   THR A 254      16.595  27.986  20.508  1.00-17.07           H
ATOM   3227  CA  THR A 254      15.374  26.508  19.527  1.00-17.07           C
ATOM   3228  HA  THR A 254      15.276  26.460  18.443  1.00-17.07           H
ATOM   3229  C   THR A 254      14.014  26.185  20.149  1.00-17.07           C
ATOM   3230  O   THR A 254      13.146  25.589  19.508  1.00-17.07           O
ATOM   3231  CB  THR A 254      16.444  25.487  19.962  1.00-17.07           C
ATOM   3232  HB  THR A 254      16.462  25.408  21.048  1.00-17.07           H
ATOM   3233  OG1 THR A 254      17.723  25.935  19.505  1.00-17.07           O
ATOM   3234  HG1 THR A 254      18.042  26.605  20.132  1.00-17.07           H
ATOM   3235  CG2 THR A 254      16.219  24.129  19.343  1.00-17.07           C
ATOM   3236 1HG2 THR A 254      17.043  23.472  19.617  1.00-17.07           H
ATOM   3237 2HG2 THR A 254      16.178  24.213  18.257  1.00-17.07           H
ATOM   3238 3HG2 THR A 254      15.287  23.703  19.709  1.00-17.07           H
ATOM   3239  N   PHE A 255      13.797  26.629  21.380  1.00 -4.52           N
ATOM   3240  H   PHE A 255      14.543  27.127  21.870  1.00 -4.52           H
ATOM   3241  CA  PHE A 255      12.520  26.442  22.069  1.00 -4.52           C
ATOM   3242  HA  PHE A 255      12.301  25.379  22.110  1.00 -4.52           H
ATOM   3243  C   PHE A 255      11.393  27.125  21.298  1.00 -4.52           C
ATOM   3244  O   PHE A 255      10.336  26.534  21.072  1.00 -4.52           O
ATOM   3245  CB  PHE A 255      12.648  26.992  23.498  1.00 -4.52           C
ATOM   3246 1HB  PHE A 255      13.505  26.515  23.972  1.00 -4.52           H
ATOM   3247 2HB  PHE A 255      12.842  28.061  23.449  1.00 -4.52           H
ATOM   3248  CG  PHE A 255      11.441  26.767  24.378  1.00 -4.52           C
ATOM   3249  CD1 PHE A 255      10.729  25.552  24.367  1.00 -4.52           C
ATOM   3250  HD1 PHE A 255      11.003  24.765  23.682  1.00 -4.52           H
ATOM   3251  CD2 PHE A 255      11.054  27.770  25.286  1.00 -4.52           C
ATOM   3252  HD2 PHE A 255      11.582  28.716  25.305  1.00 -4.52           H
ATOM   3253  CE1 PHE A 255       9.659  25.328  25.274  1.00 -4.52           C
ATOM   3254  HE1 PHE A 255       9.126  24.390  25.262  1.00 -4.52           H
ATOM   3255  CE2 PHE A 255       9.998  27.554  26.206  1.00 -4.52           C
ATOM   3256  HE2 PHE A 255       9.735  28.324  26.919  1.00 -4.52           H
ATOM   3257  CZ  PHE A 255       9.306  26.326  26.205  1.00 -4.52           C
ATOM   3258  HZ  PHE A 255       8.516  26.145  26.921  1.00 -4.52           H
ATOM   3259  N   ARG A 256      11.634  28.331  20.805  1.00 -9.35           N
ATOM   3260  H   ARG A 256      12.521  28.793  21.018  1.00 -9.35           H
ATOM   3261  CA  ARG A 256      10.652  29.025  19.974  1.00 -9.35           C
ATOM   3262  HA  ARG A 256       9.711  29.056  20.512  1.00 -9.35           H
ATOM   3263  C   ARG A 256      10.388  28.322  18.654  1.00 -9.35           C
ATOM   3264  O   ARG A 256       9.227  28.110  18.293  1.00 -9.35           O
ATOM   3265  CB  ARG A 256      11.105  30.459  19.702  1.00 -9.35           C
ATOM   3266 1HB  ARG A 256      12.152  30.447  19.398  1.00 -9.35           H
ATOM   3267 2HB  ARG A 256      10.516  30.859  18.876  1.00 -9.35           H
ATOM   3268  CG  ARG A 256      10.940  31.395  20.889  1.00 -9.35           C
ATOM   3269 1HG  ARG A 256       9.877  31.540  21.082  1.00 -9.35           H
ATOM   3270 2HG  ARG A 256      11.410  30.968  21.774  1.00 -9.35           H
ATOM   3271  CD  ARG A 256      11.590  32.725  20.569  1.00 -9.35           C
ATOM   3272 1HD  ARG A 256      12.657  32.557  20.418  1.00 -9.35           H
ATOM   3273 2HD  ARG A 256      11.171  33.113  19.639  1.00 -9.35           H
ATOM   3274  NE  ARG A 256      11.409  33.723  21.631  1.00 -9.35           N
ATOM   3275  HE  ARG A 256      12.117  33.771  22.355  1.00 -9.35           H
ATOM   3276  CZ  ARG A 256      10.435  34.618  21.712  1.00 -9.35           C
ATOM   3277  NH1 ARG A 256      10.518  35.524  22.637  1.00 -9.35           N
ATOM   3278 1HH1 ARG A 256      11.289  35.491  23.292  1.00 -9.35           H
ATOM   3279 2HH1 ARG A 256       9.820  36.258  22.665  1.00 -9.35           H
ATOM   3280  NH2 ARG A 256       9.409  34.676  20.906  1.00 -9.35           N
ATOM   3281 1HH2 ARG A 256       9.260  33.952  20.212  1.00 -9.35           H
ATOM   3282 2HH2 ARG A 256       8.786  35.470  20.970  1.00 -9.35           H
ATOM   3283  N   ARG A 257      11.432  27.944  17.931  1.00-13.88           N
ATOM   3284  H   ARG A 257      12.373  28.128  18.277  1.00-13.88           H
ATOM   3285  CA  ARG A 257      11.255  27.312  16.619  1.00-13.88           C
ATOM   3286  HA  ARG A 257      10.617  27.951  16.006  1.00-13.88           H
ATOM   3287  C   ARG A 257      10.570  25.957  16.691  1.00-13.88           C
ATOM   3288  O   ARG A 257       9.749  25.647  15.832  1.00-13.88           O
ATOM   3289  CB  ARG A 257      12.601  27.156  15.904  1.00-13.88           C
ATOM   3290 1HB  ARG A 257      13.278  26.603  16.556  1.00-13.88           H
ATOM   3291 2HB  ARG A 257      12.449  26.578  14.992  1.00-13.88           H
ATOM   3292  CG  ARG A 257      13.246  28.485  15.529  1.00-13.88           C
ATOM   3293 1HG  ARG A 257      12.617  29.011  14.812  1.00-13.88           H
ATOM   3294 2HG  ARG A 257      13.347  29.100  16.417  1.00-13.88           H
ATOM   3295  CD  ARG A 257      14.622  28.267  14.931  1.00-13.88           C
ATOM   3296 1HD  ARG A 257      15.163  27.540  15.538  1.00-13.88           H
ATOM   3297 2HD  ARG A 257      14.514  27.876  13.919  1.00-13.88           H
ATOM   3298  NE  ARG A 257      15.391  29.517  14.913  1.00-13.88           N
ATOM   3299  HE  ARG A 257      14.996  30.313  15.404  1.00-13.88           H
ATOM   3300  CZ  ARG A 257      16.574  29.705  14.347  1.00-13.88           C
ATOM   3301  NH1 ARG A 257      17.164  30.848  14.546  1.00-13.88           N
ATOM   3302 1HH1 ARG A 257      16.729  31.525  15.152  1.00-13.88           H
ATOM   3303 2HH1 ARG A 257      18.044  31.062  14.091  1.00-13.88           H
ATOM   3304  NH2 ARG A 257      17.165  28.822  13.589  1.00-13.88           N
ATOM   3305 1HH2 ARG A 257      16.696  27.952  13.372  1.00-13.88           H
ATOM   3306 2HH2 ARG A 257      18.076  29.016  13.196  1.00-13.88           H
ATOM   3307  N   ILE A 258      10.874  25.151  17.697  1.00  3.55           N
ATOM   3308  H   ILE A 258      11.590  25.417  18.369  1.00  3.55           H
ATOM   3309  CA  ILE A 258      10.220  23.848  17.810  1.00  3.55           C
ATOM   3310  HA  ILE A 258      10.063  23.467  16.804  1.00  3.55           H
ATOM   3311  C   ILE A 258       8.840  23.975  18.461  1.00  3.55           C
ATOM   3312  O   ILE A 258       7.863  23.443  17.944  1.00  3.55           O
ATOM   3313  CB  ILE A 258      11.107  22.806  18.567  1.00  3.55           C
ATOM   3314  HB  ILE A 258      11.299  23.172  19.576  1.00  3.55           H
ATOM   3315  CG1 ILE A 258      12.454  22.627  17.830  1.00  3.55           C
ATOM   3316 1HG1 ILE A 258      12.248  22.262  16.824  1.00  3.55           H
ATOM   3317 2HG1 ILE A 258      12.939  23.597  17.737  1.00  3.55           H
ATOM   3318  CG2 ILE A 258      10.398  21.432  18.659  1.00  3.55           C
ATOM   3319 1HG2 ILE A 258      10.959  20.771  19.318  1.00  3.55           H
ATOM   3320 2HG2 ILE A 258      10.317  20.976  17.673  1.00  3.55           H
ATOM   3321 3HG2 ILE A 258       9.398  21.543  19.081  1.00  3.55           H
ATOM   3322  CD1 ILE A 258      13.462  21.663  18.489  1.00  3.55           C
ATOM   3323 1HD1 ILE A 258      14.418  21.735  17.968  1.00  3.55           H
ATOM   3324 2HD1 ILE A 258      13.107  20.636  18.425  1.00  3.55           H
ATOM   3325 3HD1 ILE A 258      13.605  21.933  19.535  1.00  3.55           H
ATOM   3326  N   HIS A 259       8.735  24.654  19.598  1.00 17.82           N
ATOM   3327  H   HIS A 259       9.524  25.190  19.948  1.00 17.82           H
ATOM   3328  CA  HIS A 259       7.546  24.519  20.448  1.00 17.82           C
ATOM   3329  HA  HIS A 259       6.934  23.702  20.062  1.00 17.82           H
ATOM   3330  C   HIS A 259       6.617  25.718  20.563  1.00 17.82           C
ATOM   3331  O   HIS A 259       5.470  25.557  20.983  1.00 17.82           O
ATOM   3332  CB  HIS A 259       7.987  24.111  21.852  1.00 17.82           C
ATOM   3333 1HB  HIS A 259       8.676  24.856  22.246  1.00 17.82           H
ATOM   3334 2HB  HIS A 259       7.113  24.084  22.499  1.00 17.82           H
ATOM   3335  CG  HIS A 259       8.634  22.763  21.902  1.00 17.82           C
ATOM   3336  ND1 HIS A 259       7.942  21.600  21.631  1.00 17.82           N
ATOM   3337  CD2 HIS A 259       9.909  22.410  22.220  1.00 17.82           C
ATOM   3338  HD2 HIS A 259      10.692  23.109  22.472  1.00 17.82           H
ATOM   3339  CE1 HIS A 259       8.841  20.585  21.812  1.00 17.82           C
ATOM   3340  HE1 HIS A 259       8.603  19.537  21.684  1.00 17.82           H
ATOM   3341  NE2 HIS A 259      10.065  21.049  22.166  1.00 17.82           N
ATOM   3342  HE2 HIS A 259      10.913  20.503  22.342  1.00 17.82           H
ATOM   3343  N   VAL A 260       7.062  26.907  20.180  1.00 19.07           N
ATOM   3344  H   VAL A 260       8.022  27.013  19.876  1.00 19.07           H
ATOM   3345  CA  VAL A 260       6.173  28.078  20.180  1.00 19.07           C
ATOM   3346  HA  VAL A 260       5.342  27.896  20.858  1.00 19.07           H
ATOM   3347  C   VAL A 260       5.594  28.238  18.775  1.00 19.07           C
ATOM   3348  O   VAL A 260       4.439  28.619  18.613  1.00 19.07           O
ATOM   3349  CB  VAL A 260       6.903  29.362  20.671  1.00 19.07           C
ATOM   3350  HB  VAL A 260       7.729  29.574  19.998  1.00 19.07           H
ATOM   3351  CG1 VAL A 260       5.974  30.581  20.686  1.00 19.07           C
ATOM   3352 1HG1 VAL A 260       6.515  31.452  21.058  1.00 19.07           H
ATOM   3353 2HG1 VAL A 260       5.105  30.391  21.318  1.00 19.07           H
ATOM   3354 3HG1 VAL A 260       5.637  30.805  19.672  1.00 19.07           H
ATOM   3355  CG2 VAL A 260       7.462  29.144  22.096  1.00 19.07           C
ATOM   3356 1HG2 VAL A 260       7.968  30.048  22.431  1.00 19.07           H
ATOM   3357 2HG2 VAL A 260       8.183  28.325  22.103  1.00 19.07           H
ATOM   3358 3HG2 VAL A 260       6.650  28.906  22.786  1.00 19.07           H
ATOM   3359  N   ARG A 261       6.340  27.834  17.755  1.00 11.11           N
ATOM   3360  H   ARG A 261       7.281  27.502  17.932  1.00 11.11           H
ATOM   3361  CA  ARG A 261       5.851  27.873  16.370  1.00 11.11           C
ATOM   3362  HA  ARG A 261       5.722  28.924  16.111  1.00 11.11           H
ATOM   3363  C   ARG A 261       4.476  27.231  16.120  1.00 11.11           C
ATOM   3364  O   ARG A 261       3.634  27.876  15.495  1.00 11.11           O
ATOM   3365  CB  ARG A 261       6.926  27.292  15.437  1.00 11.11           C
ATOM   3366 1HB  ARG A 261       7.861  27.815  15.641  1.00 11.11           H
ATOM   3367 2HB  ARG A 261       7.075  26.238  15.670  1.00 11.11           H
ATOM   3368  CG  ARG A 261       6.625  27.430  13.948  1.00 11.11           C
ATOM   3369 1HG  ARG A 261       5.966  28.285  13.804  1.00 11.11           H
ATOM   3370 2HG  ARG A 261       7.552  27.621  13.409  1.00 11.11           H
ATOM   3371  CD  ARG A 261       5.963  26.183  13.360  1.00 11.11           C
ATOM   3372 1HD  ARG A 261       6.723  25.532  12.928  1.00 11.11           H
ATOM   3373 2HD  ARG A 261       5.454  25.637  14.153  1.00 11.11           H
ATOM   3374  NE  ARG A 261       4.971  26.572  12.352  1.00 11.11           N
ATOM   3375  HE  ARG A 261       4.092  26.955  12.691  1.00 11.11           H
ATOM   3376  CZ  ARG A 261       5.103  26.516  11.035  1.00 11.11           C
ATOM   3377  NH1 ARG A 261       4.118  26.960  10.317  1.00 11.11           N
ATOM   3378 1HH1 ARG A 261       3.303  27.347  10.780  1.00 11.11           H
ATOM   3379 2HH1 ARG A 261       4.174  26.924   9.309  1.00 11.11           H
ATOM   3380  NH2 ARG A 261       6.144  26.036  10.405  1.00 11.11           N
ATOM   3381 1HH2 ARG A 261       6.925  25.662  10.927  1.00 11.11           H
ATOM   3382 2HH2 ARG A 261       6.156  26.060   9.397  1.00 11.11           H
ATOM   3383  N   PRO A 262       4.190  26.008  16.624  1.00  3.33           N
ATOM   3384  CA  PRO A 262       2.817  25.572  16.327  1.00  3.33           C
ATOM   3385  HA  PRO A 262       2.630  25.627  15.257  1.00  3.33           H
ATOM   3386  C   PRO A 262       1.712  26.359  17.037  1.00  3.33           C
ATOM   3387  O   PRO A 262       0.574  26.395  16.576  1.00  3.33           O
ATOM   3388  CB  PRO A 262       2.827  24.105  16.768  1.00  3.33           C
ATOM   3389 1HB  PRO A 262       1.840  23.791  17.107  1.00  3.33           H
ATOM   3390 2HB  PRO A 262       3.167  23.470  15.951  1.00  3.33           H
ATOM   3391  CG  PRO A 262       3.809  24.065  17.863  1.00  3.33           C
ATOM   3392 1HG  PRO A 262       3.373  24.468  18.777  1.00  3.33           H
ATOM   3393 2HG  PRO A 262       4.170  23.051  18.023  1.00  3.33           H
ATOM   3394  CD  PRO A 262       4.913  24.957  17.369  1.00  3.33           C
ATOM   3395 1HD  PRO A 262       5.468  25.373  18.206  1.00  3.33           H
ATOM   3396 2HD  PRO A 262       5.577  24.408  16.700  1.00  3.33           H
ATOM   3397  N   TYR A 263       2.035  27.041  18.127  1.00 -8.04           N
ATOM   3398  H   TYR A 263       2.980  27.018  18.486  1.00 -8.04           H
ATOM   3399  CA  TYR A 263       1.057  27.891  18.791  1.00 -8.04           C
ATOM   3400  HA  TYR A 263       0.117  27.346  18.866  1.00 -8.04           H
ATOM   3401  C   TYR A 263       0.799  29.170  17.997  1.00 -8.04           C
ATOM   3402  O   TYR A 263      -0.306  29.686  18.021  1.00 -8.04           O
ATOM   3403  CB  TYR A 263       1.518  28.239  20.204  1.00 -8.04           C
ATOM   3404 1HB  TYR A 263       1.747  27.317  20.732  1.00 -8.04           H
ATOM   3405 2HB  TYR A 263       2.422  28.842  20.153  1.00 -8.04           H
ATOM   3406  CG  TYR A 263       0.469  29.005  20.976  1.00 -8.04           C
ATOM   3407  CD1 TYR A 263      -0.797  28.443  21.243  1.00 -8.04           C
ATOM   3408  HD1 TYR A 263      -1.025  27.441  20.912  1.00 -8.04           H
ATOM   3409  CD2 TYR A 263       0.723  30.320  21.402  1.00 -8.04           C
ATOM   3410  HD2 TYR A 263       1.679  30.772  21.192  1.00 -8.04           H
ATOM   3411  CE1 TYR A 263      -1.786  29.187  21.936  1.00 -8.04           C
ATOM   3412  HE1 TYR A 263      -2.754  28.761  22.143  1.00 -8.04           H
ATOM   3413  CE2 TYR A 263      -0.265  31.063  22.094  1.00 -8.04           C
ATOM   3414  HE2 TYR A 263      -0.065  32.076  22.397  1.00 -8.04           H
ATOM   3415  CZ  TYR A 263      -1.503  30.476  22.373  1.00 -8.04           C
ATOM   3416  OH  TYR A 263      -2.470  31.149  23.071  1.00 -8.04           O
ATOM   3417  HH  TYR A 263      -2.208  32.037  23.317  1.00 -8.04           H
ATOM   3418  N   ILE A 264       1.775  29.658  17.243  1.00-15.10           N
ATOM   3419  H   ILE A 264       2.685  29.214  17.243  1.00-15.10           H
ATOM   3420  CA  ILE A 264       1.557  30.842  16.401  1.00-15.10           C
ATOM   3421  HA  ILE A 264       1.169  31.649  17.022  1.00-15.10           H
ATOM   3422  C   ILE A 264       0.498  30.503  15.349  1.00-15.10           C
ATOM   3423  O   ILE A 264      -0.431  31.269  15.107  1.00-15.10           O
ATOM   3424  CB  ILE A 264       2.873  31.331  15.714  1.00-15.10           C
ATOM   3425  HB  ILE A 264       3.268  30.522  15.100  1.00-15.10           H
ATOM   3426  CG1 ILE A 264       3.920  31.691  16.788  1.00-15.10           C
ATOM   3427 1HG1 ILE A 264       3.562  32.560  17.338  1.00-15.10           H
ATOM   3428 2HG1 ILE A 264       4.006  30.865  17.490  1.00-15.10           H
ATOM   3429  CG2 ILE A 264       2.600  32.559  14.799  1.00-15.10           C
ATOM   3430 1HG2 ILE A 264       3.517  32.869  14.298  1.00-15.10           H
ATOM   3431 2HG2 ILE A 264       2.215  33.394  15.387  1.00-15.10           H
ATOM   3432 3HG2 ILE A 264       1.876  32.300  14.028  1.00-15.10           H
ATOM   3433  CD1 ILE A 264       5.333  31.996  16.270  1.00-15.10           C
ATOM   3434 1HD1 ILE A 264       5.684  31.178  15.640  1.00-15.10           H
ATOM   3435 2HD1 ILE A 264       6.011  32.104  17.117  1.00-15.10           H
ATOM   3436 3HD1 ILE A 264       5.334  32.925  15.700  1.00-15.10           H
ATOM   3437  N   ASP A 265       0.571  29.318  14.763  1.00 15.79           N
ATOM   3438  H   ASP A 265       1.341  28.694  14.973  1.00 15.79           H
ATOM   3439  CA  ASP A 265      -0.444  28.917  13.787  1.00 15.79           C
ATOM   3440  HA  ASP A 265      -0.555  29.717  13.054  1.00 15.79           H
ATOM   3441  C   ASP A 265      -1.814  28.708  14.442  1.00 15.79           C
ATOM   3442  O   ASP A 265      -2.853  28.970  13.828  1.00 15.79           O
ATOM   3443  CB  ASP A 265       0.007  27.660  13.045  1.00 15.79           C
ATOM   3444 1HB  ASP A 265       0.317  26.908  13.770  1.00 15.79           H
ATOM   3445 2HB  ASP A 265      -0.835  27.269  12.474  1.00 15.79           H
ATOM   3446  CG  ASP A 265       1.147  27.939  12.081  1.00 15.79           C
ATOM   3447  OD1 ASP A 265       0.875  28.259  10.901  1.00 15.79           O
ATOM   3448  OD2 ASP A 265       2.330  27.862  12.474  1.00 15.79           O
ATOM   3449  N   ALA A 266      -1.832  28.315  15.710  1.00 -7.04           N
ATOM   3450  H   ALA A 266      -0.959  28.075  16.164  1.00 -7.04           H
ATOM   3451  CA  ALA A 266      -3.076  28.229  16.479  1.00 -7.04           C
ATOM   3452  HA  ALA A 266      -3.808  27.691  15.876  1.00 -7.04           H
ATOM   3453  C   ALA A 266      -3.665  29.618  16.800  1.00 -7.04           C
ATOM   3454  O   ALA A 266      -4.884  29.787  16.789  1.00 -7.04           O
ATOM   3455  CB  ALA A 266      -2.835  27.426  17.767  1.00 -7.04           C
ATOM   3456 1HB  ALA A 266      -2.383  26.464  17.520  1.00 -7.04           H
ATOM   3457 2HB  ALA A 266      -3.787  27.255  18.271  1.00 -7.04           H
ATOM   3458 3HB  ALA A 266      -2.177  27.979  18.436  1.00 -7.04           H
ATOM   3459  N   ILE A 267      -2.821  30.616  17.042  1.00 -8.07           N
ATOM   3460  H   ILE A 267      -1.825  30.410  17.106  1.00 -8.07           H
ATOM   3461  CA  ILE A 267      -3.258  32.011  17.209  1.00 -8.07           C
ATOM   3462  HA  ILE A 267      -4.025  32.068  17.979  1.00 -8.07           H
ATOM   3463  C   ILE A 267      -3.890  32.473  15.901  1.00 -8.07           C
ATOM   3464  O   ILE A 267      -4.954  33.090  15.902  1.00 -8.07           O
ATOM   3465  CB  ILE A 267      -2.064  32.962  17.593  1.00 -8.07           C
ATOM   3466  HB  ILE A 267      -1.228  32.729  16.940  1.00 -8.07           H
ATOM   3467  CG1 ILE A 267      -1.603  32.728  19.046  1.00 -8.07           C
ATOM   3468 1HG1 ILE A 267      -1.381  31.672  19.178  1.00 -8.07           H
ATOM   3469 2HG1 ILE A 267      -0.674  33.278  19.192  1.00 -8.07           H
ATOM   3470  CG2 ILE A 267      -2.403  34.463  17.371  1.00 -8.07           C
ATOM   3471 1HG2 ILE A 267      -1.612  35.088  17.788  1.00 -8.07           H
ATOM   3472 2HG2 ILE A 267      -3.349  34.720  17.852  1.00 -8.07           H
ATOM   3473 3HG2 ILE A 267      -2.476  34.676  16.305  1.00 -8.07           H
ATOM   3474  CD1 ILE A 267      -2.582  33.157  20.155  1.00 -8.07           C
ATOM   3475 1HD1 ILE A 267      -2.120  32.978  21.123  1.00 -8.07           H
ATOM   3476 2HD1 ILE A 267      -3.503  32.580  20.093  1.00 -8.07           H
ATOM   3477 3HD1 ILE A 267      -2.809  34.221  20.080  1.00 -8.07           H
ATOM   3478  N   GLN A 268      -3.295  32.130  14.768  1.00-20.11           N
ATOM   3479  H   GLN A 268      -2.415  31.621  14.796  1.00-20.11           H
ATOM   3480  CA  GLN A 268      -3.877  32.498  13.475  1.00-20.11           C
ATOM   3481  HA  GLN A 268      -4.103  33.564  13.484  1.00-20.11           H
ATOM   3482  C   GLN A 268      -5.197  31.766  13.209  1.00-20.11           C
ATOM   3483  O   GLN A 268      -6.107  32.318  12.600  1.00-20.11           O
ATOM   3484  CB  GLN A 268      -2.871  32.244  12.354  1.00-20.11           C
ATOM   3485 1HB  GLN A 268      -2.553  31.203  12.382  1.00-20.11           H
ATOM   3486 2HB  GLN A 268      -3.360  32.440  11.401  1.00-20.11           H
ATOM   3487  CG  GLN A 268      -1.651  33.145  12.458  1.00-20.11           C
ATOM   3488 1HG  GLN A 268      -1.993  34.175  12.536  1.00-20.11           H
ATOM   3489 2HG  GLN A 268      -1.086  32.906  13.355  1.00-20.11           H
ATOM   3490  CD  GLN A 268      -0.737  33.037  11.265  1.00-20.11           C
ATOM   3491  OE1 GLN A 268      -0.432  31.950  10.776  1.00-20.11           O
ATOM   3492  NE2 GLN A 268      -0.298  34.162  10.775  1.00-20.11           N
ATOM   3493 1HE2 GLN A 268       0.253  34.154   9.928  1.00-20.11           H
ATOM   3494 2HE2 GLN A 268      -0.522  35.032  11.243  1.00-20.11           H
ATOM   3495  N   ALA A 269      -5.348  30.561  13.741  1.00  9.87           N
ATOM   3496  H   ALA A 269      -4.557  30.119  14.197  1.00  9.87           H
ATOM   3497  CA  ALA A 269      -6.623  29.841  13.699  1.00  9.87           C
ATOM   3498  HA  ALA A 269      -7.067  29.981  12.712  1.00  9.87           H
ATOM   3499  C   ALA A 269      -7.636  30.355  14.741  1.00  9.87           C
ATOM   3500  O   ALA A 269      -8.786  29.915  14.775  1.00  9.87           O
ATOM   3501  CB  ALA A 269      -6.364  28.353  13.889  1.00  9.87           C
ATOM   3502 1HB  ALA A 269      -5.663  28.001  13.134  1.00  9.87           H
ATOM   3503 2HB  ALA A 269      -7.301  27.805  13.781  1.00  9.87           H
ATOM   3504 3HB  ALA A 269      -5.951  28.171  14.881  1.00  9.87           H
ATOM   3505  N   GLY A 270      -7.216  31.299  15.572  1.00-21.28           N
ATOM   3506  H   GLY A 270      -6.253  31.612  15.525  1.00-21.28           H
ATOM   3507  CA  GLY A 270      -8.105  31.963  16.510  1.00-21.28           C
ATOM   3508 1HA  GLY A 270      -7.728  32.976  16.655  1.00-21.28           H
ATOM   3509 2HA  GLY A 270      -9.090  32.044  16.051  1.00-21.28           H
ATOM   3510  C   GLY A 270      -8.286  31.344  17.883  1.00-21.28           C
ATOM   3511  O   GLY A 270      -9.304  31.623  18.523  1.00-21.28           O
ATOM   3512  N   VAL A 271      -7.364  30.505  18.342  1.00 17.02           N
ATOM   3513  H   VAL A 271      -6.523  30.341  17.793  1.00 17.02           H
ATOM   3514  CA  VAL A 271      -7.528  29.776  19.610  1.00 17.02           C
ATOM   3515  HA  VAL A 271      -8.408  29.144  19.495  1.00 17.02           H
ATOM   3516  C   VAL A 271      -7.802  30.708  20.803  1.00 17.02           C
ATOM   3517  O   VAL A 271      -7.183  31.762  20.937  1.00 17.02           O
ATOM   3518  CB  VAL A 271      -6.302  28.831  19.852  1.00 17.02           C
ATOM   3519  HB  VAL A 271      -6.106  28.317  18.913  1.00 17.02           H
ATOM   3520  CG1 VAL A 271      -5.021  29.589  20.232  1.00 17.02           C
ATOM   3521 1HG1 VAL A 271      -4.177  28.902  20.231  1.00 17.02           H
ATOM   3522 2HG1 VAL A 271      -5.119  30.035  21.224  1.00 17.02           H
ATOM   3523 3HG1 VAL A 271      -4.828  30.381  19.509  1.00 17.02           H
ATOM   3524  CG2 VAL A 271      -6.615  27.756  20.884  1.00 17.02           C
ATOM   3525 1HG2 VAL A 271      -5.788  27.051  20.935  1.00 17.02           H
ATOM   3526 2HG2 VAL A 271      -7.513  27.212  20.594  1.00 17.02           H
ATOM   3527 3HG2 VAL A 271      -6.764  28.203  21.866  1.00 17.02           H
ATOM   3528  N   GLY A 272      -8.780  30.357  21.634  1.00 -0.84           N
ATOM   3529  H   GLY A 272      -9.279  29.488  21.486  1.00 -0.84           H
ATOM   3530  CA  GLY A 272      -9.206  31.240  22.715  1.00 -0.84           C
ATOM   3531 1HA  GLY A 272      -8.875  32.256  22.503  1.00 -0.84           H
ATOM   3532 2HA  GLY A 272     -10.293  31.256  22.728  1.00 -0.84           H
ATOM   3533  C   GLY A 272      -8.735  30.878  24.110  1.00 -0.84           C
ATOM   3534  O   GLY A 272      -8.931  31.636  25.065  1.00 -0.84           O
ATOM   3535  N   SER A 273      -8.120  29.713  24.255  1.00-27.03           N
ATOM   3536  H   SER A 273      -8.008  29.095  23.463  1.00-27.03           H
ATOM   3537  CA  SER A 273      -7.582  29.280  25.541  1.00-27.03           C
ATOM   3538  HA  SER A 273      -7.435  30.148  26.180  1.00-27.03           H
ATOM   3539  C   SER A 273      -6.237  28.595  25.346  1.00-27.03           C
ATOM   3540  O   SER A 273      -5.973  28.024  24.285  1.00-27.03           O
ATOM   3541  CB  SER A 273      -8.567  28.336  26.228  1.00-27.03           C
ATOM   3542 1HB  SER A 273      -8.695  27.443  25.619  1.00-27.03           H
ATOM   3543 2HB  SER A 273      -8.180  28.054  27.208  1.00-27.03           H
ATOM   3544  OG  SER A 273      -9.819  28.977  26.379  1.00-27.03           O
ATOM   3545  HG  SER A 273      -9.694  29.918  26.209  1.00-27.03           H
ATOM   3546  N   ILE A 274      -5.394  28.653  26.365  1.00 -0.09           N
ATOM   3547  H   ILE A 274      -5.646  29.182  27.196  1.00 -0.09           H
ATOM   3548  CA  ILE A 274      -4.081  28.010  26.329  1.00 -0.09           C
ATOM   3549  HA  ILE A 274      -4.108  27.211  25.592  1.00 -0.09           H
ATOM   3550  C   ILE A 274      -3.828  27.364  27.690  1.00 -0.09           C
ATOM   3551  O   ILE A 274      -3.935  28.009  28.729  1.00 -0.09           O
ATOM   3552  CB  ILE A 274      -2.989  29.045  25.895  1.00 -0.09           C
ATOM   3553  HB  ILE A 274      -3.254  29.388  24.895  1.00 -0.09           H
ATOM   3554  CG1 ILE A 274      -1.574  28.447  25.848  1.00 -0.09           C
ATOM   3555 1HG1 ILE A 274      -0.879  29.254  25.608  1.00 -0.09           H
ATOM   3556 2HG1 ILE A 274      -1.315  28.070  26.838  1.00 -0.09           H
ATOM   3557  CG2 ILE A 274      -2.939  30.276  26.804  1.00 -0.09           C
ATOM   3558 1HG2 ILE A 274      -2.315  31.043  26.347  1.00 -0.09           H
ATOM   3559 2HG2 ILE A 274      -2.534  30.010  27.782  1.00 -0.09           H
ATOM   3560 3HG2 ILE A 274      -3.936  30.688  26.938  1.00 -0.09           H
ATOM   3561  CD1 ILE A 274      -1.363  27.334  24.838  1.00 -0.09           C
ATOM   3562 1HD1 ILE A 274      -0.333  27.350  24.489  1.00 -0.09           H
ATOM   3563 2HD1 ILE A 274      -2.023  27.467  23.987  1.00 -0.09           H
ATOM   3564 3HD1 ILE A 274      -1.560  26.372  25.308  1.00 -0.09           H
ATOM   3565  N   MET A 275      -3.557  26.068  27.686  1.00  0.82           N
ATOM   3566  H   MET A 275      -3.517  25.572  26.797  1.00  0.82           H
ATOM   3567  CA  MET A 275      -3.273  25.328  28.913  1.00  0.82           C
ATOM   3568  HA  MET A 275      -3.754  25.802  29.763  1.00  0.82           H
ATOM   3569  C   MET A 275      -1.768  25.325  29.112  1.00  0.82           C
ATOM   3570  O   MET A 275      -1.037  24.996  28.187  1.00  0.82           O
ATOM   3571  CB  MET A 275      -3.777  23.892  28.777  1.00  0.82           C
ATOM   3572 1HB  MET A 275      -4.848  23.917  28.588  1.00  0.82           H
ATOM   3573 2HB  MET A 275      -3.286  23.452  27.916  1.00  0.82           H
ATOM   3574  CG  MET A 275      -3.507  23.002  29.976  1.00  0.82           C
ATOM   3575 1HG  MET A 275      -2.435  22.992  30.173  1.00  0.82           H
ATOM   3576 2HG  MET A 275      -4.023  23.402  30.849  1.00  0.82           H
ATOM   3577  SD  MET A 275      -4.047  21.305  29.690  1.00  0.82           S
ATOM   3578  CE  MET A 275      -5.828  21.416  29.931  1.00  0.82           C
ATOM   3579 1HE  MET A 275      -6.036  21.810  30.927  1.00  0.82           H
ATOM   3580 2HE  MET A 275      -6.271  20.421  29.847  1.00  0.82           H
ATOM   3581 3HE  MET A 275      -6.269  22.071  29.180  1.00  0.82           H
ATOM   3582  N   VAL A 276      -1.297  25.699  30.290  1.00 -2.51           N
ATOM   3583  H   VAL A 276      -1.953  26.006  31.005  1.00 -2.51           H
ATOM   3584  CA  VAL A 276       0.134  25.734  30.596  1.00 -2.51           C
ATOM   3585  HA  VAL A 276       0.682  25.921  29.679  1.00 -2.51           H
ATOM   3586  C   VAL A 276       0.602  24.401  31.178  1.00 -2.51           C
ATOM   3587  O   VAL A 276      -0.069  23.836  32.041  1.00 -2.51           O
ATOM   3588  CB  VAL A 276       0.434  26.887  31.580  1.00 -2.51           C
ATOM   3589  HB  VAL A 276      -0.073  26.691  32.525  1.00 -2.51           H
ATOM   3590  CG1 VAL A 276       1.929  27.013  31.829  1.00 -2.51           C
ATOM   3591 1HG1 VAL A 276       2.126  27.893  32.437  1.00 -2.51           H
ATOM   3592 2HG1 VAL A 276       2.464  27.114  30.884  1.00 -2.51           H
ATOM   3593 3HG1 VAL A 276       2.294  26.135  32.361  1.00 -2.51           H
ATOM   3594  CG2 VAL A 276      -0.089  28.212  31.017  1.00 -2.51           C
ATOM   3595 1HG2 VAL A 276       0.160  29.023  31.702  1.00 -2.51           H
ATOM   3596 2HG2 VAL A 276      -1.173  28.183  30.917  1.00 -2.51           H
ATOM   3597 3HG2 VAL A 276       0.355  28.413  30.041  1.00 -2.51           H
ATOM   3598  N   SER A 277       1.736  23.910  30.692  1.00  7.51           N
ATOM   3599  H   SER A 277       2.277  24.470  30.040  1.00  7.51           H
ATOM   3600  CA  SER A 277       2.259  22.586  31.025  1.00  7.51           C
ATOM   3601  HA  SER A 277       1.548  21.838  30.683  1.00  7.51           H
ATOM   3602  C   SER A 277       2.605  22.281  32.476  1.00  7.51           C
ATOM   3603  O   SER A 277       2.927  23.175  33.256  1.00  7.51           O
ATOM   3604  CB  SER A 277       3.579  22.399  30.284  1.00  7.51           C
ATOM   3605 1HB  SER A 277       4.322  23.065  30.727  1.00  7.51           H
ATOM   3606 2HB  SER A 277       3.916  21.369  30.399  1.00  7.51           H
ATOM   3607  OG  SER A 277       3.470  22.702  28.911  1.00  7.51           O
ATOM   3608  HG  SER A 277       4.354  22.686  28.535  1.00  7.51           H
ATOM   3609  N   TYR A 278       2.708  20.993  32.775  1.00 39.46           N
ATOM   3610  H   TYR A 278       2.306  20.303  32.138  1.00 39.46           H
ATOM   3611  CA  TYR A 278       3.413  20.512  33.966  1.00 39.46           C
ATOM   3612  HA  TYR A 278       3.021  21.009  34.853  1.00 39.46           H
ATOM   3613  C   TYR A 278       4.923  20.766  33.902  1.00 39.46           C
ATOM   3614  O   TYR A 278       5.566  20.953  34.933  1.00 39.46           O
ATOM   3615  CB  TYR A 278       3.225  18.999  34.109  1.00 39.46           C
ATOM   3616 1HB  TYR A 278       3.524  18.514  33.180  1.00 39.46           H
ATOM   3617 2HB  TYR A 278       3.883  18.653  34.902  1.00 39.46           H
ATOM   3618  CG  TYR A 278       1.819  18.566  34.460  1.00 39.46           C
ATOM   3619  CD1 TYR A 278       1.078  17.732  33.597  1.00 39.46           C
ATOM   3620  HD1 TYR A 278       1.512  17.401  32.664  1.00 39.46           H
ATOM   3621  CD2 TYR A 278       1.231  18.969  35.673  1.00 39.46           C
ATOM   3622  HD2 TYR A 278       1.791  19.587  36.362  1.00 39.46           H
ATOM   3623  CE1 TYR A 278      -0.245  17.329  33.934  1.00 39.46           C
ATOM   3624  HE1 TYR A 278      -0.814  16.700  33.266  1.00 39.46           H
ATOM   3625  CE2 TYR A 278      -0.089  18.578  36.005  1.00 39.46           C
ATOM   3626  HE2 TYR A 278      -0.530  18.906  36.933  1.00 39.46           H
ATOM   3627  CZ  TYR A 278      -0.815  17.770  35.129  1.00 39.46           C
ATOM   3628  OH  TYR A 278      -2.098  17.417  35.448  1.00 39.46           O
ATOM   3629  HH  TYR A 278      -2.410  17.873  36.238  1.00 39.46           H
ATOM   3630  N   SER A 279       5.487  20.757  32.700  1.00 17.57           N
ATOM   3631  H   SER A 279       4.910  20.599  31.886  1.00 17.57           H
ATOM   3632  CA  SER A 279       6.930  20.912  32.494  1.00 17.57           C
ATOM   3633  HA  SER A 279       7.426  20.094  33.015  1.00 17.57           H
ATOM   3634  C   SER A 279       7.562  22.214  32.994  1.00 17.57           C
ATOM   3635  O   SER A 279       6.892  23.170  33.410  1.00 17.57           O
ATOM   3636  CB  SER A 279       7.254  20.772  31.001  1.00 17.57           C
ATOM   3637 1HB  SER A 279       8.335  20.777  30.863  1.00 17.57           H
ATOM   3638 2HB  SER A 279       6.868  19.819  30.641  1.00 17.57           H
ATOM   3639  OG  SER A 279       6.688  21.826  30.237  1.00 17.57           O
ATOM   3640  HG  SER A 279       7.184  21.909  29.417  1.00 17.57           H
ATOM   3641  N   SER A 280       8.883  22.258  32.908  1.00 -6.51           N
ATOM   3642  H   SER A 280       9.387  21.445  32.562  1.00 -6.51           H
ATOM   3643  CA  SER A 280       9.671  23.444  33.218  1.00 -6.51           C
ATOM   3644  HA  SER A 280       9.020  24.299  33.379  1.00 -6.51           H
ATOM   3645  C   SER A 280      10.550  23.737  32.017  1.00 -6.51           C
ATOM   3646  O   SER A 280      10.715  22.877  31.156  1.00 -6.51           O
ATOM   3647  CB  SER A 280      10.521  23.204  34.470  1.00 -6.51           C
ATOM   3648 1HB  SER A 280      11.116  24.092  34.682  1.00 -6.51           H
ATOM   3649 2HB  SER A 280       9.858  23.017  35.314  1.00 -6.51           H
ATOM   3650  OG  SER A 280      11.380  22.091  34.317  1.00 -6.51           O
ATOM   3651  HG  SER A 280      12.109  22.346  33.730  1.00 -6.51           H
ATOM   3652  N   TRP A 281      11.122  24.929  31.964  1.00  6.40           N
ATOM   3653  H   TRP A 281      10.909  25.618  32.685  1.00  6.40           H
ATOM   3654  CA  TRP A 281      12.118  25.293  30.962  1.00  6.40           C
ATOM   3655  HA  TRP A 281      12.600  24.407  30.550  1.00  6.40           H
ATOM   3656  C   TRP A 281      13.130  26.096  31.762  1.00  6.40           C
ATOM   3657  O   TRP A 281      12.729  26.903  32.600  1.00  6.40           O
ATOM   3658  CB  TRP A 281      11.484  26.131  29.850  1.00  6.40           C
ATOM   3659 1HB  TRP A 281      10.750  25.525  29.320  1.00  6.40           H
ATOM   3660 2HB  TRP A 281      10.965  26.971  30.310  1.00  6.40           H
ATOM   3661  CG  TRP A 281      12.483  26.677  28.871  1.00  6.40           C
ATOM   3662  CD1 TRP A 281      13.470  25.999  28.224  1.00  6.40           C
ATOM   3663  HD1 TRP A 281      13.635  24.933  28.318  1.00  6.40           H
ATOM   3664  CD2 TRP A 281      12.639  28.050  28.472  1.00  6.40           C
ATOM   3665  NE1 TRP A 281      14.236  26.835  27.459  1.00  6.40           N
ATOM   3666  HE1 TRP A 281      15.039  26.542  26.902  1.00  6.40           H
ATOM   3667  CE2 TRP A 281      13.759  28.109  27.593  1.00  6.40           C
ATOM   3668  CE3 TRP A 281      11.958  29.246  28.785  1.00  6.40           C
ATOM   3669  HE3 TRP A 281      11.101  29.229  29.442  1.00  6.40           H
ATOM   3670  CZ2 TRP A 281      14.236  29.324  27.062  1.00  6.40           C
ATOM   3671  HZ2 TRP A 281      15.109  29.341  26.429  1.00  6.40           H
ATOM   3672  CZ3 TRP A 281      12.422  30.469  28.234  1.00  6.40           C
ATOM   3673  HZ3 TRP A 281      11.908  31.393  28.464  1.00  6.40           H
ATOM   3674  CH2 TRP A 281      13.567  30.492  27.386  1.00  6.40           C
ATOM   3675  HH2 TRP A 281      13.919  31.437  26.998  1.00  6.40           H
ATOM   3676  N   ASN A 282      14.417  25.806  31.585  1.00-12.23           N
ATOM   3677  H   ASN A 282      14.661  25.116  30.886  1.00-12.23           H
ATOM   3678  CA  ASN A 282      15.511  26.369  32.395  1.00-12.23           C
ATOM   3679  HA  ASN A 282      16.432  25.871  32.095  1.00-12.23           H
ATOM   3680  C   ASN A 282      15.316  26.087  33.893  1.00-12.23           C
ATOM   3681  O   ASN A 282      15.754  26.856  34.751  1.00-12.23           O
ATOM   3682  CB  ASN A 282      15.701  27.877  32.148  1.00-12.23           C
ATOM   3683 1HB  ASN A 282      14.794  28.409  32.426  1.00-12.23           H
ATOM   3684 2HB  ASN A 282      16.515  28.240  32.774  1.00-12.23           H
ATOM   3685  CG  ASN A 282      16.043  28.197  30.718  1.00-12.23           C
ATOM   3686  OD1 ASN A 282      16.892  27.560  30.100  1.00-12.23           O
ATOM   3687  ND2 ASN A 282      15.434  29.216  30.191  1.00-12.23           N
ATOM   3688 1HD2 ASN A 282      15.603  29.445  29.225  1.00-12.23           H
ATOM   3689 2HD2 ASN A 282      14.795  29.768  30.748  1.00-12.23           H
ATOM   3690  N   GLY A 283      14.614  25.008  34.215  1.00-17.00           N
ATOM   3691  H   GLY A 283      14.275  24.383  33.483  1.00-17.00           H
ATOM   3692  CA  GLY A 283      14.313  24.669  35.597  1.00-17.00           C
ATOM   3693 1HA  GLY A 283      14.070  23.607  35.643  1.00-17.00           H
ATOM   3694 2HA  GLY A 283      15.200  24.841  36.206  1.00-17.00           H
ATOM   3695  C   GLY A 283      13.163  25.448  36.214  1.00-17.00           C
ATOM   3696  O   GLY A 283      12.781  25.186  37.356  1.00-17.00           O
ATOM   3697  N   VAL A 284      12.588  26.397  35.490  1.00-12.68           N
ATOM   3698  H   VAL A 284      12.898  26.568  34.537  1.00-12.68           H
ATOM   3699  CA  VAL A 284      11.492  27.219  36.005  1.00-12.68           C
ATOM   3700  HA  VAL A 284      11.484  27.187  37.093  1.00-12.68           H
ATOM   3701  C   VAL A 284      10.204  26.614  35.468  1.00-12.68           C
ATOM   3702  O   VAL A 284      10.066  26.436  34.257  1.00-12.68           O
ATOM   3703  CB  VAL A 284      11.631  28.695  35.539  1.00-12.68           C
ATOM   3704  HB  VAL A 284      11.598  28.720  34.453  1.00-12.68           H
ATOM   3705  CG1 VAL A 284      10.486  29.568  36.085  1.00-12.68           C
ATOM   3706 1HG1 VAL A 284      10.623  30.599  35.756  1.00-12.68           H
ATOM   3707 2HG1 VAL A 284      10.477  29.541  37.175  1.00-12.68           H
ATOM   3708 3HG1 VAL A 284       9.529  29.209  35.705  1.00-12.68           H
ATOM   3709  CG2 VAL A 284      12.984  29.276  35.981  1.00-12.68           C
ATOM   3710 1HG2 VAL A 284      13.044  30.327  35.697  1.00-12.68           H
ATOM   3711 2HG2 VAL A 284      13.800  28.744  35.493  1.00-12.68           H
ATOM   3712 3HG2 VAL A 284      13.096  29.192  37.063  1.00-12.68           H
ATOM   3713  N   LYS A 285       9.283  26.251  36.353  1.00 10.31           N
ATOM   3714  H   LYS A 285       9.440  26.452  37.340  1.00 10.31           H
ATOM   3715  CA  LYS A 285       8.023  25.616  35.950  1.00 10.31           C
ATOM   3716  HA  LYS A 285       8.227  24.709  35.389  1.00 10.31           H
ATOM   3717  C   LYS A 285       7.287  26.571  35.035  1.00 10.31           C
ATOM   3718  O   LYS A 285       7.199  27.759  35.331  1.00 10.31           O
ATOM   3719  CB  LYS A 285       7.163  25.288  37.179  1.00 10.31           C
ATOM   3720 1HB  LYS A 285       7.171  26.152  37.844  1.00 10.31           H
ATOM   3721 2HB  LYS A 285       6.137  25.127  36.856  1.00 10.31           H
ATOM   3722  CG  LYS A 285       7.608  24.054  37.965  1.00 10.31           C
ATOM   3723 1HG  LYS A 285       8.681  24.107  38.155  1.00 10.31           H
ATOM   3724 2HG  LYS A 285       7.081  24.040  38.917  1.00 10.31           H
ATOM   3725  CD  LYS A 285       7.279  22.764  37.210  1.00 10.31           C
ATOM   3726 1HD  LYS A 285       6.206  22.738  37.010  1.00 10.31           H
ATOM   3727 2HD  LYS A 285       7.812  22.746  36.260  1.00 10.31           H
ATOM   3728  CE  LYS A 285       7.656  21.523  38.001  1.00 10.31           C
ATOM   3729 1HE  LYS A 285       8.728  21.534  38.214  1.00 10.31           H
ATOM   3730 2HE  LYS A 285       7.110  21.519  38.946  1.00 10.31           H
ATOM   3731  NZ  LYS A 285       7.314  20.290  37.221  1.00 10.31           N
ATOM   3732 1HZ  LYS A 285       6.346  20.328  36.915  1.00 10.31           H
ATOM   3733 2HZ  LYS A 285       7.448  19.467  37.799  1.00 10.31           H
ATOM   3734 3HZ  LYS A 285       7.914  20.221  36.406  1.00 10.31           H
ATOM   3735  N   MET A 286       6.740  26.056  33.943  1.00  3.66           N
ATOM   3736  H   MET A 286       6.792  25.053  33.776  1.00  3.66           H
ATOM   3737  CA  MET A 286       6.067  26.895  32.955  1.00  3.66           C
ATOM   3738  HA  MET A 286       6.765  27.653  32.604  1.00  3.66           H
ATOM   3739  C   MET A 286       4.884  27.621  33.578  1.00  3.66           C
ATOM   3740  O   MET A 286       4.610  28.762  33.232  1.00  3.66           O
ATOM   3741  CB  MET A 286       5.591  26.068  31.755  1.00  3.66           C
ATOM   3742 1HB  MET A 286       5.015  25.217  32.120  1.00  3.66           H
ATOM   3743 2HB  MET A 286       4.930  26.691  31.158  1.00  3.66           H
ATOM   3744  CG  MET A 286       6.711  25.557  30.850  1.00  3.66           C
ATOM   3745 1HG  MET A 286       7.363  24.901  31.426  1.00  3.66           H
ATOM   3746 2HG  MET A 286       6.264  24.976  30.043  1.00  3.66           H
ATOM   3747  SD  MET A 286       7.717  26.888  30.129  1.00  3.66           S
ATOM   3748  CE  MET A 286       6.566  27.759  29.038  1.00  3.66           C
ATOM   3749 1HE  MET A 286       6.132  27.060  28.327  1.00  3.66           H
ATOM   3750 2HE  MET A 286       7.101  28.533  28.490  1.00  3.66           H
ATOM   3751 3HE  MET A 286       5.774  28.220  29.628  1.00  3.66           H
ATOM   3752  N   THR A 287       4.241  27.006  34.560  1.00 24.65           N
ATOM   3753  H   THR A 287       4.525  26.070  34.837  1.00 24.65           H
ATOM   3754  CA  THR A 287       3.131  27.637  35.277  1.00 24.65           C
ATOM   3755  HA  THR A 287       2.397  27.990  34.556  1.00 24.65           H
ATOM   3756  C   THR A 287       3.519  28.851  36.115  1.00 24.65           C
ATOM   3757  O   THR A 287       2.664  29.665  36.443  1.00 24.65           O
ATOM   3758  CB  THR A 287       2.449  26.620  36.204  1.00 24.65           C
ATOM   3759  HB  THR A 287       1.880  27.146  36.970  1.00 24.65           H
ATOM   3760  OG1 THR A 287       3.453  25.802  36.808  1.00 24.65           O
ATOM   3761  HG1 THR A 287       3.621  25.039  36.239  1.00 24.65           H
ATOM   3762  CG2 THR A 287       1.522  25.697  35.445  1.00 24.65           C
ATOM   3763 1HG2 THR A 287       1.061  25.014  36.152  1.00 24.65           H
ATOM   3764 2HG2 THR A 287       2.077  25.127  34.702  1.00 24.65           H
ATOM   3765 3HG2 THR A 287       0.745  26.275  34.950  1.00 24.65           H
ATOM   3766  N   GLY A 288       4.799  29.007  36.426  1.00 18.46           N
ATOM   3767  H   GLY A 288       5.479  28.313  36.130  1.00 18.46           H
ATOM   3768  CA  GLY A 288       5.277  30.174  37.153  1.00 18.46           C
ATOM   3769 1HA  GLY A 288       4.434  30.761  37.513  1.00 18.46           H
ATOM   3770 2HA  GLY A 288       5.857  29.841  38.013  1.00 18.46           H
ATOM   3771  C   GLY A 288       6.160  31.063  36.300  1.00 18.46           C
ATOM   3772  O   GLY A 288       6.746  32.021  36.803  1.00 18.46           O
ATOM   3773  N   HIS A 289       6.311  30.744  35.021  1.00 26.28           N
ATOM   3774  H   HIS A 289       5.773  29.980  34.625  1.00 26.28           H
ATOM   3775  CA  HIS A 289       7.276  31.435  34.164  1.00 26.28           C
ATOM   3776  HA  HIS A 289       8.156  31.664  34.766  1.00 26.28           H
ATOM   3777  C   HIS A 289       6.714  32.751  33.619  1.00 26.28           C
ATOM   3778  O   HIS A 289       6.162  32.807  32.523  1.00 26.28           O
ATOM   3779  CB  HIS A 289       7.727  30.505  33.030  1.00 26.28           C
ATOM   3780 1HB  HIS A 289       7.770  29.491  33.420  1.00 26.28           H
ATOM   3781 2HB  HIS A 289       6.997  30.515  32.223  1.00 26.28           H
ATOM   3782  CG  HIS A 289       9.088  30.824  32.494  1.00 26.28           C
ATOM   3783  ND1 HIS A 289       9.432  32.067  32.000  1.00 26.28           N
ATOM   3784  CD2 HIS A 289      10.210  30.052  32.449  1.00 26.28           C
ATOM   3785  HD2 HIS A 289      10.256  29.023  32.781  1.00 26.28           H
ATOM   3786  CE1 HIS A 289      10.757  31.977  31.668  1.00 26.28           C
ATOM   3787  HE1 HIS A 289      11.336  32.785  31.241  1.00 26.28           H
ATOM   3788  NE2 HIS A 289      11.271  30.760  31.951  1.00 26.28           N
ATOM   3789  HE2 HIS A 289      12.237  30.457  31.831  1.00 26.28           H
ATOM   3790  N   LYS A 290       6.818  33.823  34.395  1.00 -4.23           N
ATOM   3791  H   LYS A 290       7.295  33.734  35.284  1.00 -4.23           H
ATOM   3792  CA  LYS A 290       6.227  35.117  34.025  1.00 -4.23           C
ATOM   3793  HA  LYS A 290       5.153  34.973  33.899  1.00 -4.23           H
ATOM   3794  C   LYS A 290       6.738  35.671  32.700  1.00 -4.23           C
ATOM   3795  O   LYS A 290       5.961  36.230  31.931  1.00 -4.23           O
ATOM   3796  CB  LYS A 290       6.440  36.129  35.157  1.00 -4.23           C
ATOM   3797 1HB  LYS A 290       6.078  35.680  36.083  1.00 -4.23           H
ATOM   3798 2HB  LYS A 290       7.506  36.329  35.266  1.00 -4.23           H
ATOM   3799  CG  LYS A 290       5.715  37.455  34.942  1.00 -4.23           C
ATOM   3800 1HG  LYS A 290       6.190  37.983  34.118  1.00 -4.23           H
ATOM   3801 2HG  LYS A 290       4.674  37.260  34.682  1.00 -4.23           H
ATOM   3802  CD  LYS A 290       5.748  38.327  36.189  1.00 -4.23           C
ATOM   3803 1HD  LYS A 290       5.218  37.811  36.991  1.00 -4.23           H
ATOM   3804 2HD  LYS A 290       6.781  38.485  36.497  1.00 -4.23           H
ATOM   3805  CE  LYS A 290       5.090  39.684  35.954  1.00 -4.23           C
ATOM   3806 1HE  LYS A 290       4.096  39.529  35.529  1.00 -4.23           H
ATOM   3807 2HE  LYS A 290       4.973  40.178  36.921  1.00 -4.23           H
ATOM   3808  NZ  LYS A 290       5.882  40.591  35.057  1.00 -4.23           N
ATOM   3809 1HZ  LYS A 290       5.410  41.484  34.962  1.00 -4.23           H
ATOM   3810 2HZ  LYS A 290       5.981  40.182  34.135  1.00 -4.23           H
ATOM   3811 3HZ  LYS A 290       6.804  40.747  35.450  1.00 -4.23           H
ATOM   3812  N   TYR A 291       8.005  35.467  32.377  1.00 -4.99           N
ATOM   3813  H   TYR A 291       8.629  35.006  33.029  1.00 -4.99           H
ATOM   3814  CA  TYR A 291       8.502  35.889  31.068  1.00 -4.99           C
ATOM   3815  HA  TYR A 291       8.333  36.961  30.952  1.00 -4.99           H
ATOM   3816  C   TYR A 291       7.747  35.182  29.941  1.00 -4.99           C
ATOM   3817  O   TYR A 291       7.252  35.825  29.019  1.00 -4.99           O
ATOM   3818  CB  TYR A 291      10.001  35.615  30.948  1.00 -4.99           C
ATOM   3819 1HB  TYR A 291      10.536  36.268  31.639  1.00 -4.99           H
ATOM   3820 2HB  TYR A 291      10.193  34.587  31.233  1.00 -4.99           H
ATOM   3821  CG  TYR A 291      10.532  35.822  29.548  1.00 -4.99           C
ATOM   3822  CD1 TYR A 291      10.640  37.116  29.003  1.00 -4.99           C
ATOM   3823  HD1 TYR A 291      10.356  37.975  29.596  1.00 -4.99           H
ATOM   3824  CD2 TYR A 291      10.910  34.719  28.748  1.00 -4.99           C
ATOM   3825  HD2 TYR A 291      10.823  33.714  29.136  1.00 -4.99           H
ATOM   3826  CE1 TYR A 291      11.107  37.308  27.679  1.00 -4.99           C
ATOM   3827  HE1 TYR A 291      11.175  38.304  27.270  1.00 -4.99           H
ATOM   3828  CE2 TYR A 291      11.397  34.911  27.426  1.00 -4.99           C
ATOM   3829  HE2 TYR A 291      11.685  34.064  26.822  1.00 -4.99           H
ATOM   3830  CZ  TYR A 291      11.490  36.205  26.908  1.00 -4.99           C
ATOM   3831  OH  TYR A 291      11.950  36.413  25.632  1.00 -4.99           O
ATOM   3832  HH  TYR A 291      12.265  35.601  25.205  1.00 -4.99           H
ATOM   3833  N   MET A 292       7.581  33.871  30.013  1.00  1.03           N
ATOM   3834  H   MET A 292       7.958  33.341  30.791  1.00  1.03           H
ATOM   3835  CA  MET A 292       6.855  33.190  28.947  1.00  1.03           C
ATOM   3836  HA  MET A 292       7.240  33.544  27.991  1.00  1.03           H
ATOM   3837  C   MET A 292       5.359  33.501  28.968  1.00  1.03           C
ATOM   3838  O   MET A 292       4.765  33.698  27.914  1.00  1.03           O
ATOM   3839  CB  MET A 292       7.064  31.677  29.018  1.00  1.03           C
ATOM   3840 1HB  MET A 292       6.836  31.335  30.027  1.00  1.03           H
ATOM   3841 2HB  MET A 292       6.363  31.203  28.335  1.00  1.03           H
ATOM   3842  CG  MET A 292       8.477  31.230  28.643  1.00  1.03           C
ATOM   3843 1HG  MET A 292       9.185  31.687  29.332  1.00  1.03           H
ATOM   3844 2HG  MET A 292       8.545  30.149  28.751  1.00  1.03           H
ATOM   3845  SD  MET A 292       8.962  31.677  26.951  1.00  1.03           S
ATOM   3846  CE  MET A 292       7.871  30.672  25.910  1.00  1.03           C
ATOM   3847 1HE  MET A 292       7.969  29.621  26.180  1.00  1.03           H
ATOM   3848 2HE  MET A 292       8.153  30.799  24.864  1.00  1.03           H
ATOM   3849 3HE  MET A 292       6.838  30.991  26.042  1.00  1.03           H
ATOM   3850  N   LEU A 293       4.737  33.538  30.138  1.00 10.60           N
ATOM   3851  H   LEU A 293       5.266  33.393  30.997  1.00 10.60           H
ATOM   3852  CA  LEU A 293       3.281  33.688  30.221  1.00 10.60           C
ATOM   3853  HA  LEU A 293       2.840  33.137  29.391  1.00 10.60           H
ATOM   3854  C   LEU A 293       2.737  35.109  30.118  1.00 10.60           C
ATOM   3855  O   LEU A 293       1.604  35.302  29.686  1.00 10.60           O
ATOM   3856  CB  LEU A 293       2.756  33.069  31.517  1.00 10.60           C
ATOM   3857 1HB  LEU A 293       3.199  33.611  32.347  1.00 10.60           H
ATOM   3858 2HB  LEU A 293       1.680  33.241  31.542  1.00 10.60           H
ATOM   3859  CG  LEU A 293       2.984  31.574  31.773  1.00 10.60           C
ATOM   3860  HG  LEU A 293       4.046  31.400  31.927  1.00 10.60           H
ATOM   3861  CD1 LEU A 293       2.234  31.190  33.045  1.00 10.60           C
ATOM   3862 1HD1 LEU A 293       2.413  30.140  33.272  1.00 10.60           H
ATOM   3863 2HD1 LEU A 293       1.164  31.353  32.921  1.00 10.60           H
ATOM   3864 3HD1 LEU A 293       2.597  31.784  33.883  1.00 10.60           H
ATOM   3865  CD2 LEU A 293       2.528  30.699  30.610  1.00 10.60           C
ATOM   3866 1HD2 LEU A 293       2.692  29.653  30.864  1.00 10.60           H
ATOM   3867 2HD2 LEU A 293       3.114  30.927  29.722  1.00 10.60           H
ATOM   3868 3HD2 LEU A 293       1.471  30.866  30.403  1.00 10.60           H
ATOM   3869  N   THR A 294       3.535  36.107  30.462  1.00 11.23           N
ATOM   3870  H   THR A 294       4.450  35.911  30.862  1.00 11.23           H
ATOM   3871  CA  THR A 294       3.137  37.499  30.259  1.00 11.23           C
ATOM   3872  HA  THR A 294       2.077  37.538  30.013  1.00 11.23           H
ATOM   3873  C   THR A 294       3.896  38.078  29.070  1.00 11.23           C
ATOM   3874  O   THR A 294       3.272  38.430  28.074  1.00 11.23           O
ATOM   3875  CB  THR A 294       3.355  38.363  31.529  1.00 11.23           C
ATOM   3876  HB  THR A 294       4.409  38.351  31.803  1.00 11.23           H
ATOM   3877  OG1 THR A 294       2.574  37.845  32.610  1.00 11.23           O
ATOM   3878  HG1 THR A 294       2.777  36.904  32.720  1.00 11.23           H
ATOM   3879  CG2 THR A 294       2.896  39.799  31.341  1.00 11.23           C
ATOM   3880 1HG2 THR A 294       3.020  40.341  32.276  1.00 11.23           H
ATOM   3881 2HG2 THR A 294       1.844  39.817  31.053  1.00 11.23           H
ATOM   3882 3HG2 THR A 294       3.492  40.289  30.571  1.00 11.23           H
ATOM   3883  N   ASP A 295       5.219  38.168  29.127  1.00  8.28           N
ATOM   3884  H   ASP A 295       5.727  37.763  29.903  1.00  8.28           H
ATOM   3885  CA  ASP A 295       5.947  38.930  28.102  1.00  8.28           C
ATOM   3886  HA  ASP A 295       5.483  39.909  28.026  1.00  8.28           H
ATOM   3887  C   ASP A 295       5.895  38.322  26.707  1.00  8.28           C
ATOM   3888  O   ASP A 295       5.746  39.054  25.723  1.00  8.28           O
ATOM   3889  CB  ASP A 295       7.424  39.132  28.459  1.00  8.28           C
ATOM   3890 1HB  ASP A 295       7.864  38.186  28.759  1.00  8.28           H
ATOM   3891 2HB  ASP A 295       7.948  39.484  27.572  1.00  8.28           H
ATOM   3892  CG  ASP A 295       7.637  40.150  29.559  1.00  8.28           C
ATOM   3893  OD1 ASP A 295       8.672  40.049  30.250  1.00  8.28           O
ATOM   3894  OD2 ASP A 295       6.804  41.070  29.752  1.00  8.28           O
ATOM   3895  N   VAL A 296       6.001  37.006  26.598  1.00 15.82           N
ATOM   3896  H   VAL A 296       6.169  36.443  27.428  1.00 15.82           H
ATOM   3897  CA  VAL A 296       5.922  36.368  25.283  1.00 15.82           C
ATOM   3898  HA  VAL A 296       6.323  37.059  24.544  1.00 15.82           H
ATOM   3899  C   VAL A 296       4.464  36.098  24.924  1.00 15.82           C
ATOM   3900  O   VAL A 296       3.992  36.548  23.891  1.00 15.82           O
ATOM   3901  CB  VAL A 296       6.768  35.062  25.213  1.00 15.82           C
ATOM   3902  HB  VAL A 296       6.374  34.346  25.930  1.00 15.82           H
ATOM   3903  CG1 VAL A 296       6.714  34.431  23.810  1.00 15.82           C
ATOM   3904 1HG1 VAL A 296       7.342  33.540  23.783  1.00 15.82           H
ATOM   3905 2HG1 VAL A 296       7.072  35.143  23.065  1.00 15.82           H
ATOM   3906 3HG1 VAL A 296       5.691  34.143  23.571  1.00 15.82           H
ATOM   3907  CG2 VAL A 296       8.231  35.353  25.582  1.00 15.82           C
ATOM   3908 1HG2 VAL A 296       8.822  34.442  25.499  1.00 15.82           H
ATOM   3909 2HG2 VAL A 296       8.298  35.705  26.612  1.00 15.82           H
ATOM   3910 3HG2 VAL A 296       8.646  36.112  24.918  1.00 15.82           H
ATOM   3911  N   LEU A 297       3.728  35.382  25.760  1.00 13.92           N
ATOM   3912  H   LEU A 297       4.133  35.040  26.628  1.00 13.92           H
ATOM   3913  CA  LEU A 297       2.365  34.977  25.412  1.00 13.92           C
ATOM   3914  HA  LEU A 297       2.395  34.471  24.450  1.00 13.92           H
ATOM   3915  C   LEU A 297       1.359  36.122  25.276  1.00 13.92           C
ATOM   3916  O   LEU A 297       0.753  36.300  24.217  1.00 13.92           O
ATOM   3917  CB  LEU A 297       1.891  33.975  26.469  1.00 13.92           C
ATOM   3918 1HB  LEU A 297       2.609  33.156  26.475  1.00 13.92           H
ATOM   3919 2HB  LEU A 297       1.972  34.470  27.431  1.00 13.92           H
ATOM   3920  CG  LEU A 297       0.494  33.350  26.419  1.00 13.92           C
ATOM   3921  HG  LEU A 297      -0.254  34.138  26.505  1.00 13.92           H
ATOM   3922  CD1 LEU A 297       0.258  32.594  25.128  1.00 13.92           C
ATOM   3923 1HD1 LEU A 297      -0.732  32.141  25.146  1.00 13.92           H
ATOM   3924 2HD1 LEU A 297       1.007  31.813  25.007  1.00 13.92           H
ATOM   3925 3HD1 LEU A 297       0.307  33.286  24.289  1.00 13.92           H
ATOM   3926  CD2 LEU A 297       0.351  32.405  27.611  1.00 13.92           C
ATOM   3927 1HD2 LEU A 297      -0.645  31.974  27.620  1.00 13.92           H
ATOM   3928 2HD2 LEU A 297       0.496  32.959  28.541  1.00 13.92           H
ATOM   3929 3HD2 LEU A 297       1.089  31.602  27.551  1.00 13.92           H
ATOM   3930  N   LYS A 298       1.156  36.903  26.326  1.00  8.85           N
ATOM   3931  H   LYS A 298       1.678  36.747  27.181  1.00  8.85           H
ATOM   3932  CA  LYS A 298       0.167  37.985  26.270  1.00  8.85           C
ATOM   3933  HA  LYS A 298      -0.702  37.646  25.705  1.00  8.85           H
ATOM   3934  C   LYS A 298       0.736  39.204  25.552  1.00  8.85           C
ATOM   3935  O   LYS A 298       0.007  39.922  24.864  1.00  8.85           O
ATOM   3936  CB  LYS A 298      -0.293  38.355  27.682  1.00  8.85           C
ATOM   3937 1HB  LYS A 298       0.577  38.604  28.290  1.00  8.85           H
ATOM   3938 2HB  LYS A 298      -0.933  39.235  27.617  1.00  8.85           H
ATOM   3939  CG  LYS A 298      -1.080  37.238  28.361  1.00  8.85           C
ATOM   3940 1HG  LYS A 298      -1.945  36.996  27.745  1.00  8.85           H
ATOM   3941 2HG  LYS A 298      -0.455  36.351  28.454  1.00  8.85           H
ATOM   3942  CD  LYS A 298      -1.559  37.652  29.745  1.00  8.85           C
ATOM   3943 1HD  LYS A 298      -0.699  37.879  30.376  1.00  8.85           H
ATOM   3944 2HD  LYS A 298      -2.176  38.543  29.657  1.00  8.85           H
ATOM   3945  CE  LYS A 298      -2.378  36.535  30.380  1.00  8.85           C
ATOM   3946 1HE  LYS A 298      -3.153  36.217  29.680  1.00  8.85           H
ATOM   3947 2HE  LYS A 298      -1.721  35.684  30.575  1.00  8.85           H
ATOM   3948  NZ  LYS A 298      -3.033  36.945  31.654  1.00  8.85           N
ATOM   3949 1HZ  LYS A 298      -2.335  37.283  32.310  1.00  8.85           H
ATOM   3950 2HZ  LYS A 298      -3.518  36.151  32.065  1.00  8.85           H
ATOM   3951 3HZ  LYS A 298      -3.708  37.677  31.487  1.00  8.85           H
ATOM   3952  N   GLY A 299       2.036  39.410  25.695  1.00 14.74           N
ATOM   3953  H   GLY A 299       2.571  38.803  26.309  1.00 14.74           H
ATOM   3954  CA  GLY A 299       2.721  40.510  25.042  1.00 14.74           C
ATOM   3955 1HA  GLY A 299       2.099  41.400  25.107  1.00 14.74           H
ATOM   3956 2HA  GLY A 299       3.650  40.711  25.577  1.00 14.74           H
ATOM   3957  C   GLY A 299       3.049  40.263  23.583  1.00 14.74           C
ATOM   3958  O   GLY A 299       2.287  40.649  22.701  1.00 14.74           O
ATOM   3959  N   GLU A 300       4.169  39.611  23.309  1.00-11.72           N
ATOM   3960  H   GLU A 300       4.732  39.246  24.075  1.00-11.72           H
ATOM   3961  CA  GLU A 300       4.663  39.448  21.936  1.00-11.72           C
ATOM   3962  HA  GLU A 300       4.840  40.442  21.523  1.00-11.72           H
ATOM   3963  C   GLU A 300       3.694  38.733  20.994  1.00-11.72           C
ATOM   3964  O   GLU A 300       3.478  39.171  19.862  1.00-11.72           O
ATOM   3965  CB  GLU A 300       5.995  38.684  21.961  1.00-11.72           C
ATOM   3966 1HB  GLU A 300       6.652  39.161  22.688  1.00-11.72           H
ATOM   3967 2HB  GLU A 300       5.799  37.665  22.290  1.00-11.72           H
ATOM   3968  CG  GLU A 300       6.709  38.623  20.616  1.00-11.72           C
ATOM   3969 1HG  GLU A 300       6.028  38.217  19.870  1.00-11.72           H
ATOM   3970 2HG  GLU A 300       6.990  39.633  20.315  1.00-11.72           H
ATOM   3971  CD  GLU A 300       7.950  37.748  20.645  1.00-11.72           C
ATOM   3972  OE1 GLU A 300       8.466  37.403  21.733  1.00-11.72           O
ATOM   3973  OE2 GLU A 300       8.430  37.371  19.550  1.00-11.72           O
ATOM   3974  N   LEU A 301       3.085  37.648  21.449  1.00 -1.48           N
ATOM   3975  H   LEU A 301       3.290  37.318  22.394  1.00 -1.48           H
ATOM   3976  CA  LEU A 301       2.172  36.872  20.608  1.00 -1.48           C
ATOM   3977  HA  LEU A 301       2.542  36.902  19.584  1.00 -1.48           H
ATOM   3978  C   LEU A 301       0.767  37.464  20.598  1.00 -1.48           C
ATOM   3979  O   LEU A 301      -0.066  37.090  19.769  1.00 -1.48           O
ATOM   3980  CB  LEU A 301       2.128  35.409  21.063  1.00 -1.48           C
ATOM   3981 1HB  LEU A 301       1.717  35.378  22.069  1.00 -1.48           H
ATOM   3982 2HB  LEU A 301       1.438  34.879  20.406  1.00 -1.48           H
ATOM   3983  CG  LEU A 301       3.459  34.635  21.072  1.00 -1.48           C
ATOM   3984  HG  LEU A 301       4.149  35.123  21.754  1.00 -1.48           H
ATOM   3985  CD1 LEU A 301       3.209  33.224  21.586  1.00 -1.48           C
ATOM   3986 1HD1 LEU A 301       4.159  32.703  21.686  1.00 -1.48           H
ATOM   3987 2HD1 LEU A 301       2.573  32.687  20.884  1.00 -1.48           H
ATOM   3988 3HD1 LEU A 301       2.728  33.263  22.562  1.00 -1.48           H
ATOM   3989  CD2 LEU A 301       4.123  34.570  19.695  1.00 -1.48           C
ATOM   3990 1HD2 LEU A 301       5.000  33.922  19.735  1.00 -1.48           H
ATOM   3991 2HD2 LEU A 301       4.449  35.568  19.404  1.00 -1.48           H
ATOM   3992 3HD2 LEU A 301       3.419  34.188  18.956  1.00 -1.48           H
ATOM   3993  N   GLY A 302       0.519  38.411  21.493  1.00 -5.94           N
ATOM   3994  H   GLY A 302       1.238  38.671  22.154  1.00 -5.94           H
ATOM   3995  CA  GLY A 302      -0.736  39.150  21.505  1.00 -5.94           C
ATOM   3996 1HA  GLY A 302      -0.613  40.026  22.143  1.00 -5.94           H
ATOM   3997 2HA  GLY A 302      -0.937  39.500  20.493  1.00 -5.94           H
ATOM   3998  C   GLY A 302      -1.956  38.388  21.981  1.00 -5.94           C
ATOM   3999  O   GLY A 302      -3.075  38.751  21.626  1.00 -5.94           O
ATOM   4000  N   PHE A 303      -1.774  37.323  22.749  1.00 15.05           N
ATOM   4001  H   PHE A 303      -0.837  37.061  23.036  1.00 15.05           H
ATOM   4002  CA  PHE A 303      -2.904  36.503  23.185  1.00 15.05           C
ATOM   4003  HA  PHE A 303      -3.503  36.245  22.312  1.00 15.05           H
ATOM   4004  C   PHE A 303      -3.820  37.217  24.185  1.00 15.05           C
ATOM   4005  O   PHE A 303      -3.402  37.582  25.290  1.00 15.05           O
ATOM   4006  CB  PHE A 303      -2.378  35.209  23.801  1.00 15.05           C
ATOM   4007 1HB  PHE A 303      -1.780  34.687  23.054  1.00 15.05           H
ATOM   4008 2HB  PHE A 303      -1.736  35.459  24.644  1.00 15.05           H
ATOM   4009  CG  PHE A 303      -3.460  34.293  24.290  1.00 15.05           C
ATOM   4010  CD1 PHE A 303      -4.316  33.639  23.385  1.00 15.05           C
ATOM   4011  HD1 PHE A 303      -4.222  33.818  22.324  1.00 15.05           H
ATOM   4012  CD2 PHE A 303      -3.629  34.080  25.667  1.00 15.05           C
ATOM   4013  HD2 PHE A 303      -2.993  34.591  26.376  1.00 15.05           H
ATOM   4014  CE1 PHE A 303      -5.300  32.732  23.845  1.00 15.05           C
ATOM   4015  HE1 PHE A 303      -5.937  32.217  23.140  1.00 15.05           H
ATOM   4016  CE2 PHE A 303      -4.615  33.195  26.140  1.00 15.05           C
ATOM   4017  HE2 PHE A 303      -4.740  33.042  27.200  1.00 15.05           H
ATOM   4018  CZ  PHE A 303      -5.439  32.502  25.226  1.00 15.05           C
ATOM   4019  HZ  PHE A 303      -6.184  31.812  25.591  1.00 15.05           H
ATOM   4020  N   GLU A 304      -5.073  37.418  23.804  1.00 -1.24           N
ATOM   4021  H   GLU A 304      -5.365  37.106  22.876  1.00 -1.24           H
ATOM   4022  CA  GLU A 304      -6.060  38.133  24.619  1.00 -1.24           C
ATOM   4023  HA  GLU A 304      -5.542  38.695  25.396  1.00 -1.24           H
ATOM   4024  C   GLU A 304      -7.068  37.217  25.310  1.00 -1.24           C
ATOM   4025  O   GLU A 304      -7.932  37.682  26.060  1.00 -1.24           O
ATOM   4026  CB  GLU A 304      -6.817  39.143  23.756  1.00 -1.24           C
ATOM   4027 1HB  GLU A 304      -7.296  38.627  22.926  1.00 -1.24           H
ATOM   4028 2HB  GLU A 304      -7.588  39.607  24.367  1.00 -1.24           H
ATOM   4029  CG  GLU A 304      -5.920  40.239  23.224  1.00 -1.24           C
ATOM   4030 1HG  GLU A 304      -5.324  40.629  24.050  1.00 -1.24           H
ATOM   4031 2HG  GLU A 304      -5.253  39.829  22.471  1.00 -1.24           H
ATOM   4032  CD  GLU A 304      -6.709  41.380  22.626  1.00 -1.24           C
ATOM   4033  OE1 GLU A 304      -6.609  42.510  23.154  1.00 -1.24           O
ATOM   4034  OE2 GLU A 304      -7.433  41.203  21.624  1.00 -1.24           O
ATOM   4035  N   GLY A 305      -6.949  35.921  25.062  1.00 -3.33           N
ATOM   4036  H   GLY A 305      -6.213  35.598  24.454  1.00 -3.33           H
ATOM   4037  CA  GLY A 305      -7.838  34.936  25.661  1.00 -3.33           C
ATOM   4038 1HA  GLY A 305      -8.852  35.334  25.695  1.00 -3.33           H
ATOM   4039 2HA  GLY A 305      -7.846  34.048  25.033  1.00 -3.33           H
ATOM   4040  C   GLY A 305      -7.432  34.535  27.066  1.00 -3.33           C
ATOM   4041  O   GLY A 305      -6.652  35.233  27.719  1.00 -3.33           O
ATOM   4042  N   ILE A 306      -7.934  33.400  27.535  1.00 -8.47           N
ATOM   4043  H   ILE A 306      -8.520  32.830  26.938  1.00 -8.47           H
ATOM   4044  CA  ILE A 306      -7.640  32.932  28.894  1.00 -8.47           C
ATOM   4045  HA  ILE A 306      -7.300  33.790  29.472  1.00 -8.47           H
ATOM   4046  C   ILE A 306      -6.502  31.914  28.966  1.00 -8.47           C
ATOM   4047  O   ILE A 306      -6.420  30.942  28.206  1.00 -8.47           O
ATOM   4048  CB  ILE A 306      -8.913  32.396  29.616  1.00 -8.47           C
ATOM   4049  HB  ILE A 306      -8.607  31.993  30.583  1.00 -8.47           H
ATOM   4050  CG1 ILE A 306      -9.607  31.274  28.814  1.00 -8.47           C
ATOM   4051 1HG1 ILE A 306     -10.002  31.695  27.889  1.00 -8.47           H
ATOM   4052 2HG1 ILE A 306      -8.866  30.522  28.554  1.00 -8.47           H
ATOM   4053  CG2 ILE A 306      -9.871  33.568  29.878  1.00 -8.47           C
ATOM   4054 1HG2 ILE A 306     -10.736  33.224  30.438  1.00 -8.47           H
ATOM   4055 2HG2 ILE A 306     -10.208  34.013  28.941  1.00 -8.47           H
ATOM   4056 3HG2 ILE A 306      -9.362  34.327  30.475  1.00 -8.47           H
ATOM   4057  CD1 ILE A 306     -10.759  30.551  29.537  1.00 -8.47           C
ATOM   4058 1HD1 ILE A 306     -11.114  29.732  28.911  1.00 -8.47           H
ATOM   4059 2HD1 ILE A 306     -11.587  31.238  29.716  1.00 -8.47           H
ATOM   4060 3HD1 ILE A 306     -10.406  30.148  30.487  1.00 -8.47           H
ATOM   4061  N   VAL A 307      -5.599  32.165  29.898  1.00-24.08           N
ATOM   4062  H   VAL A 307      -5.672  33.022  30.450  1.00-24.08           H
ATOM   4063  CA  VAL A 307      -4.495  31.257  30.190  1.00-24.08           C
ATOM   4064  HA  VAL A 307      -4.273  30.645  29.320  1.00-24.08           H
ATOM   4065  C   VAL A 307      -4.973  30.372  31.336  1.00-24.08           C
ATOM   4066  O   VAL A 307      -5.441  30.890  32.350  1.00-24.08           O
ATOM   4067  CB  VAL A 307      -3.237  32.068  30.601  1.00-24.08           C
ATOM   4068  HB  VAL A 307      -3.473  32.630  31.503  1.00-24.08           H
ATOM   4069  CG1 VAL A 307      -2.046  31.160  30.889  1.00-24.08           C
ATOM   4070 1HG1 VAL A 307      -1.198  31.762  31.219  1.00-24.08           H
ATOM   4071 2HG1 VAL A 307      -1.770  30.606  29.992  1.00-24.08           H
ATOM   4072 3HG1 VAL A 307      -2.298  30.455  31.681  1.00-24.08           H
ATOM   4073  CG2 VAL A 307      -2.859  33.072  29.504  1.00-24.08           C
ATOM   4074 1HG2 VAL A 307      -1.923  33.565  29.766  1.00-24.08           H
ATOM   4075 2HG2 VAL A 307      -3.637  33.831  29.417  1.00-24.08           H
ATOM   4076 3HG2 VAL A 307      -2.742  32.564  28.549  1.00-24.08           H
ATOM   4077  N   ILE A 308      -4.890  29.056  31.194  1.00 -5.87           N
ATOM   4078  H   ILE A 308      -4.478  28.660  30.349  1.00 -5.87           H
ATOM   4079  CA  ILE A 308      -5.359  28.134  32.229  1.00 -5.87           C
ATOM   4080  HA  ILE A 308      -5.599  28.712  33.115  1.00 -5.87           H
ATOM   4081  C   ILE A 308      -4.224  27.188  32.591  1.00 -5.87           C
ATOM   4082  O   ILE A 308      -3.278  27.037  31.825  1.00 -5.87           O
ATOM   4083  CB  ILE A 308      -6.658  27.370  31.806  1.00 -5.87           C
ATOM   4084  HB  ILE A 308      -7.050  26.876  32.696  1.00 -5.87           H
ATOM   4085  CG1 ILE A 308      -6.383  26.275  30.754  1.00 -5.87           C
ATOM   4086 1HG1 ILE A 308      -6.104  26.748  29.814  1.00 -5.87           H
ATOM   4087 2HG1 ILE A 308      -5.547  25.668  31.091  1.00 -5.87           H
ATOM   4088  CG2 ILE A 308      -7.721  28.375  31.289  1.00 -5.87           C
ATOM   4089 1HG2 ILE A 308      -8.696  27.896  31.266  1.00 -5.87           H
ATOM   4090 2HG2 ILE A 308      -7.463  28.719  30.285  1.00 -5.87           H
ATOM   4091 3HG2 ILE A 308      -7.771  29.237  31.951  1.00 -5.87           H
ATOM   4092  CD1 ILE A 308      -7.548  25.313  30.494  1.00 -5.87           C
ATOM   4093 1HD1 ILE A 308      -7.195  24.475  29.894  1.00 -5.87           H
ATOM   4094 2HD1 ILE A 308      -8.345  25.823  29.955  1.00 -5.87           H
ATOM   4095 3HD1 ILE A 308      -7.936  24.930  31.439  1.00 -5.87           H
ATOM   4096  N   SER A 309      -4.277  26.556  33.751  1.00 16.71           N
ATOM   4097  H   SER A 309      -5.048  26.721  34.382  1.00 16.71           H
ATOM   4098  CA  SER A 309      -3.253  25.575  34.109  1.00 16.71           C
ATOM   4099  HA  SER A 309      -2.296  25.856  33.669  1.00 16.71           H
ATOM   4100  C   SER A 309      -3.657  24.191  33.604  1.00 16.71           C
ATOM   4101  O   SER A 309      -4.841  23.939  33.391  1.00 16.71           O
ATOM   4102  CB  SER A 309      -3.106  25.530  35.626  1.00 16.71           C
ATOM   4103 1HB  SER A 309      -2.278  24.870  35.890  1.00 16.71           H
ATOM   4104 2HB  SER A 309      -2.887  26.535  35.987  1.00 16.71           H
ATOM   4105  OG  SER A 309      -4.291  25.060  36.248  1.00 16.71           O
ATOM   4106  HG  SER A 309      -4.336  24.104  36.097  1.00 16.71           H
ATOM   4107  N   ASP A 310      -2.708  23.269  33.509  1.00 11.14           N
ATOM   4108  H   ASP A 310      -1.732  23.535  33.490  1.00 11.14           H
ATOM   4109  CA  ASP A 310      -3.032  21.838  33.491  1.00 11.14           C
ATOM   4110  HA  ASP A 310      -3.867  21.667  32.810  1.00 11.14           H
ATOM   4111  C   ASP A 310      -3.475  21.469  34.923  1.00 11.14           C
ATOM   4112  O   ASP A 310      -3.294  22.259  35.865  1.00 11.14           O
ATOM   4113  CB  ASP A 310      -1.814  21.035  32.991  1.00 11.14           C
ATOM   4114 1HB  ASP A 310      -1.307  21.626  32.232  1.00 11.14           H
ATOM   4115 2HB  ASP A 310      -1.124  20.859  33.811  1.00 11.14           H
ATOM   4116  CG  ASP A 310      -2.189  19.705  32.356  1.00 11.14           C
ATOM   4117  OD1 ASP A 310      -3.259  19.154  32.690  1.00 11.14           O
ATOM   4118  OD2 ASP A 310      -1.413  19.182  31.522  1.00 11.14           O
ATOM   4119  N   TYR A 311      -4.086  20.308  35.104  1.00 24.60           N
ATOM   4120  H   TYR A 311      -4.095  19.655  34.322  1.00 24.60           H
ATOM   4121  CA  TYR A 311      -4.765  19.932  36.352  1.00 24.60           C
ATOM   4122  HA  TYR A 311      -5.530  20.678  36.559  1.00 24.60           H
ATOM   4123  C   TYR A 311      -3.808  19.878  37.542  1.00 24.60           C
ATOM   4124  O   TYR A 311      -2.904  19.037  37.600  1.00 24.60           O
ATOM   4125  CB  TYR A 311      -5.429  18.574  36.117  1.00 24.60           C
ATOM   4126 1HB  TYR A 311      -6.017  18.658  35.207  1.00 24.60           H
ATOM   4127 2HB  TYR A 311      -4.636  17.854  35.931  1.00 24.60           H
ATOM   4128  CG  TYR A 311      -6.332  17.981  37.180  1.00 24.60           C
ATOM   4129  CD1 TYR A 311      -7.665  17.649  36.860  1.00 24.60           C
ATOM   4130  HD1 TYR A 311      -8.080  17.952  35.910  1.00 24.60           H
ATOM   4131  CD2 TYR A 311      -5.838  17.605  38.448  1.00 24.60           C
ATOM   4132  HD2 TYR A 311      -4.832  17.858  38.741  1.00 24.60           H
ATOM   4133  CE1 TYR A 311      -8.460  16.879  37.755  1.00 24.60           C
ATOM   4134  HE1 TYR A 311      -9.468  16.600  37.488  1.00 24.60           H
ATOM   4135  CE2 TYR A 311      -6.634  16.849  39.339  1.00 24.60           C
ATOM   4136  HE2 TYR A 311      -6.234  16.550  40.293  1.00 24.60           H
ATOM   4137  CZ  TYR A 311      -7.926  16.469  38.977  1.00 24.60           C
ATOM   4138  OH  TYR A 311      -8.647  15.676  39.831  1.00 24.60           O
ATOM   4139  HH  TYR A 311      -8.134  15.424  40.609  1.00 24.60           H
ATOM   4140  N   ASN A 312      -3.999  20.812  38.467  1.00 20.20           N
ATOM   4141  H   ASN A 312      -4.770  21.465  38.324  1.00 20.20           H
ATOM   4142  CA  ASN A 312      -3.136  21.025  39.634  1.00 20.20           C
ATOM   4143  HA  ASN A 312      -3.440  21.968  40.090  1.00 20.20           H
ATOM   4144  C   ASN A 312      -1.657  21.204  39.260  1.00 20.20           C
ATOM   4145  O   ASN A 312      -0.753  20.872  40.026  1.00 20.20           O
ATOM   4146  CB  ASN A 312      -3.349  19.935  40.701  1.00 20.20           C
ATOM   4147 1HB  ASN A 312      -3.316  18.952  40.237  1.00 20.20           H
ATOM   4148 2HB  ASN A 312      -2.553  19.995  41.441  1.00 20.20           H
ATOM   4149  CG  ASN A 312      -4.648  20.101  41.442  1.00 20.20           C
ATOM   4150  OD1 ASN A 312      -5.597  19.354  41.257  1.00 20.20           O
ATOM   4151  ND2 ASN A 312      -4.701  21.073  42.305  1.00 20.20           N
ATOM   4152 1HD2 ASN A 312      -5.545  21.212  42.833  1.00 20.20           H
ATOM   4153 2HD2 ASN A 312      -3.888  21.671  42.445  1.00 20.20           H
ATOM   4154  N   ALA A 313      -1.386  21.744  38.080  1.00 20.53           N
ATOM   4155  H   ALA A 313      -2.139  21.956  37.430  1.00 20.53           H
ATOM   4156  CA  ALA A 313      -0.005  22.001  37.676  1.00 20.53           C
ATOM   4157  HA  ALA A 313       0.583  21.098  37.847  1.00 20.53           H
ATOM   4158  C   ALA A 313       0.614  23.129  38.502  1.00 20.53           C
ATOM   4159  O   ALA A 313       1.812  23.125  38.768  1.00 20.53           O
ATOM   4160  CB  ALA A 313       0.049  22.333  36.190  1.00 20.53           C
ATOM   4161 1HB  ALA A 313      -0.312  21.479  35.622  1.00 20.53           H
ATOM   4162 2HB  ALA A 313       1.081  22.537  35.895  1.00 20.53           H
ATOM   4163 3HB  ALA A 313      -0.571  23.202  35.970  1.00 20.53           H
ATOM   4164  N   ILE A 314      -0.203  24.081  38.940  1.00  8.38           N
ATOM   4165  H   ILE A 314      -1.186  24.038  38.728  1.00  8.38           H
ATOM   4166  CA  ILE A 314       0.317  25.209  39.719  1.00  8.38           C
ATOM   4167  HA  ILE A 314       1.161  25.623  39.167  1.00  8.38           H
ATOM   4168  C   ILE A 314       0.850  24.756  41.072  1.00  8.38           C
ATOM   4169  O   ILE A 314       1.716  25.393  41.649  1.00  8.38           O
ATOM   4170  CB  ILE A 314      -0.720  26.357  39.915  1.00  8.38           C
ATOM   4171  HB  ILE A 314      -0.194  27.193  40.375  1.00  8.38           H
ATOM   4172  CG1 ILE A 314      -1.882  25.964  40.853  1.00  8.38           C
ATOM   4173 1HG1 ILE A 314      -2.482  25.191  40.372  1.00  8.38           H
ATOM   4174 2HG1 ILE A 314      -1.472  25.549  41.771  1.00  8.38           H
ATOM   4175  CG2 ILE A 314      -1.251  26.821  38.544  1.00  8.38           C
ATOM   4176 1HG2 ILE A 314      -1.755  27.783  38.653  1.00  8.38           H
ATOM   4177 2HG2 ILE A 314      -1.954  26.094  38.143  1.00  8.38           H
ATOM   4178 3HG2 ILE A 314      -0.421  26.953  37.848  1.00  8.38           H
ATOM   4179  CD1 ILE A 314      -2.807  27.126  41.258  1.00  8.38           C
ATOM   4180 1HD1 ILE A 314      -3.502  26.782  42.023  1.00  8.38           H
ATOM   4181 2HD1 ILE A 314      -3.371  27.479  40.397  1.00  8.38           H
ATOM   4182 3HD1 ILE A 314      -2.214  27.946  41.664  1.00  8.38           H
ATOM   4183  N   ASP A 315       0.389  23.610  41.552  1.00  4.25           N
ATOM   4184  H   ASP A 315      -0.299  23.086  41.029  1.00  4.25           H
ATOM   4185  CA  ASP A 315       0.792  23.091  42.854  1.00  4.25           C
ATOM   4186  HA  ASP A 315       0.649  23.860  43.614  1.00  4.25           H
ATOM   4187  C   ASP A 315       2.263  22.687  42.833  1.00  4.25           C
ATOM   4188  O   ASP A 315       2.907  22.560  43.873  1.00  4.25           O
ATOM   4189  CB  ASP A 315      -0.046  21.860  43.217  1.00  4.25           C
ATOM   4190 1HB  ASP A 315       0.059  21.115  42.431  1.00  4.25           H
ATOM   4191 2HB  ASP A 315       0.346  21.436  44.140  1.00  4.25           H
ATOM   4192  CG  ASP A 315      -1.521  22.175  43.410  1.00  4.25           C
ATOM   4193  OD1 ASP A 315      -2.022  21.944  44.532  1.00  4.25           O
ATOM   4194  OD2 ASP A 315      -2.210  22.589  42.451  1.00  4.25           O
ATOM   4195  N   GLN A 316       2.805  22.496  41.638  1.00  7.74           N
ATOM   4196  H   GLN A 316       2.243  22.647  40.805  1.00  7.74           H
ATOM   4197  CA  GLN A 316       4.187  22.065  41.475  1.00  7.74           C
ATOM   4198  HA  GLN A 316       4.434  21.390  42.293  1.00  7.74           H
ATOM   4199  C   GLN A 316       5.180  23.227  41.504  1.00  7.74           C
ATOM   4200  O   GLN A 316       6.392  23.007  41.544  1.00  7.74           O
ATOM   4201  CB  GLN A 316       4.330  21.288  40.163  1.00  7.74           C
ATOM   4202 1HB  GLN A 316       4.120  21.953  39.327  1.00  7.74           H
ATOM   4203 2HB  GLN A 316       5.357  20.934  40.082  1.00  7.74           H
ATOM   4204  CG  GLN A 316       3.390  20.089  40.092  1.00  7.74           C
ATOM   4205 1HG  GLN A 316       3.556  19.462  40.967  1.00  7.74           H
ATOM   4206 2HG  GLN A 316       2.357  20.436  40.108  1.00  7.74           H
ATOM   4207  CD  GLN A 316       3.574  19.238  38.856  1.00  7.74           C
ATOM   4208  OE1 GLN A 316       4.477  19.432  38.047  1.00  7.74           O
ATOM   4209  NE2 GLN A 316       2.714  18.269  38.711  1.00  7.74           N
ATOM   4210 1HE2 GLN A 316       2.813  17.629  37.934  1.00  7.74           H
ATOM   4211 2HE2 GLN A 316       1.979  18.145  39.392  1.00  7.74           H
ATOM   4212  N   VAL A 317       4.684  24.460  41.486  1.00 18.36           N
ATOM   4213  H   VAL A 317       3.677  24.599  41.481  1.00 18.36           H
ATOM   4214  CA  VAL A 317       5.554  25.640  41.456  1.00 18.36           C
ATOM   4215  HA  VAL A 317       6.317  25.491  40.693  1.00 18.36           H
ATOM   4216  C   VAL A 317       6.265  25.845  42.794  1.00 18.36           C
ATOM   4217  O   VAL A 317       7.456  26.179  42.827  1.00 18.36           O
ATOM   4218  CB  VAL A 317       4.746  26.931  41.100  1.00 18.36           C
ATOM   4219  HB  VAL A 317       3.973  27.077  41.854  1.00 18.36           H
ATOM   4220  CG1 VAL A 317       5.636  28.181  41.066  1.00 18.36           C
ATOM   4221 1HG1 VAL A 317       5.044  29.040  40.752  1.00 18.36           H
ATOM   4222 2HG1 VAL A 317       6.463  28.038  40.370  1.00 18.36           H
ATOM   4223 3HG1 VAL A 317       6.032  28.384  42.061  1.00 18.36           H
ATOM   4224  CG2 VAL A 317       4.073  26.792  39.734  1.00 18.36           C
ATOM   4225 1HG2 VAL A 317       3.475  27.679  39.526  1.00 18.36           H
ATOM   4226 2HG2 VAL A 317       3.413  25.927  39.717  1.00 18.36           H
ATOM   4227 3HG2 VAL A 317       4.824  26.676  38.952  1.00 18.36           H
ATOM   4228  N   HIS A 318       5.565  25.640  43.903  1.00 23.97           N
ATOM   4229  H   HIS A 318       4.618  25.289  43.851  1.00 23.97           H
ATOM   4230  CA  HIS A 318       6.128  25.931  45.223  1.00 23.97           C
ATOM   4231  HA  HIS A 318       7.209  25.801  45.189  1.00 23.97           H
ATOM   4232  C   HIS A 318       5.525  24.983  46.262  1.00 23.97           C
ATOM   4233  O   HIS A 318       4.334  24.671  46.168  1.00 23.97           O
ATOM   4234  CB  HIS A 318       5.807  27.390  45.573  1.00 23.97           C
ATOM   4235 1HB  HIS A 318       5.977  27.998  44.686  1.00 23.97           H
ATOM   4236 2HB  HIS A 318       4.759  27.472  45.854  1.00 23.97           H
ATOM   4237  CG  HIS A 318       6.648  27.949  46.675  1.00 23.97           C
ATOM   4238  ND1 HIS A 318       6.346  27.771  48.008  1.00 23.97           N
ATOM   4239  CD2 HIS A 318       7.798  28.675  46.616  1.00 23.97           C
ATOM   4240  HD2 HIS A 318       8.290  28.968  45.698  1.00 23.97           H
ATOM   4241  CE1 HIS A 318       7.333  28.417  48.700  1.00 23.97           C
ATOM   4242  HE1 HIS A 318       7.382  28.470  49.780  1.00 23.97           H
ATOM   4243  NE2 HIS A 318       8.250  28.973  47.874  1.00 23.97           N
ATOM   4244  HE2 HIS A 318       9.088  29.482  48.137  1.00 23.97           H
ATOM   4245  N   PRO A 319       6.314  24.498  47.244  1.00 -2.87           N
ATOM   4246  CA  PRO A 319       5.701  23.567  48.204  1.00 -2.87           C
ATOM   4247  HA  PRO A 319       5.214  22.751  47.669  1.00 -2.87           H
ATOM   4248  C   PRO A 319       4.681  24.181  49.169  1.00 -2.87           C
ATOM   4249  O   PRO A 319       3.918  23.443  49.798  1.00 -2.87           O
ATOM   4250  CB  PRO A 319       6.915  23.025  48.965  1.00 -2.87           C
ATOM   4251 1HB  PRO A 319       6.647  22.745  49.984  1.00 -2.87           H
ATOM   4252 2HB  PRO A 319       7.339  22.169  48.438  1.00 -2.87           H
ATOM   4253  CG  PRO A 319       7.877  24.149  48.950  1.00 -2.87           C
ATOM   4254 1HG  PRO A 319       7.587  24.905  49.681  1.00 -2.87           H
ATOM   4255 2HG  PRO A 319       8.892  23.798  49.141  1.00 -2.87           H
ATOM   4256  CD  PRO A 319       7.750  24.684  47.546  1.00 -2.87           C
ATOM   4257 1HD  PRO A 319       8.036  25.734  47.513  1.00 -2.87           H
ATOM   4258 2HD  PRO A 319       8.358  24.097  46.857  1.00 -2.87           H
ATOM   4259  N   ASP A 320       4.625  25.501  49.282  1.00  9.63           N
ATOM   4260  H   ASP A 320       5.285  26.086  48.777  1.00  9.63           H
ATOM   4261  CA  ASP A 320       3.560  26.169  50.030  1.00  9.63           C
ATOM   4262  HA  ASP A 320       3.143  25.489  50.773  1.00  9.63           H
ATOM   4263  C   ASP A 320       2.475  26.556  49.028  1.00  9.63           C
ATOM   4264  O   ASP A 320       2.702  27.404  48.167  1.00  9.63           O
ATOM   4265  CB  ASP A 320       4.076  27.423  50.740  1.00  9.63           C
ATOM   4266 1HB  ASP A 320       4.948  27.157  51.338  1.00  9.63           H
ATOM   4267 2HB  ASP A 320       4.374  28.163  50.000  1.00  9.63           H
ATOM   4268  CG  ASP A 320       3.030  28.024  51.651  1.00  9.63           C
ATOM   4269  OD1 ASP A 320       2.448  27.259  52.449  1.00  9.63           O
ATOM   4270  OD2 ASP A 320       2.764  29.243  51.621  1.00  9.63           O
ATOM   4271  N   TYR A 321       1.314  25.919  49.090  1.00 11.32           N
ATOM   4272  H   TYR A 321       1.141  25.260  49.845  1.00 11.32           H
ATOM   4273  CA  TYR A 321       0.287  26.099  48.058  1.00 11.32           C
ATOM   4274  HA  TYR A 321       0.726  25.812  47.103  1.00 11.32           H
ATOM   4275  C   TYR A 321      -0.196  27.542  47.909  1.00 11.32           C
ATOM   4276  O   TYR A 321      -0.398  28.018  46.798  1.00 11.32           O
ATOM   4277  CB  TYR A 321      -0.894  25.159  48.332  1.00 11.32           C
ATOM   4278 1HB  TYR A 321      -0.506  24.145  48.421  1.00 11.32           H
ATOM   4279 2HB  TYR A 321      -1.341  25.433  49.287  1.00 11.32           H
ATOM   4280  CG  TYR A 321      -1.986  25.161  47.272  1.00 11.32           C
ATOM   4281  CD1 TYR A 321      -1.686  25.094  45.891  1.00 11.32           C
ATOM   4282  HD1 TYR A 321      -0.659  25.027  45.560  1.00 11.32           H
ATOM   4283  CD2 TYR A 321      -3.341  25.210  47.655  1.00 11.32           C
ATOM   4284  HD2 TYR A 321      -3.600  25.230  48.704  1.00 11.32           H
ATOM   4285  CE1 TYR A 321      -2.729  25.105  44.916  1.00 11.32           C
ATOM   4286  HE1 TYR A 321      -2.495  25.051  43.865  1.00 11.32           H
ATOM   4287  CE2 TYR A 321      -4.379  25.216  46.686  1.00 11.32           C
ATOM   4288  HE2 TYR A 321      -5.411  25.244  47.003  1.00 11.32           H
ATOM   4289  CZ  TYR A 321      -4.062  25.170  45.329  1.00 11.32           C
ATOM   4290  OH  TYR A 321      -5.085  25.188  44.418  1.00 11.32           O
ATOM   4291  HH  TYR A 321      -5.947  25.174  44.839  1.00 11.32           H
ATOM   4292  N   LYS A 322      -0.301  28.287  49.002  1.00-17.13           N
ATOM   4293  H   LYS A 322      -0.143  27.866  49.917  1.00-17.13           H
ATOM   4294  CA  LYS A 322      -0.653  29.708  48.914  1.00-17.13           C
ATOM   4295  HA  LYS A 322      -1.604  29.796  48.389  1.00-17.13           H
ATOM   4296  C   LYS A 322       0.382  30.508  48.115  1.00-17.13           C
ATOM   4297  O   LYS A 322       0.021  31.328  47.277  1.00-17.13           O
ATOM   4298  CB  LYS A 322      -0.821  30.256  50.332  1.00-17.13           C
ATOM   4299 1HB  LYS A 322      -1.486  29.582  50.870  1.00-17.13           H
ATOM   4300 2HB  LYS A 322       0.149  30.238  50.827  1.00-17.13           H
ATOM   4301  CG  LYS A 322      -1.390  31.661  50.433  1.00-17.13           C
ATOM   4302 1HG  LYS A 322      -0.704  32.361  49.961  1.00-17.13           H
ATOM   4303 2HG  LYS A 322      -2.356  31.700  49.928  1.00-17.13           H
ATOM   4304  CD  LYS A 322      -1.572  32.042  51.895  1.00-17.13           C
ATOM   4305 1HD  LYS A 322      -2.218  31.307  52.373  1.00-17.13           H
ATOM   4306 2HD  LYS A 322      -0.601  32.027  52.390  1.00-17.13           H
ATOM   4307  CE  LYS A 322      -2.191  33.421  52.059  1.00-17.13           C
ATOM   4308 1HE  LYS A 322      -1.527  34.172  51.627  1.00-17.13           H
ATOM   4309 2HE  LYS A 322      -3.154  33.454  51.543  1.00-17.13           H
ATOM   4310  NZ  LYS A 322      -2.389  33.699  53.518  1.00-17.13           N
ATOM   4311 1HZ  LYS A 322      -3.211  33.207  53.857  1.00-17.13           H
ATOM   4312 2HZ  LYS A 322      -2.510  34.696  53.672  1.00-17.13           H
ATOM   4313 3HZ  LYS A 322      -1.580  33.395  54.043  1.00-17.13           H
ATOM   4314  N   THR A 323       1.664  30.241  48.305  1.00 -6.26           N
ATOM   4315  H   THR A 323       1.948  29.557  48.994  1.00 -6.26           H
ATOM   4316  CA  THR A 323       2.693  30.913  47.508  1.00 -6.26           C
ATOM   4317  HA  THR A 323       2.504  31.985  47.516  1.00 -6.26           H
ATOM   4318  C   THR A 323       2.651  30.420  46.063  1.00 -6.26           C
ATOM   4319  O   THR A 323       2.842  31.192  45.131  1.00 -6.26           O
ATOM   4320  CB  THR A 323       4.098  30.661  48.093  1.00 -6.26           C
ATOM   4321  HB  THR A 323       4.360  29.612  47.976  1.00 -6.26           H
ATOM   4322  OG1 THR A 323       4.085  30.996  49.481  1.00 -6.26           O
ATOM   4323  HG1 THR A 323       4.992  30.909  49.808  1.00 -6.26           H
ATOM   4324  CG2 THR A 323       5.156  31.536  47.455  1.00 -6.26           C
ATOM   4325 1HG2 THR A 323       5.220  31.321  46.392  1.00 -6.26           H
ATOM   4326 2HG2 THR A 323       6.122  31.325  47.912  1.00 -6.26           H
ATOM   4327 3HG2 THR A 323       4.910  32.588  47.600  1.00 -6.26           H
ATOM   4328  N   ALA A 324       2.350  29.147  45.852  1.00 -5.26           N
ATOM   4329  H   ALA A 324       2.206  28.524  46.643  1.00 -5.26           H
ATOM   4330  CA  ALA A 324       2.244  28.608  44.498  1.00 -5.26           C
ATOM   4331  HA  ALA A 324       3.191  28.787  43.987  1.00 -5.26           H
ATOM   4332  C   ALA A 324       1.136  29.308  43.695  1.00 -5.26           C
ATOM   4333  O   ALA A 324       1.320  29.633  42.516  1.00 -5.26           O
ATOM   4334  CB  ALA A 324       2.001  27.099  44.573  1.00 -5.26           C
ATOM   4335 1HB  ALA A 324       0.976  26.897  44.879  1.00 -5.26           H
ATOM   4336 2HB  ALA A 324       2.686  26.640  45.285  1.00 -5.26           H
ATOM   4337 3HB  ALA A 324       2.170  26.668  43.592  1.00 -5.26           H
ATOM   4338  N   ILE A 325       0.010  29.584  44.341  1.00-20.70           N
ATOM   4339  H   ILE A 325      -0.106  29.248  45.295  1.00-20.70           H
ATOM   4340  CA  ILE A 325      -1.077  30.347  43.719  1.00-20.70           C
ATOM   4341  HA  ILE A 325      -1.346  29.878  42.774  1.00-20.70           H
ATOM   4342  C   ILE A 325      -0.573  31.758  43.420  1.00-20.70           C
ATOM   4343  O   ILE A 325      -0.789  32.271  42.326  1.00-20.70           O
ATOM   4344  CB  ILE A 325      -2.346  30.423  44.634  1.00-20.70           C
ATOM   4345  HB  ILE A 325      -2.044  30.818  45.603  1.00-20.70           H
ATOM   4346  CG1 ILE A 325      -2.955  29.022  44.844  1.00-20.70           C
ATOM   4347 1HG1 ILE A 325      -3.455  28.720  43.924  1.00-20.70           H
ATOM   4348 2HG1 ILE A 325      -2.157  28.308  45.033  1.00-20.70           H
ATOM   4349  CG2 ILE A 325      -3.424  31.367  44.031  1.00-20.70           C
ATOM   4350 1HG2 ILE A 325      -4.313  31.391  44.661  1.00-20.70           H
ATOM   4351 2HG2 ILE A 325      -3.702  31.030  43.032  1.00-20.70           H
ATOM   4352 3HG2 ILE A 325      -3.035  32.382  43.963  1.00-20.70           H
ATOM   4353  CD1 ILE A 325      -3.954  28.928  46.006  1.00-20.70           C
ATOM   4354 1HD1 ILE A 325      -4.291  27.899  46.106  1.00-20.70           H
ATOM   4355 2HD1 ILE A 325      -4.821  29.562  45.821  1.00-20.70           H
ATOM   4356 3HD1 ILE A 325      -3.468  29.231  46.934  1.00-20.70           H
ATOM   4357  N   GLU A 326       0.129  32.383  44.356  1.00 -4.97           N
ATOM   4358  H   GLU A 326       0.327  31.919  45.237  1.00 -4.97           H
ATOM   4359  CA  GLU A 326       0.602  33.753  44.146  1.00 -4.97           C
ATOM   4360  HA  GLU A 326      -0.261  34.397  43.984  1.00 -4.97           H
ATOM   4361  C   GLU A 326       1.499  33.843  42.916  1.00 -4.97           C
ATOM   4362  O   GLU A 326       1.302  34.703  42.055  1.00 -4.97           O
ATOM   4363  CB  GLU A 326       1.399  34.256  45.357  1.00 -4.97           C
ATOM   4364 1HB  GLU A 326       0.834  34.062  46.266  1.00 -4.97           H
ATOM   4365 2HB  GLU A 326       2.330  33.696  45.411  1.00 -4.97           H
ATOM   4366  CG  GLU A 326       1.742  35.738  45.289  1.00 -4.97           C
ATOM   4367 1HG  GLU A 326       2.015  35.991  44.266  1.00 -4.97           H
ATOM   4368 2HG  GLU A 326       0.863  36.323  45.564  1.00 -4.97           H
ATOM   4369  CD  GLU A 326       2.915  36.116  46.173  1.00 -4.97           C
ATOM   4370  OE1 GLU A 326       3.038  35.610  47.308  1.00 -4.97           O
ATOM   4371  OE2 GLU A 326       3.755  36.935  45.727  1.00 -4.97           O
ATOM   4372  N   ILE A 327       2.475  32.951  42.826  1.00-14.42           N
ATOM   4373  H   ILE A 327       2.568  32.236  43.546  1.00-14.42           H
ATOM   4374  CA  ILE A 327       3.451  33.008  41.743  1.00-14.42           C
ATOM   4375  HA  ILE A 327       3.875  34.010  41.709  1.00-14.42           H
ATOM   4376  C   ILE A 327       2.749  32.748  40.417  1.00-14.42           C
ATOM   4377  O   ILE A 327       2.977  33.476  39.455  1.00-14.42           O
ATOM   4378  CB  ILE A 327       4.605  31.977  41.940  1.00-14.42           C
ATOM   4379  HB  ILE A 327       4.164  30.983  42.022  1.00-14.42           H
ATOM   4380  CG1 ILE A 327       5.390  32.277  43.233  1.00-14.42           C
ATOM   4381 1HG1 ILE A 327       6.034  33.139  43.057  1.00-14.42           H
ATOM   4382 2HG1 ILE A 327       4.697  32.543  44.026  1.00-14.42           H
ATOM   4383  CG2 ILE A 327       5.595  31.996  40.739  1.00-14.42           C
ATOM   4384 1HG2 ILE A 327       6.388  31.262  40.885  1.00-14.42           H
ATOM   4385 2HG2 ILE A 327       6.046  32.983  40.641  1.00-14.42           H
ATOM   4386 3HG2 ILE A 327       5.076  31.746  39.815  1.00-14.42           H
ATOM   4387  CD1 ILE A 327       6.246  31.111  43.738  1.00-14.42           C
ATOM   4388 1HD1 ILE A 327       6.991  30.830  42.993  1.00-14.42           H
ATOM   4389 2HD1 ILE A 327       5.605  30.256  43.958  1.00-14.42           H
ATOM   4390 3HD1 ILE A 327       6.762  31.414  44.649  1.00-14.42           H
ATOM   4391  N   SER A 328       1.896  31.737  40.349  1.00-14.21           N
ATOM   4392  H   SER A 328       1.675  31.200  41.184  1.00-14.21           H
ATOM   4393  CA  SER A 328       1.313  31.341  39.067  1.00-14.21           C
ATOM   4394  HA  SER A 328       2.111  31.318  38.326  1.00-14.21           H
ATOM   4395  C   SER A 328       0.244  32.295  38.536  1.00-14.21           C
ATOM   4396  O   SER A 328       0.180  32.567  37.331  1.00-14.21           O
ATOM   4397  CB  SER A 328       0.735  29.935  39.186  1.00-14.21           C
ATOM   4398 1HB  SER A 328       0.277  29.656  38.240  1.00-14.21           H
ATOM   4399 2HB  SER A 328       1.541  29.236  39.410  1.00-14.21           H
ATOM   4400  OG  SER A 328      -0.228  29.864  40.225  1.00-14.21           O
ATOM   4401  HG  SER A 328       0.237  29.723  41.063  1.00-14.21           H
ATOM   4402  N   ILE A 329      -0.572  32.854  39.417  1.00-12.85           N
ATOM   4403  H   ILE A 329      -0.517  32.595  40.402  1.00-12.85           H
ATOM   4404  CA  ILE A 329      -1.590  33.808  38.982  1.00-12.85           C
ATOM   4405  HA  ILE A 329      -2.090  33.413  38.098  1.00-12.85           H
ATOM   4406  C   ILE A 329      -0.879  35.089  38.556  1.00-12.85           C
ATOM   4407  O   ILE A 329      -1.180  35.641  37.498  1.00-12.85           O
ATOM   4408  CB  ILE A 329      -2.666  34.052  40.089  1.00-12.85           C
ATOM   4409  HB  ILE A 329      -2.152  34.355  41.000  1.00-12.85           H
ATOM   4410  CG1 ILE A 329      -3.451  32.750  40.388  1.00-12.85           C
ATOM   4411 1HG1 ILE A 329      -2.752  32.000  40.752  1.00-12.85           H
ATOM   4412 2HG1 ILE A 329      -4.150  32.962  41.198  1.00-12.85           H
ATOM   4413  CG2 ILE A 329      -3.637  35.186  39.699  1.00-12.85           C
ATOM   4414 1HG2 ILE A 329      -4.442  35.252  40.433  1.00-12.85           H
ATOM   4415 2HG2 ILE A 329      -4.059  35.001  38.709  1.00-12.85           H
ATOM   4416 3HG2 ILE A 329      -3.105  36.135  39.688  1.00-12.85           H
ATOM   4417  CD1 ILE A 329      -4.255  32.107  39.227  1.00-12.85           C
ATOM   4418 1HD1 ILE A 329      -4.764  31.215  39.594  1.00-12.85           H
ATOM   4419 2HD1 ILE A 329      -3.583  31.815  38.420  1.00-12.85           H
ATOM   4420 3HD1 ILE A 329      -4.997  32.804  38.843  1.00-12.85           H
ATOM   4421  N   ASN A 330       0.119  35.539  39.308  1.00-17.41           N
ATOM   4422  H   ASN A 330       0.367  35.064  40.173  1.00-17.41           H
ATOM   4423  CA  ASN A 330       0.866  36.734  38.902  1.00-17.41           C
ATOM   4424  HA  ASN A 330       0.155  37.525  38.668  1.00-17.41           H
ATOM   4425  C   ASN A 330       1.712  36.511  37.649  1.00-17.41           C
ATOM   4426  O   ASN A 330       1.961  37.460  36.897  1.00-17.41           O
ATOM   4427  CB  ASN A 330       1.766  37.240  40.031  1.00-17.41           C
ATOM   4428 1HB  ASN A 330       2.295  36.405  40.483  1.00-17.41           H
ATOM   4429 2HB  ASN A 330       2.503  37.918  39.608  1.00-17.41           H
ATOM   4430  CG  ASN A 330       1.001  38.005  41.083  1.00-17.41           C
ATOM   4431  OD1 ASN A 330       0.176  38.857  40.772  1.00-17.41           O
ATOM   4432  ND2 ASN A 330       1.269  37.726  42.323  1.00-17.41           N
ATOM   4433 1HD2 ASN A 330       0.853  38.276  43.057  1.00-17.41           H
ATOM   4434 2HD2 ASN A 330       1.881  36.954  42.534  1.00-17.41           H
ATOM   4435  N   ALA A 331       2.130  35.277  37.396  1.00  2.09           N
ATOM   4436  H   ALA A 331       1.947  34.536  38.065  1.00  2.09           H
ATOM   4437  CA  ALA A 331       2.872  34.947  36.182  1.00  2.09           C
ATOM   4438  HA  ALA A 331       3.710  35.634  36.098  1.00  2.09           H
ATOM   4439  C   ALA A 331       1.999  35.121  34.940  1.00  2.09           C
ATOM   4440  O   ALA A 331       2.516  35.419  33.867  1.00  2.09           O
ATOM   4441  CB  ALA A 331       3.419  33.515  36.247  1.00  2.09           C
ATOM   4442 1HB  ALA A 331       4.106  33.420  37.088  1.00  2.09           H
ATOM   4443 2HB  ALA A 331       3.957  33.287  35.325  1.00  2.09           H
ATOM   4444 3HB  ALA A 331       2.603  32.801  36.365  1.00  2.09           H
ATOM   4445  N   GLY A 332       0.691  34.970  35.102  1.00 -5.77           N
ATOM   4446  H   GLY A 332       0.326  34.738  36.019  1.00 -5.77           H
ATOM   4447  CA  GLY A 332      -0.244  35.190  34.011  1.00 -5.77           C
ATOM   4448 1HA  GLY A 332      -0.653  36.193  34.120  1.00 -5.77           H
ATOM   4449 2HA  GLY A 332       0.296  35.155  33.065  1.00 -5.77           H
ATOM   4450  C   GLY A 332      -1.412  34.231  33.899  1.00 -5.77           C
ATOM   4451  O   GLY A 332      -2.240  34.427  33.018  1.00 -5.77           O
ATOM   4452  N   ILE A 333      -1.506  33.207  34.738  1.00 -5.79           N
ATOM   4453  H   ILE A 333      -0.816  33.070  35.467  1.00 -5.79           H
ATOM   4454  CA  ILE A 333      -2.627  32.266  34.649  1.00 -5.79           C
ATOM   4455  HA  ILE A 333      -2.769  31.995  33.605  1.00 -5.79           H
ATOM   4456  C   ILE A 333      -3.902  32.976  35.109  1.00 -5.79           C
ATOM   4457  O   ILE A 333      -3.929  33.629  36.150  1.00 -5.79           O
ATOM   4458  CB  ILE A 333      -2.344  30.953  35.437  1.00 -5.79           C
ATOM   4459  HB  ILE A 333      -2.132  31.197  36.479  1.00 -5.79           H
ATOM   4460  CG1 ILE A 333      -1.104  30.280  34.810  1.00 -5.79           C
ATOM   4461 1HG1 ILE A 333      -1.301  30.124  33.750  1.00 -5.79           H
ATOM   4462 2HG1 ILE A 333      -0.260  30.962  34.897  1.00 -5.79           H
ATOM   4463  CG2 ILE A 333      -3.568  30.001  35.397  1.00 -5.79           C
ATOM   4464 1HG2 ILE A 333      -3.371  29.101  35.980  1.00 -5.79           H
ATOM   4465 2HG2 ILE A 333      -3.800  29.722  34.368  1.00 -5.79           H
ATOM   4466 3HG2 ILE A 333      -4.435  30.490  35.839  1.00 -5.79           H
ATOM   4467  CD1 ILE A 333      -0.675  28.948  35.394  1.00 -5.79           C
ATOM   4468 1HD1 ILE A 333       0.297  28.686  34.985  1.00 -5.79           H
ATOM   4469 2HD1 ILE A 333      -1.391  28.171  35.127  1.00 -5.79           H
ATOM   4470 3HD1 ILE A 333      -0.598  29.025  36.476  1.00 -5.79           H
ATOM   4471  N   ASP A 334      -4.944  32.879  34.294  1.00-23.46           N
ATOM   4472  H   ASP A 334      -4.861  32.321  33.449  1.00-23.46           H
ATOM   4473  CA  ASP A 334      -6.210  33.567  34.530  1.00-23.46           C
ATOM   4474  HA  ASP A 334      -6.028  34.440  35.154  1.00-23.46           H
ATOM   4475  C   ASP A 334      -7.236  32.674  35.229  1.00-23.46           C
ATOM   4476  O   ASP A 334      -8.050  33.160  36.009  1.00-23.46           O
ATOM   4477  CB  ASP A 334      -6.791  34.034  33.191  1.00-23.46           C
ATOM   4478 1HB  ASP A 334      -6.971  33.163  32.562  1.00-23.46           H
ATOM   4479 2HB  ASP A 334      -7.744  34.534  33.371  1.00-23.46           H
ATOM   4480  CG  ASP A 334      -5.864  34.981  32.457  1.00-23.46           C
ATOM   4481  OD1 ASP A 334      -5.390  35.976  33.052  1.00-23.46           O
ATOM   4482  OD2 ASP A 334      -5.578  34.730  31.266  1.00-23.46           O
ATOM   4483  N   MET A 335      -7.195  31.372  34.966  1.00  2.99           N
ATOM   4484  H   MET A 335      -6.514  31.021  34.302  1.00  2.99           H
ATOM   4485  CA  MET A 335      -8.105  30.415  35.611  1.00  2.99           C
ATOM   4486  HA  MET A 335      -8.536  30.883  36.494  1.00  2.99           H
ATOM   4487  C   MET A 335      -7.352  29.159  36.053  1.00  2.99           C
ATOM   4488  O   MET A 335      -6.597  28.562  35.283  1.00  2.99           O
ATOM   4489  CB  MET A 335      -9.246  30.027  34.663  1.00  2.99           C
ATOM   4490 1HB  MET A 335      -9.707  30.939  34.284  1.00  2.99           H
ATOM   4491 2HB  MET A 335      -8.819  29.484  33.824  1.00  2.99           H
ATOM   4492  CG  MET A 335     -10.333  29.151  35.297  1.00  2.99           C
ATOM   4493 1HG  MET A 335      -9.858  28.283  35.755  1.00  2.99           H
ATOM   4494 2HG  MET A 335     -10.839  29.720  36.077  1.00  2.99           H
ATOM   4495  SD  MET A 335     -11.562  28.551  34.110  1.00  2.99           S
ATOM   4496  CE  MET A 335     -12.494  30.033  33.713  1.00  2.99           C
ATOM   4497 1HE  MET A 335     -13.286  29.784  33.008  1.00  2.99           H
ATOM   4498 2HE  MET A 335     -11.833  30.775  33.266  1.00  2.99           H
ATOM   4499 3HE  MET A 335     -12.932  30.443  34.621  1.00  2.99           H
ATOM   4500  N   ALA A 336      -7.541  28.757  37.299  1.00 -5.15           N
ATOM   4501  H   ALA A 336      -8.196  29.265  37.895  1.00 -5.15           H
ATOM   4502  CA  ALA A 336      -6.848  27.600  37.849  1.00 -5.15           C
ATOM   4503  HA  ALA A 336      -5.916  27.453  37.303  1.00 -5.15           H
ATOM   4504  C   ALA A 336      -7.685  26.319  37.722  1.00 -5.15           C
ATOM   4505  O   ALA A 336      -8.765  26.194  38.313  1.00 -5.15           O
ATOM   4506  CB  ALA A 336      -6.503  27.880  39.308  1.00 -5.15           C
ATOM   4507 1HB  ALA A 336      -5.893  28.783  39.373  1.00 -5.15           H
ATOM   4508 2HB  ALA A 336      -5.943  27.045  39.723  1.00 -5.15           H
ATOM   4509 3HB  ALA A 336      -7.417  28.027  39.885  1.00 -5.15           H
ATOM   4510  N   MET A 337      -7.155  25.336  37.006  1.00  9.85           N
ATOM   4511  H   MET A 337      -6.280  25.487  36.517  1.00  9.85           H
ATOM   4512  CA  MET A 337      -7.749  24.000  36.966  1.00  9.85           C
ATOM   4513  HA  MET A 337      -8.833  24.085  37.027  1.00  9.85           H
ATOM   4514  C   MET A 337      -7.231  23.258  38.199  1.00  9.85           C
ATOM   4515  O   MET A 337      -6.238  22.533  38.148  1.00  9.85           O
ATOM   4516  CB  MET A 337      -7.392  23.253  35.671  1.00  9.85           C
ATOM   4517 1HB  MET A 337      -7.684  23.875  34.824  1.00  9.85           H
ATOM   4518 2HB  MET A 337      -6.313  23.102  35.629  1.00  9.85           H
ATOM   4519  CG  MET A 337      -8.088  21.894  35.543  1.00  9.85           C
ATOM   4520 1HG  MET A 337      -7.825  21.292  36.412  1.00  9.85           H
ATOM   4521 2HG  MET A 337      -9.167  22.047  35.548  1.00  9.85           H
ATOM   4522  SD  MET A 337      -7.637  20.959  34.066  1.00  9.85           S
ATOM   4523  CE  MET A 337      -8.480  21.843  32.750  1.00  9.85           C
ATOM   4524 1HE  MET A 337      -8.376  21.291  31.815  1.00  9.85           H
ATOM   4525 2HE  MET A 337      -8.045  22.835  32.635  1.00  9.85           H
ATOM   4526 3HE  MET A 337      -9.540  21.938  32.990  1.00  9.85           H
ATOM   4527  N   VAL A 338      -7.881  23.483  39.331  1.00 68.72           N
ATOM   4528  H   VAL A 338      -8.648  24.146  39.322  1.00 68.72           H
ATOM   4529  CA  VAL A 338      -7.527  22.839  40.605  1.00 68.72           C
ATOM   4530  HA  VAL A 338      -6.775  22.074  40.419  1.00 68.72           H
ATOM   4531  C   VAL A 338      -8.747  22.113  41.192  1.00 68.72           C
ATOM   4532  O   VAL A 338      -9.145  22.331  42.339  1.00 68.72           O
ATOM   4533  CB  VAL A 338      -6.894  23.876  41.589  1.00 68.72           C
ATOM   4534  HB  VAL A 338      -6.738  23.394  42.554  1.00 68.72           H
ATOM   4535  CG1 VAL A 338      -5.523  24.330  41.065  1.00 68.72           C
ATOM   4536 1HG1 VAL A 338      -5.073  25.023  41.776  1.00 68.72           H
ATOM   4537 2HG1 VAL A 338      -5.622  24.817  40.097  1.00 68.72           H
ATOM   4538 3HG1 VAL A 338      -4.863  23.472  40.967  1.00 68.72           H
ATOM   4539  CG2 VAL A 338      -7.780  25.122  41.789  1.00 68.72           C
ATOM   4540 1HG2 VAL A 338      -7.298  25.795  42.495  1.00 68.72           H
ATOM   4541 2HG2 VAL A 338      -8.748  24.833  42.197  1.00 68.72           H
ATOM   4542 3HG2 VAL A 338      -7.927  25.652  40.848  1.00 68.72           H
ATOM   4543  N   PRO A 339      -9.414  21.273  40.379  1.00 21.12           N
ATOM   4544  CA  PRO A 339     -10.879  21.234  40.478  1.00 21.12           C
ATOM   4545  HA  PRO A 339     -11.268  22.247  40.502  1.00 21.12           H
ATOM   4546  C   PRO A 339     -11.463  20.477  41.668  1.00 21.12           C
ATOM   4547  O   PRO A 339     -12.655  20.573  41.958  1.00 21.12           O
ATOM   4548  CB  PRO A 339     -11.268  20.576  39.155  1.00 21.12           C
ATOM   4549 1HB  PRO A 339     -12.219  20.058  39.237  1.00 21.12           H
ATOM   4550 2HB  PRO A 339     -11.305  21.320  38.361  1.00 21.12           H
ATOM   4551  CG  PRO A 339     -10.179  19.626  38.903  1.00 21.12           C
ATOM   4552 1HG  PRO A 339     -10.302  18.740  39.528  1.00 21.12           H
ATOM   4553 2HG  PRO A 339     -10.144  19.348  37.850  1.00 21.12           H
ATOM   4554  CD  PRO A 339      -8.937  20.383  39.299  1.00 21.12           C
ATOM   4555 1HD  PRO A 339      -8.167  19.699  39.661  1.00 21.12           H
ATOM   4556 2HD  PRO A 339      -8.570  20.965  38.455  1.00 21.12           H
ATOM   4557  N   THR A 340     -10.621  19.741  42.377  1.00  2.77           N
ATOM   4558  H   THR A 340      -9.655  19.663  42.085  1.00  2.77           H
ATOM   4559  CA  THR A 340     -11.004  19.032  43.589  1.00  2.77           C
ATOM   4560  HA  THR A 340     -12.006  18.617  43.499  1.00  2.77           H
ATOM   4561  C   THR A 340     -10.930  19.926  44.824  1.00  2.77           C
ATOM   4562  O   THR A 340     -11.526  19.633  45.859  1.00  2.77           O
ATOM   4563  CB  THR A 340      -9.981  17.910  43.804  1.00  2.77           C
ATOM   4564  HB  THR A 340     -10.150  17.424  44.766  1.00  2.77           H
ATOM   4565  OG1 THR A 340      -8.676  18.496  43.746  1.00  2.77           O
ATOM   4566  HG1 THR A 340      -8.070  17.941  44.257  1.00  2.77           H
ATOM   4567  CG2 THR A 340     -10.035  16.888  42.686  1.00  2.77           C
ATOM   4568 1HG2 THR A 340      -9.692  17.325  41.749  1.00  2.77           H
ATOM   4569 2HG2 THR A 340     -11.053  16.519  42.564  1.00  2.77           H
ATOM   4570 3HG2 THR A 340      -9.388  16.053  42.943  1.00  2.77           H
ATOM   4571  N   ARG A 341     -10.168  21.010  44.726  1.00  4.69           N
ATOM   4572  H   ARG A 341      -9.741  21.228  43.828  1.00  4.69           H
ATOM   4573  CA  ARG A 341      -9.848  21.884  45.864  1.00  4.69           C
ATOM   4574  HA  ARG A 341     -10.485  21.619  46.706  1.00  4.69           H
ATOM   4575  C   ARG A 341     -10.145  23.341  45.540  1.00  4.69           C
ATOM   4576  O   ARG A 341      -9.402  24.262  45.882  1.00  4.69           O
ATOM   4577  CB  ARG A 341      -8.389  21.670  46.298  1.00  4.69           C
ATOM   4578 1HB  ARG A 341      -7.734  21.756  45.430  1.00  4.69           H
ATOM   4579 2HB  ARG A 341      -8.118  22.437  47.022  1.00  4.69           H
ATOM   4580  CG  ARG A 341      -8.187  20.314  46.973  1.00  4.69           C
ATOM   4581 1HG  ARG A 341      -8.889  20.249  47.803  1.00  4.69           H
ATOM   4582 2HG  ARG A 341      -8.414  19.514  46.270  1.00  4.69           H
ATOM   4583  CD  ARG A 341      -6.786  20.095  47.529  1.00  4.69           C
ATOM   4584 1HD  ARG A 341      -6.472  20.978  48.082  1.00  4.69           H
ATOM   4585 2HD  ARG A 341      -6.841  19.262  48.228  1.00  4.69           H
ATOM   4586  NE  ARG A 341      -5.795  19.745  46.503  1.00  4.69           N
ATOM   4587  HE  ARG A 341      -5.884  18.817  46.100  1.00  4.69           H
ATOM   4588  CZ  ARG A 341      -4.791  20.494  46.064  1.00  4.69           C
ATOM   4589  NH1 ARG A 341      -3.929  19.947  45.264  1.00  4.69           N
ATOM   4590 1HH1 ARG A 341      -3.987  18.961  45.050  1.00  4.69           H
ATOM   4591 2HH1 ARG A 341      -3.180  20.522  44.890  1.00  4.69           H
ATOM   4592  NH2 ARG A 341      -4.571  21.739  46.401  1.00  4.69           N
ATOM   4593 1HH2 ARG A 341      -5.152  22.198  47.096  1.00  4.69           H
ATOM   4594 2HH2 ARG A 341      -3.796  22.229  45.976  1.00  4.69           H
ATOM   4595  N   TYR A 342     -11.269  23.555  44.875  1.00  5.44           N
ATOM   4596  H   TYR A 342     -11.856  22.773  44.629  1.00  5.44           H
ATOM   4597  CA  TYR A 342     -11.685  24.908  44.525  1.00  5.44           C
ATOM   4598  HA  TYR A 342     -10.846  25.395  44.028  1.00  5.44           H
ATOM   4599  C   TYR A 342     -12.019  25.732  45.774  1.00  5.44           C
ATOM   4600  O   TYR A 342     -11.819  26.940  45.761  1.00  5.44           O
ATOM   4601  CB  TYR A 342     -12.872  24.895  43.552  1.00  5.44           C
ATOM   4602 1HB  TYR A 342     -13.080  25.919  43.243  1.00  5.44           H
ATOM   4603 2HB  TYR A 342     -12.591  24.324  42.667  1.00  5.44           H
ATOM   4604  CG  TYR A 342     -14.139  24.300  44.131  1.00  5.44           C
ATOM   4605  CD1 TYR A 342     -15.061  25.105  44.840  1.00  5.44           C
ATOM   4606  HD1 TYR A 342     -14.877  26.165  44.948  1.00  5.44           H
ATOM   4607  CD2 TYR A 342     -14.418  22.925  43.991  1.00  5.44           C
ATOM   4608  HD2 TYR A 342     -13.747  22.292  43.426  1.00  5.44           H
ATOM   4609  CE1 TYR A 342     -16.218  24.536  45.433  1.00  5.44           C
ATOM   4610  HE1 TYR A 342     -16.912  25.156  45.982  1.00  5.44           H
ATOM   4611  CE2 TYR A 342     -15.573  22.357  44.581  1.00  5.44           C
ATOM   4612  HE2 TYR A 342     -15.778  21.302  44.477  1.00  5.44           H
ATOM   4613  CZ  TYR A 342     -16.443  23.165  45.313  1.00  5.44           C
ATOM   4614  OH  TYR A 342     -17.507  22.569  45.920  1.00  5.44           O
ATOM   4615  HH  TYR A 342     -18.034  23.173  46.463  1.00  5.44           H
ATOM   4616  N   ARG A 343     -12.484  25.123  46.863  1.00-33.15           N
ATOM   4617  H   ARG A 343     -12.656  24.118  46.854  1.00-33.15           H
ATOM   4618  CA  ARG A 343     -12.774  25.901  48.080  1.00-33.15           C
ATOM   4619  HA  ARG A 343     -13.362  26.780  47.811  1.00-33.15           H
ATOM   4620  C   ARG A 343     -11.479  26.387  48.715  1.00-33.15           C
ATOM   4621  O   ARG A 343     -11.390  27.516  49.192  1.00-33.15           O
ATOM   4622  CB  ARG A 343     -13.540  25.089  49.130  1.00-33.15           C
ATOM   4623 1HB  ARG A 343     -12.982  24.184  49.359  1.00-33.15           H
ATOM   4624 2HB  ARG A 343     -13.584  25.693  50.036  1.00-33.15           H
ATOM   4625  CG  ARG A 343     -14.968  24.702  48.766  1.00-33.15           C
ATOM   4626 1HG  ARG A 343     -15.509  25.591  48.449  1.00-33.15           H
ATOM   4627 2HG  ARG A 343     -14.969  23.969  47.961  1.00-33.15           H
ATOM   4628  CD  ARG A 343     -15.641  24.114  50.001  1.00-33.15           C
ATOM   4629 1HD  ARG A 343     -15.119  23.200  50.288  1.00-33.15           H
ATOM   4630 2HD  ARG A 343     -15.543  24.836  50.812  1.00-33.15           H
ATOM   4631  NE  ARG A 343     -17.072  23.824  49.826  1.00-33.15           N
ATOM   4632  HE  ARG A 343     -17.468  23.937  48.901  1.00-33.15           H
ATOM   4633  CZ  ARG A 343     -17.907  23.440  50.783  1.00-33.15           C
ATOM   4634  NH1 ARG A 343     -19.159  23.275  50.490  1.00-33.15           N
ATOM   4635 1HH1 ARG A 343     -19.477  23.470  49.548  1.00-33.15           H
ATOM   4636 2HH1 ARG A 343     -19.798  22.949  51.200  1.00-33.15           H
ATOM   4637  NH2 ARG A 343     -17.560  23.229  52.023  1.00-33.15           N
ATOM   4638 1HH2 ARG A 343     -16.597  23.352  52.301  1.00-33.15           H
ATOM   4639 2HH2 ARG A 343     -18.258  22.921  52.685  1.00-33.15           H
ATOM   4640  N   GLU A 344     -10.464  25.539  48.696  1.00-24.85           N
ATOM   4641  H   GLU A 344     -10.605  24.600  48.336  1.00-24.85           H
ATOM   4642  CA  GLU A 344      -9.153  25.895  49.234  1.00-24.85           C
ATOM   4643  HA  GLU A 344      -9.270  26.227  50.265  1.00-24.85           H
ATOM   4644  C   GLU A 344      -8.563  27.041  48.416  1.00-24.85           C
ATOM   4645  O   GLU A 344      -8.056  28.015  48.961  1.00-24.85           O
ATOM   4646  CB  GLU A 344      -8.250  24.660  49.193  1.00-24.85           C
ATOM   4647 1HB  GLU A 344      -8.790  23.838  49.659  1.00-24.85           H
ATOM   4648 2HB  GLU A 344      -8.065  24.398  48.154  1.00-24.85           H
ATOM   4649  CG  GLU A 344      -6.921  24.783  49.895  1.00-24.85           C
ATOM   4650 1HG  GLU A 344      -6.332  25.569  49.421  1.00-24.85           H
ATOM   4651 2HG  GLU A 344      -7.097  25.050  50.939  1.00-24.85           H
ATOM   4652  CD  GLU A 344      -6.156  23.472  49.838  1.00-24.85           C
ATOM   4653  OE1 GLU A 344      -5.573  23.132  48.789  1.00-24.85           O
ATOM   4654  OE2 GLU A 344      -6.104  22.740  50.851  1.00-24.85           O
ATOM   4655  N   PHE A 345      -8.699  26.970  47.099  1.00-22.60           N
ATOM   4656  H   PHE A 345      -9.132  26.150  46.684  1.00-22.60           H
ATOM   4657  CA  PHE A 345      -8.225  28.049  46.234  1.00-22.60           C
ATOM   4658  HA  PHE A 345      -7.170  28.230  46.437  1.00-22.60           H
ATOM   4659  C   PHE A 345      -8.987  29.350  46.495  1.00-22.60           C
ATOM   4660  O   PHE A 345      -8.387  30.419  46.584  1.00-22.60           O
ATOM   4661  CB  PHE A 345      -8.385  27.628  44.771  1.00-22.60           C
ATOM   4662 1HB  PHE A 345      -7.873  26.677  44.627  1.00-22.60           H
ATOM   4663 2HB  PHE A 345      -9.444  27.479  44.561  1.00-22.60           H
ATOM   4664  CG  PHE A 345      -7.840  28.626  43.786  1.00-22.60           C
ATOM   4665  CD1 PHE A 345      -6.516  28.527  43.327  1.00-22.60           C
ATOM   4666  HD1 PHE A 345      -5.873  27.741  43.697  1.00-22.60           H
ATOM   4667  CD2 PHE A 345      -8.659  29.659  43.292  1.00-22.60           C
ATOM   4668  HD2 PHE A 345      -9.674  29.758  43.644  1.00-22.60           H
ATOM   4669  CE1 PHE A 345      -6.010  29.445  42.374  1.00-22.60           C
ATOM   4670  HE1 PHE A 345      -4.991  29.359  42.027  1.00-22.60           H
ATOM   4671  CE2 PHE A 345      -8.178  30.569  42.324  1.00-22.60           C
ATOM   4672  HE2 PHE A 345      -8.827  31.341  41.936  1.00-22.60           H
ATOM   4673  CZ  PHE A 345      -6.848  30.466  41.868  1.00-22.60           C
ATOM   4674  HZ  PHE A 345      -6.473  31.165  41.134  1.00-22.60           H
ATOM   4675  N   PHE A 346     -10.300  29.255  46.658  1.00 -1.25           N
ATOM   4676  H   PHE A 346     -10.742  28.343  46.582  1.00 -1.25           H
ATOM   4677  CA  PHE A 346     -11.155  30.416  46.915  1.00 -1.25           C
ATOM   4678  HA  PHE A 346     -11.066  31.108  46.080  1.00 -1.25           H
ATOM   4679  C   PHE A 346     -10.734  31.141  48.193  1.00 -1.25           C
ATOM   4680  O   PHE A 346     -10.659  32.375  48.222  1.00 -1.25           O
ATOM   4681  CB  PHE A 346     -12.606  29.927  47.024  1.00 -1.25           C
ATOM   4682 1HB  PHE A 346     -12.848  29.359  46.128  1.00 -1.25           H
ATOM   4683 2HB  PHE A 346     -12.691  29.258  47.878  1.00 -1.25           H
ATOM   4684  CG  PHE A 346     -13.632  31.015  47.178  1.00 -1.25           C
ATOM   4685  CD1 PHE A 346     -14.265  31.561  46.048  1.00 -1.25           C
ATOM   4686  HD1 PHE A 346     -13.960  31.258  45.057  1.00 -1.25           H
ATOM   4687  CD2 PHE A 346     -14.048  31.427  48.459  1.00 -1.25           C
ATOM   4688  HD2 PHE A 346     -13.566  31.024  49.340  1.00 -1.25           H
ATOM   4689  CE1 PHE A 346     -15.324  32.486  46.183  1.00 -1.25           C
ATOM   4690  HE1 PHE A 346     -15.802  32.881  45.298  1.00 -1.25           H
ATOM   4691  CE2 PHE A 346     -15.116  32.348  48.614  1.00 -1.25           C
ATOM   4692  HE2 PHE A 346     -15.438  32.644  49.603  1.00 -1.25           H
ATOM   4693  CZ  PHE A 346     -15.763  32.868  47.470  1.00 -1.25           C
ATOM   4694  HZ  PHE A 346     -16.592  33.551  47.583  1.00 -1.25           H
ATOM   4695  N   GLN A 347     -10.437  30.382  49.239  1.00-15.57           N
ATOM   4696  H   GLN A 347     -10.539  29.372  49.171  1.00-15.57           H
ATOM   4697  CA  GLN A 347      -9.987  30.963  50.502  1.00-15.57           C
ATOM   4698  HA  GLN A 347     -10.652  31.789  50.758  1.00-15.57           H
ATOM   4699  C   GLN A 347      -8.563  31.513  50.411  1.00-15.57           C
ATOM   4700  O   GLN A 347      -8.292  32.622  50.868  1.00-15.57           O
ATOM   4701  CB  GLN A 347     -10.061  29.903  51.609  1.00-15.57           C
ATOM   4702 1HB  GLN A 347     -11.071  29.494  51.622  1.00-15.57           H
ATOM   4703 2HB  GLN A 347      -9.375  29.093  51.362  1.00-15.57           H
ATOM   4704  CG  GLN A 347      -9.714  30.402  53.020  1.00-15.57           C
ATOM   4705 1HG  GLN A 347      -9.746  29.557  53.705  1.00-15.57           H
ATOM   4706 2HG  GLN A 347      -8.700  30.799  53.021  1.00-15.57           H
ATOM   4707  CD  GLN A 347     -10.655  31.471  53.535  1.00-15.57           C
ATOM   4708  OE1 GLN A 347     -11.868  31.391  53.370  1.00-15.57           O
ATOM   4709  NE2 GLN A 347     -10.115  32.472  54.176  1.00-15.57           N
ATOM   4710 1HE2 GLN A 347     -10.716  33.208  54.515  1.00-15.57           H
ATOM   4711 2HE2 GLN A 347      -9.116  32.490  54.343  1.00-15.57           H
ATOM   4712  N   LEU A 348      -7.631  30.758  49.849  1.00-20.11           N
ATOM   4713  H   LEU A 348      -7.867  29.841  49.467  1.00-20.11           H
ATOM   4714  CA  LEU A 348      -6.241  31.208  49.840  1.00-20.11           C
ATOM   4715  HA  LEU A 348      -5.986  31.540  50.846  1.00-20.11           H
ATOM   4716  C   LEU A 348      -6.028  32.400  48.918  1.00-20.11           C
ATOM   4717  O   LEU A 348      -5.284  33.312  49.272  1.00-20.11           O
ATOM   4718  CB  LEU A 348      -5.294  30.065  49.466  1.00-20.11           C
ATOM   4719 1HB  LEU A 348      -5.610  29.670  48.499  1.00-20.11           H
ATOM   4720 2HB  LEU A 348      -4.296  30.484  49.342  1.00-20.11           H
ATOM   4721  CG  LEU A 348      -5.193  28.892  50.457  1.00-20.11           C
ATOM   4722  HG  LEU A 348      -6.182  28.463  50.593  1.00-20.11           H
ATOM   4723  CD1 LEU A 348      -4.289  27.818  49.871  1.00-20.11           C
ATOM   4724 1HD1 LEU A 348      -4.248  26.965  50.548  1.00-20.11           H
ATOM   4725 2HD1 LEU A 348      -3.282  28.205  49.718  1.00-20.11           H
ATOM   4726 3HD1 LEU A 348      -4.697  27.483  48.917  1.00-20.11           H
ATOM   4727  CD2 LEU A 348      -4.672  29.291  51.839  1.00-20.11           C
ATOM   4728 1HD2 LEU A 348      -4.615  28.404  52.473  1.00-20.11           H
ATOM   4729 2HD2 LEU A 348      -5.355  29.998  52.307  1.00-20.11           H
ATOM   4730 3HD2 LEU A 348      -3.683  29.733  51.753  1.00-20.11           H
ATOM   4731  N   LEU A 349      -6.697  32.450  47.772  1.00-25.20           N
ATOM   4732  H   LEU A 349      -7.293  31.673  47.487  1.00-25.20           H
ATOM   4733  CA  LEU A 349      -6.572  33.617  46.900  1.00-25.20           C
ATOM   4734  HA  LEU A 349      -5.515  33.825  46.774  1.00-25.20           H
ATOM   4735  C   LEU A 349      -7.201  34.841  47.560  1.00-25.20           C
ATOM   4736  O   LEU A 349      -6.643  35.931  47.480  1.00-25.20           O
ATOM   4737  CB  LEU A 349      -7.174  33.364  45.509  1.00-25.20           C
ATOM   4738 1HB  LEU A 349      -6.734  32.444  45.123  1.00-25.20           H
ATOM   4739 2HB  LEU A 349      -8.246  33.203  45.620  1.00-25.20           H
ATOM   4740  CG  LEU A 349      -6.961  34.473  44.455  1.00-25.20           C
ATOM   4741  HG  LEU A 349      -7.512  35.357  44.774  1.00-25.20           H
ATOM   4742  CD1 LEU A 349      -5.492  34.872  44.259  1.00-25.20           C
ATOM   4743 1HD1 LEU A 349      -5.410  35.585  43.439  1.00-25.20           H
ATOM   4744 2HD1 LEU A 349      -4.891  33.993  44.030  1.00-25.20           H
ATOM   4745 3HD1 LEU A 349      -5.116  35.352  45.162  1.00-25.20           H
ATOM   4746  CD2 LEU A 349      -7.511  34.031  43.103  1.00-25.20           C
ATOM   4747 1HD2 LEU A 349      -7.449  34.854  42.392  1.00-25.20           H
ATOM   4748 2HD2 LEU A 349      -8.554  33.742  43.201  1.00-25.20           H
ATOM   4749 3HD2 LEU A 349      -6.941  33.184  42.725  1.00-25.20           H
ATOM   4750  N   LYS A 350      -8.306  34.671  48.278  1.00-14.32           N
ATOM   4751  H   LYS A 350      -8.748  33.759  48.312  1.00-14.32           H
ATOM   4752  CA  LYS A 350      -8.891  35.782  49.044  1.00-14.32           C
ATOM   4753  HA  LYS A 350      -9.172  36.583  48.362  1.00-14.32           H
ATOM   4754  C   LYS A 350      -7.873  36.351  50.013  1.00-14.32           C
ATOM   4755  O   LYS A 350      -7.668  37.558  50.079  1.00-14.32           O
ATOM   4756  CB  LYS A 350     -10.128  35.294  49.801  1.00-14.32           C
ATOM   4757 1HB  LYS A 350     -10.832  34.905  49.070  1.00-14.32           H
ATOM   4758 2HB  LYS A 350      -9.836  34.476  50.454  1.00-14.32           H
ATOM   4759  CG  LYS A 350     -10.843  36.324  50.659  1.00-14.32           C
ATOM   4760 1HG  LYS A 350     -10.178  36.671  51.450  1.00-14.32           H
ATOM   4761 2HG  LYS A 350     -11.149  37.169  50.043  1.00-14.32           H
ATOM   4762  CD  LYS A 350     -12.072  35.663  51.274  1.00-14.32           C
ATOM   4763 1HD  LYS A 350     -12.690  35.270  50.467  1.00-14.32           H
ATOM   4764 2HD  LYS A 350     -11.759  34.831  51.907  1.00-14.32           H
ATOM   4765  CE  LYS A 350     -12.916  36.621  52.096  1.00-14.32           C
ATOM   4766 1HE  LYS A 350     -13.106  37.525  51.513  1.00-14.32           H
ATOM   4767 2HE  LYS A 350     -13.872  36.136  52.289  1.00-14.32           H
ATOM   4768  NZ  LYS A 350     -12.312  36.987  53.413  1.00-14.32           N
ATOM   4769 1HZ  LYS A 350     -12.975  37.517  53.963  1.00-14.32           H
ATOM   4770 2HZ  LYS A 350     -11.476  37.547  53.276  1.00-14.32           H
ATOM   4771 3HZ  LYS A 350     -12.063  36.148  53.923  1.00-14.32           H
ATOM   4772  N   GLU A 351      -7.191  35.481  50.736  1.00-21.29           N
ATOM   4773  H   GLU A 351      -7.385  34.487  50.644  1.00-21.29           H
ATOM   4774  CA  GLU A 351      -6.186  35.940  51.683  1.00-21.29           C
ATOM   4775  HA  GLU A 351      -6.641  36.680  52.340  1.00-21.29           H
ATOM   4776  C   GLU A 351      -5.003  36.606  50.988  1.00-21.29           C
ATOM   4777  O   GLU A 351      -4.489  37.598  51.485  1.00-21.29           O
ATOM   4778  CB  GLU A 351      -5.699  34.773  52.530  1.00-21.29           C
ATOM   4779 1HB  GLU A 351      -5.383  33.968  51.868  1.00-21.29           H
ATOM   4780 2HB  GLU A 351      -4.842  35.105  53.116  1.00-21.29           H
ATOM   4781  CG  GLU A 351      -6.762  34.254  53.477  1.00-21.29           C
ATOM   4782 1HG  GLU A 351      -7.036  35.053  54.168  1.00-21.29           H
ATOM   4783 2HG  GLU A 351      -7.648  33.977  52.910  1.00-21.29           H
ATOM   4784  CD  GLU A 351      -6.303  33.049  54.268  1.00-21.29           C
ATOM   4785  OE1 GLU A 351      -5.114  32.652  54.208  1.00-21.29           O
ATOM   4786  OE2 GLU A 351      -7.145  32.495  55.004  1.00-21.29           O
ATOM   4787  N   LEU A 352      -4.592  36.111  49.830  1.00-10.61           N
ATOM   4788  H   LEU A 352      -5.042  35.278  49.453  1.00-10.61           H
ATOM   4789  CA  LEU A 352      -3.505  36.735  49.075  1.00-10.61           C
ATOM   4790  HA  LEU A 352      -2.626  36.819  49.713  1.00-10.61           H
ATOM   4791  C   LEU A 352      -3.858  38.134  48.591  1.00-10.61           C
ATOM   4792  O   LEU A 352      -2.997  39.011  48.579  1.00-10.61           O
ATOM   4793  CB  LEU A 352      -3.161  35.903  47.840  1.00-10.61           C
ATOM   4794 1HB  LEU A 352      -4.093  35.655  47.338  1.00-10.61           H
ATOM   4795 2HB  LEU A 352      -2.589  36.540  47.168  1.00-10.61           H
ATOM   4796  CG  LEU A 352      -2.363  34.610  48.032  1.00-10.61           C
ATOM   4797  HG  LEU A 352      -2.826  34.017  48.816  1.00-10.61           H
ATOM   4798  CD1 LEU A 352      -2.391  33.809  46.744  1.00-10.61           C
ATOM   4799 1HD1 LEU A 352      -3.419  33.567  46.479  1.00-10.61           H
ATOM   4800 2HD1 LEU A 352      -1.851  32.875  46.886  1.00-10.61           H
ATOM   4801 3HD1 LEU A 352      -1.927  34.369  45.934  1.00-10.61           H
ATOM   4802  CD2 LEU A 352      -0.923  34.911  48.430  1.00-10.61           C
ATOM   4803 1HD2 LEU A 352      -0.354  33.982  48.477  1.00-10.61           H
ATOM   4804 2HD2 LEU A 352      -0.898  35.389  49.407  1.00-10.61           H
ATOM   4805 3HD2 LEU A 352      -0.455  35.563  47.693  1.00-10.61           H
ATOM   4806  N   VAL A 353      -5.101  38.357  48.196  1.00 -3.42           N
ATOM   4807  H   VAL A 353      -5.773  37.592  48.187  1.00 -3.42           H
ATOM   4808  CA  VAL A 353      -5.531  39.686  47.757  1.00 -3.42           C
ATOM   4809  HA  VAL A 353      -4.777  40.095  47.086  1.00 -3.42           H
ATOM   4810  C   VAL A 353      -5.623  40.615  48.967  1.00 -3.42           C
ATOM   4811  O   VAL A 353      -5.196  41.764  48.900  1.00 -3.42           O
ATOM   4812  CB  VAL A 353      -6.880  39.621  46.984  1.00 -3.42           C
ATOM   4813  HB  VAL A 353      -7.627  39.142  47.616  1.00 -3.42           H
ATOM   4814  CG1 VAL A 353      -7.384  41.017  46.604  1.00 -3.42           C
ATOM   4815 1HG1 VAL A 353      -8.289  40.932  46.004  1.00 -3.42           H
ATOM   4816 2HG1 VAL A 353      -6.624  41.550  46.028  1.00 -3.42           H
ATOM   4817 3HG1 VAL A 353      -7.624  41.584  47.502  1.00 -3.42           H
ATOM   4818  CG2 VAL A 353      -6.714  38.798  45.697  1.00 -3.42           C
ATOM   4819 1HG2 VAL A 353      -7.676  38.707  45.194  1.00 -3.42           H
ATOM   4820 2HG2 VAL A 353      -6.351  37.798  45.921  1.00 -3.42           H
ATOM   4821 3HG2 VAL A 353      -6.004  39.289  45.028  1.00 -3.42           H
ATOM   4822  N   GLU A 354      -6.094  40.120  50.103  1.00-18.25           N
ATOM   4823  H   GLU A 354      -6.444  39.164  50.128  1.00-18.25           H
ATOM   4824  CA  GLU A 354      -6.150  40.930  51.328  1.00-18.25           C
ATOM   4825  HA  GLU A 354      -6.718  41.840  51.136  1.00-18.25           H
ATOM   4826  C   GLU A 354      -4.755  41.334  51.811  1.00-18.25           C
ATOM   4827  O   GLU A 354      -4.550  42.436  52.324  1.00-18.25           O
ATOM   4828  CB  GLU A 354      -6.837  40.131  52.435  1.00-18.25           C
ATOM   4829 1HB  GLU A 354      -6.384  39.143  52.454  1.00-18.25           H
ATOM   4830 2HB  GLU A 354      -6.649  40.617  53.392  1.00-18.25           H
ATOM   4831  CG  GLU A 354      -8.340  39.985  52.257  1.00-18.25           C
ATOM   4832 1HG  GLU A 354      -8.803  40.967  52.363  1.00-18.25           H
ATOM   4833 2HG  GLU A 354      -8.551  39.618  51.255  1.00-18.25           H
ATOM   4834  CD  GLU A 354      -8.956  39.025  53.263  1.00-18.25           C
ATOM   4835  OE1 GLU A 354      -8.224  38.329  54.013  1.00-18.25           O
ATOM   4836  OE2 GLU A 354     -10.202  38.940  53.317  1.00-18.25           O
ATOM   4837  N   GLU A 355      -3.782  40.456  51.623  1.00-20.80           N
ATOM   4838  H   GLU A 355      -4.011  39.543  51.233  1.00-20.80           H
ATOM   4839  CA  GLU A 355      -2.383  40.729  51.975  1.00-20.80           C
ATOM   4840  HA  GLU A 355      -2.337  41.302  52.902  1.00-20.80           H
ATOM   4841  C   GLU A 355      -1.687  41.542  50.881  1.00-20.80           C
ATOM   4842  O   GLU A 355      -0.566  42.019  51.051  1.00-20.80           O
ATOM   4843  CB  GLU A 355      -1.649  39.400  52.179  1.00-20.80           C
ATOM   4844 1HB  GLU A 355      -1.809  38.786  51.293  1.00-20.80           H
ATOM   4845 2HB  GLU A 355      -0.581  39.593  52.282  1.00-20.80           H
ATOM   4846  CG  GLU A 355      -2.123  38.633  53.413  1.00-20.80           C
ATOM   4847 1HG  GLU A 355      -1.840  39.190  54.307  1.00-20.80           H
ATOM   4848 2HG  GLU A 355      -3.208  38.563  53.399  1.00-20.80           H
ATOM   4849  CD  GLU A 355      -1.558  37.222  53.498  1.00-20.80           C
ATOM   4850  OE1 GLU A 355      -0.609  36.868  52.764  1.00-20.80           O
ATOM   4851  OE2 GLU A 355      -2.052  36.434  54.337  1.00-20.80           O
ATOM   4852  N   GLY A 356      -2.353  41.701  49.748  1.00 -8.76           N
ATOM   4853  H   GLY A 356      -3.280  41.300  49.651  1.00 -8.76           H
ATOM   4854  CA  GLY A 356      -1.811  42.458  48.631  1.00 -8.76           C
ATOM   4855 1HA  GLY A 356      -2.614  42.644  47.920  1.00 -8.76           H
ATOM   4856 2HA  GLY A 356      -1.445  43.416  48.989  1.00 -8.76           H
ATOM   4857  C   GLY A 356      -0.684  41.764  47.898  1.00 -8.76           C
ATOM   4858  O   GLY A 356       0.106  42.384  47.186  1.00 -8.76           O
ATOM   4859  N   ARG A 357      -0.588  40.456  48.078  1.00 -4.19           N
ATOM   4860  H   ARG A 357      -1.274  39.992  48.669  1.00 -4.19           H
ATOM   4861  CA  ARG A 357       0.446  39.660  47.419  1.00 -4.19           C
ATOM   4862  HA  ARG A 357       1.362  40.249  47.347  1.00 -4.19           H
ATOM   4863  C   ARG A 357       0.017  39.332  45.998  1.00 -4.19           C
ATOM   4864  O   ARG A 357       0.852  39.146  45.116  1.00 -4.19           O
ATOM   4865  CB  ARG A 357       0.757  38.408  48.236  1.00 -4.19           C
ATOM   4866 1HB  ARG A 357      -0.156  37.843  48.417  1.00 -4.19           H
ATOM   4867 2HB  ARG A 357       1.446  37.798  47.660  1.00 -4.19           H
ATOM   4868  CG  ARG A 357       1.423  38.760  49.562  1.00 -4.19           C
ATOM   4869 1HG  ARG A 357       2.087  39.604  49.389  1.00 -4.19           H
ATOM   4870 2HG  ARG A 357       0.675  39.061  50.293  1.00 -4.19           H
ATOM   4871  CD  ARG A 357       2.261  37.623  50.114  1.00 -4.19           C
ATOM   4872 1HD  ARG A 357       2.834  37.176  49.302  1.00 -4.19           H
ATOM   4873 2HD  ARG A 357       2.971  38.045  50.831  1.00 -4.19           H
ATOM   4874  NE  ARG A 357       1.478  36.600  50.817  1.00 -4.19           N
ATOM   4875  HE  ARG A 357       0.730  36.921  51.424  1.00 -4.19           H
ATOM   4876  CZ  ARG A 357       1.722  35.299  50.830  1.00 -4.19           C
ATOM   4877  NH1 ARG A 357       1.198  34.588  51.780  1.00 -4.19           N
ATOM   4878 1HH1 ARG A 357       0.646  35.041  52.497  1.00 -4.19           H
ATOM   4879 2HH1 ARG A 357       1.387  33.592  51.806  1.00 -4.19           H
ATOM   4880  NH2 ARG A 357       2.436  34.668  49.941  1.00 -4.19           N
ATOM   4881 1HH2 ARG A 357       2.759  35.152  49.109  1.00 -4.19           H
ATOM   4882 2HH2 ARG A 357       2.646  33.692  50.086  1.00 -4.19           H
ATOM   4883  N   VAL A 358      -1.283  39.377  45.754  1.00 -4.02           N
ATOM   4884  H   VAL A 358      -1.930  39.480  46.525  1.00 -4.02           H
ATOM   4885  CA  VAL A 358      -1.813  39.419  44.392  1.00 -4.02           C
ATOM   4886  HA  VAL A 358      -0.992  39.411  43.680  1.00 -4.02           H
ATOM   4887  C   VAL A 358      -2.555  40.757  44.308  1.00 -4.02           C
ATOM   4888  O   VAL A 358      -3.447  41.017  45.124  1.00 -4.02           O
ATOM   4889  CB  VAL A 358      -2.743  38.214  44.067  1.00 -4.02           C
ATOM   4890  HB  VAL A 358      -3.570  38.202  44.776  1.00 -4.02           H
ATOM   4891  CG1 VAL A 358      -3.307  38.322  42.643  1.00 -4.02           C
ATOM   4892 1HG1 VAL A 358      -3.916  37.447  42.421  1.00 -4.02           H
ATOM   4893 2HG1 VAL A 358      -2.495  38.387  41.917  1.00 -4.02           H
ATOM   4894 3HG1 VAL A 358      -3.938  39.209  42.561  1.00 -4.02           H
ATOM   4895  CG2 VAL A 358      -1.969  36.890  44.189  1.00 -4.02           C
ATOM   4896 1HG2 VAL A 358      -2.642  36.054  44.004  1.00 -4.02           H
ATOM   4897 2HG2 VAL A 358      -1.553  36.787  45.189  1.00 -4.02           H
ATOM   4898 3HG2 VAL A 358      -1.157  36.858  43.460  1.00 -4.02           H
ATOM   4899  N   PRO A 359      -2.159  41.649  43.382  1.00 -9.74           N
ATOM   4900  CA  PRO A 359      -2.899  42.913  43.335  1.00 -9.74           C
ATOM   4901  HA  PRO A 359      -3.004  43.344  44.329  1.00 -9.74           H
ATOM   4902  C   PRO A 359      -4.272  42.752  42.685  1.00 -9.74           C
ATOM   4903  O   PRO A 359      -4.498  41.832  41.894  1.00 -9.74           O
ATOM   4904  CB  PRO A 359      -1.987  43.801  42.489  1.00 -9.74           C
ATOM   4905 1HB  PRO A 359      -2.556  44.564  41.961  1.00 -9.74           H
ATOM   4906 2HB  PRO A 359      -1.225  44.258  43.121  1.00 -9.74           H
ATOM   4907  CG  PRO A 359      -1.360  42.865  41.546  1.00 -9.74           C
ATOM   4908 1HG  PRO A 359      -2.054  42.634  40.738  1.00 -9.74           H
ATOM   4909 2HG  PRO A 359      -0.435  43.277  41.146  1.00 -9.74           H
ATOM   4910  CD  PRO A 359      -1.087  41.631  42.367  1.00 -9.74           C
ATOM   4911 1HD  PRO A 359      -1.155  40.740  41.745  1.00 -9.74           H
ATOM   4912 2HD  PRO A 359      -0.110  41.699  42.850  1.00 -9.74           H
ATOM   4913  N   MET A 360      -5.171  43.689  42.950  1.00 -6.72           N
ATOM   4914  H   MET A 360      -4.930  44.447  43.590  1.00 -6.72           H
ATOM   4915  CA  MET A 360      -6.495  43.676  42.328  1.00 -6.72           C
ATOM   4916  HA  MET A 360      -6.976  42.718  42.528  1.00 -6.72           H
ATOM   4917  C   MET A 360      -6.407  43.828  40.820  1.00 -6.72           C
ATOM   4918  O   MET A 360      -7.261  43.339  40.098  1.00 -6.72           O
ATOM   4919  CB  MET A 360      -7.378  44.813  42.847  1.00 -6.72           C
ATOM   4920 1HB  MET A 360      -6.774  45.712  42.959  1.00 -6.72           H
ATOM   4921 2HB  MET A 360      -8.140  45.019  42.096  1.00 -6.72           H
ATOM   4922  CG  MET A 360      -8.085  44.515  44.158  1.00 -6.72           C
ATOM   4923 1HG  MET A 360      -7.339  44.399  44.946  1.00 -6.72           H
ATOM   4924 2HG  MET A 360      -8.729  45.360  44.405  1.00 -6.72           H
ATOM   4925  SD  MET A 360      -9.087  43.006  44.077  1.00 -6.72           S
ATOM   4926  CE  MET A 360     -10.276  43.288  42.733  1.00 -6.72           C
ATOM   4927 1HE  MET A 360     -10.827  44.211  42.911  1.00 -6.72           H
ATOM   4928 2HE  MET A 360     -10.978  42.455  42.686  1.00 -6.72           H
ATOM   4929 3HE  MET A 360      -9.751  43.359  41.778  1.00 -6.72           H
ATOM   4930  N   GLU A 361      -5.351  44.462  40.338  1.00-24.70           N
ATOM   4931  H   GLU A 361      -4.687  44.875  40.981  1.00-24.70           H
ATOM   4932  CA  GLU A 361      -5.151  44.617  38.899  1.00-24.70           C
ATOM   4933  HA  GLU A 361      -6.011  45.143  38.481  1.00-24.70           H
[truncated: 305,184 more chars]
